# Supplementary material for: VoronaGasyCodes: A Public Database of Mitochondrial Barcodes for Malagasy Birds
Source: Mol Ecol Resour. 2025 Aug 7;25(8):e70027. doi: 10.1111/1755-0998.70027 (PMC12550469; doi:10.1111/1755-0998.70027)
Supplement: Supplementary file 1 — Data S1: men70027‐sup‐0001‐Supinfo.zip. [file MEN-25-e70027-s001.zip]

Archive with 24 entries (24 files):
- 202504_ND3_all.fasta
- __MACOSX/._202504_ND3_all.fasta
- 202504_12S_all.fasta
- __MACOSX/._202504_12S_all.fasta
- 202504_16S_all.fasta
- __MACOSX/._202504_16S_all.fasta
- 202504_COI_all.fasta
- __MACOSX/._202504_COI_all.fasta
- 202504_CYTB_all.fasta
- __MACOSX/._202504_CYTB_all.fasta
- 202504_Meta_12S_all.csv
- __MACOSX/._202504_Meta_12S_all.csv
- 202504_Meta_16S_all.csv
- __MACOSX/._202504_Meta_16S_all.csv
- 202504_Meta_COI_all.csv
- __MACOSX/._202504_Meta_COI_all.csv
- 202504_Meta_CYTB_all.csv
- __MACOSX/._202504_Meta_CYTB_all.csv
- 202504_Meta_ND2_all.csv
- __MACOSX/._202504_Meta_ND2_all.csv
- 202504_Meta_ND3_all.csv
- __MACOSX/._202504_Meta_ND3_all.csv
- 202504_ND2_all.fasta
- __MACOSX/._202504_ND2_all.fasta
