# Supplementary material for: VoronaGasyCodes: A Public Database of Mitochondrial Barcodes for Malagasy Birds
Source: Mol Ecol Resour. 2025 Aug 7;25(8):e70027. doi: 10.1111/1755-0998.70027 (PMC12550469; doi:10.1111/1755-0998.70027)
Supplement: Supplementary file 1 — Data S1: men70027‐sup‐0001‐Supinfo.zip. [file MEN-25-e70027-s001.zip › 202504_ND3_all.fasta]

>Hypsipetes_madagascariensis_AY590718_BW_449_ND3
ATGAACATAGTCACATTCATGTTCGCTGCATCCTTGGNCCTAAGCATTGCCCTAACCACACTAAACTTCTGGCTGGCCCAGATAACCCCTGACTCAGAAAAACTCTCCCCATACGAATGCGGCTTTGACCCACTAGGATCCGCCCGACTTCCATTCTCAATCCGATTCTTCCTAGTAGCAATCCTATTTCTCCTATTCGACCTAGAAATCGCCCTCCTACTACCCCTCCCATGAGCTATCCAACTTGACACCCCAACCACCACACTAGCATGGGCCTCCGCCCTAATCCTAATCCTAACCCTGGGCCTAGTGTACGAATGAGCCCAAGGGGGACTAGAATGAGCAGAATAA
>Hypsipetes_madagascariensis_AY590726_BW_416_ND3
ATGAACATAGTCACATTCATGTTCGCTGCATCCTTGGCCCTAAGCATTGCCCTAACCACACTAAACTTCTGGCTGGCCCAGATAACCCCTGACTCAGAAAAACTCTCCCCATACGAATGCGGCTTTGACCCACTAGGATCCGCCCGACTTCCATTCTCAATCCGATTCTTCCTAGTAGCAATCCTATTTCTCCTATTCGACCTAGAAATCGCCCTCCTACTACCCCTCCCATGAGCTATCCAACTTGACACCCCAACCACCACACTAGCATGGGCCTCCGCCCTAATCCTAATCCTAACCCTGGGCCTAGTGTACGAATGAGCCCAAGGGGGACTAGAATGAGCAGAATAA
>Hypsipetes_madagascariensis_AY590727_FMNH_345775_ND3
ATGAACATAGTCACATTCATGTTCGCTGCATCCTTGGCCCTAAGCATTGCCCTAACCACACTAAACTTCTGGCTGGCCCAGATAACCCCTGACTCAGAAAAACTCTCCCCATACGAATGCGGCTTTGACCCACTAGGATCCGCCCGACTTCCATTCTCAATCCGATTCTTCCTAGTAGCAATCCTATTTCTCCTATTCGACCTAGAAATCGCCCTCCTACTACCCCTCCCATGAGCTATCCAACTTGACACCCCAACCACCACACTAGCATGGGCCTCCGCCCTAATCCTAATCCTAACCCTGGGCCTAGTGTACGAATGAGCCCAAGGGGGACTAGAATGAGCAGAATAA
>Hypsipetes_madagascariensis_AY590728_O_1799_ND3
ATGAACATAGTCACATTCATGTTCGCTGCATCCTTGGCCCTAAGCATTGCCCTAACCACACTAAACTTCTGGCTGGCCCAGATAACCCCTGACTCAGAAAAACTCTCCCCATACGAATGCGGCTTTGACCCACTAGGATCCGCCCGACTTCCATTCTCAATCCGATTCTTCCTAGTAGCAATCCTATTTCTCCTATTCGACCTAGAAATCGCCCTCCTACTACCCCTCCCATGAGCTATCCAACTTGACACCCCAACCACCACACTAGCATGGGCCTCCGCCCTAATCCTAATCCTAACCCTGGGCCTAGTGTACGAATGAGCCCAAGGGGGACTAGAATGAGCAGAATAA
>Hypsipetes_madagascariensis_AY590729_BW_437_ND3
ATGAACATAGTCACATTCATGTTCGCTGCATCCTTGGCCCTAAGCATTGCCCTAACCACACTAAACTTCTGGCTGGCCCAAATAACCCCTGACTCAGAAAAACTCTCCCCATACGAATGCGGCTTTGACCCACTAGGATCCGCCCGACTTCCATTCTCAATCCGATTCTTCCTAGTAGCAATCCTATTTCTCCTATTCGACCTAGAAATCGCCCTCCTACTACCCCTCCCATGAGCTATCCAACTTGACACCCCAACCACCACACTAGCATGGGCCTCCGCCCTAATCCTAATCCTAACCCTGGGCCTAGTGTACGAATGAGCCCAAGGGGGACTAGAATGAGCAGAATAG
>Hypsipetes_madagascariensis_AY590731_BW_417_ND3
ATGAACATAGTCACATTCATGTTCGCTGCATCCTTGGNCCTAAGCATTGCCCTAACCACACTAAACTTCTGGCTGGCCCAAATAACCCCTGACTCAGAAAAACTCTCCCCATACGAATGCGGCTTTGACCCACTAGGATCCGCCCGACTTCCATTCTCAATCCGATTCTTCCTAGTAGCAATCCTATTTCTCCTATTCGACCTAGAAATCGCCCTCCTACTACCCCTCCCATGAGCTATCCAACTTGACACCCCAACCACCACACTAGCATGGGCCTCCGCCCTAATCCTAATCCTGACCCTGGGCCTAGTGTACGAATGAGCCCAAGGNGGACTAGAATGAGCAGAATAA
>Hypsipetes_madagascariensis_AY590732_FMNH_345776_ND3
ATGAACATAGTCACATTCATGTTCGCTGCATCCTTGGCCCTAAGCATTGCCCTAACCACACTAAACTTCTGGCTGGCTCAAATAACCCCTGACTCAGAAAAACTCTCCCCATACGAATGCGGCTTTGACCCACTAGGATCCGCCCGACTTCCATTCTCAATCCGATTCTTCCTAGTAGCAATCCTATTCCTCCTATTCGACCTAGAAATCGCCCTCCTACTACCCCTCCCATGAGCTATCCAACTTGACACCCCAACCACCACACTAGCATGGGCCTCCGCCCTAATCCTAATCCTAACCCTGGGCCTAGTGTACGAATGAGCCCAAGGGGGACTAGAATGAGCAGAATAA
>Corythornis_madagascariensis_AY998941_FMNH_396164_ND3
ATCAACACACTAAACTTTATACTCACCCTATCCTTCATCCTCAGCACCATCCTAACCTTACTAAACTTTTGACTAGCACAAATTAAACCGGACTCAGAAAAACTCTCCCCCTATGAATGCGGCTTTGACCCCCTAGGATCTGCCCGACTTCCATTCTCCATTCGATTCTTCCTCAGTAGCCATCCTATTCCTCCTATTCGACCTAGAAATTGCACTACTCCTACCACTACCATGAGCTATCCAACTACACTCTCCAACCACTACCCTCTCCTGAACATTCACAATCATTTCCCTCTTAACTCTAGGACTCATTTACGAATGACTTCAAGGAGGCCTAGAATGAGCAGAGTAA
>Corythornis_madagascariensis_AY998942_FMNH_396052_ND3
ATCAACACACTAACATTTATACTCACCCTATCCTTCATCCTCAGCACCATCCTAACCTTACTAAACTTTTGACTAGCACAAATTAAACCGGACTCAGAAAAACTCTCCCCCTATGAATGCGGCTTTGACCCCCTAGGATCTGCCCGACTTCCATTCTCCATTCGATTCTTCCTCAGTAGCCATCCTATTCCTCCTATTCGACCTAGAAATTGCACTACTCCTACCACTACCATGAGCTATCCAACTACACTCTCCAACCACTACCCTCTCCTGAACATTCACAATCATTTCCCTCTTAACTCTAGGACTCATTTACGAATGACTTCAAGGAGGCCTAGAATGAGCAGAGTAA
>Corythornis_madagascariensis_AY998943_FMNH_384757_ND3
ATCAACACACTAACATTTATACTCACCCTATCCTTCATCCTTAGCACCATCCTAACCTTACTAAACTTTTGGATAGCACAAATTAAACCGGACTCAGAAAAACTCTCCCCCTATGAATGCGGCTTTGACCCCTTAGGATCTGCCCGACTTCCATTTTCCATTCGATTTTTCCTCAGTAGCCATCCTATTCTTCCTATTGGACCTAGAAATTGCACTACTCCTACCACTACCATGAGCTATCCAACTACACTCTCCAACCACTACCCTCTCCTGAACATTCACAATCATTTCCCTCTTAACTCTAGGACTCATTTACGAATGACTTCAAGGAGGCCTAGAATGAGCAGAGTAA
>Corythornis_madagascariensis_AY998944_FMNH_345682_ND3
ATCAACACACTAACATTTATACTCACCCTATCCTTCATCCTCAGCACCATCCTAACCTTACTAAACTTTTGACTAGCACAAATTAAACCGGACTCAGAAAAACTCTCCCCCTATGAATGCGGCTTTGACCCCCTAGGATCTGCCCGACTTCCATTCTCCATTCGATTCTTCCTCAGTAGCCATCCTATTCCTCCTATTCGACCTAGAAATTGCACTACTCCTACCACTACCATGAGCTATCCAACTACACTCTCCAACCACTACCCTCTCCTGAACATTCACAATCATTTCCCTCTTAACTCTAGGACTCATTTACGAATGACTTCAAGGAGGCCTAGAATGAGCAGAGTAA
>Corythornis_madagascariensis_AY998945_FMNH_345680_ND3
ATCAACACACTAACATTTATACTCACCCTATCCTTCATCCTCAGCACCATCCTAACCTTACTAAACTTTTGACTAGCACAAATTAAACCGGACTCAGAAAAACTCTCCCCCTATGAATGCGGCTTTGACCCCCTAGGATCTGCCCGACTTCCATTCTCCATTCGATTCTTCCTCAGTAGCCATCCTATTCCTCCTATTCGACCTAGAAATTGCACTACTCCTACCACTACCATGAGCTATCCAACTACACTCTCCAACCACTACCCTCTCCTGAACATTCACAATCATTTCCCTCTTAACTCTAGGACTCATTTACGAATGACTTCAAGGAGGCCTAGAATGAGCAGAGTAA
>Corythornis_madagascariensis_AY998946_FMNH_345684_ND3
ATCAACACACTAACATTTATACTCACCCTATCCTTCATCCTCAGCACCATCCTAACCTTACTAAACTTTTGACTAGCACAAATTAAACCGGACTCAGAAAAACTCTCCCCCTATGAATGCGGCTTTGACCCCCTAGGATCTGCCCGACTTCCATTCTCCATTCGATTCTTCCTCAGTAGCCATCCTATTCCTCCTATTCGACCTAGAAATTGCACTACTCCTACCACTACCATGAGCTATCCAACTACACTCTCCAACCACTACCCTCTCCTGAACATTCACAATCATTTCCCTCTTAACTCTAGGACTCATTTACGAATGACTTCAAGGAGGCCTAGAATGAGCAGAGTAA
>Corythornis_vintsioides_AY998963_UWBM_VGR215_ND3
ATCAACATACTAACATTCATACTCACCCTATCCTTCATCATCAGTACTATCTTAACTCTACTAAACTTCTGGTTAGCTCAAACTAAACCAGACTCAGAAAAACTCTCCCCCTACGAATGCGGCTTCGACCCCCTAGGCTCTGCCCGACTTCCATTCTCTATCCGATTCTTCCTCAGTAGCCATTTTATTCCTCTTATTTGACCTAGAAATCGCACTGCTCCTGCCACTCCCATGAGCCATTCAACTACACTCTCCAACCACTACCCTCTCCTGAACCTTCACAATCATCACCCTCTTAACCCTAGGACTCATCTATGAGTGACTTCAAGGGGGCCTAGAATGAGCGGAATAA
>Xanthomixis_zosterops_DQ402251_FMNH_356646_ND3
ATAAACATAATCATATTCATAATCATCATATCTCTAACCCTAAGCATTATCCTAACCACCCTAAACTATTGACTTGCCCAAACAAACCCAGACTCAGAAAAACTATCTCCATACGAATGCGGCTTTGATCCACTAGGATCTGCTCGACTGCCATTCTCAATCCGATTCTTCCTAGTAGCCATCCTCTTCCTACTATTTGACCTAGAAATCGCCCTCCTCCTACCAATTCCGTGAGCCACTCAGCTACAAGACCCAACCACCACATTAATATGAGCCTCTACCCTCATCTTATTCCTCACTCTAGGCCTGATCTATGAATGAACCCAAGGAGGACTAGAATGGGCAGAATAA
>Xanthomixis_tenebrosa_DQ402252_FMNH_393278_ND3
ATAAACATAATCACATTCATAATCACCACATCCCTTACCCTAAGCATCATCCTAACCGCACTAAACTATTGACTCGCCCAAACAAACCCAGACTCAGAGAAACTATCTCCATACGAATGCGGCTTCGACCCCCTAGGCTCAGCCCGACTGCCATTCTCGATCCGATTCTTCCTAGTAGCCATCCTATTCCTACTGTTCGACCTAGAAATTGCCCTCCTCCTACCACTCCCATGAGCCATCCAACTCCAAACCCCAACCACTACACTAATCTGAGCCTCCACCCTCATCCTCCTTCTCACCCTAGGCCTAATTTACGAATGAACCCAAGGAGGACTAGAATGAGCAGAATAA
>Xanthomixis_cinereiceps_DQ402253_FMNH_393283_ND3
ATAAACATAATCATATTCATAATCACTATATCCCTAACCCTAAGCATCATCCTAACTGCACTAAACTACTGACTAGCCCAAACAAACCCAGACTCAGAAAAACTATCCCCATATGAATGCGGCTTTGACCCACTGGGATCTGCCCGACTACCATTCTCAATCCGATTCTTCCTAGTGGCCATTCTCTTCCTACTATTCGACCTAGAAATTGCCCTCCTCCTACCAATTCCATGAGCTACCCAACTCCAAAACCCAACCACCACATTAACATGGGCCTCCACCCTAATCTTCCTATTAACCCTAGGCCTAATCTACGAATGAACTCAAGGAGGACTAGAATGAGCAGAATAA
>Xanthomixis_apperti_DQ402254_FMNH_393159_ND3
ATAAACATAATTATATTCATAATCACTATATCCCTAACCCTAAGCATCATCCTAACCGCACTAAACTACTGACTAGCCCAAACAAACCCGGATTCAGAAAAACTATCCCCATACGAATGCGGCTTCGACCCACTAGGATCCGCCCGACTGCCATTCTCAATCCGATTCTTCCTAGTAGCCATCCTCTTCCTACTATTCGATCTAGAAATCGCCCTCCTCCTACCAATTCCATGAGCCACCCAACTCCAGGACCCAACCACCACATTAATATGAGCCTCCACCCTAATCCTCCTACTCACCCTCGGCCTGATCTACGAATGAACCCAAGGGGGACTAGAATGGGCAGAATAA
>Bernieria_madagascariensis_DQ402255_CMNH_C37768_ND3
ATAAACATAATCACATTCATAATCGCCTCATCCATAACCCTAAGCATCGCCCTAACCGCATTAAACTACTGACTCGCACAAACAAACCCAGACTCAGAAAAACTATCCCCATACGAATGCGGCTTTGACCCACTAGGCTCTGCTCGACTACCATTCTCAATCCGATTCTTCCTAGTGGCCATTCTCTTCCTGCTGTTCGACCTAGAAATCGCCCTCCTACTACCCCTCCCATGAGCCACTCAACTCCACAACCCCATCACCACACTAACCTGGGCCTTCACCATCATCTTCTTCCTCACCCTAGGACTAATTTACGAATGAACCCAAGGAGGACTAGAATGAGCAGAATAA
>Hypsipetes_madagascariensis_DQ402286_FMNH_393308_ND3
ATGAACATAGTCACATTCATGTTCGCTGCATCCTTAGCCCTAAGCATTGCCTTAACCACACTAAACTTCTGGCTGGCCCAGATAACCCCTGACTCAGAAAAACTCTCCCCATACGAATGCGGCTTTGACCCACTAGGATCCGCCCGACTTCCATTCTCAATCCGATTCTTCCTAGTAGCAATCCTGTTTCTCCTATTCGACCTAGAAATCGCCCTCCTACTACCCCTCCCATGAGCTATCCAACTTGACACCCCAACCACCACACTAGCATGGGCCTCCGCCCTAATCCTAATCCTAACCCTGGGCCTAGTGTACGAATGAGCCCAAGGGGGACTAGAATGAGCAGAATAA
>Charadrius_pecuarius_FR823147_FH_17002_ND3
ATCAACATAATCACATTTATACTAGCATTATCTCTCACCCTAAGCATCGTTCTAACCACATTAAACTTCTGGCTAGCCCAAATAAACCCTGACTCAGAAAAATTATCTCCCTATNAATGTGGCTTCGACCCACTCGGATCTGCTCGACTACCATTCTCAATTCGATTCTTCCTCAGTAGCAATCCTATTCCTGCTATTCGACCTAGAAATCGCCCTTCTTCTCCCTCTCCCATGAGCCATCCAACTCCAATCCCCCACCTCCACCTTAATATGAGCCTCCACTATCATTATCCTACTTACACTAGGACTCATCTACGAATGAACTCAAGGAGGATTAGAATGAGCAGAATAA
>Mentocrex_kioloides_HQ403653_FMNH_215460_ND3
ATCAACATAATCACATTTATAATCACACTCTCCCTCATCCTAAGCACTACCCTTATTATATTAAATTTATGAATTACCCAAATTAACCCTGACCCAGAAAAACTATCCCCATACGAATGCGGCTTCGACCCACTAGGTTCCGCTCGATTACCATTCTCAATCCGCTTTTTTCTCAGTAGCCATCTTATTCCTACTATTCGACCTAGAAATCGCACTACTACTCCCCCTTCCATGGGCTATCCAACTTCAACACCCCACCACCACTCTAACCTGAACCACCACCCTCATCCTATTACTCACCCTAGGACTAATCTATGAATGAATACAAGGCGGCCTAGAATGAGCAGAATAA
>Mentocrex_kioloides_HQ403654_FMNH_215461_ND3
ATCAACATAATCACATTTATAATCACACTCTCCCTCATCCTAAGCACTACCCTTATTATATTAAATTTATGAATTACCCAAATTAACCCTGACCCAGAAAAACTATCCCCATACGAATGCGGCTTCGACCCACTAGGTTCCGCTCGATTACCATTCTCAATCCGCTTTTTTCTCANTAGCCATCTTATTCCTACWATTCGACCTAGAAATCGCACTACTACTCCCCCTTCCATGGGCTATCCAACTTCAACACCCCACCACCACTCTAACCTGAACCACCACCCTCATCCTATTACTCACCCTAGGACTAATCTATGAATGAATACAAGGCGGCCTAGAATGAGCAGAATAA
>Mentocrex_kioloides_HQ403655_FMNH_345622_ND3
ATCAACATAATCACATTTATAATCACACTCTCCCTCATCCTAAGCACTACCCTTATTATATTAAATTTATGAATTACCCAAATTAACCCTGACCCAGAAAAACTATCCCCATACGAATGCGGCTTCGACCCACTAGGTTCCGCTCGATTACCATTCTCAATCCGCTTTTTTCTCAGTAGCCATCTTATTCCTACTATTCGACCTAGAAATCGCACTACTACTCCCCCTTCCATGGGCTATCCAACTTCAACACCCCACCACCACTCTAACCTGAACCACCACCCTCATCCTATTACTCACCCTAGGACTAATCTATGAATGAATACAAGGCGGCCTAGAATGAGCAGAATAA
>Mentocrex_kioloides_HQ403656_FMNH_404575_ND3
ATCAACATAATCACATTTATAATCACACTCTCCCTCATCCTAAGCACTACCCTTATTATATTAAATTTATGAATTACCCAAATTAACCCTGACCCAGAAAAACTATCCCCATACGAATGCGGCTTCGACCCACTAGGTTCCGCTCGATTACCATTCTCAATCCGCTTTTTTCTCAGTAGCCATCTTATTCCTNKWATTCGACCTAGAAATCGCACTACTACTCCCCCTTCCATGGGCTATCCAACTTCAACACCCCACCACCACTCTAACCTGAACCACCACCCTCATCCTATTACTCACCCTAGGACTAATCTATGAATGAATACAAGGCGGCCTAGAATGAGCAGAATAA
>Mentocrex_beankaensis_HQ403657_FMNH_431145_ND3
ATCAACATAATCACATTTATAATCACACTCTCCCTCATCCTAAGCACTACCCTTATTACATTAAATTTATGAATTACCCAAATTAACCCTGACCCAGAAAAACTATCCCCATACGAATGCGGCTTCGACCCACTAGGTTCCGCTCGATTACCATTCTCAATCCGCTTTTTTCTCAGTAGCCATCTTATTCCTACTATTCGACCTAGAAATCGCACTACTACTCCCCCTTCCATGGGCCATCCAACTTCAACACCCCACCACCACCCTAACCTGAACCACCGCCCTCATCCTATTACTCACCCTAGGACTAATCTATGAATGAATACAAGGCGGCCTAGAATGAGCAGAATAA
>Mentocrex_kioloides_HQ403658_MNHN_1932.492_ND3
ATCAACATAATCACACTTATAATCACACTCTCCCTCATCCTAAGCACTACCCTTATTATATTAAATTTATGAATTACCCAAATTAACCCTGACCCAGAAAAACTATCCCCATACGAATGCGGCTTCGACCCATTAGGTTCCGCTCGATTACCATTCTCAATCCGCTTTTTTCTCAGTAGCCATCTTATTCCTACTATTCGACCTAGAAATCGCACTACTACTCCCCCTTCCATGGGCTATCCAACTTCAACACCCCACCACCACCCTAACCTGAACCACCACCCTCATCCTATTACTCACCCTAGGACTAATCTATGAATGAATACAAGGCGGCCTAGAATGAGCAGAATAA
>Mentocrex_kioloides_HQ403659_MNHN_1932.494_ND3
ATCAACATAATCACACTTATAATCACACTCTCCCTCATCCTAAGCACTACCCTTATTATATTAAATTTATGAATTACCCAAATTAACCCTGACCCAGAAAAACTATCCCCATACGAATGCGGCTTCGACCCATTAGGTTCCGCTCGATTACCATTCTCAATCCGCTTTTTTCTCAGTAGCCATCTTATTCCTACTATTCGACCTAGAAATCGCACTACTACTCCCCCTTCCATGGGCTATCCAACTTCAACACCCCACCACCACCCTAACCTGAACCACCACCCTCATCCTATTACTCACCCTAGGACTAATCTATGAATGAATACAAGGCGGCCTAGAATGAGCAGAATAA
>Mentocrex_kioloides_HQ403660_MNHN_1932.501_ND3
ATCAACATAATCACACTTATAATCACACTCTCCCTCATCCTAAGCACTACCCTTATTATATTAAATTTATGAATTACCCAAATTAACCCTGACCCAGAAAAACTATCCCCATACGAATGCGGCTTCGACCCATTAGGTTCCGCTCGATTACCATTCTCAATCCGCTTTTTTCTCAGTAGCCATCTTATTCCTACTATTCGACCTAGAAATCGCACTACTACTCCCCCTTCCATGGGCTATCCAACTTCAACACCCCACCACCACCCTAACCTGAACCACCACCCTCATCCTATTACTCACCCTAGGACTAATCTATGAATGAATACAAGGCGGCCTAGAATGAGCAGAATAA
>Mentocrex_kioloides_HQ403661_MNHN_1932.502_ND3
ATCAACATAATCACACTTATAATCACACTCTCCCTCATCCTAAGCACTACCCTTATTATATTAAATTTATGAATTACCCAAATTAACCCTGACCCAGAAAAACTATCCCCATACGAATGCGGCTTCGACCCATTAGGTTCCGCTCGATTACCATTCTCAATCCGCTTTTTTCTCAGTAGCCATCTTATTCCTACTATTCGACCTAGAAATCGCACTACTACTCCCCCTTCCATGGGCTATCCAACTTCAACACCCCACCACCACCCTAACCTGAACCACCACCCTCATCCTATTACTCACCCTAGGACTAATCTATGAATGAATACAAGGCGGCCTAGAATGAGCAGAATAA
>Mentocrex_kioloides_HQ403662_UADBA_48178_ND3
ATCAACATAATCACATTTATAATCACACTCTCCCTCATCCTAAGCACTACCCTTATTATATTAAATTTATGAATTACCCAAATTAACCCTGACCCAGAAAAACTATCCCCATACGAATGCGGCTTCGACCCACTAGGTTCCGCTCGATTACCATTCTCAATCCGCTTTTTTCTCAGTAGCCATCTTATTCCWAMWATTCGACCTAGAAATCGCACTACTACTCCCCCTTCCATGGGCTATCCAACTTCAACACCCCACCACCACTCTAACCTGAACCACCACCCTCATCCTATTACTCACCCTAGGACTAATCTATGAATGAATACAAGGCGGCCTAGAATGAGCAGAATAA
>Mentocrex_beankaensis_HQ403663_UADBA_48179_ND3
ATCAACATAATCACATTTATAATCACACTCTCCCTCATCCTAAGCACTACCCTTATTACATTAAATTTATGAATTACCCAAATTAACCCTGACCCAGAAAAACTATCCCCATACGAATGCGGCTTCGACCCACTAGGTTCCGCTCGATTACCATTCTCAATCCGCTTTTTTCTCAGTAGCCATCTTATTCCTACTATTCGACCTAGAAATCGCACTACTACTCCCCCTTCCATGGGCCATCCAACTTCAACACCCCACCACCACCCTAACCTGAACCACCGCCCTCATCCTATTACTCACCCTAGGACTAATCTATGAATGAATACAAGGCGGCCTAGAATGAGCAGAATAA
>Foudia_omissa_JN411199_ZMUC_O1711_ND3
ATGAACATAATCACATTCATATTCACTCTATCACTAGCCCTGAGTGCACTCCTAACCGCTTTAAACTTCTGACTCGCCCAAATAAACCCAGACTCAGAGAAACTATCCCCATACGAATGTGGATTCGACCCCCTAGGATCTGCTCGACTACCATTCTCAATCCGCTTCTTCCTAGTTGCTATTCTATTCCTACTATTTGACCTAGAAATTGCACTACTCCTCCCTCTACCCTGAGCCACCCAACTCCAATCCCCCACTACTACCCTAGCCTGAGCCTCCCTACTTATCTTACTCCTTACACTAGGACTAGTATACGAATGAATCCAAGGAGGACTAGAATGGGCAGAGTAA
>Foudia_omissa_JN411200_ZMUC_O1712_ND3
ATGAACATAATCACATTCATATTCACTCTATCACTAGCCCTGAGTGCACTCCTAACCGCTTTAAACTTCTGACTCGCCCAAATAAACCCAGACTCAGAGAAACTATCCCCATACGAATGTGGATTCGACCCCCTAGGATCTGCTCGACTACCATTCTCAATCCGCTTCTTCCTAGTTGCTATTCTATTCCTACTATTTGACCTAGAAATTGCACTACTCCTCCCTCTACCCTGAGCCACCCAACTCCAATCCCCCACTACTACCCTAGCCTGAGCCTCCCTACTTATCTTACTCCTTACACTAGGACTAGTATACGAATGAATCCAAGGAGGACTAGAATGGGCAGAGTAA
>Foudia_madagascariensis_JN411204_BW_130_ND3
ATGAACATAATCACATTCATATTCACTCTATCACTAGCCCTGAGTGCACTCCTAACCGCTTTAAACTTCTGACTCGCCCAAATAAACCCAGACTCAGAGAAACTATCCCCATACGAATGTGGATTCGACCCCCTAGGATCTGCTCGACTACCATTCTCAATCCGCTTCTTCCTAGTTGCTATTCTATTTCTACTATTTGACCTAGAAATTGCACTACTCCTCCCTCTACCCTGAGCCACCCAACTCCAATCCCCCACTACTACCCTAGCCTGAGCCTCCCTACTTATCTTACTCCTTACACTAGGACTAGTATACGAATGAATCCAAGGAGGACTAGAATGGGCAGAGTAA
>Foudia_madagascariensis_JN411205_BW_214_ND3
ATGAACATAATCACATTCATATTCACTCTATCACTAGCCCTGAGTGCACTCCTAACCGCTTTAAACTTCTGACTCGCCCAAATAAACCCAGACTCAGAGAAACTATCCCCATACGAATGTGGATTCGACCCCCTAGGATCTGCTCGACTACCATTCTCAATCCGCTTCTTCCTAGTTGCTATTCTATTTCTACTATTTGACCTAGAAATTGCACTACTCCTCCCTCTACCCTGAGCCACCCAACTCCAATCCCCCACTACTACCCTAGCCTGAGCCTCCCTACTTATCTTACTCCTTACACTAGGACTAGTATACGAATGAATCCAAGGAGGACTAGAATGGGCAGAGTAA
>Foudia_madagascariensis_JN411206_BW_243_ND3
ATGAACATAATCACATTCATATTCACTCTATCACTAGCCCTGAGTGCACTCCTAACCGCTTTAAACTTCTGACTCGCCCAAATAAACCCAGACTCAGAGAAACTATCCCCATACGAATGTGGATTCGACCCCCTAGGATCTGCTCGACTACCATTCTCAATCCGCTTCTTCCTAGTTGCTATTCTATTTCTACTATTTGACCTAGAAATTGCACTACTCCTCCCTCTACCCTGAGCCACCCAACTCCAATCCCCCACTACTACCCTAGCCTGAGCCTCCCTACTTATCTTACTCCTTACACTAGGACTAGTATACGAATGAATCCAAGGAGGACTAGAATGGGCAGAGTAA
>Foudia_madagascariensis_JN411207_BW_283_ND3
ATGAACATAATCACATTCATATTCACTCTATCACTAGCCCTGAGTGCACTCCTAACCGCTTTAAACTTCTGACTCGCCCAAATAAACCCAGACTCAGAGAAACTATCCCCATACGAATGTGGATTCGACCCCCTAGGATCTGCTCGACTACCATTCTCAATCCGCTTCTTCCTAGTTGCTATTCTATTCCTACTATTTGACCTAGAAATTGCACTACTCCTCCCTCTACCCTGAGCCACCCAACTCCAATCCCCCACTACTACCCTAGCCTGAGCCTCCCTACTTATCTTACTCCTTACACTAGGACTAGTATACGAATGAATCCAAGGAGGACTAGAATGGGCAGAGTAA
>Foudia_madagascariensis_JN411208_BW_406_ND3
ATGAACATAATCACATTCATATTCACTCTATCACTAGCCCTGAGTGCACTCCTAACCGCTTTAAACTTCTGACTCGCCCAAATAAACCCAGACTCAGAGAAACTATCCCCATACGAATGTGGATTCGACCCCCTAGGATCTGCTCGACTACCATTCTCAATCCGCTTCTTCCTAGTTGCTATTCTATTCCTACTATTTGACCTAGAAATTGCACTACTCCTCCCTCTACCCTGAGCCACCCAACTCCAATCCCCCACTACTACCCTAGCCTGAGCCTCCCTACTTATCTTACTCCTTACACTAGGACTAGTATACGAATGAATCCAAGGAGGACTAGAATGGGCAGAGTAA
>Foudia_madagascariensis_JN411209_BW_413_ND3
ATGAACATAATCACATTCATATTCACTCTATCACTAGCCCTGAGTGCACTCCTAACCGCTTTAAACTTCTGACTCGCCCAAATAAACCCAGACTCAGAGAAACTTTCCCCATACGAATGTGGATTCGACCCCCTAGGATCTGCTCGACTACCATTCTCAATCCGCTTCTTCCTAGTTGCTATTCTATTTCTACTATTTGACCTAGAAATTGCACTACTCCTCCCTCTACCCTGAGCCACCCAACTCCAATCCCCCACTACTACCCTAGCCTGAGCCTCCCTACTTATCTTACTCCTTACACTAGGACTAGTATACGAATGAATCCAAGGAGGACTAGAATGAGCAGAGTAA
>Foudia_madagascariensis_JN411210_BW_448_ND3
ATGAACATAATCACATTCATATTCACTCTATCACTAGCCCTGAGTGCACTCCTAACCGCTTTAAACTTCTGACTCGCCCAAATAAACCCAGACTCAGAGAAACTTTCCCCATACGAATGTGGATTCGACCCCCTAGGATCTGCTCGACTACCATTCTCAATCCGCTTCTTCCTAGTTGCTATTCTATTTCTACTATTTGACCTAGAAATTGCACTACTCCTCCCTCTACCCTGAGCCACCCAACTCCAATCCCCCACTACTACCCTAGCCTGAGCCTCCCTACTTATCTTACTCCTTACACTAGGACTAGTATACGAATGAATCCAAGGAGGACTAGAATGGGCAGAGTAA
>Foudia_madagascariensis_JN411211_BW_452_ND3
ATGAACATAATCACATTTATATTCACTCTATCACTAGCCCTGAGTGCACTCCTAACCGCTTTAAACTTCTGACTCGCCCAAATAAACCCAGACTCAGAGAAACTATCCCCATACGAATGTGGATTCGACCCCCTAGGATCTGCTCGACTACCATTCTCAATCCGCTTCTTCCTAGTTGCTATTCTATTTCTACTATTTGACCTAGAAATTGCACTACTCCTCCCTCTACCCTGAGCCACCCAACTCCAATCCCCCACTACTACCCTAGCCTGAGCCTCCCTACTTATCTTACTCCTTACACTAGGACTAGTATACGAATGAATCCAAGGAGGACTAGAATGGGCAGAGTAA
>Foudia_madagascariensis_JN411212_BW_72_ND3
ATGAACATAATCACATTCATATTCACTCTATCACTAGCCCTGAGTGCACTCCTAACCGCTTTAAACTTCTGACTCGCCCAAATAAACCCAGACTCAGAGAAACTATCCCCATACGAATGTGGATTCGACCCCCTAGGATCTGCTCGACTACCATTCTCAATCCGCTTCTTCCTAGTTGCTATTCTATTTCTACTATTTGACCTAGAAATTGCACTACTCCTCCCTCTACCCTGAGCCACCCAACTCCAATCCCCCACTACTACCCTAGCCTGAGCCTCCCTACTTATCTTACTCCTTACACTAGGACTAGTATACGAATGAATCCAAGGAGGACTAGAATGGGCAGAGTAA
>Foudia_madagascariensis_JN411213_BWM_23_ND3
ATGAACATAATCACATTCATATTCACTCTATCACTAGCCCTGAGTGCACTCCTAACCGCTTTAAACTTCTGACTCGCCCAAATAAACCCAGACTCAGAGAAACTATCCCCATACGAATGTGGATTCGACCCCCTAGGATCTGCTCGACTACCATTCTCAATCCGCTTCTTCCTAGTTGCTATTCTATTCCTACTATTTGACCTAGAAATTGCACTACTCCTCCCTCTACCCTGAGCCATCCAACTCCAATCCCCCACTACTACCCTAGCCTGAGCCTCCCTACTTATCTTACTCCTTACACTAGGACTAGTATACGAATGAATCCAAGGAGGACTAGAATGGGCAGAGTAA
>Foudia_madagascariensis_JN411214_BW_33_ND3
ATGAACATAATCACATTCATATTCACTCTATCACTAGCCCTGAGTGCACTCCTAACCGCTTTAAACTTCTGACTCGCCCAAATAAACCCAGACTCAGAGAAACTATCCCCATACGAATGTGGATTCGACCCCCTAGGATCTGCTCGACTACCATTCTCAATCCGCTTCTTCCTAGTTGCTATTCTATTCCTACTATTTGACCTAGAAATTGCACTACTCCTCCCTCTACCCTGAGCCACCCAACTCCAATCCCCCACTACTACCCTAGCCTGAGCCTCCCTACTTATCTTACTCCTTACACTAGGACTAGTATACGAATGAATCCAAGGAGGACTAGAATGGGCAGAGTAA
>Foudia_omissa_JN411220_LE_9_ND3
ATGAACATAATCACATTCATATTCACTCTATCACTAGCCCTGAGTGCACTCCTAACCGCTTTAAACTTCTGACTCGCCCAAATAAACCCAGACTCAGAGAAACTATCCCCATACGAATGTGGATTCGACCCCCTAGGATCTGCTCGACTACCATTCTCAATCCGCTTCTTCCTAGTTGCTATTCTATTCCTACTATTTGACCTAGAAATTGCACTACTCCTCCCTCTACCCTGAGCCACCCAACTCCAATCCCCCACTACTACCCTAGCCTGAGCCTCCCTACTTATCTTACTCCTTACACTAGGACTAGTATACGAATGAATCCAGGGAGGACTAGAATGGGCAGAGTAA
>Foudia_omissa_JN411221_LE_24_ND3
ATGAACATAATCACATTCATATTCACTCTATCACTAGCCCTGAGTGCACTCCTAACCGCTTTAAACTTCTGACTCGCCCAAATAAACCCAGACTCAGAGAAACTATCCCCATACGAATGTGGATTCGACCCTCTAGGATCTGCTCGACTACCATTCTCAATCCGCTTCTTCCTAGTTGCTATTCTATTCCTACTATTTGACCTAGAAATTGCACTACTCCTCCCTCTACCCTGAGCCACCCAACTCCAATCCCCCACTACTACCCTAGCCTGAGCCTCCCTACTTATCTTACTCCTTACACTAGGACTAGTATACGAATGAATCCAAGGAGGACTAGAATGGGCAGAGTAA
>Foudia_madagascariensis_JN411222_LE_1_ND3
ATGAACATAATCACATTCATATTCACTCTATCACTAGCCCTGAGTGCACTCCTAACCGCTTTAAACTTCTGACTCGCCCAAATAAACCCAGACTCAGAGAAACTATCCCCATACGAATGTGGATTCGACCCCCTAGGATCTGCTCGACTACCATTCTCAATCCGCTTCTTCCTAGTTGCTATTCTATTCCTACTATTTGACCTAGAAATTGCACTACTCCTCCCTCTACCCTGAGCCACCCAACTCCAATCCCCCACTACTACCCTAGCCTGAGCCTCCCTACTTATCTTACTCCTTACACTAGGACTAGTATACGAATGAATCCAGGGAGGACTAGAATGGGCAGAGTAA
>Foudia_madagascariensis_JN411223_LE_16_ND3
CACATTTATATTCACTCTATCACTAGCCCTGAGTGCACTCCTAACCGCTTTAAACTTCTGACTCGCCCAAATAAACCCAGACTCAGAGAAACTATCCCCATACGAATGTGGATTCGACCCCCTAGGATCTGCTCGACTACCATTCTCAATCCGCTTCTTCCTAGTTGCTATTCTATTTCTACTATTTGACCTAGAAATTGCACTACTCCTCCCTCTACCCTGAGCCACCCAACTCCAATCCCCCACTACTACCCTAGCCTGAGCCTCCCTACTTATCTTACTCCTTACACTAGGACTAGTATACGAATGAATCCAAGGAGGACTAGAATGGGCAGAGTAA
>Foudia_madagascariensis_JN411224_LE_8_ND3
GAACATAATCACATTCATATTCACTCTATCACTAGCCCTGAGTGCACTCCTAACCGCTTTAAACTTCTGACTCGCCCAAATAAACCCAGACTCAGAGAAACTATCCCCATACGAATGTGGATTCGACCCCCTAGGATCTGCTCGACTACCATTCTCAATCCGCTTCTTCCTAGTTGCTATTCTATTTCTACTATTTGACCTAGAAATTGCACTACTCCTCCCTCTACCCTGAGCCACCCAACTCCAATCCCCCACTACTACCCTAGCCTGAGCCTCCCTACTTATCTTACTCCTTACACTAGGACTAGTATACGAATGAATCCAAGGAGGACTAGAATGGGCAGAGTAA
>Ploceus_sakalava_JN411230_BW_425_ND3
GTGAACATAATCACATTTATATTCGCCACGTCACTAGCCCTAAGTATCTTCCTAACTGCACTAAACTTCTGACTCGCCCAAACAAATCCTGACCCAGAAAAACTATCCCCATACGAGTGCGGATTTGACCCTCTAGGATCCGCCCGACTACCATTCTCAATCCGCTTCTTCCTAGTAGCCATCCTATTCCTTCTCTTTGACCTAGAAATCGCCCTACTCCTACCCCTACCATGAGCCACCCAACTTCAATTCCCAACTACCACTCTAGCTTGAACTTCCCTACTCATCCTCCTCCTCACACTCGGGCTAGTATATGAATGAATCCAAGGAGGACTAGAATGAGCAGAATAA
>Ploceus_sakalava_JN411231_BW_424_ND3
GTGAACATAATCACATTTATATTCGCCACGTCACTAGCCCTAAGTATCTTCCTAACTGCACTAAACTTCTGACTCGCCCAAACAAATCCTGACCCAGAAAAACTATCCCCATACGAGTGCGGATTTGACCCTCTAGGATCCGCCCGACTACCATTCTCAATCCGCTTCTTCCTAGTAGCCATCCTATTCCTTCTCTTTGACCTAGAAATCGCCCTACTCCTACCCCTACCATGAGCCACCCAACTTCAATTCCCAACTACCACTCTAGCTTGAACTTCCCTACTCATCCTCCTCCTCACACTCGGGCTAGTATATGAATGAATCCAAGGAGGACTAGAATGAGCAGAATAA
>Artamella_viridis_JQ239259_FMNH_356676_ND3
ATGAACACAATCCTGTTCATAATAACCCTGTCCCTGACCCTAAGCATCATCCTAACAGCACTGAATTTCTGACTAGCTCAAACCAACCCAGACTCGGAGAAACTGTCTCCATACGAATGCGGCTTCGATCCACTGGGATCCGCCCGGCTGCCATTTTCAATTCGATTCTTCCTAGTAGCCATCCTATTTTTACTTTTCGATTTGGAAATCGCCTTGCTACTCCCCCTACCATGAGCCACCCAGCTACATACCCCAACCACTACACTAACATGAACCTCCGTACTAATCACCCTACTAACCCTAGGACTAATATACGAATGAGCCCAGGGAGGCCTAGAATGAGCCGAATAA
>Calicalicus_madagascariensis_JQ239261_FMNH_345780_ND3
ATGAACATAATCCTATTCATAATCACCCTATCCCTGGGCCTTAGCATTGTCTTAACCACACTAAATTTCTGACTAGCCCAAACTAACCCAGATTCAGAAAAACTATCACCTTACGAATGCGGCTTCGACCCACTAGGGTCCGCCCGGCTGCCATTTTCAATTCGATTCTTCCTAGTGGCTATCCTATTCCTGCTGTTCGACCTAGAAATCGCCCTCCTACTACCACTACCATGAGCCATTCAACTACAAACCCCAACCACAACACTAACATGAGCCTCCGTACTTCTACTCTTACTAACATTAGGCCTAATCTACGAATGAAAACAAGGGGGACTAGAATGAGCCGAATAA
>Cyanolanius_madagascarinus_JQ239262_FMNH_356683_ND3
ATGAACATAATCATATTCATAATGGTCCTATCACTTACCCTAAGCATCGCCCTAACCGCACTAAATTTTTGACTGGCCCAGGCCAATCCAGACTCGGAGAAGTTATCCCCATATGAATGCGGATTCGACCCGCTAGGGTCCGCCCGGCTGCCATTTTCAATTCGATTCTTCCTAGTAGCTATCTTATTCCTCCTGTTCGATCTGGAAATCGCCCTACTACTACCCCTACCATGAGCCACCCAACTACAAGACCCTACCACCACACTAACATGAGCCTCAATCCTAGTACTTCTACTAACTCTAGGATTAATCTACGAATGAACCCAAGGAGGACTAGAATGGGCCGAATAA
>Euryceros_prevostii_JQ239265_FMNH_356689_ND3
ATGAACATAATCCTATTCATAATGGCCCTATCCCTGGGCCTCAGCATCATCTTAACCCTACTAAACTTCTGACTAGCCCAAATCAACCCAGACTCAGAAAAACTGTCCCCGTACGAATGTGGCTTTGATCCACTGGGGTCCGCCCGGCTGCCATTTTCAATTCGATTTTTCCTAGTAGCTATCTTATTCTTACTATTTGATTTAGAAATCGCCCTACTACTACCCCTCCCATGAGCCATTCAACTACAAACCCCCATTACCACCCTAGCATGAGCCTCCGCACTAATCCTCTTACTAACCTTAGGTTTAATCTACGAATGAGCCCAAGGAGGACTAGAATGGGCCGAATAA
>Falculea_palliata_JQ239266_FMNH_356673_ND3
ATGAACACAATCCTATTCATGATAGCCTTATCCCTAGGTCTGAGCATCCTCCTAACAATATTAAACTTCTGACTGGCCCAGACCAACCCAGACTCAGAGAAACTATCCCCATACGAATGCGGCTTCGATCCACTAGGATCCGCCCGGCTACCATTCTCAATTCGATTCTTCCTAGTAGCCATCCTATTCCTGCTTTTCGACCTAGAAATCGCCCTACTACTACCACTACCATGAGCCACCCAACTACAAACCCCAACCACCACACTAACATGAACCTCAGTGTTAATCCTCCTACTAACCCTAGGACTAATCTACGAATGAACCCAAGGAGGACTAGAATGGGCCGAATAA
>Hypositta_corallirostris_JQ239267_FMNH_356693_ND3
ATGAATATAATCCTATTTATAATAACCCTATCCCTGGGCCTGAGCATCACCTTAACCACACTAAACTTCTGACTAGCCCAAACCAACCCCGACTCAGAGAAACTATCTCCCTACGAATGTGGTTTTGACCCACTAGGGTCCGCCCGGCTTCCATTTTCAATTCGATTTTTCCTAGTAGCCATCTTATTTCTACTATTCGACCTAGAAATCGCCCTACTACTACCACTACCATGAGCCACCCAACTACAAGACCCTACCGCTACATTAACATGAACCTCCACCCTAATCCTCCTACTCACCCTAGGCCTAATCTACGAATGAGCCCAAGGAGGACTAGAATGAGCCGAATAG
>Leptopterus_chabert_JQ239271_FMNH_356681_ND3
ATGAATATAGTCTTATTCATAATATCTCTATCATTAAGCCTAAGCATTATTATAACAGCACTAAACTTCTGACTAGCCCAAATAAACCCAGACTCAGAAAAACTATCCCCATACGAATGCGGATTCGACCCACTAGGATCCGCCCGGCTGCCATTTTCAATTCGATTCTTCCTAGTAGCCATCTTATTCCTCCTATTTGACCTAGAAATCGCCCTACTACTACCACTACCATGAGCCACCCAACTACAAGACCCAACTACCACCCTAACATGAGCCTCAACATTAATTCTACTACTCACCTTAGGACTAATCTACGAATGAGCTCAAGGAGGACTAGAATGAGCCGAGTAA
>Mystacornis_crossleyi_JQ239272_FMNH_345861_ND3
ATGAATACAATCCTATTCATATTAACCCTATCCCTAACCCTAAGCATCGCCCTAACCATTCTCAACCTATGACTAGCTCAAACCGCCCCAGACTCAGAAAAACTATCCCCATACGAATGCGGCTTTGACCCACTGGGATCCGCCCGGCTGCCATTCTCAATCCGATTCTTCCTAGTAGCCATCCTATTCCTGCTATTCGACCTAGAAATCGCCCTACTACTCCCCCTGCCATGAGCCACCCAACTACAAAACCCAGACATCACACTAACATGAGCCTCCACCTTAATCGCCCTACTTACCCTAGGACTAATCTACGAATGAACCCAAGGAGGACTAGAATGAGCAGAATAA
>Newtonia_brunneicauda_JQ239273_FMNH_345885_ND3
ATGAATACAATCTTATTCATAATAACACTATCCCTAAGCCTAAGTATCATCCTGACCGCACTAAATTTCTGACTGGCCCAGACCAACCCAGACTCAGAGAAACTATCCCCATACGAATGCGGATTTGACCCGCTAGGATCTGCCCGACTACCATTCTCAATCCGATTCTTCCTAGTAGCCATCCTATTCCTACTATTTGACCTAGAAATTGCCCTCCTACTACCCCTCCCATGAGCCACCCAACTACAAAACCCTACCACAACACTAACATGAGCCTCCACCCTAATCCTACTACTTACCCTAGGACTAATCTACGAATGACTCCAAGGAGGACTAGAATGAGCCGAATAA
>Oriolia_bernieri_JQ239274_FMNH_356684_ND3
ATGAACACAATCCTATTCATAATAACCCTATCTCTGAGTCTAAGCATTATTCTAACAGCACTAAACTTCTGGCTAGCCCAAACTAACCCAGACTCAGAGAAACTATCCCCATACGAATGCGGGTTTGATCCCCTAGGATCCGCCCGGCTGCCATTTTCAATTCGATTTTTCCTAGTAGCTATCCTATTTCTACTTTTCGACTTAGAAATCGCCCTACTACTACCCCTACCATGAGCCACCCAACTACAAACCCCTACCACCACACTAACATGGACCTCCGTACTAATCCTCCTATTAACCCTAGGACTAATCCACGAATGAACCCAAGGAGGACTAGAATGGGCCGAATAA
>Pseudobias_wardi_JQ239279_FMNH_356702_ND3
ATGAACACAATCCTGTTCATAATAACCCTGTCACTTAGCCTAAGCATCATCCTAACCATACTAAACTTCTGACTGGCCCAAATTAACCCGGACTCAGAAAAGCTATCCCCATACGAATGCGGGTTCGACCCACTAGGGTCCGCCCGGCTGCCATTTTCAATTCGATTCTTCCTAGTAGCCATCCTATTCTTACTATTCGATCTAGAAATTGCCCTACTACTACCCCTACCATGAGCCATCCAACTACAAACCCCTATTACCACACTAACATGAGCCTCCGCACTGATCCTTCTACTAACTCTAGGACTAATTTACGAATGAGCTCAGGGAGGATTAGAATGGGCCGAATAA
>Schetba_rufa_JQ239281_FMNH_356657_ND3
ATGAACATAATCCTATTCATAATAGCCCTATCCCTGGGCCTTAGCATCATCTTAACCCTACTAAACTTTTGATTAGCCCAAATCAACCCCGACTCAGAAAAACTATCCCCATACGAATGCGGCTTTGACCCACTAGGGTCCGCCCGGCTGCCATTTTCAATTCGATTCTTCCTAGTAGCCATCTTATTTTTACTATTTGATTTAGAAATCGCCCTACTACTACCCCTACCATGAGCTATCCAATTACAAACCCCAATTACCACCCTAATATGAGCCTCCGTATTAATTCTCCTACTAACATTAGGTCTAATCTACGAATGAGCCCAAGGAGGACTAGAATGGGCCGAATAA
>Tylas_eduardi_JQ239284_FMNH_356649_ND3
ATGAACACAATCCTATTCATGATAACCCTATCACTAAGCCTGAGCATCGCCCTAACCGCATTAAACTTCTGACTAGCCCAAACTAACCCGGACCCAGAAAAACTATCCCCATACGAATGCGGTTTCGACCCCCTAGGATCCGCCCGGCTGCCATTTTCAATTCGATTCTTCCTAGTAGCCATCCTATTCCTCCTATTCGACCTAGAAATCGCCCTACTACTACCACTACCATGAGCTACTCAACTACAAACCCCCATCACCACACTAACATGAACCTCCATCCTAATCATCCTACTCACCCTGGGCCTAGTCTACGAATGAGCACAAGGAGGACTAGAATGAGCTGAATAA
>Vanga_curvirostris_JQ239285_FMNH_356661_ND3
ATGAACTCAATTCTATTCATAATGGCCCTATCCCTGAGCCTAAGCATTATCCTAACCGTATTAAACTTCTGACTAGCACAAACTAACCCCGACTCAGAAAAACTATCCCCATACGAATGCGGTTTCGACCCCCTAGGCTCCGCCCGGCTGCCATTTTCAATTCGATTCTTCCTAGTGGCTATCCTATTCCTACTGTTTGACTTAGAAATTGCCCTACTACTACCCCTACCCTGAGCCATTCAACTACAAACCCCCCTCACCACCCTAACATGAGCCTCCACACTAATCCTCCTACTAACTCTAGGACTAATCTACGAATGAGCTCAAGGGGGGTTGGAATGAGCCGAATAA
>Xenopirostris_damii_JQ239287_PBZT_uncatalogued_ND3
ATGAACACGATCCTATTTATAATAACCCTATCTCTGAGCTTAAGCATCATCTTAACAGCACTGAACTTTTGACTAGCCCAAACCAACCCAGACTCAGAGAAACTATCCCCATACGAATGCGGCTTCGACCCATTAGGATCCGCCCGGCTGCCATTTTCAATTCGATTCTTCCTAGTAGCCATTCTATTTCTACTATTCGACCTGGAAATCGCCCTACTTCTACCCCTACCATGAGCCACCCAACTACAAACCCCTACCACCACACTAACATGAGCCTCCGCATTAATCCTCCTACTAACCCTAGGACTGATTTACGAATGAACCCAAGGAGGACTAGAATGAGCCGAATAA
>Aepyornis_hildebrandti_KJ749824_MNZ_S38301_ND3
ATAAACATAATCATATTTATACNNNNNNNNNCACTCACATTGACTATTATCCTAGYTGTCTTAAACTTTTGACTAGCCCAAACAAACCCAGATGCAGAAAAACTATCCCCATATGAATGCGGCTTTGATCCTCTAGGATCTGCCCGACTCCCCTTCTCAATTCGATTTTTCCTCAGTAGCCATTCTATTCTTACTCTTCGACCTAGAAATCGCCCTTCTCCTCCCACTCCCCTGAGCAATTCAACTCCCACAACCCTTACTAACCCTATTATGAACCTC
>Mullerornis_agilis_KJ749825_MNZ_S38300_ND3
ATAAACATAATCACATTCATACTCCTACTCTCACTCACATTAACTCTTATCCTAACTACCCTAAACTTCTGACTGGCCCAAATAAACCCAGATGCAGAAAAACTATCCCCATACGAATGCGGCTTTGACCCCCTRGGGTCTGCCCGACTCCCCTTCTCAATCCGATTCTTCCTCAGTAGCTATCTTATTCCTACTCTTCGATCTAGAAATCGCTCTTCTCCTTCCACTCCCTTGAGCGATCCAACTCCCACAACCCTTGCTGACCTTATTGTGAACTTCCATTATCCTCCTACTCCTCACACTAGGACTAGTCTACGAGTGAGCTCAAGGGGGCCTAGAATGAGCAGAATAA
>Xanthomixis_apperti_KT313941_FMNH_393159_ND3
ATAAACATAATTATATTCATAATCACTATATCCCTAACCCTAAGCATCATCCTAACCGCACTAAACTACTGACTAGCCCAAACAAACCCGGATTCAGAAAAACTATCCCCATACGAATGCGGCTTCGACCCACTAGGATCCGCCCGACTGCCATTCTCAATCCGATTCTTCCTAGTAGCCATCCTCTTCCTACTATTCGATCTAGAAATCGCCCTCCTCCTACCAATTCCATGAGCCACCCAACTCCAGGACCCAACCACCACATTAATATGAGCCTCCACCCTAATCCTCCTACTCACCCTCGGCCTGATCTACGAATGAACCCAAGGGGGACTAGAATGGGCAGAATAA
>Xanthomixis_cinereiceps_KT313942_FMNH_363829_ND3
ATAAACATAATCATATTCATAATCACTATATCCCTAACCCTAAGCATCATCCTAACTGCACTAAACTACTGACTAGCCCAAACAAACCCAGACTCAGAAAAACTATCCCCATATGAATGCGGCTTTGACCCACTGGGATCTGCCCGACTACCATTCTCAATCCGATTCTTCATAGTGGCCATTCTCTTCCTACTATTCGACCTAGAAATTGCCCTCCTCCTACCAATTCCATGAGCTACCCAACTCCAAGACCCAACCACCACATTAATATGAGCCTCCACCCTAATCTTCCTATTAACCCTAGGCCTAATCTACGAATGAACTCAAGGAGGACTAGAATGAGCAGAATAA
>Xanthomixis_zosterops_KT313943_FMNH_345743_ND3
ATAAACATAATCATATTCATGATCACTATATCCCTGGCCCTAAGCATCATCCTAACCGCCCTAAACTACTGACTAGCCCAAACAAACCCAGACTCAGAAAAACTATCCCCATACGAATGCGGCTTCGACCCACTAGGATCTGCTCGACTACCATTCTCAATCCGATTCTTCCTGGTAGCTATCCTCTTCCTGTTATTCGACCTAGAAATTGCCCTCCTCCTACCAATTCCATGAGCCACCCAACTACAAGACCCAACCACCACATTAATATGAGCCTCTACCCTCATCCTCTTCCTCACCCTAGGCTTAATCTATGAATGAACCCAAGGAGGACTGGAATGAGCAGAGTAA
>Xanthomixis_zosterops_KT313944_FMNH_345744_ND3
ATAAACATAATCATATTCATGATCACTATATCCCTGACCCTAAGCATCATCCTAACCGCCCTAAACTACTGACTAGCCCAAACAAACCCAGACTCAGAAAAACTATCCCCATACGAATGCGGCTTCGACCCACTAGGATCTGCTCGACTACCATTCTCAATCCGATTCTTCCTGGTAGCTATCCTCTTCCTGTTATTCGACCTAGAAATTGCCCTCCTCCTACCAATTCCATGAGCCACCCAACTACAAGACCCAACCACCACATTAATATGAGCCTCTACCCTCATCCTCTTCCTCACCCTAGGCTTAATCTATGAATGAACCCAAGGAGGACTGGAATGAGCAGAGTAA
>Xanthomixis_zosterops_KT313945_FMNH_345746_ND3
ATAAACATAATCATATTCATAATCATCATATCCCTGACCCTAAGCATCATCCTAACCGCTCTAAACTACTGACTAGCCCAAGCAAACCCAGACTCAGAAAAACTATCCCCATACGAATGCGGCTTTGACCCACTAGGATCTGCTCGACTACCCTTCTCAATCCGATTCTTCCTAGTGGCTATCCTCTTCCTGCTATTCGACCTAGAGATCGCCCTCCTCCTACCAATTCCATGAGCCACCCAACTACAAGACCCAACCACCACATTAATATGAGCCTCCACCCTCATCTTCCTCCTCACCCTAGGCCTAATCTATGAATGAACCCAAGGAGGACTAGAATGGGCAGAATAA
>Xanthomixis_zosterops_KT313946_FMNH_345747_ND3
ATAAACATAATCATATTCATAATCATCATATCCCTGACCCTAAGCATCATCCTAACCGCTCTAAACTACTGACTAGCCCAAGCAAACCCAGACTCAGAAAAACTATCCCCATACGAATGCGGCTTTGACCCACTAGGATCTGCTCGACTACCCTTCTCAATCCGATTCTTCCTAGTGGCTATCCTCTTCCTGCTATTCGACCTAGAGATCGCCCTCCTCCTACCAATTCCATGAGCCACCCAACTACAAGACCCAACCACCACATTAATATGAGCCTCCACCCTCATCTTCCTCCTCACTCTAGGCCTAATCTATGAATGAACCCAAGGAGGACTAGAATGGGCAGAATAA
>Xanthomixis_zosterops_KT313947_FMNH_345749_ND3
ATAAACATAATCATATTCATAATCACTATATCCCTGGCCCTAAGCATCATCCTAACCGCCCTAAACTACTGACTAGCCCAAACAAACCCAGACTCAGAAAAACTATCCCCATACGAATGCGGCTTCGACCCACTAGGATCTGCTCGACTACCATTCTCAATCCGATTCTTCTTGGTAGCCATCCTCTTCCTGTTATTCGACCTAGAAATTGCCCTCCTCCTACCAATTCCATGAGCCACCCAACTACAAGACCCAACCACCACATTAATATGAGCCTCTACCCTCATCTTCTTCCTCACCCTAGGCTTAATCTATGAATGAACCCAAGGAGGACTGGAATGAGCAGAGTAA
>Xanthomixis_zosterops_KT313948_FMNH_345750_ND3
ATAAACATAATCATATTCATGATCACTATATCCCTGGCCCTAAGCATCATCCTAACCGCCCTAAACTACTGACTAGCCCAAACAAACCCAGACTCAGAAAAACTATCCCCATACGAATGCGGCTTCGACCCACTAGGATCTGCTCGACTACCATTCTCAATCCGATTCTTCCTGGTAGCTATCCTCTTCCTGTTATTCGACCTAGAAATTGCCCTCCTCCTACCAATTCCATGAGCCACCCAACTACAAGACCCAACCACCACATTAATATGAGCCTCTACCCTCATCCTCTTCCTCACCCTAGGCTTAATCTATGAATGAACCCAAGGAGGACTGGAATGAGCAGAGTAA
>Xanthomixis_zosterops_KT313949_FMNH_345752_ND3
ATAAACATAATCATATTCATGATCACTATATCCCTGGCCCTAAGCATCATCCTAACCGCCCTAAACTACTGACTAGCCCAAACAAACCCAGACTCAGAAAAACTATCCCCATACGAATGCGGCTTCGACCCACTAGGATCTGCTCGACTACCATTCTCAATCCGATTCTTCCTGGTAGCTATCCTCTTCCTGTTATTCGACCTAGAAATTGCCCTCCTCCTACCAATTCCATGAGCCACCCAACTACAAGACCCAACCACCACATTAATATGAGCCTCTACCCTCATCCTCTTCCTCACCCTAGGCTTAATCTATGAATGAACCCAAGGAGGACTGGAATGAGCAGAGTAA
>Xanthomixis_zosterops_KT313950_FMNH_345754_ND3
ATAAACATAATCACATTCATAATCACTATATCCCTGGCCCTAAGCATCATCCTAACCGCCCTAAACTACTGACTAGCCCAAACAAACCCAGACTCAGAAAAACTATCCCCATACGAATGCGGCTTCGACCCACTAGGATCTGCTCGACTACCATTCTCAATCCGATTCTTCTTGGTAGCCATCCTCTTCCTGTTATTCGACCTAGAAATTGCCCTCCTCCTACCAATTCCATGAGCCACCCAACTACAAGACCCAACCACCACATTAATATGAGCCTCTACCCTCATCTTCTTCCTCACCCTAGGCTTAATCTATGAATGAACCCAAGGAGGACTGGAATGAGCAGAGTAA
>Xanthomixis_zosterops_KT313951_FMNH_345758_ND3
ATAAACATAATCATATTCATGATCACTATATCCCTGGCCCTAAGCATCATCCTAACCGCCCTAAACTACTGACTAGCCCAAACAAACCCAGACTCAGAAAAACTATCCCCATACGAATGCGGCTTCGACCCACTAGGATCTGCTCGACTACCATTCTCAATCCGATTCTTCCTGGTAGCTATCCTCTTCCTGTTATTCGACCTAGAAATTGCCCTCCTCCTACCAATTCCATGAGCCACCCAACTACAAGACCCAACCACCACATTAATATGAGCCTCTACCCTCATCCTCTTCCTCACCCTAGGCTTAATCTATGAATGAACCCAAGGAGGACTGGAATGAGCAGAGTAA
>Xanthomixis_zosterops_KT313952_FMNH_356645_ND3
ATAAACATAATCATATTCATAATCATCATATCTCTAACCCTAAGCATTATCCTAACCACCCTAAACTATTGACTTGCCCAAACAAACCCAGACTCAGAAAAACTATCTCCATACGAATGCGGCTTTGATCCACTAGGATCTGCTCGACTGCCATTCTCAATCCGATTCTTCCTAGTAGCCATCCTCTTCCTGCTATTTGACCTAGAAATCGCCCTCCTCCTACCAATTCCGTGAGCCACTCAGCTACAAGACCCAACCACCACATTAATATGAGCCTCTACCCTCATCTTATTCCTCACTCTAGGCCTGATCTATGAATGAACCCAAGGAGGACTAGAATGGGCAGAATAA
>Xanthomixis_zosterops_KT313953_FMNH_356646_ND3
ATAAACATAATCATATTCATAATCATCATATCTCTAACCCTAAGCATTATCCTAACCACCCTAAACTATTGACTTGCCCAAACAAACCCAGACTCAGAAAAACTATCTCCATACGAATGCGGCTTTGATCCACTAGGATCTGCTCGACTGCCATTCTCAATCCGATTCTTCCTAGTAGCCATCCTCTTCCTACTATTTGACCTAGAAATCGCCCTCCTCCTACCAATTCCGTGAGCCACTCAGCTACAAGACCCAACCACCACATTAATATGAGCCTCTACCCTCATCTTATTCCTCACTCTAGGCCTGATCTATGAATGAACCCAAGGAGGACTAGAATGGGCAGAATAA
>Xanthomixis_zosterops_KT313954_FMNH_356647_ND3
ATAAACATAATCATATTCATAATCATCATATCTCTAACCCTAAGCATTATCCTAACCACCCTAAACTATTGACTTGCCCAAACAAACCCAGACTCAGAAAAACTATCTCCATACGAATGCGGCTTTGATCCACTAGGATCTGCTCGACTGCCATTCTCAATCCGATTCTTCCTAGTAGCCATCCTCTTCCTACTATTTGACCTAGAAATCGCCCTCCTCCTACCAATTCCGTGAGCCACTCAGCTACAAGACCCAACCACCACATTAATATGAGCCTCTACCCTCATCTTATTCCTCACTCTAGGCCTGATCTATGAATGAACCCAAGGAGGACTAGAATGGGCAGAATAA
>Xanthomixis_zosterops_KT313955_FMNH_363820_ND3
ATAAACATAATCATATTCATGATCACTATATCCCTGGCCCTAAGCATCATCCTAACCGCCCTAAACTACTGACTAGCCCAAACAAACCCAGATTCAGAAAAACTATCTCCATACGAATGCGGCTTCGACCCACTAGGATCTGCTCGACTACCATTCTCAATCCGATTCTTCCTGGTAGCTATCCTCTTCCTGTTATTCGACCTAGAAATTGCCCTCCTCCTACCAATTCCATGAGCCACCCAACTACAAGACCCAACCACCACATTAATATGAGCCTCTACCCTCATCCTCTTCCTCACCCTAGGCTTAATCTATGAATGAACCCAAGGAGGACTGGAATGAGCAGAGTAA
>Xanthomixis_zosterops_KT313956_FMNH_363824_ND3
ATAAACATAATCATATTCATAATCATCATATCCCTGACCCTAAGCATCATCCTAACCGCTCTAAACTACTGACTAGCCCAAGCAAACCCAGACTCAGAAAAACTATCCCCATACGAATGCGGCTTTGACCCACTAGGATCTGCTCGACTACCCTTCTCAATCCGATTCTTCCTAGTGGCTATCCTCTTCCTGCTATTCGACCTAGAGATCGCCCTCCTCCTACCAATTCCATGAGCCACCCAACTACAAGACCCAACCACCACATTAATATGAGCCTCCACCCTCATCTTCCTCCTCACTCTAGGCCTAATCTATGAATGAACCCAAGGAGGACTAGAATGGGCAGAATAA
>Xanthomixis_zosterops_KT313957_FMNH_384740_ND3
ATAAACATAATCATATTCATAATCATCATATCTCTAACCCTAAGCATTATCCTAACCACCCTAAACTATTGACTAGCCCAAACAAACCCAGACTCAGAAAAACTATCTCCATACGAATGCGGCTTTGATCCACTAGGATCTGCTCGACTGCCATTCTCAATCCGATTCTTCCTAGTAGCCATCCTCTTCCTGCTATTTGACCTAGAAATCGCCCTCCTCCTACCAATTCCGTGAGCCACTCAACTACAAGACCCAACCACCACATTAATATGAGCCTCTACCCTCATCTTATTCCTCACTCTAGGCCTGATCTATGAATGAACCCAAGGAGGACTAGAATGGGCAGAATAA
>Xanthomixis_zosterops_KT313958_FMNH_393137_ND3
ATAAACATAATCATATTCATAATCATCATATCCCTGACCCTAAGCATCATCCTAACCGCCCTAAACTACTGACTAGCCCAAGCAAACCCAGACTCAGAAAAACTATCCCCATACGAATGCGGCTTTGACCCACTAGGATCTGCTCGACTACCCTTCTCAATCCGATTCTTCCTAGTGGCTATCCTCTTCCTGCTATTCGACCTAGAGATCGCCCTCCTCCTACCAATTCCATGAGCCACCCAACTACAAGACCCAACCACCACATTAATATGAGCCTCCACCCTCATCTTCCTCCTCACTCTAGGCCTAATCTATGAATGAACCCAAGGAGGACTAGAATGGGCAGAATAA
>Xanthomixis_zosterops_KT313959_FMNH_393154_ND3
ATAAACATAATCATATTCATAATCATCATATCCCTGACCCTAAGCATCATCCTAACCGCTCTAAACTACTGACTAGCCCAAGCAAACCCAGACTCAGAAAAACTATCCCCATACGAATGCGGCTTTGACCCACTAGGATCTGCTCGACTACCCTTCTCAATCCGATTCTTCCTAGTGGCTATCCTCTTCCTGCTATTCGACCTAGAGATCGCCCTCCTCCTACCAATTCCATGAGCCACCCAACTACAAGACCCAACCACCACATTAATATGAGCCTCCACCCTCATCTTCCTCCTCACTCTAGGCCTAATCTATGAATGAACCCAAGGAGGACTAGAATGGGCAGAATAA
>Xanthomixis_zosterops_KT313960_FMNH_393265_ND3
ATAAACATAATCATATTCATAATCATCATATCTCTAACCCTAAGCATTATCCTAACCACCCTAAACTATTGACTTGCCCAAACAAACCCAGACTCAGAAAAACTATCTCCATACGAATGCGGCTTTGATCCACTAGGATCTGCTCGACTGCCATTCTCAATCCGATTCTTCCTAGTAGCCATCCTCTTCCTACTATTTGACCTAGAAATCGCCCTCCTCCTACCAATTCCGTGAGCCACTCAGCTACAAGACCCAACCACCACATTAATATGAGCCTCTACCCTCATCTTATTCCTCACTCTAGGCCTGATCTATGAATGAACCCAAGGAGGACTAGAATGGGCAGAATAA
>Xanthomixis_zosterops_KT313961_FMNH_393266_ND3
ATAAACATAATCATATTCATAATCATCATATCTCTAACCCTAAGCATTATCCTAACCACCCTAAACTATTGACTAGCCCAAACAAACCCAGACTCAGAAAAACTATCTCCATACGAATGCGGCTTTGATCCACTAGGATCTGCTCGACTGCCATTCTCAATCCGATTCTTCCTAGTAGCCATCCTCTTCCTGCTATTTGACCTAGAAATCGCCCTCCTCCTACCAATTCCGTGAGCCACTCAACTACAAGACCCAACCACCACATTAATATGAGCCTCTACCCTCATCTTATTCCTCACTCTAGGCCTGATCTATGAATGAACCCAAGGAGGACTAGAATGGGCAGAATAA
>Xanthomixis_zosterops_KT313962_FMNH_393269_ND3
ATAAACATAATCATATTCATAATCATCATATCTCTAACCCTAAGCATTATCCTAACCACCCTAAACTATTGACTTGCCCAAACAAACCCAGACTCAGAAAAACTATCTCCATACGAATGCGGCTTTGATCCACTAGGATCTGCTCGACTGCCATTCTCAATCCGATTCTTCCTAGTAGCCATCCTCTTCCTACTATTTGACCTAGAAATCGCCCTCCTCCTACCAATTCCGTGAGCCACTCAGCTACAAGACCCAACCACCACATTAATATGAGCCTCTACCCTCATCTTATTCCTCACTCTAGGCCTGATCTATGAATGAACCCAAGGAGGACTAGAATGGGCAGAATAA
>Xanthomixis_zosterops_KT313963_FMNH_393270_ND3
ATAAACATAATCATATTCATAATCATCATATCTCTAACCCTAAGCATTATCCTAACCACCCTAAACTATTGACTTGCCCAAACAAACCCAGACTCAGAAAAACTATCTCCATACGAATGCGGCTTTGATCCACTAGGATCTGCTCGACTACCATTCTCAATCCGATTCTTCCTAGTAGCCATCCTCTTCCTACTATTTGACCTAGAAATCGCCCTCCTCCTACCAATTCCGTGAGCTACTCAGCTACAAGACCCAACCACCACATTAATATGAGCCTCTACCCTCATCTTATTCCTCACTCTAGGCCTGATCTATGAATGAACCCAAGGAGGACTAGAATGGGCAGAATAA
>Xanthomixis_zosterops_KT313964_FMNH_393271_ND3
ATAAACATAATCATATTCATAATCATCATATCTCTAACCCTAAGCATTATCCTAACCACCCTAAACTATTGACTTGCCCAAACAAACCCAGACTCAGAAAAACTATCTCCATACGAATGCGGCTTTGATCCACTAGGATCTGCTCGACTGCCATTCTCAATCCGATTCTTCCTAGTAGCCATCCTCTTCCTACTATTTGACCTAGAAATCGCCCTCCTCCTACCAATTCCGTGAGCCACTCAGCTACAAGACCCAACCACCACATTAATATGAGCCTCTACCCTCATCTTATTCCTCACTCTAGGCCTGATCTATGAATGAACCCAAGGAGGACTAGAATGGGCAGAATAA
>Xanthomixis_zosterops_KT313965_FMNH_393272_ND3
ATAAACATAATCATATTCATAATCATCATATCTCTAACCCTAAGCATTATCCTAACCACCCTAAACTATTGACTTGCCCAAACAAACCCAGACTCAGAAAAACTATCTCCATACGAATGCGGCTTTGATCCACTAGGATCTGCTCGACTGCCATTCTCAATCCGATTCTTCCTAGTAGCCATCCTCTTCCTACTATTTGACCTAGAAATCGCCCTCCTCCTACCAATTCCGTGAGCCACTCAGCTACAAGACCCAACCACCACATTAATATGAGCCTCTACCCTCATCTTATTCCTCACTCTAGGCCTGATCTATGAATGAACCCAAGGAGGACTAGAATGGGCAGAATAA
>Xanthomixis_zosterops_KT313966_FMNH_393273_ND3
ATAAACATAATCATATTCATAATCATCATATCTCTAACCCTAAGCATTATCCTAACCACCCTAAACTATTGACTAGCCCAAACAAACCCAGACTCAGAAAAACTATCTCCATACGAATGCGGCTTTGATCCACTAGGATCTGCTCGACTGCCATTCTCAATCCGATTCTTCCTAGTAGCCATCCTCTTCCTGCTATTTGACCTAGAAATCGCCCTCCTCCTACCAATTCCGTGAGCCACTCAACTACAAGACCCAACCACCACATTAATATGAGCCTCTACCCTCATCTTATTCCTCACTCTAGGCCTGATCTATGAATGAACCCAAGGAGGACTAGAATGGGCAGAATAA
>Xanthomixis_zosterops_KT313967_FMNH_393275_ND3
ATAAACATAATCATATTCATGATCACTATATCCCTGGCCCTAAGCATCATCCTAACCGCCCTAAACTACTGACTAGCCCAAACAAACCCAGATTCAGAAAAACTATCTCCATACGAATGCGGCTTCGACCCACTAGGATCTGCTCGACTACCATTCTCAATCCGATTCTTCCTGGTAGCTATCCTCTTCCTGTTATTCGACCTAGAAATTGCCCTCCTCCTACCAATTCCATGAGCCACCCAACTACAAGACCCAACCACCACATTAATATGAGCCTCTACCCTCATCCTCTTCCTCACCCTAGGCTTAATCTATGAATGAACCCAAGGAGGACTGGAATGAGCAGAGTAA
>Xanthomixis_zosterops_KT313968_FMNH_393277_ND3
ATAAACATAATCATATTCATAATCATCATATCCCTGACCCTAAGCATCATCCTAACCGCCCTAAACTACTGACTAGCCCAAGCAAACCCAGACTCAGAAAAACTATCCCCATACGAATGCGGCTTTGACCCACTAGGATCTGCTCGACTACCCTTCTCAATCCGATTCTTCCTAGTGGCTATCCTCTTCCTGCTATTCGACCTAGAGATCGCCCTCCTCCTACCAATTCCATGAGCCACCCAACTACAAGACCCAACCACCACATTAATATGAGCCTCCACCCTCATCTTCCTCCTCACTCTAGGCCTAATCTATGAATGAACCCAAGGAGGACTAGAATGGGCAGAATAA
>Xanthomixis_zosterops_KT313969_FMNH_396141_ND3
ATAAACATAATCATATTCATGATCACTATATCCCTGGCCCTAAGCATCATCCTAACCGCCCTAAACTACTGACTAGCCCAAACAAACCCAGATTCAGAAAAACTATCCCCATACGAATGCGGCTTCGACCCACTAGGATCTGCTCGACTACCATTCTCAATCCGATTCTTCCTGGTAGCTATCCTCTTCCTGTTATTCGACCTAGAAATTGCCCTCCTCCTACCAATTCCATGAGCCACCCAACTACAAGACCCAACCACCACATTAATATGAGCCTCTACCCTCATCCTCTTCCTCACCCTAGGCTTAATCTATGAATGAACCCAAGGAGGACTGGAATGAGCAGAGTAA
>Xanthomixis_zosterops_KT313970_FMNH_396143_ND3
ATAAACATAATCATATTCATAATCATCATATCTCTAACCCTAAGCATTATCCTAACCACCCTAAACTATTGACTTGCCCAAACAAACCCAGACTCAGAAAAACTATCTCCATACGAATGCGGCTTTGATCCACTAGGATCTGCTCGACTGCCATTCTCAATCCGATTCTTCCTAGTAGCCATCCTCTTCCTACTATTTGACCTAGAAATCGCCCTCCTCCTACCAATTCCGTGAGCCACTCAGCTACAAGACCCAACCACCACATTAATATGAGCCTCTACCCTCATCTTATTCCTCACTCTAGGCCTGATCTATGAATGAACCCAAGGAGGACTAGAATGGGCAGAATAA
>Xanthomixis_zosterops_KT313971_FMNH_396144_ND3
ATAAACATAATCATATTCATAATCATCATATCTCTAACCCTAAGCATTATCCTAACCACCCTAAACTATTGACTTGCCCAAACAAACCCAGACTCAGAAAAACTATCTCCATACGAATGCGGCTTTGATCCACTAGGATCTGCTCGACTGCCATTCTCAATCCGATTCTTCCTAGTAGCCATCCTCTTCCTACTATTTGACCTAGAAATCGCCCTCCTCCTACCAATTCCGTGAGCCACTCAGCTACAAGACCCAACCACCACATTAATATGAGCCTCTACCCTCATCTTATTCCTCACTCTAGGCCTGATCTATGAATGAACCCAAGGAGGACTAGAATGGGCAGAATAA
>Xanthomixis_zosterops_KT313972_FMNH_396149_ND3
ATAAACATAATCATATTCATAATCATCATATCTCTAACCCTAAGCATTATCCTAACCACCCTAAACTATTGACTTGCCCAAACAAACCCAGACTCAGAAAAACTATCTCCATACGAATGCGGCTTTGATCCACTAGGATCTGCTCGACTGCCATTCTCAATCCGATTCTTCCTAGTAGCCATCCTCTTCCTACTATTTGACCTAGAAATCGCCCTCCTCCTACCAATTCCGTGAGCCACTCAGCTACAAGACCCAACCACAACATTAATATGAGCCTCTACCCTCATCTTATTCCTCACTCTAGGCCTGATCTATGAATGAACCCAAGGAGGACTAGAATGGGCAGAATAA
>Xanthomixis_zosterops_KT313973_FMNH_396151_ND3
ATAAACATAATCATATTCATAATCATCATATCTCTAACCCTAAGCATTATCCTAACCACCCTAAACTATTGACTTGCCCAAACAAACCCAGACTCAGAAAAACTATCTCCATACGAATGCGGCTTTGATCCACTAGGATCTGCTCGACTGCCATTCTCAATCCGATTCTTCCTAGTAGCCATCCTCTTCCTACTATTTGACCTAGAAATCGCCCTCCTCCTACCAATTCCGTGAGCCACTCAGCTACAAGACCCAACCACCACATTAATATGAGCCTCTACCCTCATCTTATTCCTCACTCTAGGCCTGATCTATGAATGAACCCAAGGAGGACTAGAATGGGCAGAATAA
>Xanthomixis_zosterops_KT313974_FMNH_427370_ND3
ATAAACATAATCATATTCATAATCATCATATCCCTGACCCTAAGCATCATCCTAACCGCTCTAAACTACTGACTAGCCCAAGCAAACCCAGACTCAGAAAAACTATCCCCATACGAATGCGGCTTTGACCCACTAGGATCTGCTCGACTACCCTTCTCAATCCGATTCTTCCTAGTGGCTATCCTCTTCCTGCTATTCGACCTAGAGATCGCCCTCCTCCTACCAATTCCATGAGCCACCCAACTACAAGACCCAACCACCACATTAATATGAGCCTCCACCCTCATCTTCCTCCTCACTCTAGGCCTAATCTATGAATGAACCCAAGGAGGACTAGAATGGGCAGAATAA
>Xanthomixis_zosterops_KT313975_FMNH_427374_ND3
ATAAACATAATCATATTCATAATCACTATATCCCTGGCCCTAAGCATCATCCTAACCGCCCTAAACTACTGACTAGCCCAAACAAACCCAGACTCAGAAAAACTATCCCCATACGAATGCGGCTTCGACCCACTAGGATCTGCTCGACTACCATTCTCAATCCGATTCTTCTTGGTAGCCATCCTCTTCCTGTTATTCGACCTAGAAATTGCCCTCCTCCTACCAATTCCATGAGCCACCCAACTACAAGACCCAACCACCACATTAATATGAGCCTCTACCCTCATCTTCTTCCTCACCCTAGGCTTAATCTATGAATGAACCCAAGGAGGACTGGAATGAGCAGAGTAA
>Xanthomixis_zosterops_KT313976_FMNH_431197_ND3
ATAAACATAATCATATTCATAATCATCATATCTCTAACCCTAAGCATTATCCTAACCACCCTAAACTATTGACTTGCCCAAACAAACCCAGACTCAGAAAAACTATCTCCATACGAATGCGGCTTTGATCCACTAGGATCTGCTCGACTGCCATTCTCAATCCGATTCTTCCTAGTAGCCATCCTCTTCCTACTATTTGACCTAGAAATCGCCCTCCTCCTACCAATTCCGTGAGCCACTCAGCTACAAGACCCAACCACCACATTAATATGAGCCTCTACCCTCATCTTATTCCTCACTCTAGGCCTGATCTATGAATGAACCCAAGGAGGACTAGAATGGGCAGAATAA
>Xanthomixis_zosterops_KT313977_FMNH_431215_ND3
ATAAACATAATCATATTCATAANCATCATATCTCTAACCCTAAGCATTATCCTAACCACCCTAAACTATTGACTTGCCCAAACAAACCCAGACTCAGAAAAACTATCTCCATACGAATGCGGCTTTGATCCACTAGGATCTGCTCGACTGCCATTCTCAATCCGATTCTTCCTAGTAGCCATCCTCTTCCTACTATTTGACCTAGAAATCGCCCTCCTCCTACCAATTCCGTGAGCCACTCAGCTACAAGACCCAACCACCACATTAATATGAGCCTCTACCCTCATCTTATTCCTCACTCTAGGCCTGATCTATGAATGAACCCAAGGAGGACTAGAATGGGCAGAATAA
>Xanthomixis_zosterops_KT313978_FMNH_431216_ND3
ATAAACATAATCATATTCATAATCATCATATCTCTAACCCTAAGCATTATCCTAACCACCCTAAACTATTGACTTGCCCAAACAAACCCAGACTCAGAAAAACTATCTCCATACGAATGCGGCTTTGATCCACTAGGATCTGCTCGACTGCCATTCTCAATCCGATTCTTCCTAGTAGCCATCCTCTTCCTACTATTTGACCTAGAAATCGCCCTCCTCCTACCAATTCCGTGAGCCACTCAGCTACAAGACCCAACCACCACATTAATATGAGCCTCTACCCTCATCTTATTCCTCACTCTAGGCCTGATCTATGAATGAACCCAAGGAGGACTAGAATGGGCAGAATAA
>Xanthomixis_zosterops_KT313979_FMNH_431217_ND3
ATAAACATAATCATATTCATAATCATCATATCTCTAACCCTAAGCATTATCCTAACCACCCTAAACTATTGACTTGCCCAAACAAACCCAGACTCAGAAAAACTATCTCCATACGAATGCGGCTTTGATCCACTAGGATCTGCTCGACTGCCATTCTCAATCCGATTCTTCCTAGTAGCCATCCTCTTCCTACTATTTGACCTAGAAATCGCCCTCCTCCTACCAATTCCGTGAGCCACTCAGCTACAAGACCCAACCACCACATTAATATGAGCCTCTACCCTCATCTTATTCCTCACTCTAGGCCTGATCTATGAATGAACCCAAGGAGGACTAGAATGGGCAGAATAA
>Xanthomixis_zosterops_KT313980_FMNH_431218_ND3
ATAAACATAATCATATTCATAATCATCATATCTCTAACCCTAAGCATTATCCTAACCACCCTAAACTATTGACTTGCCCAAACAAACCCAGACTCAGAAAAACTATCTCCATACGAATGCGGCTTTGATCCACTAGGATCTGCTCGACTGCCATTCTCAATCCGATTCTTCCTAGTAGCCATCCTCTTCCTACTATTTGACCTAGAAATCGCCCTCCTCCTACCAATTCCGTGAGCCACTCAGCTACAAGACCCAACCACCACATTAATATGAGCCTCTACCCTCATCTTATTCCTCACTCTAGGCCTGATCTATGAATGAACCCAAGGAGGACTAGAATGGGCAGAATAA
>Xanthomixis_zosterops_KT313981_FMNH_431219_ND3
ATAAACATAATCATATTCATAATCATCATATCTCTAACCCTAAGCATTATCCTAACCACCCTAAACTATTGACTAGCCCAAACAAACCCAGACTCAGAAAAACTATCTCCATACGAATGCGGCTTTGATCCACTAGGATCTGCTCGGCTACCATTCTCAATCCGATTCTTCCTAGTAGCCATCCTCTTCCTGCTATTTGACCTAGAAATCGCCCTCCTCCTACCTATTCCGTGAGCCACTCAGCTACAAGACCCAACCACCACATTAATATGAGCCTCTACCCTCATCTTATTCCTCACTCTAGGCCTGATCTATGAATGAACCCAAGGAGGACTAGAATGGGCAGAATAA
>Xanthomixis_zosterops_KT313982_FMNH_431220_ND3
ATAAACATAATCATATTCATAATCATCATATCTCTAACCCTAAGCATTATCCTAACCACCCTAAACTATTGACTTGCCCAAACAAACCCAGACTCAGAAAAACTATCTCCATACGAATGCGGCTTTGATCCACTAGGATCTGCTCGACTGCCATTCTCAATCCGATTCTTCCTAGTAGCCATCCTCTTCCTACTATTTGACCTAGAAATCGCCCTCCTCCTACCAATTCCGTGAGCCACTCAGCTACAAGACCCAACCACCACATTAATATGAGCCTCTACCCTCATCTTATTCCTCACTCTAGGCCTGATCTATGAATGAACCCAAGGAGGACTAGAATGGGCAGAATAA
>Xanthomixis_zosterops_KT313983_FMNH_431221_ND3
ATAAACATAATCATATTCATAATCATCATATCTCTAACCCTAAGCATTATCCTAACCACCCTAAACTATTGACTTGCCCAAACAAACCCAGACTCAGAAAAACTATCTCCATACGAATGCGGCTTTGATCCACTAGGATCTGCTCGACTGCCATTCTCAATCCGATTCTTCCTAGTAGCCATCCTCTTCCTGCTATTTGACCTAGAAATCGCCCTCCTCCTACCAATTCCGTGAGCCACTCAGCTACAAGACCCAACCACCACATTAATATGAGCCTCTACCCTCATCTTATTCCTCACTCTAGGCCTGATCTATGAATGAACCCAAGGAGGACTAGAATGGGCAGAATAA
>Xanthomixis_zosterops_KT313984_FMNH_434656_ND3
ATAAACATAATCATATTCATAATCATCATATCTCTAACCCTGAGCATTATCCTAACCACCCTAAACTACTGACTAGCCCAGACAAACCCAGACTCAGAAAAACTATCTCCATACGAATGCGGCTTTGATCCACTAGGATCTGCTCGACTGCCATTCTCAATCCGATTCTTCCTAGTAGCTATCCTCTTCCTGCTATTCGACCTAGAAATCGCCCTCCTCCTGCCAATTCCATGAGCCACTCAACTACAAGACCCAACCACCACATTAATATGAGCCTCTACCCTCATCTTACTCCTCACTCTAGGCCTGATCTATGAATGAACCCAAGGAGGACTAGAATGGGCAGAATAA
>Xanthomixis_zosterops_KT313985_FMNH_438696_ND3
ATAAACATAATCATATTCATGATCACTATATCCCTGGCCCTAAGCATCATCCTAACCGCCCTAAACTACTGACTAGCCCAAACAAACCCAGATTCAGAAAAACTATCTCCATACGAATGCGGCTTCGACCCACTAGGATCTGCTCGACTACCATTCTCAATCCGATTCTTCCTGGTAGCTATCCTCTTCCTGTTATTCGACCTAGAAATTGCCCTCCTCCTACCAATTCCATGAGCCACCCAACTACAAGACCCAACCACCACATTAATATGAGCCTCTACCCTCATCCTCTTCCTCACCCTAGGCTTAATCTATGAATGAACCCAAGGAGGACTGGAATGAGCAGAGTAA
>Xanthomixis_zosterops_KT313986_FMNH_438697_ND3
ATAAACATAATCATATTCATAATCATCATATCCCTGACCCTAAGCATCATCCTAACCGCTCTAAACTACTGACTAGCCCAAGCAAACCCAGACTCAGAAAAACTATCCCCATACGAATGCGGCTTTGACCCACTAGGATCTGCTCGACTACCCTTCTCAATCCGATTCTTCCTAGTGGCTATCCTCTTCCTGCTATTCGACCTAGAGATCGCCCTCCTCCTACCAATTCCATGAGCCACCCAACTACAAGACCCAACCACCACATTAATATGAGCCTCCACCCTCATCTTCCTCCTCACTCTAGGCCTAATCTATGAATGAACCCAAGGAGGACTAGAATGGGCAGAATAA
>Xanthomixis_zosterops_KT313987_FMNH_438698_ND3
ATAAACATAATCATATTCATAATCACTATATCCCTGGCCCTAAGCATCATCCTAACCGCCCTAAACTACTGACTAGCCCAAACAAACCCAGACTCAGAAAAACTATCCCCATACGAATGCGGCTTCGACCCACTAGGATCTGCTCGACTACCATTCTCAATCCGATTCTTCTTGGTAGCCATCCTCTTCCTGTTATTCGACCTAGAAATTGCCCTCCTCCTACCAATTCCATGAGCCACCCAACTACAAGACCCAACCACCACATTAATATGAGCCTCTACCCTCATCTTCTTCCTCACCCTAGGCTTAATCTATGAATGAACCCAAGGAGGACTGGAATGAGCAGAGTAA
>Xanthomixis_zosterops_KT313988_FMNH_438700_ND3
ATAAACATAATCATATTCATAATCACTATATCCCTGGCCCTAAGCATCATCCTAACCGCCCTAAACTACTGACTAGCCCAAACAAACCCAGACTCAGAAAAACTATCCCCATACGAATGCGGCTTCGACCCACTAGGATCTGCTCGACTACCATTCTCAATCCGATTCTTCTTGGTAGCCATCCTCTTCCTGCTATTCGACCTAGAAATTGCCCTCCTCCTACCAATTCCATGAGCCACCCAACTACAAGACCCAACCACCACATTAATATGAGCCTCTACCCTCATCTTCTTCCTCACCCTAGGCTTAATCTATGAATGAACCCAAGGAGGACTGGAATGAGCAGAGTAA
>Xanthomixis_zosterops_KT313989_FMNH_438701_ND3
ATAAACATAATCATATTCATGATCACTATATCCCTGGCCCTAAGCATCATCCTAACCGCCCTAAACTACTGACTAGCCCAAACAAACCCAGATTCAGAAAAACTATCCCCATACGAATGCGGCTTCGACCCACTAGGATCTGCTCGACTACCATTCTCAATCCGATTCTTCCTGGTAGCTATCCTCTTCCTGTTATTCGACCTAGAAATTGCCCTCCTCCTACCAATTCCATGAGCCACCCAACTACAAGACCCAACCACCACATTAATATGAGCCTCTACCCTCATCCTCTTCCTCACCCTAGGCTTAATCTATGAATGAACCCAAGGAGGACTGGAATGAGCAGAGTAA
>Xanthomixis_zosterops_KT313990_FMNH_438702_ND3
ATAAACATAATCATATTCATGATCACTATATCCCTGGCCCTAAGCATCATCCTAACCGCCCTAAACTACTGACTAGCCCAAACAAACCCAGATTCAGAAAAACTATCTCCATACGAATGCGGCTTCGACCCACTAGGATCTGCTCGACTACCATTCTCAATCCGATTCTTCCTGGTAGCTATCCTCTTCCTGTTATTCGACCTAGAAATTGCCCTCCTCCTACCAATTCCATGAGCCACCCAACTACAAGACCCAACCACCACATTAATATGAGCCTCTACCCTCATCCTCTTCCTCACCCTAGGCTTAATCTATGAATGAACCCAAGGAGGACTGGAATGAGCAGAGTAA
>Xanthomixis_zosterops_KT313991_FMNH_438704_ND3
ATAAACATAATCATATTCATAATCATCATATCCCTGACCCTAAGCATCATCCTAACCGCTCTAAACTACTGACTAGCCCAAGCAAACCCAGACTCAGAAAAACTATCCCCATACGAATGCGGCTTTGACCCACTAGGATCTGCTCGACTACCCTTCTCAATCCGATTCTTCCTAGTGGCTATCCTCTTCCTGCTATTCGACCTAGAGATCGCCCTCCTCCTACCAATTCCATGAGCCACCCAACTACAAGACCCAACCACCACATTAATATGAGCCTCCACCCTCATCTTCCTCCTCACTCTAGGCCTAATCTATGAATGAACCCAAGGAGGACTAGAATGGGCAGAATAA
>Xanthomixis_zosterops_KT313992_FMNH_479565_ND3
ATAAACATAATCATATTCATAATCACTATATCCCTGGCCCTAAGCATCATCCTAACCGCCCTAAACTACTGACTAGCCCAAACAAACCCAGACTCAGAAAAACTATCCCCATACGAATGCGGCTTCGACCCACTAGGATCTGCTCGACTACCATTCTCAATCCGATTCTTCTTGGTAGCCATCCTCTTCCTGTTATTCGACCTAGAAATTGCCCTCCTCCTACCAATTCCATGAGCCACCCAACTACAAGACCCAACCACCACATTAATATGAGCCTCCACCCTCATCTTCTTCCTCACCCTAGGCTTAATCTATGAATGAACCCAAGGAGGACTGGAATGAGCAGAGTAA
>Xanthomixis_zosterops_KT313993_FMNH_479566_ND3
ATAAACATAATCATATTCATAATCATCATATCCCTGACCCTAAGCATCATCCTAACCGCTCTAAACTACTGACTAGCCCAAGCAAACCCAGACTCAGAAAAACTATCCCCATACGAATGCGGCTTTGACCCACTAGGATCTGCTCGACTACCCTTCTCAATCCGATTCTTCCTAGTGGCTATCCTCTTCCTGCTATTCGACCTAGAGATCGCCCTCCTCCTACCAATTCCATGAGCCACCCAACTACAAGACCCAACCACCACATTAATATGAGCCTCCACCCTCATCTTCCTCCTCACTCTAGGCCTAATCTATGAATGAACCCAAGGAGGACTAGAATGGGCAGAATAA
>Xanthomixis_zosterops_KT313994_FMNH_479567_ND3
ATAAACATAATCATATTCATAATCATCATATCCCTGACCCTAAGCATCATCCTAACCGCTCTAAACTACTGACTAGCCCAAGCAAACCCAGACTCAGAAAAACTATCCCCATACGAATGCGGCTTTGACCCACTAGGATCTGCTCGACTACCCTTCTCAATCCGATTCTTCCTAGTGGCTATCCTCTTCCTGCTATTCGACCTAGAGATCGCCCTCCTCCTACCAATTCCATGAGCCACCCAACTACAAGACCCAACCACCACATTAATATGAGCCTCCACCCTCATCTTCCTCCTCACTCTAGGCCTAATCTATGAATGAACCCAAGGAGGACTAGAATGGGCAGAATAA
>Xanthomixis_zosterops_KT313995_FMNH_479568_ND3
ATAAACATAATCATATTCATAATCATCATATCCCTGACCCTAAGCATCATCCTAACCGCTCTAAACTACTGACTAGCCCAAACAAACCCAGACTCAGAAAAACTATCCCCATACGAATGCGGCTTTGACCCACTAGGATCTGCTCGACTACCCTTCTCAATCCGATTCTTCCTAGTGGCTATCCTCTTCCTGCTATTCGACCTAGAGATCGCCCTCCTCCTACCAATTCCATGAGCCACCCAACTACAAGACCCAACCACCACATTAATATGAGCCTCCACCCTCATCTTCCTCCTCACTCTAGGCCTAATCTATGAATGAACCCAAGGAGGACTAGAATGGGCAGAATAA
>Xanthomixis_zosterops_KT313996_FMNH_479569_ND3
ATAAACATAATCATATTCATGATCACTATATCCCTGGCCCTAAGCATCATCCTAACCGCCCTAAACTACTGACTAGCCCAAACAAACCCAGATTCAGAAAAACTATCCCCATACGAATGCGGCTTCGACCCACTAGGATCTGCTCGACTACCATTCTCAATCCGATTCTTCCTGGTAGCTATCCTCTTCCTGTTATTCGACCTAGAAATTGCCCTCCTCCTACCAATTCCATGAGCCACCCAACTACAAGACCCAACCACCACATTAATATGAGCCTCTACCCTCATCCTCTTCCTCACCCTAGGCTTAATCTATGAATGAACCCAAGGAGGACTGGAATGAGCAGAGTAA
>Xanthomixis_zosterops_KT313997_FMNH_479570_ND3
ATAAACATAATCATATTCATGATCACTATATCCCTGGCCCTAAGCATCATCCTAACCGCCCTAAACTACTGACTAGCCCAAACAAACCCAGATTCAGAAAAACTATCCCCATACGAATGCGGCTTCGACCCACTAGGATCTGCTCGACTACCATTCTCAATCCGATTCTTCCTGGTAGCTATCCTCTTCCTGTTATTCGACCTAGAAATTGCCCTCCTCCTACCAATTCCATGAGCCACCCAACTACAAGACCCAACCACCACATTAATATGAGCCTCTACCCTCATCCTCTTCCTCACCCTAGGCTTAATCTATGAATGAACCCAAGGAGGACTGGAATGAGCAGAGTAA
>Xanthomixis_zosterops_KT313998_FMNH_479571_ND3
ATAAACATANTCATATTCATGATCACTATATCCCTGGCCCTAAGCATCATCCTAACCGCCCTAAACTACTGACTAGCCCAAACAAACCCAGATTCAGAAAAACTATCCCCATACGAATGCGGCTTCGACCCACTAGGATCTGCTCGACTACCATTCTCAATCCGATTCTTCCTGGTAGCTATCCTCTTCCTGTTATTCGACCTAGAAATTGCCCTCCTCCTACCAATTCCATGAGCCACCCAACTACAAGACCCAACCACCACATTAGTATGAGCCTCTACCCTCATCCTCTTCCTCACCCTAGGCTTAATCTATGAATGAACCCAAGGAGGACTGGAATGAGCAGAGTAA
>Xanthomixis_zosterops_KT313999_FMNH_479572_ND3
ATATCCCTGGCCCTAAGCATCATCCTAACCGCCCTAAACTACTGACTAGCCCAAACAAACCCAGACTCAGAAAAACTATCCCCATACGAATGCGGCTTCGACCCACTAGGATCTGCTCGACTACCATTCTCAATCCGATTCTTCTTGGTAGCCATCCTCTTCCTGTTATTCGACCTAGAAATTGCCCTCCTCCTACCAATTCCATGAGCCACCCAACTACAAGACCCAACCACCACATTAATATGAGCCTCTACCCTCATCTTCTTCCTCACCCTAGGCTTAATCTATGAATGAACCCAAGGAGGACTGGAATGAGCAGAGTAA
>Xanthomixis_zosterops_KT314000_FMNH_479576_ND3
ATAAACATAATCATATTCATGATCACTATATCCCTGGCCCTAAGCATCATCCTAACCGCCCTAAACTACTGACTAGCCCAAACAAACCCAGATTCAGAAAAACTATCCCCATACGAATGCGGCTTCGACCCACTAGGATCTGCTCGACTACCATTCTCAATCCGATTCTTCCTGGTAGCTATCCTCTTCCTGTTATTCGACCTAGAAATTGCCCTCCTCCTACCAATTCCATGAGCCACCCAACTACAAGACCCAACCACCACATTAATATGAGCCTCTACCCTCATCCTCTTCCTCACCCTAGGCTTAATCTATGAATGAACCCAAGGAGGACTGGAATGAGCAGAGTAA
>Xanthomixis_zosterops_KT314001_FMNH_479577_ND3
ATAAACATAATCATATTCATAATCACTATATCCCTGGCCCTAAGCATCATCCTAACCGCCCTAAACTACTGACTAGCCCAAACAAACCCAGACTCAGAAAAACTATCCCCATACGAATGCGGCTTCGACCCACTAGGATCTGCTCGACTACCATTCTCAATCCGATTCTTCTTGGTAGCCATCCTCTTCCTGTTATTCGACCTAGAAATTGCCCTCCTCCTACCAATTCCATGAGCCACCCAACTACAAGACCCAACCACCACATTAATATGAGCCTCTACCCTCATCTTCTTCCTCACCCTAGGCTTAATCTATGAATGAACCCAAGGAGGACTGGAATGAGCAGAGTAA
>Xanthomixis_zosterops_KT314002_FMNH_479578_ND3
ATAAACATAATCATATTCATGATCACTATATCCCTGGCCCTAAGCATCATCCTAACCGCCCTAAACTACTGACTAGCCCAAACAAACCCAGATTCAGAAAAACTATCCCCATACGAATGCGGCTTCGACCCACTAGGATCTGCTCGACTACCATTCTCAATCCGATTCTTCCTGGTAGCTATCCTCTTCCTGTTATTCGACCTAGAAATTGCCCTCCTCCTACCAATTCCATGAGCCACCCAACTACAAGACCCAACCACCACATTAATATGAGCCTCTACCCTCATCCTCTTCCTCACCCTAGGCTTAATCTATGAATGAACCCAAGGAGGACTGGAATGAGCAGAGTAA
>Xanthomixis_zosterops_KT314003_FMNH_479579_ND3
TTCNTGATCACTATATCCCTGGCCCTAAGCATCATCCTAACCGCCCTAAACTACTGACTAGCCCAAACAAACCCAGATTCAGAAAAACTATCCCCATACGAATGCGGCTTCGACCCACTAGGATCTGCTCGACTACCATTCTCAATCCGATTCTTCCTGGTAGCTATCCTCTTCCTGTTATTCGACCTAGAAATTGCCCTCCTCCTACCAATTCCATGAGCCACCCAACTACAAGACCCAACCACCACATTAATATGAGCCTCTACCCTCATCCTCTTCCTCACCCTAGGCTTAATCTATGAATGAACCCAAGGAGGACTGGAATGAGCAGAGTAA
>Xanthomixis_zosterops_KT314004_FMNH_479580_ND3
ATAAACATAATCATATTCATGATCACTATATCCCTGGCCCTAAGCATCATCCTAACCGCCCTAAACTACTGACTAGCCCAAACAAACCCAGATTCAGAAAAACTATCTCCATACGAATGCGGCTTCGACCCACTAGGATCTGCTCGACTACCATTCTCAATCCGATTCTTCCTGGTAGCTATCCTCTTCCTGTTATTCGACCTAGAAATTGCCCTCCTCCTACCAATTCCATGAGCCACCCAACTACAAGACCCAACCACCACATTAATATGAGCCTCTACCCTCATCCTCTTCCTCACCCTAGGCTTAATCTATGAATGAACCCAAGGAGGACTGGAATGAGCAGAGTAA
>Xanthomixis_zosterops_KT314005_FMNH_479581_ND3
ATAAACATAATCATATTCATGATCACTATATCCCTGGCCCTAAGCATCATCCTAACCGCCCTAAACTACTGACTAGCCCAAACAAACCCAGATTCAGAAAAACTATCTCCATACGAATGCGGCTTCGACCCACTAGGATCTGCTCGACTACCATTCTCAATCCGATTCTTCCTGGTAGCTATCCTCTTCCTGTTATTCGACCTAGAAATTGCCCTCCTCCTACCAATTCCATGAGCCACCCAACTACAAGACCCAACCACCACATTAATATGAGCCTCTACCCTCATCCTCTTCCTCACCCTAGGCTTAATCTATGAATGAACCCAAGGAGGACTGGAATGAGCAGAGTAA
>Xanthomixis_zosterops_KT314006_FMNH_479582_ND3
ATAAACATAATCATATTCATGATCACTATATCCCTGGCCCTAAGCATCATCCTAACCGCCCTAAACTACTGACTAGCCCAAACAAACCCAGATTCAGAAAAACTATCTCCATACGAATGCGGCTTCGACCCACTAGGATCTGCTCGACTACCATTCTCAATCCGATTCTTCCTGGTAGCTATCCTCTTCCTGTTATTCGACCTAGAAATTGCCCTCCTCCTACCAATTCCATGAGCCACCCAACTACAAGACCCAACCACCACATTAATATGAGCCTCTACCCTCATCCTCTTCCTCACCCTAGGCTTAATCTATGAATGAACCCAAGGAGGACTGGAATGAGCAGAGTAA
>Xanthomixis_zosterops_KT314007_FMNH_479583_ND3
ATAAACATAATCATATTCATGATCACTATATCCCTGGCCCTAAGCATCATCCTAACCGCCCTAAACTACTGACTAGCCCAAACAAACCCAGATTCAGAAAAACTATCTCCATACGAATGCGGCTTCGACCCACTAGGATCTGCTCGACTACCATTCTCAATCCGATTCTTCCTGGTAGCTATCCTCTTCCTGTTATTCGACCTAGAAATTGCCCTCCTCCTACCAATTCCATGAGCCACCCAACTACAAGACCCAACCACCACATTAATATGAGCCTCTACCCTCATCCTCTTCCTCACCCTAGGCTTAATCTATGAATGAACCCAAGGAGGACTGGAATGAGCAGAGTAA
>Xanthomixis_zosterops_KT314008_FMNH_479584_ND3
ATAAACATAATCATATTCATGATCACTATATCCCTGGCCCTAAGCATCATCCTAACCGCCCTAAACTACTGACTAGCCCAAACAAACCCAGATTCAGAAAAACTATCCCCATACGAATGCGGCTTCGACCCACTAGGATCTGCTCGACTACCATTCTCAATCCGATTCTTCCTGGTAGCTATCCTCTTCCTGTTATTCGACCTAGAAATTGCCCTCCTCCTACCAATTCCATGAGCCACCCAACTACAAGACCCAACCACCACATTAATATGAGCCTCTACCCTCATCCTCTTCCTCACCCTAGGCTTAATCTATGAATGAACCCAAGGAGGACTGGAATGAGCAGAGTAA
>Xanthomixis_zosterops_KT314009_FMNH_479585_ND3
ATAAACATAATCATATTCATGATCACTATATCCCTGGCCCTAAGCATCATCCTAACCGCCCTAAACTACTGACTAGCCCAAACAAACCCAGATTCAGAAAAACTATCCCCATACGAATGCGGCTTCGACCCACTAGGATCTGCTCGACTACCATTCTCAATCCGATTCTTCCTGGTAGCTATCCTCTTCCTGTTATTCGACCTAGAAATTGCCCTCCTCCTACCAATTCCATGAGCCACCCAACTACAAGACCCAACCACCACATTAATATGAGCCTCTACCCTCATCCTCTTCCTCACCCTAGGCTTAATCTATGAATGAACCCAAGGAGGACTGGAATGAGCAGAGTAA
>Xanthomixis_zosterops_KT314010_FMNH_479587_ND3
ATAAACATANTCATATTCATGATCACTATATCCCTGGCCCTAAGCATCATCCTAACCGCCCTAAACTACTGACTAGCCCAAACAAACCCAGATTCAGAAAAACTATCCCCATACGAATGCGGCTTCGACCCACTAGGATCTGCTCGACTACCATTCTCAATCCGATTCTTCCTGGTAGCTATCCTCTTCCTGTTATTCGACCTAGAAATTGCCCTCCTCCTACCAATTCCATGAGCCACCCAACTACAAGACCCAACCACCACATTAATATGAGCCTCTACCCTCATCCTCTTCCTCACCCTAGGCTTAATCTATGAATGAACCCAAGGAGGACTGGAATGAGCAGAGTAA
>Xanthomixis_zosterops_KT314011_FMNH_479589_ND3
ATAAACATAATCATATTCATAATCATCATATCCCTGACCCTAAGCATCATCCTAACCGCTCTAAACTACTGACTAGCCCAAGCAAACCCAGACTCAGAAAAACTATCCCCATACGAATGCGGCTTTGACCCACTAGGATCTGCTCGACTACCCTTCTCAATCCGATTCTTCCTAGTGGCTATCCTCTTCCTGCTATTCGACCTAGAGATCGCCCTCCTCCTACCAATTCCATGAGCCACCCAACTACAAGACCCAACCACCACATTAATATGAGCCTCCACCCTCATCTTCCTCCTCACTCTAGGCCTAATCTATGAATGAACCCAAGGAGGGCTAGAATGGGCAGAATAA
>Xanthomixis_zosterops_KT314012_FMNH_479590_ND3
ATAAACATAATCATATTCATAATCATCATATCCCTGACCCTAAGCATCATCCTAACCGCTCTAAACTACTGACTAGCCCAAGCAAACCCAGACTCAGAAAAACTATCCCCATACGAATGCGGCTTTGACCCACTAGGATCTGCTCGACTACCCTTCTCAATCCGATTCTTCCTAGTGGCTATCCTCTTCCTGCTATTCGACCTAGAGATCGCCCTCCTCCTACCAATTCCATGAGCCACCCAACTACAAGACCCAACCACCACATTAATATGAGCCTCCACCCTCATCTTCCTCCTCACTCTAGGCCTAATCTATGAATGAACCCAAGGAGGACTAGAATGGGCAGAATAA
>Xanthomixis_zosterops_KT314013_UADBA_10869_ND3
ATAAACATAATCATATTCATAATCACTATATCCCTGGCCCTAAGCATCATCCTAACCGCCCTAAACTACTGACTAGCCCAAACAAACCCAGACTCAGAAAAACTATCCCCATACGAATGCGGCTTCGACCCACTAGGATCTGCTCGACTACCATTCTCAATCCGATTCTTCTTGGTAGCCATCCTCTTCCTGTTATTCGACCTAGAAATTGCCCTCCTCCTACCAATTCCATGAGCCACCCAACTACAAGACCCAACCACCACATTAATATGAGCCTCTACCCTCATCTTCTTCCTCACCCTAGGCTTAATCTATGAATGAACCCAAGGAGGACTGGAATGAGCAGAGTAA
>Xanthomixis_zosterops_KT314014_UADBA_10969_ND3
ATAAACATAATCATATTCATAATCATCATATCTCTAACCCTAAGCATTATCCTAACCACCCTAAACTATTGACTTGCCCAAACAAACCCAGACTCAGAAAAACTATCTCCATACGAATGCGGCTTTGATCCACTAGGATCTGCTCGACTGCCATTCTCAATCCGATTCTTCCTAGTAGCCATCCTCTTCCTACTATTTGACCTAGAAATCGCCCTCCTCCTACCAATTCCGTGAGCCACTCAGCTACAAGACCCAACCACCACATTAATATGAGCCTCTACCCTCATCTTATTCCTCACTCTAGGCCTGATCTATGAATGAACCCAAGGAGGACTAGAATGGGCAGAATAA
>Xanthomixis_zosterops_KT314015_UADBA_10970_ND3
ATAAACATAATCATATTCATAATCATCATATCTCTAACCCTAAGCATTATCCTAACCACCCTAAACTATTGACTTGCCCAAACAAACCCAGACTCAGAAAAACTATCTCCATACGAATGCGGCTTTGATCCACTAGGATCTGCTCGACTGCCATTCTCAATCCGATTCTTCCTAGTAGCCATCCTCTTCCTACTATTTGACCTAGAAATCGCCCTCCTTCTACCAATTCCGTGAGCCACTCAGCTACAAGACCCAACCACCACATTAATATGAGCCTCTACCCTCATCTTATTCCTCACTCTAGGCCTGATCTATGAATGAACCCAAGGAGGACTAGAATGGGCAGAATAA
>Xanthomixis_zosterops_KT314016_UADBA_10995_ND3
ATAAACATAATCATATTCATAATCATCATATCTCTAACCCTAAGCATTATCCTAACCACCCTAAACTATTGACTTGCCCAAACAAACCCAGACTCAGAAAAACTATCTCCATACGAATGCGGCTTTGATCCACTAGGATCTGCTCGACTGCCATTCTCAATCCGATTCTTCCTAGTAGCCATCCTCTTCCTACTATTTGACCTAGAAATCGCCCTCCTCCTACCAATTCCGTGAGCCACTCAGCTACAAGACCCAACCACAACATTAATATGAGCCTCTACCCTCATCTTATTCCTCACTCTAGGCCTGATCTATGAATGAACCCAAGGAGGACTAGAATGGGCAGAATAA
>Xanthomixis_zosterops_KT314017_UADBA_30900_ND3
ATAAACATAATCATATTCATAATCATCATATCCCTGACCCTAAGCATCATCCTAACCGCTCTAAACTACTGACTAGCCCAAGCAAACCCAGACTCAGAAAAACTATCCCCATACGAATGCGGCTTTGACCCACTAGGATCTGCTCGACTACCCTTCTCAATCCGATTCTTCCTAGTGGCTATCCTCTTCCTGCTATTCGACCTAGAGATCGCCCTCCTCCTACCAATTCCATGAGCCACCCAACTACAAGACCCAACCACCACATTAATATGAGCCTCCACCCTCATCTTCCTCCTCACTCTAGGCCTAATCTATGAATGAACCCAAGGAGGACTAGAATGGGCAGAATAA
>Xanthomixis_zosterops_KT314018_UADBA_30917_ND3
ATAAACATAATCATATTCATAATCATCATATCCCTGACCCTAAGCATCATCCTAACCGCTCTAAACTACTGACTAGCCCAAGCAAACCCAGACTCAGAAAAACTATCCCCATACGAATGCGGCTTTGACCCACTAGGATCTGCTCGACTACCCTTCTCAATCCGATTCTTCCTAGTGGCTATCCTCTTCCTGCTATTCGACCTAGAGATCGCCCTCCTCCTACCAATTCCATGAGCCACCCAACTACAAGACCCAACCACCACATTAATATGAGCCTCCACCCTCATCTTCCTCCTCACTCTAGGCCTAATCTATGAATGAACCCAAGGAGGACTAGAATGGGCAGAATAA
>Xanthomixis_zosterops_KT314019_UADBA_30929_ND3
ATAAACATAATCATATTCATAATCATCATATCCCTGACCCTAAGCATCATCCTAACCGCTCTAAACTACTGACTAGCCCAAGCAAACCCAGACTCAGAAAAACTATCCCCATACGAATGCGGCTTTGACCCACTAGGATCTGCTCGACTACCCTTCTCAATCCGATTCTTCCTAGTGGCTATCCTCTTCCTGCTATTCGACCTAGAGATCGCCCTCCTCCTACCAATTCCATGAGCCACCCAACTACAAGACCCAACCACCACATTAATATGAGCCTCCACCCTCATCTTCCTCCTCACTCTAGGCCTAATCTATGAATGAACCCAAGGAGGACTAGAATGGGCAGAATAA
>Xanthomixis_zosterops_KT314020_UADBA_30939_ND3
ATAAACATAATCATATTCATAATCATCATATCCCTGACCCTAAGCATCATCCTAACCGCTCTAAACTACTGACTAGCCCAAGCAAACCCAGACTCAGAAAAACTATCCCCATACGAATGCGGCTTTGACCCACTAGGATCTGCTCGACTACCCTTCTCAATCCGATTCTTCCTAGTGGCTATCCTCTTCCTGCTATTCGACCTAGAGATCGCCCTCCTCCTACCAATTCCATGAGCCACCCAACTACAAGACCCAACCACCACATTAATATGAGCCTCCACCCTCATCTTCCTCCTCACTCTAGGCCTAATCTATGAATGAACCCAAGGAGGACTAGAATGGGCAGAATAA
>Xanthomixis_zosterops_KT314021_UADBA_30943_ND3
ATAAACATAATCATATTCATAATCATCATATCCCTGACCCTAAGCATCATCCTAACCGCTCTAAACTACTGACTAGCCCAAACAAACCCAGACTCAGAAAAACTATCCCCATACGAATGCGGCTTTGACCCACTAGGATCTGCTCGACTACCCTTCTCAATCCGATTCTTCCTAGTGGCTATCCTCTTCCTGCTATTCGACCTAGAGATCGCCCTCCTCCTACCAATTCCATGAGCCACCCAACTACAAGACCCAACCACCACATTAATATGAGCCTCCACCCTCATCTTCCTCCTCACTCTAGGCCTAATCTATGAATGAACCCAAGGAGGACTAGAATGGGCAGAATAA
>Xanthomixis_zosterops_KT314022_UADBA_30953_ND3
ATAAACATAATCATATTCATAATCATCATATCCCTGACCCTAAGCATCATCCTAACCGCTCTAAACTACTGACTAGCCCAAACAAACCCAGACTCAGAAAAACTATCCCCATACGAATGCGGCTTTGACCCACTAGGATCTGCTCGACTACCCTTCTCAATCCGATTCTTCCTAGTGGCTATCCTCTTCCTGCTATTCGACCTAGAGATCGCCCTCCTCCTACCAATTCCATGAGCCACCCAACTACAAGACCCAACCACCACATTAATATGAGCCTCCACCCTCATCTTCCTCCTCACTCTAGGCCTAATCTATGAATGAACCCAAGGAGGACTAGAATGGGCAGAATAA
>Xanthomixis_zosterops_KT314023_UADBA_30956_ND3
ATAAACATAATCATATTCATAATCATCATATCCCTGACCCTAAGCATCATCCTAACCGCTCTAAACTACTGACTAGCCCAAGCAAACCCAGACTCAGAAAAACTATCCCCATACGAATGCGGCTTTGACCCACTAGGATCTGCTCGACTACCCTTCTCAATCCGATTCTTCCTAGTGGCTATCCTCTTCCTGCTATTCGACCTAGAGATCGCCCTCCTCCTACCAATTCCATGAGCCACCCAACTACAAGACCCAACCACCACATTAATATGAGCCTCCACCCTCATCTTCCTCCTCACTCTAGGCCTAATCTATGAATGAACCCAAGGAGGACTAGAATGGGCAGAATAA
>Xanthomixis_zosterops_KT314024_UADBA_30966_ND3
ATAAACATAATCATATTCATAATCATCATATCCCTGACCCTGAGCATCATCCTAACCGCTCTAAACTACTGACTAGCCCAAACAAACCCAGACTCAGAAAAACTATCCCCATACGAATGCGGCTTTGACCCACTAGGATCTGCTCGACTACCCTTCTCAATCCGATTCTTCCTAGTGGCTATCCTCTTCCTGCTATTCGACCTAGAGATCGCCCTCCTCCTACCAATTCCATGAGCCACCCAACTACAAGACCCAACCACCACATTAATATGAGCCTCCACCCTCATCTTCCTCCTCACTCTAGGCCTAATCTATGAATGAACCCAAGGAGGACTAGAATGGGCAGAATAA
>Xanthomixis_zosterops_KT314025_UADBA_31307_ND3
ATAAACATAATCATATTCATAATCATCATATCCCTGACCCTAAGCATCATCCTAACCGCTCTAAACTACTGACTAGCCCAAACAAACCCAGACTCAGAAAAACTATCCCCGTACGAATGCGGCTTTGACCCACTAGGATCTGCTCGACTACCCTTCTCAATCCGATTCTTCCTAGTGGCTATCCTCTTCCTGCTATTCGACCTAGAGATCGCCCTCCTCCTACCAATTCCATGAGCCACCCAACTACAAGACCCAACCACCACATTAATATGAGCCTCCACCCTCATCTTCCTCCTCACTCTAGGCCTAATCTATGAATGAACCCAAGGAGGACTAGAATGGGCAGAATAA
>Xanthomixis_zosterops_KT314026_UADBA_31308_ND3
ATAAACATAATCATATTCATGATCACTATATCCCTGGCCCTAAGCATCATCCTAACCGCCCTAAACTACTGACTAGCCCAAACAAACCCAGATTCAGAAAAACTATCCCCATACGAATGCGGCTTCGACCCACTAGGATCTGCTCGACTACCATTCTCAATCCGATTCTTCCTGGTAGCTATCCTCTTCCTGTTATTCGACCTAGAAATTGCCCTCCTCCTACCAATTCCATGAGCCACCCAACTACAAGACCCAACCACCACATTAATATGAGCCTCTACCCTCATCCTCTTCCTCACCCTAGGCTTAATCTATGAATGAACCCAAGGAGGACTGGAATGAGCAGAGTAA
>Xanthomixis_zosterops_KT314027_UADBA_47215_ND3
ATAAACATAATCATATTCATAATCATCATATCTCTAACCCTAAGCATTATCCTAACCACCCTAAACTATTGACTTGCCCAAACAAACCCAGACTCAGAAAAACTATCTCCATACGAATGCGGCTTTGATCCACTAGGATCTGCTCGACTGCCATTCTCAATCCGATTCTTCCTAGTAGCCATCCTCTTCCTACTATTTGACCTAGAAATCGCCCTCCTCCTACCAATTCCGTGAGCCACTCAGCTACAAGACCCAACCACCACATTAATATGAGCCTCTACCCTCATCTTATTCCTCACTCTAGGCCTGATCTATGAATGAACCCAAGGAGGACTAGAATGGGCAGAATAA
>Xanthomixis_zosterops_KT314028_UADBA_47216_ND3
ATAAACATAATCATATTCATAATCATCATATCTCTAACCCTAAGCATTATCCTAACCACCCTAAACTATTGACTTGCCCAAACAAACCCAGACTCAGAAAAACTATCTCCATACGAATGCGGCTTTGATCCACTAGGATCTGCTCGACTGCCATTCTCAATCCGATTCTTCCTAGTAGCCATCCTCTTCCTACTATTTGACCTAGAAATCGCCCTCCTCCTACCAATTCCGTGAGCCACTCAACTACAAGACCCAACCACCACATTAATATGAGCCTCTACCCTCATCTTATTCCTCACTCTAGGCCTGATCTATGAATGAACCCAAGGAGGACTAGAATGGGCAGAATAA
>Xanthomixis_zosterops_KT314029_UADBA_47217_ND3
ATAAACATAATCATATTCATAATCATCATATCTCTAACCCTAAGCATTATCCTAACCACCCTAAACTATTGACTTGCCCAAACAAACCCAGACTCAGAAAAACTATCTCCATACGAATGCGGCTTTGATCCACTAGGATCTGCTCGACTGCCATTCTCAATCCGATTCTTCCTAGTAGCCATCCTCTTCCTACTATTTGACCTAGAAATCGCCCTCCTCCTACCAATTCCGTGAGCCACTCAGCTACAAGACCCAACCACCACATTAATATGAGCCTCTACCCTCATCTTATTCCTCACTCTAGGCCTGATCTATGAATGAACCCAAGGAGGACTAGAATGGGCAGAATAA
>Xanthomixis_zosterops_KT314030_UADBA_47218_ND3
ATAAACATAATCATATTCATAATCATCATATCCCTGACCCTAAGCATCATCCTAACCGCTCTAAACTACTGACTAGCCCAAGCAAACCCAGACTCAGAAAAACTATCCCCATACGAATGCGGCTTTGACCCACTAGGATCTGCTCGACTACCCTTCTCAATCCGATTCTTCCTAGTGGCTATCCTCTTCCTGCTATTCGACCTAGAGATCGCCCTCCTCCTACCAATTCCATGAGCCACCCAACTACAAGACCCAACCACCACATTAATATGAGCCTCCACCCTCATCTTCCTCCTCACTCTAGGCCTAATCTATGAATGAACCCAAGGAGGACTAGAATGGGCAGAATAA
>Xanthomixis_zosterops_KT314031_UADBA_47220_ND3
ATAAACATAATCATATTCATAATCACTATATCCCTGGCCCTAAGCATCATCCTAACCGCCCTAAACTACTGACTAGCCCAAACAAACCCAGACTCAGAAAAACTATCCCCATACGAATGCGGCTTCGACCCACTAGGATCTGCTCGACTACCATTCTCAATCCGATTCTTCTTGGTAGCCATCCTCTTCCTGTTATTCGACCTAGAAATTGCCCTCCTCCTACCAATTCCATGAGCCACCCAACTACAAGACCCAACCACCACATTAATATGAGCCTCTACCCTCATCTTCTTCCTCACCCTAGGCTTAATCTATGAATGAACCCAAGGAGGACTGGAATGAGCAGAGTAA
>Xanthomixis_zosterops_KT314032_UADBA_47221_ND3
ATAAACATAATCATATTCATAATCACTATATCCCTGGCCCTAAGCATCATCCTAACCGCCCTAAACTACTGACTAGCCCAAACAAACCCAGACTCAGAAAAACTATCCCCATACGAATGCGGCTTCGACCCACTAGGATCTGCTCGACTACCATTCTCAATCCGATTCTTCTTGGTAGCCATCCTCTTCCTGTTATTCGACCTAGAAATTGCCCTCCTCCTACCAATTCCATGAGCCACCCAACTACAAGACCCAACCACCACATTAATATGAGCCTCTACCCTCATCTTCTTCCTCACCCTAGGCTTAATCTATGAATGAACCCAAGGAGGACTGGAATGAGCAGAGTAA
>Xanthomixis_zosterops_KT314033_UADBA_47222_ND3
ATAAACATAATCATATTCATGATCACTATATCCCTGGCCCTAAGCATCATCCTAACCGCCCTAAACTACTGACTAGCCCAAACAAACCCAGATTCAGAAAAACTATCCCCATACGAATGCGGCTTCGACCCACTAGGATCTGCTCGACTACCATTCTCAATCCGATTCTTCCTGGTAGCTATCCTCTTCCTGTTATTCGACCTAGAAATTGCCCTCCTCCTACCAATCCCATGAGCCACCCAACTACAAGACCCAACCACCACATTAATATGAGCCTCTACCCTCATCCTCTTCCTCACCCTAGGCTTAATCTATGAATGAACCCAAGGAGGACTGGAATGAGCAGAGTAA
>Xanthomixis_zosterops_KT314034_UADBA_47223_ND3
ATAAACATAATCATATTCATAATCACTATATCCCTGGCCCTAAGCATCATCCTAACCGCCCTAAACTACTGACTAGCCCAAACAAACCCAGACTCAGAAAAACTATCCCCATACGAATGCGGCTTCGACCCACTAGGATCTGCTCGACTACCATTCTCAATCCGATTCTTCTTGGTAGCCATCCTCTTCCTGCTATTCGACCTAGAAATTGCCCTCCTCCTACCAATTCCATGAGCCACCCAACTACAAGACCCAACCACCACATTAATATGAGCCTCTACCCTCATCTTCTTCCTCACCCTAGGCTTAATCTATGAATGAACCCAAGGAGGACTGGAATGAGCAGAGTAA
>Xanthomixis_zosterops_KT314035_UADBA_47720_ND3
ATAAACATAATCATATTCATAATCATCATATCCCTGACCCTAAGCATCATCCTAACCGCTCTAAACTACTGACTAGCCCAAACAAACCCAGACTCAGAAAAACTATCCCCATACGAATGCGGCTTTGACCCACTAGGATCTGCTCGACTACCCTTCTCAATCCGATTCTTCCTAGTGGCTATCCTCTTCCTGCTATTCGACCTAGAGATCGCCCTCCTCCTACCAATTCCATGAGCCACCCAACTACAAGACCCAACCACCACATTAATATGAGCCTCCACCCTCATCTTCCTCCTCACTCTAGGCCTAATCTATGAATGAACCCAAGGAGGACTAGAATGGGCAGAATAA
>Xanthomixis_zosterops_KT314036_UADBA_47721_ND3
ATAAACATAATCATATTCATAATCATCATATCCCTGACCCTAAGCATCATCCTAACCGCTCTAAACTACTGACTAGCCCAAACAAACCCAGACTCAGAAAAACTATCCCCATACGAATGCGGCTTTGACCCACTAGGATCTGCTCGACTACCCTTCTCAATCCGATTCTTCCTAGTGGCTATCCTCTTCCTGCTATTCGACCTAGAGATCGCCCTCCTCCTACCAATTCCATGAGCCACCCAACTACAAGACCCAACCACCACATTAATATGAGCCTCCACCCTCATCTTCCTCCTCACTCTAGGCCTAATCTATGAATGAACCCAAGGAGGACTAGAATGAGCAGAATAA
>Xanthomixis_zosterops_KT314037_UADBA_MJR121_ND3
ATAAACATAATCATATTCATAATCATCATATCCCTGACCCTAAGCATCATCCTAACCGCTCTAAACTACTGACTAGCCCAAGCAAACCCAGACTCAGAAAAACTATCCCCATACGAATGCGGCTTTGACCCACTAGGATCTGCTCGACTACCCTTCTCAATCCGATTCTTCCTAGTGGCTATCCTCTTCCTGCTATTCGACCTAGAGATCGCCCTCCTCCTACCAATTCCATGAGCCACCCAACTACAAGACCCAACCACCACATTAATATGAGCCTCCACCCTCATCTTCCTCCTCACTCTAGGCCTAATCTATGAATGAACCCAAGGAGGGCTAGAATGGGCAGAATAA
>Xanthomixis_zosterops_KT314038_UADBA_MJR122_ND3
ATAAACATAATCATATTCATAATCATCATATCCCTGACCCTAAGCATCATCCTAACCGCTCTAAACTACTGACTAGCCCAAACAAACCCAGACTCAGAAAAACTATCCCCATACGAATGCGGCTTTGACCCACTAGGATCTGCTCGACTACCCTTCTCAATCCGATTCTTCCTAGTGGCTATCCTCTTCCTGCTATTCGACCTAGAGATCGCCCTCCTCCTACCAATTCCATGAGCCACCCAACTACAAGACCCAACCACCACATTAATATGAGCCTCCACCCTCATCTTCCTCCTCACTCTAGGCCTAATCTATGAATGAACCCAAGGAGGACTAGAATGGGCAGAATAA
>Xanthomixis_zosterops_KT314039_UADBA_MJR126_ND3
ATAAACATAATCATATTCATAATCATCATATCCCTGACCCTAAGCATCATCCTAACCGCTCTAAACTACTGACTAGCCCAAACAAACCCAGACTCAGAAAAACTATCCCCATACGAATGCGGCTTTGACCCACTAGGATCTGCTCGACTACCCTTCTCAATCCGATTCTTCCTAGTGGCTATCCTCTTCCTGCTATTCGACCTAGAGATCGCCCTCCTCCTACCAATTCCATGAGCCACCCAACTACAAGACCCAACCACCACATTAATATGAGCCTCCACCCTCATCTTCCTCCTCACTCTAGGCCTAATCTATGAATGAACCCAAGGAGGACTAGAATGGGCAGAATAA
>Xanthomixis_zosterops_KT314040_UADBA_MJR127_ND3
ATAAACATAATCATATTCATAATCATCATATCCCTGACCCTAAGCATCATCCTAACCGCTCTAAACTACTGACTAGCCCAAACAAACCCAGACTCAGAAAAACTATCCCCATACGAATGCGGCTTTGACCCACTAGGATCTGCTCGACTACCCTTCTCAATCCGATTCTTCCTAGTGGCTATCCTCTTCCTGCTATTCGACCTAGAGATCGCCCTCCTCCTACCAATTCCATGAGCCACCCAACTACAAGACCCAACCACCACATTAATATGAGCCTCCACCCTCATCTTCCTCCTCACTCTAGGCCTAATCTATGAATGAACCCAAGGAGGACTAGAATGGGCAGAATAA
>Xanthomixis_zosterops_KT314041_UADBA_MJR133_ND3
ATAAACATAATCATATTCATAATCATCATATCCCTGACCCTAAGCATCATCCTAACCGCTCTAAACTACTGACTAGCCCAAACAAACCCAGACTCAGAAAAACTATCCCCATACGAATGCGGCTTTGACCCACTAGGATCTGCTCGACTACCCTTCTCAATCCGATTCTTCCTAGTGGCTATCCTCTTCCTGCTATTCGACCTAGAGATCGCCCTCCTCCTACCAATTCCATGAGCCACCCAACTACAAGACCCAACCACCACATTAATATGAGCCTCCACCCTCATCTTCCTCCTCACTCTAGGCCTAATCTATGAATGAACCCAAGGAGGACTAGAATGGGCAGAATAA
>Xanthomixis_zosterops_KT314042_UADBA_MJR135_ND3
ATAAACATAATCATATTCATAATCATCATATCCCTGACCCTAAGCATCATCCTAACCGCTCTAAACTACTGACTAGCCCAAACAAACCCAGACTCAGAAAAACTATCCCCATACGAATGCGGCTTTGACCCACTAGGATCTGCTCGACTACCCTTCTCAATCCGATTCTTCCTAGTGGCTATCCTCTTCCTGCTATTCGACCTAGAGATCGCCCTCCTCCTACCAATTCCATGAGCCACCCAACTACAAGACCCAACCACCACATTAATATGAGCCTCCACCCTCATCTTCCTCCTCACTCTAGGCCTAATCTATGAATGAACCCAAGGAGGACTAGAATGGGCAGAATAA
>Xanthomixis_zosterops_KT314043_UADBA_MJR576_ND3
ATAAACATAATCATATTCATAATCATCATATCCCTGACCCTAAGCATCATCCTAACCGCTCTAAACTACTGACTAGCCCAAACAAACCCAGACTCAGAAAAACTATCCCCATACGAATGCGGCTTTGACCCACTAGGATCTGCTCGACTACCCTTCTCAATCCGATTCTTCCTAGTGGCTATCCTCTTCCTGCTATTCGACCTAGAGATCGCCCTCCTCCTACCAATTCCATGAGCCACCCAACTACAAGACCCAACCACCACATTAATATGAGCCTCCACCCTCATCTTCCTCCTCACTCTAGGCCTAATCTATGAATGAACCCAAGGAGGACTAGAATGGGCAGAATAA
>Xanthomixis_zosterops_KT314044_UADBA_MJR577_ND3
ATAAACATAATCATATTCATAATCATCATATCCCTGACCCTAAGCATCATCCTAACCGCTCTAAACTACTGACTAGCCCAAGCAAACCCAGACTCAGAAAAACTATCCCCATACGAATGCGGCTTTGACCCACTAGGATCTGCCCGACTACCCTTCTCAATCCGATTCTTCCTAGTGGCTATCCTCTTCCTGCTATTCGACCTAGAGATCGCCCTCCTCCTACCAATTCCATGAGCCACCCAACTACAAGACCCAACCACCACATTAATATGAGCCTCCACCCTCATCTTCCTCCTCACTCTAGGCCTAATCTATGAATGAACCCAAGGAGGACTAGAATGGGCAGAATAA
>Xanthomixis_zosterops_KT314045_UADBA_MJR68_ND3
ATAAACATAATCATATTCATAATCATCATATCCCTGACCCTAAGCATCATCCTAACCGCCCTAAACTACTGACTAGCCCAAGCAAACCCAGACTCAGAAAAACTATCCCCATACGAATGCGGCTTTGACCCACTAGGATCTGCTCGACTACCCTTCTCAATCCGATTCTTCCTAGTGGCTATCCTCTTCCTGCTATTCGACCTAGAGATCGCCCTCCTCCTACCAATTCCATGAGCCACCCAACTACAAGACCCAACCACCACATTAATATGAGCCTCCACCCTCATCTTCCTCCTCACTCTAGGCCTAATCTATGAATGAACCCAAGGAGGACTAGAATGGGCAGAATAA
>Xanthomixis_zosterops_KT314046_UADBA_MJR77_ND3
ATAAACATAATCATATTCATAATCATCATATCCCTGACCCTAAGCATCATCCTAACCGCTCTAAACTACTGACTAGCCCAAGCAAACCCAGACTCAGAAAAACTATCCCCATACGAATGCGGCTTTGACCCACTAGGATCTGCTCGACTACCCTTCTCAATCCGATTCTTCCTAGTGGCTATCCTCTTCCTGCTATTCGACCTAGAGATCGCCCTCCTCCTACCAATTCCATGAGCCACCCAACTACAAGACCCAACCACCACATTAATATGAGCCTCCACCCTCATCTTCCTCCTCACTCTAGGCCTAATCTATGAATGAACCCAAGGAGGACTAGAATGGGCAGAATAA
>Xanthomixis_zosterops_KT314047_UADBA_MJR84_ND3
ATAAACATAATCATATTCATAATCATCATATCCCTGACCCTAAGCATCATCCTAACCGCTCTAAACTACTGACTAGCCCAAGCAAACCCAGACTCAGAAAAACTATCCCCATACGAATGCGGCTTTGACCCACTAGGATCTGCTCGACTACCCTTCTCAATCCGATTCTTCCTAGTGGCTATCCTCTTCCTGCTATTCGACCTAGAGATCGCCCTCCTCCTACCAATTCCATGAGCCACCCAACTACAAGACCCAACCACCACATTAATATGAGCCTCCACCCTCATCTTCCTCCTCACTCTAGGCCTAATCTATGAATGAACCCAAGGAGGACTAGAATGGGCAGAATAA
>Xanthomixis_zosterops_KT314048_UADBA_NLB01_ND3
ATAAACATAATCATATTCATGATCACTATATCCCTGGCCCTAAGCATCATCCTAACCGCCCTAAACTACTGACTAGCCCAAACAAACCCAGATTCAGAAAAACTATCCCCATACGAATGCGGCTTCGACCCACTAGGATCTGCTCGACTACCATTCTCAATCCGATTCTTCCTGGTAGCTATCCTCTTCCTGTTATTCGACCTAGAAATTGCCCTCCTCCTACCAATTCCATGAGCCACCCAACTACAAGACCCAACCACCACATTAATATGAGCCTCTACCCTCATCCTCTTCCTCACCCTAGGCTTAATCTATGAATGAACCCAAGGAGGACTGGAATGAGCAGAGTAA
>Xanthomixis_zosterops_KT314049_UADBA_SMG10703_ND3
ATAAACATAATCATATTCATAATCATCATATCTCTAACCCTAAGCATTATCCTAACCACCCTAAACTATTGACTTGCCCAAACAAACCCAGACTCAGAAAAACTATCTCCATACGAATGCGGCTTTGATCCACTAGGATCTGCTCGACTGCCATTCTCAATCCGATTCTTCCTAGTAGCCATCCTCTTCCTACTATTTGACCTAGAAATCGCCCTCCTCCTACCAATTCCGTGAGCCACTCAGCTACAAGACCCAACCACCACATTAATATGAGCCTCTACCCTCATCTTATTCCTCACTCTAGGCCTGATCTATGAATGAACCCAAGGAGGACTAGAATGGGCAGAATAA
>Xanthomixis_zosterops_KT314050_UADBA_SMG16187_ND3
ATAAACATAATCATATTCATAATCATCATATCTCTAACCCTAAGCATTATCCTAACCACCCTAAACTATTGACTAGCCCAAGCAAACCCAGACTCAGAAAAACTATCTCCATACGAATGCGGCTTTGATCCACTAGGATCTGCTCGGCTGCCATTCTCAATCCGATTCTTCCTAGTAGCCATCCTCTTCCTGCTATTTGACCTAGAAATCGCCCTCCTCCTACCAATTCCGTGAGCCACTCAACTACAAGACCCAACCACCACATTAATATGAGCCTCTACCCTCATCTTATTCCTCACTCTAGGCCTAATCTATGAATGAACCCAAGGAGGACTAGAATGGGCAGAATAA
>Xanthomixis_zosterops_KT314051_UADBA_SMG8608_ND3
ATAAACATAATCATATTCATAATCATCATATCCCTGACCCTAAGCATCATCCTAACCGCTCTAAACTACTGACTAGCCCAAACAAACCCAGACTCAGAAAAACTATCCCCATACGAATGCGGCTTTGACCCACTAGGATCTGCTCGACTACCCTTCTCAATCCGATTCTTCCTAGTGGCTATCCTCTTCCTGCTATTCGACCTAGAGATCGCCCTCCTCCTACCAATTCCATGAGCCACCCAACTACAAGACCCAACCACCACATTAATATGAGCCTCCACCCTCATCTTCCTCCTCACTCTAGGCCTAATCTATGAATGAACCCAAGGAGGACTAGAATGGGCAGAATAA
>Xanthomixis_zosterops_KT314052_UADBA_TPG1562_ND3
ATAAACATAATCATATTCATAATCACCATATCCCTGACCCTAAGCATCATCCTAACCGCTCTAAACTACTGACTAGCCCAAGCAAACCCAGACTCAGAAAAACTATCCCCATACGAATGCGGCTTTGACCCACTAGGATCTGCTCGACTACCCTTCTCAATCCGATTCTTCCTAGTGGCTATCCTCTTCCTGCTATTCGACCTAGAGATCGCCCTCCTCCTACCAATTCCATGAGCCACCCAACTACAAGACCCAACCACCACATTAATATGAGCCTCCACCCTCATCTTCCTCCTCACTCTAGGCCTAATCTATGAATGAACCCAAGGAGGACTAGAATGGGCAGAATAA
>Foudia_madagascariensis_KT333980_NA_NA_ND3
CATTCATATTCACTCTATCACTAGCCCTGAGTGCACTCCTAACCGCTTTAAACTTCTGACTCGCCCAAATAAACCCAGACTCAGAGAAACTATCCCCATACGAATGTGGATTCGACCCCCTAGGATCTGCTCGACTACCATTCTCAATCCGCTTCTTCCTAGTTGCTATTCTATTCCTACTATTTGACCTAGAAATTGCACTACTCCTCCCTCTACCCTGAGCCACCCAACTCCAATCCCCCACTACTACCCTAGCCTGAGCCTCCCTACTTATCTTACTCCTTACACTAGGACTAGTATACGAATGAATCCAAGGAGGACTAGAATGGGCAGAGTAA
>Foudia_madagascariensis_KT333986_MF_107_ND3
CATTCATATTCACTCTATCACTAGCCCTGAGTGCACTCCTAACCGCTTTAAACTTCTGACTCGCCCAAATAAACCCAGACTCAGAGAAACTATCCCCATACGAATGTGGATTCGACCCCCTAGGATCTGCTCGACTACCATTCTCAATCCGCTTCTTCCTAGTTGCTATTCTATTCCTACTATTTGACCTAGAAATTGCACTACTCCTCCCTCTACCCTGAGCCACCCAACTCCAATCCCCCACTACTACCCTAGCCTGAGCCTCCCTACTTATCTTACTCCTTACACTAGGACTAGTATACGAATGAATCCAAGGAGGACTAGAATGGGCAGAGTAA
>Foudia_madagascariensis_KT333988_MF_114_ND3
CATTCATATTCACTCTATCACTAGCCCTGAGTGCACTCCTAACCGCTTTAAACTTCTGACTCGCCCAAATAAACCCAGACTCAGAGAAACTATCCCCATACGAATGTGGATTCGACCCCCTAGGATCTGCTCGACTACCATTCTCAATCCGCTTCTTCCTAGTTGCTATTCTATTCCTACTATTTGACCTAGAAATTGCACTACTCCTCCCTCTACCCTGAGCCACCCAACTCCAATCCCCCACTACTACCCTAGCCTGAGCCTCCCTACTTATCTTACTCCTTACACTAGGACTAGTATACGAATGAATCCAAGGAGGACTAGAATGGGCAGAGTAA
>Foudia_madagascariensis_KT333989_MF_121_ND3
CATTCATATTCACTCTATCACTAGCCCTGAGTGCACTCCTAACCGCTTTAAACTTCTGACTCGCCCAAATAAACCCAGACTCAGAGAAACTATCCCCATACGAATGTGGATTCGACCCCCTAGGATCTGCTCGACTACCATTCTCAATCCGCTTCTTCCTAGTTGCTATTCTATTCCTACTATTTGACCTAGAAATTGCACTACTCCTCCCTCTACCCTGAGCCACCCAACTCCAATCCCCCACTACTACCCTAGCCTGAGCCTCCCTACTTATCTTACTCCTTACACTAGGACTAGTATACGAATGAATCCAAGGAGGACTAGAATGGGCAGAGTAA
>Foudia_madagascariensis_KT333991_MF_131_ND3
CATTCATATTCACTCTATCACTAGCCCTGAGTGCACTCCTAACCGCTTTAAACTTCTGACTCGCCCAAATAAACCCAGACTCAGAGAAACTATCCCCATACGAATGTGGATTCGACCCCCTAGGATCTGCTCGACTACCATTCTCAATCCGCTTCTTCCTAGTTGCTATTCTATTCCTACTATTTGACCTAGAAATTGCACTACTCCTCCCTCTACCCTGAGCCACCCAACTCCAATCCCCCACTACTACCCTAGCCTGAGCCTCCCTACTTATCTTACTCCTTACACTAGGACTAGTATACGAATGAATCCAAGGAGGACTAGAATGGGCAGAGTAA
>Foudia_madagascariensis_KT333992_MF_133_ND3
CATTCATATTCACTCTATCACTAGCCCTGAGTGCACTCCTAACCGCTTTAAACTTCTGACTCGCCCAAATAAACCCAGACTCAGAGAAACTATCCCCATACGAATGTGGATTCGACCCCCTAGGATCTGCTCGACTACCATTCTCAATCCGCTTCTTCCTAGTTGCTATTCTATTCCTACTATTTGACCTAGAAATTGCACTACTCCTCCCTCTACCCTGAGCCACCCAACTCCAATCCCCCACTACTACCCTAGCCTGAGCCTCCCTACTTATCTTACTCCTTACACTAGGACTAGTATACGAATGAATCCAAGGAGGACTAGAATGGGCAGAGTAA
>Foudia_madagascariensis_KT333994_MF_140_ND3
CATTCATATTCACTCTATCACTAGCCCTGAGTGCACTCCTAACCGCTTTAAACTTCTGACTCGCCCAAATAAACCCAGACTCAGAGAAACTATCCCCATACGAATGTGGATTCGACCCCCTAGGATCTGCTCGACTACCATTCTCAATCCGCTTCTTCCTAGTTGCTATTCTATTCCTACTATTTGACCTAGAAATTGCACTACTCCTCCCTCTACCCTGAGCCACCCAACTCCAATCCCCCACTACTACCCTAGCCTGAGCCTCCCTACTTATCTTACTCCTTACACTAGGACTAGTATACGAATGAATCCAAGGAGGACTAGAATGGGCAGAGTAA
>Foudia_madagascariensis_KT333995_MF_143_ND3
CATTCATATTCACTCTATCACTAGCCCTGAGTGCACTCCTAACCGCTTTAAACTTCTGACTCGCCCAAATAAACCCAGACTCAGAGAAACTATCCCCATACGAATGTGGATTCGACCCCCTAGGATCTGCTCGACTACCATTCTCAATCCGCTTCTTCCTAGTTGCTATTCTATTCCTACTATTTGACCTAGAAATTGCACTACTCCTCCCTCTACCCTGAGCCACCCAACTCCAATCCCCCACTACTACCCTAGCCTGAGCCTCCCTACTTATCTTACTCCTTACACTAGGACTAGTATACGAATGAATCCAAGGAGGACTAGAATGGGCAGAGTAA
>Foudia_madagascariensis_KT333996_MF_144_ND3
CATTCATATTCACTCTATCACTAGCCCTGAGTGCACTCCTAACCGCTTTAAACTTCTGACTCGCCCAAATAAACCCAGACTCAGAGAAACTATCCCCATACGAATGTGGATTCGACCCCCTAGGATCTGCTCGACTACCATTCTCAATCCGCTTCTTCCTAGTTGCTATTCTATTCCTACTATTTGACCTAGAAATTGCACTACTCCTCCCTCTACCCTGAGCCACCCAACTCCAATCCCCCACTACTACCCTAGCCTGAGCCTCCCTACTTATCTTACTCCTTACACTAGGACTAGTATACGAATGAATCCAAGGAGGACTAGAATGGGCAGAGTAA
>Foudia_madagascariensis_KT333997_MF_146_ND3
CATTCATATTCACTCTATCACTAGCCCTGAGTGCACTCCTAACCGCTTNAAACTTCTGACTCGCCCAAATAAACCCAGACTCAGAGAAACTATCCCCATACGAATGTGGATTCGACCCCCTNGGATGTGCTCGACTACCATTCTCAATCCGCTTCTTCCTAGTTGCTATTCTATTCCTACTATTTGACCTAGAAATTGCACTACTCCTCCCTCTACCCTGAGCCACCCAACTCCAATCCCCCACTACTACCCTAGCCTGAGCCTCCCTACTTATCTTACTCCTTACACTAGGACTAGTATACGAATGAATCCAAGGAGGACTAGAATGGGCAGAGTAA
>Foudia_madagascariensis_KT334009_MF_94_ND3
CATTCATATTCACTCTATCACTAGCCCTGAGTGCACTCCTAACCGCTTTAAACTTCTGACTCGCCCAAATAAACCCAGACTCAGAGAAACTATCCCCATACGAATGTGGATTCGACCCCCTAGGATCTGCTCGACTACCATTCTCAATCCGCTTCTTCCTAGTTGCTATTCTATTCCTACTATTTGACCTAGAAATTGCACTACTCCTCCCTCTACCCTGAGCCACCCAACTCCAATCCCCCACTACTACCCTAGCCTGAGCCTCCCTACTTATCTTACTCCTTACACTAGGACTAGTATACGAATGAATCCAAGGAGGACTAGAATGGGCAGAGTAA
>Aepyornis_sp._KY412176_NA_NA_ND3
ATAAACATAATCATATTTATACTTCTACTCTCACTCACATTGACTATTATCCTAGCCGTCTTAAACTTTTGACTAGCCCAAACAAACCCAGATGCAGAAAAACTATCCCCATATGAATGCGGCTTTGATCCTCTAGGATCTGCCCGACTCCCCTTCTCAATTCGATTTTTCCTCAGTAGCCATTCTATTCTTACTCTTCGACCTAGAAATCGCTCTTCTCCTCCCACTCCCCTGAGCAATTCAACTCCCACAACCCTTACTAACCCTATTATGAACCTCTACTATCCTCTTTCTCCTCACACTAGGATTAGCCTACGAATGAACTCAAGGGGGCTTAGAATGAGCAGAATAA
>Thamnornis_chloropetoides_MG762179_FMNH_356999_ND3
ATTAACATAATCACATTCATAATTACTATATCACTAACCCTAAGCATCGCCCTAACCGCATTAAATTACTGAATCGCCCAAACAAACCCAGATTCAGAAAAGCTATCCCCATACGAATGTGGCTTCGACCCACTAGGTTCCGCTCGACTACCCTTCTCAATCCGATTTTTCCTAGTAGCAATCCTATTCCTTCTATTCGACCTAGAAATCGCCCTCCTACTTCCACTTCCATGAGCCATCCAACTCCAAACCCCCACCACCACACTAATATGAGCCTCAACCATCATCTCCTTCCTCACCCTAGGCTTAATCTACGAATGAAACCAAGGAGGACTAGAATGGGCAGAATAA
>Newtonia_amphichroa_MH005250_FMNH_429705_ND3
ATGAACACAATCCTATTCATAATAACCCTATCACTAAGCCTAAGCATTATCCTAACCGCACTGAATTTTTGACTGGCCCAGGCCAGTCCTGACTCAGAGAAACTATCCCCCTACGAATGCGGATTTGACCCATTAGGGTCCGCCCGGCTTCCATTTTCAATTCGATTTTTCCTAGTAGCCATCCTATTCCTTCTATTTGACCTAGAAATTGCCCTACTTCTCCCCCTACCATGAGCCACCCAACTACAAACCCCCATTACCACATTAACATGAGCCTCCACTCTAATCCTACTACTCACCCTAGGCTTAATCTACGAATGACTCCAAGGAGGGCTAGAATGGGCTGAATAA
>Newtonia_amphichroa_MH005251_FMNH_438750_ND3
ATGAACACAATCCTATTCATAATAACCCTATCACTAAGCCTAAGCATTATCCTAACCGCACTGAATTTTTGACTGGCCCAGGCCAGTCCTGACTCAGAGAAACTATCCCCCTACGAATGCGGATTTGACCCACTAGGGTCCGCCCGGCTTCCATTTTCAATTCGATTTTTCCTAGTAGCGATCCTATTCCTTCTATTCGATCTAGAAATCGCCCTACTTCTCCCCCTACCATGAGCCACCCAACTACAAACCCCCATTACCACATTAACATGAGCCTCCACTCTAATCCTACTACTCACCCTAGGCTTAATCTACGAATGACTCCAAGGAGGGCTAGAATGGGCTGAATAA
>Newtonia_amphichroa_MH005252_FMNH_438751_ND3
ATGAACACAATCCTATTCATAATAACCCTATCACTAAGCCTAAGCATTATCCTAACCGCACTGAATTTTTGACTGGCCCAGGCCAGTCCTGACTCAGAGAAACTATCCCCCTACGAATGCGGATTTGACCCACTAGGGTCCGCCCGGCTTCCATTTTCAATTCGATTTTTCCTAGTAGCGATCCTATTCCTTCTATTCGATCTAGAAATCGCCCTACTTCTCCCCCTACCATGAGCCACCCAACTACAAACCCCCATTACCACATTAACATGAGCCTCCACTCTAATCCTACTACTCACCCTAGGCTTAATCTACGAATGACTCCAAGGAGGGCTAGAATGGGCTGAATAA
>Newtonia_amphichroa_MH005253_MJR_415_ND3
ATGAACACAATCCTATTCATAATAACCCTATCACTAAGCCTAAGCATTATCCTAACCGCACTGAATTTTTGACTGGCCCAGGCCAGTCCTGACTCAGAGAAACTATCCCCCTACGAATGCGGATTTGACCCATTAGGGTCCGCCCGGCTTCCATTTTCAATTCGATTTTTCCTAGTAGCCATCCTATTCCTTCTATTTGACCTAGAAATTGCCCTACTTCTCCCCCTACCATGAGCCACCCAACTACAAACCCCCATTACCACATTAACATGAGCCTCCACTCTAATCCTACTACTCACCCTAGGCTTAATCTACGAATGACTCCAAGGAGGGCTAGAATGGGCTGAATAA
>Newtonia_amphichroa_MH005254_MJR_624_ND3
ATGAACACAATCCTATTCATAATAACCCTATCACTAAGCCTAAGCATTTTCCTAACCGCACTGAATTTTTGACTGGCCCAGGCCAGTCCTGACTCAGAGAAACTATCCCCCTACGAATGCGGATTTGACCCACTAGGGTCCGCCCGGCTTCCATTTTCAATTCGATTTTTCCTAGTAGCGATCCTATTCCTTCTATTCGATCTAGAAATCGCCCTACTTCTCCCCCTACCATGAGCCACCCAACTACAAACCCCCATTACCACATTAACATGAGCCTCCACTCTAATCCTACTACTCACCCTAGGCTTAATCTACGAATGACTCCAAGGAGGGCTAGAATGGGCTGAATAA
>Newtonia_archboldi_MH005255_FMNH_438519_ND3
ATGAACACAATCCTATTTATAATAACCCTATCTATAACCCTCAGCATCATCCTAACCACACTGAACTTCTGACTAGCACAGACTAACCCAGACTCAGAAAAACTATCCCCATACGAATGTGGATTTGACCCATTAGGGTCCGCCCGGCTGCCATTTTCAATCCGATTCTTCCTAGTAGCCATCCTATTCTTGCTGTTCGACCTAGAAATCGCCCTACTACTACCTCTACCATGAGCTACCCAACTACAAACTCCCACCACCACACTAACATGGGCCTCCACCCTAATCCTACTACTTACCTTAGGCCTAATATACGAATGATCCCAAGGAGGACTAGAATGGGCCGAATAA
>Newtonia_archboldi_MH005256_FMNH_438520_ND3
ATGAACACAATCCTATTTATAATAACCCTATCTATAACCCTCAGCATCATCCTAACCACACTGAACTTCTGACTAGCACAGACTAACCCAGACTCAGAAAAACTATCCCCATACGAATGTGGATTTGACCCATTAGGGTCCGCCCGGCTGCCATTTTCAATCCGATTCTTCCTAGTAGCCATCCTATTCTTGCTGTTCGACCTAGAAATCGCCCTACTACTACCTCTACCATGAGCTACCCAACTACAAACTCCCACCACCACACTAACATGGGCCTCCACCCTAATCCTACTACTTACCTTAGGCCTAATATACGAATGATCCCAAGGAGGACTAGAATGGGCCGAATAA
>Newtonia_amphichroa_MH005257_FMNH_438748_ND3
ATGAACACAATCCTATTCATAATAACCCTATCACTAAGCCTAAGCATTATCCTAACCGCACTGAATTTTTGACTGGCCCAGGCCAGTCCTGACTCAGAGAAACTATCCCCCTACGAATGCGGATTTGACCCACTAGGGTCCGCCCGGCTTCCATTTTCAATTCGATTTTTCCTAGTAGCGATCCTATTCCTTCTATTCGATCTAGAAATCGCCCTACTTCTCCCCCTACCATGAGCCACCCAACTACAAACCCCCATTACCACATTAACATGAGCCTCCACTCTAATCCTACTACTCACCCTAGGCTTAATCTACGAATGACTCCAAGGAGGGCTAGAATGGGCTGAATAA
>Newtonia_brunneicauda_MH005258_MJR_869_ND3
ATGAATACAATCTTATTCATAATAACACTATCCCTAAGCCTAAGTATTATCCTGACCGCACTAAATTTCTGACTAGCCCAGACCAACCCAGACTCAGAAAAGCTATCCCCATACGAATGCGGATTTGACCCACTAGGATCTGCCCGACTACCATTCTCAATCCGATTCTTCCTAGTAGCCATCTTATTCCTACTATTTGACCTAGAAATTGCCCTCCTACTACCTCTACCATGAGCCACCCAACTACAAAACCCTACCACAACACTAACATGAGCCTCCACCCTAATCCTACTACTTACCCTAGGACTAATCTACGAATGACTCCAAGGAGGACTAGAATGAGCCGAATAA
>Newtonia_amphichroa_MH005259_FMNH_363855_ND3
ATGAACACAATCCTATTCATAATAACCCTATCACTAAGCCTAAGCATTATCCTAACCGCACTGAATTTTTGACTGGCCCAGGCCAGTCCTGACTCAGAGAAACTATCCCCCTACGAATGCGGATTTGACCCACTAGGGTCCGCCCGGCTTCCATTTTCAATTCGATTTTTCCTAGTAGCGATCCTATTCCTTCTATTCGATCTAGAAATCGCCCTACTTCTCCCCCTACCATGAGCCACCCAACTACAAACCCCCATTACCACATTAACATGAGCCTCCACTCTAATCCTACTACTCACCCTAGGCTTAATCTACGAATGACTCCAAGGAGGGCTAGAATGGGCTGAATAA
>Newtonia_amphichroa_MH005260_MJR_1061_ND3
ACAATCCTATTCATAATAACCCTATCACTAAGCCTAAGCATTATCCTAACCGCACTGAATTTTTGACTGGCCCAGGCCAGTCCTGACTCAGAGAAACTATCCCCCTACGAATGCGGATTTGACCCATTAGGGTCCGCCCGGCTTCCATTTTCAATTCGATTTTTCCTAGTAGCCATCCTATTCCTTCTATTTGACCTAGAAATTGCCCTACTTCTCCCTCTACCATGAGCCACCCAACTACAAACCCCCATTACCACATTAACATGAGCCTCCACTCTAATCCTACTACTCACCCTAGGCTTAATCTACGAATGACTCCAAGGAGGGCTAGAATGG
>Newtonia_amphichroa_MH005261_MJR_1079_ND3
AATCCTATTCATAATAACCCTATCACTAAGCCTAAGCATTATCCTAACCGCACTAAATTTTTGACTGGCCCAGGCCAGTCCTGACTCAGAGAAACTATCCCCCTACGAATGCGGATTTGACCCATTAGGGTCCGCCCGGCTTCCATTTTCAATTCGATTTTTCCTAGTAGCCATCCTATTCCTTCTATTTGACCTAGAAATTGCCCTACTTCTCCCTCTACCATGAGCCACCCAACTACAAACCCCCATTACCACATTAACATGAGCCTCCACTCTAATCCTACTACTCACCCTAGGCTTAATCTACGAATGACTCCAAGGAGGGCTAGAATGGG
>Newtonia_amphichroa_MH005262_MJR_1080_ND3
ATGAACACAATCCTATTCATAATAACCCTATCACTAAGCCTAAGCATTATCCTAACCGCACTAAATTTTTGACTGGCCCAGGCCAGTCCTGACTCAGAGAAACTATCCCCCTACGAATGCGGATTTGACCCATTAGGGTCCGCCCGGCTTCCATTTTCAATTCGATTTTTCCTAGTAGCCATCCTATTCCTTCTATTTGACCTAGAAATTGCCCTACTTCTCCCTCTACCATGAGCCACCCAACTACAAACCCCCATTACCACATTAACATGAGCCTCCACTCTAATCCTACTACTCACCCTAGGCTTAATCTACGAATGACTCCAAGGAGGGCTAGAATGGGCTGAATAA
>Newtonia_amphichroa_MH005263_MJR_264_ND3
CAATCCTATTCATAATAACCCTATCACTAAGCCTAAGCATTATCCTAACCGCACTGAATTTTTGACTGGCCCAGGCCAGTCCTGACTCAGAGAAACTATCCCCCTACGAATGCGGATTTGACCCATTAGGGTCCGCCCGGCTTCCATTTTCAATTCGATTTTTCCTAGTAGCCATCCTATTCCTTCTATTTGACCTAGAAATTGCCCTACTTCTCCCTCTACCATGAGCCACCCAACTACAAACCCCCATTACCACATTAACATGAGCCTCCACTCTAATCCTACTACTCACCCTAGGCTTAATCTACGAATGACTCCAAGGAGGGCTAGAATGGG
>Newtonia_amphichroa_MH005264_MJR_270_ND3
ACAATCCTATTCATAATAACCCTATCACTAAGCCTAAGCATTATCCTAACCGCACTGAATTTTTGACTGGCCCAGGCCAGTCCTGACTCAGAGAAACTATCCCCCTACGAATGCGGATTTGACCCATTAGGGTCCGCCCGGCTTCCATTTTCAATTCGATTTTTCCTAGTAGCCATCCTATTCCTTCTATTTGACCTAGAAATTGCCCTACTTCTCCCTCTACCATGAGCCACCCAACTACAAACCCCCATTACCACATTAACATGAGCCTCCACTCTAATCCTACTACTCACCCTAGGCTTAATCTACGAATGACTCCAAGGAGGGCTAGAATGG
>Newtonia_amphichroa_MH005265_MJR_358_ND3
ATGAACACAATCCTATTCATAATAACCCTATCACTAAGCCTAAGCATTATCCTAACCGCACTGAATTTTTGACTGGCCCAGGCCAGTCCTGACTCAGAGAAACTATCCCCCTACGAATGCGGATTTGACCCATTAGGGTCCGCCCGGCTTCCATTTTCAATTCGATTTTTCCTAGTAGCCATCCTATTCCTTCTATTTGACCTAGAAATTGCCCTACTTCTCCCCCTACCATGAGCCACCCAACTACAAACCCCCATTACCACATTAACATGAGCCTCCACTCTAATCCTACTACTCACCCTAGGCTTAATCTACGAATGACTCCAAGGAGGGCTAGAATGGGCTGAATAA
>Newtonia_amphichroa_MH005266_MJR_366_ND3
CAATCCTATTCATAATAACCCTATCACTAAGCCTAAGCATTATCCTAACCGCACTGAATTTTTGACTGGCCCAGGCCAGTCCTGACTCAGAGAAACTATCCCCCTACGAATGCGGATTTGACCCATTAGGGTCCGCCCGGCTTCCATTTTCAATTCGATTTTTCCTAGTAGCCATCCTATTCCTTCTATTTGACCTAGAAATTGCCCTACTTCTCCCCCTACCATGAGCCACCCAACTACAAACCCCCATTACCACATTAACATGAGCCTCCACTCTAATCCTACTACTCACCCTAGGCTTAATCTACGAATGACTCCAAGGAGGGCTAGAATGG
>Newtonia_amphichroa_MH005267_MJR_367_ND3
CAATCCTATTCATAATAACCCTATCACTAAGCCTAAGCATTATCCTAACCGCACTGAATTTTTGACTGGCCCAGGCCAGTCCTGACTCAGAGAAACTATCCCCCTACGAATGCGGATTTGACCCATTAGGGTCCGCCCGGCTTCCATTTTCAATTCGATTTTTCCTAGTAGCTATCCTATTCCTTCTATTTGACCTAGAAATTGCCCTACTTCTCCCCCTACCATGAGCCACCCAACTACAAACCCCCATTACCACATTAACATGAGCCTCCACTCTAATCCTACTACTCACCCTAGGCTTAATCTACGAATGACTCCAAGGAGGGCTAGAATGGGCTGAATAA
>Newtonia_amphichroa_MH005268_MJR_375_ND3
ATCCTATTCATAATAACCCTATCACTAAGCCTAAGCATTATCCTAACCGCACTGAATTTTTGACTGGCCCAGGCCAGTCCTGACTCAGAGAAACTATCCCCCTACGAATGCGGATTTGACCCATTAGGGTCCGCCCGGCTTCCATTTTCAATTCGATTTTTCCTAGTAGCCATCCTATTCCTTCTATTTGACCTAGAAATTGCCCTACTTCTCCCCCTACCATGAGCCACCCAACTACAAACCCCCATTACCACATTAACATGAGCCTCCACTCTAATCCTACTACTCACCCTAGGCTTAATCTACGAATGACTCCAAGGAGGGCTAGAATGGG
>Newtonia_amphichroa_MH005269_MJR_418_ND3
AGCCTAAGCATTATCCTAACCGCACTGAATTTTTGACTGGCCCAGGCCAGTCCTGACTCAGAGAAACTATCCCCCTACGAATGCGGATTTGACCCATTAGGGTCCGCCCGGCTTCCATTTTCAATTCGATTTTTCCTAGTAGCCATCCTATTCCTTCTATTTGACCTAGAAATTGCCCTACTTCTCCCCCTACCATGAGCCACCCAACTACAAACCCCCATTACCACATTAACATGAGCCTCCACTCTAATCCTACTACTCACCCTAGGCTTAATCTACGAATGACTCCAAGGAGGGCTAGAATGGG
>Newtonia_amphichroa_MH005270_MJR_464_ND3
CAATCCTATTCATAATAACCCTATCACTAAGCCTAAGCATTATCCTAACCGCACTGAATTTTTGACTGGCCCAGGCCAGTCCTGACTCAGAGAAACTATCCCCCTACGAATGCGGATTTGACCCATTAGGGTCCGCCCGGCTTCCATTTTCAATTCGATTTTTCCTAGTAGCCATCCTATTCCTTCTATTTGACCTAGAAATTGCCCTACTTCTCCCCCTACCATGAGCCACCCAACTACAAACCCCCATTACCACATTAACATGAGCCTCCACTCTAATCCTACTACTCACCCTAGGCTTAATCTACGAATGACTCCAAGGAGGGCTAGAATGGGCTGAATAA
>Newtonia_amphichroa_MH005271_MJR_526_ND3
AATCCTATTCATAATAACCCTATCACTAAGCCTAAGCATTATCCTAACCGCACTGAATTTTTGACTGGCCCAGGCCAGTCCTGACTCAGAGAAACTATCCCCCTACGAATGCGGATTTGACCCATTAGGGTCCGCCCGGCTTCCATTTTCAATTCGATTTTTCCTAGTAGCCATCCTATTCCTTCTATTTGACCTAGAAATTGCCCTACTTCTCCCCCTACCATGAGCCACCCAACTACAAACCCCCATTACCACATTAACATGAGCCTCCACTCTAATCCTACTACTCACCCTAGGCTTAATCTACGAATGACTCCAAGGAGGGCTAGAATGG
>Newtonia_amphichroa_MH005272_MJR_562_ND3
ATGAACACAATCCTATTCATAATAACCCTATCACTAAGCCTAAGCATTATCCTAACCGCACTGAATTTTTGACTGGCCCAGGCCAGTCCTGACTCAGAGAAACTATCCCCCTACGAATGCGGATTTGACCCATTAGGGTCCGCCCGGCTTTCATTTTCAATTCGATTTTTCCTAGTAGCCATCCTATTCCTTCTATTTGACCTAGAAATTGCCCTACTTCTCCCCCTACCATGAGCCACCCAACTACAAACCCCCATTACCACATTAACATGAGCCTCCACTCTAATCCTACTACTCACCCTAGGCTTAATCTACGAATGACTCCAAGGAGGGCTAGAATGGGCTGAATAA
>Newtonia_amphichroa_MH005273_MJR_563_ND3
ACAATCCTATTCATAATAACCCTATCACTAAGCCTAAGCATTATCCTAACCGCACTGAATTTTTGACTGGCCCAGGCCAGTCCCGACTCAGAGAAACTATCCCCCTACGAATGCGGATTTGACCCATTAGGGTCCGCCCGGCTTCCATTTTCAATTCGATTTTTCCTAGTAGCCATCCTATTCCTTCTATTTGACCTAGAAATTGCCCTACTTCTCCCCCTACCATGAGCCACCCAACTACAAACCCCCATTACCACATTAACATGAGCCTCCACTCTAATCCTACTACTCACCCTAGGCTTAATCTACGAATGACTCCAAGGAGGGCTAGAATGGGCCGAATAA
>Newtonia_amphichroa_MH005274_MJR_676_ND3
CAATCCTATTCATAATAACCCTATCACTAAGCCTAAGCATTATCCTAACCGCACTGAATTTTTGACTGGCCCAGGCCAGTCCTGACTCAGAGAAACTATCCCCCTACGAATGCGGATTTGACCCACTAGGGTCCGCCCGGCTTCCATTTTCAATTCGATTTTTCCTAGTAGCGATCCTATTCCTTCTATTCGATCTAGAAATCGCCCTACTTCTCCCCCTACCATGAGCCACCCAACTACAAACCCCCATTACCACATTAACATGAGCCTCCACTCTAATCCTACTACTCACCCTAGGCTTAATCTACGAATGACTCCAAGGAGGGC
>Newtonia_amphichroa_MH005275_MJR_688_ND3
AATAACCCTATCACTAAGCCTAAGCATTATCCTAACCGCACTGAATTTTTGACTGGCCCAGGCCAGTCCTGACTCAGAGAAACTATCCCCCTACGAATGCGGATTTGACCCATTAGGGTCCGCCCGGCTTCCATTTTCAATTCGATTTTTCCTAGTAGCCATCCTATTCCTTCTATTTGACCTAGAAATTGCCCTACTTCTCCCCCTACCATGAGCCACCCAACTACAAACCCCCATTACCACATTAACATGAGCCTCCACTCTAATCCTACTACTCACCCTAGGCTTAATCTACGAATGACTCCAAGGAGGGCTAGAATGG
>Newtonia_amphichroa_MH005276_MJR_716_ND3
CTATTCATAATAACCCTATCACTAAGCCTAAGCATTATCCTAACCGCACTGAATTTTTGACTGGCCCAGGCCAGTCCTGACTCAGAGAAACTATCCCCCTACGAATGCGGATTTGACCCATTAGGGTCCGCCCGGCTTCCATTTTCAATTCGATTTTTCCTAGTAGCCATCCTATTCCTTCTATTTGACCTAGAAATTGCCCTACTTCTCCCCCTACCATGAGCCACCCAACTACAAACCCCCATTACCACATTAACATGAGCCTCCACTCTAATCCTACTACTCACCCTAGGCTTAATCTACGAATGACTCCAAGGAGGGCTAGAATGGG
>Newtonia_amphichroa_MH005277_MJR_752_ND3
TCCTATTCATAATAACCCTATCACTAAGCCTAAGCATTATCCTAACCGCACTGAATTTTTGACTGGCCCAGGCCAGTCCTGACTCAGAGAAACTATCCCCCTACGAATGCGGATTTGACCCATTAGGGTCCGCCCGGCTTCCATTTTCAATTCGATTTTTCCTAGTAGCCATCCTATTCCTTCTATTTGACCTAGAAATCGCCCTACTTCTCCCCCTACCATGAGCCACCCAACTACAAACCCCCATTACCACATTAACATGAGCCTCCACTCTAATCCTACTACTCACCCTAGGCTTAATCTACGAATGACTCCAAGGAGGGCTAGAATGG
>Newtonia_amphichroa_MH005278_MJR_753_ND3
TATTCATAATAACCCTATCACTAAGCCTAAGCATTATCCTAACCGCACTGAATTTTTGACTGGCCCAGGCCAGTCCTGACTCAGAGAAACTATCCCCCTACGAATGCGGATTTGACCCATTAGGGTCCGCCCGGCTTCCATTTTCAATTCGATTTTTCCTAGTAGCCATCCTATTCCTTCTATTTGACCTAGAAATTGCCCTACTTCTCCCCCTACCATGAGCCACCCAACTACAAACCCCCATTACCACATTAACATGAGCCTCCACTCTAATCCTACTACTCACCCTAGGCTTAATCTACGAATGACTCCAAGGAGGGCTAGAATGG
>Newtonia_amphichroa_MH005279_MJR_770_ND3
TTCATAATAACCCTATCACTAAGCCTAAGCATTATCCTAACCGCACTGAATTTTTGACTGGCCCAGGCCAGTCCTGACTCAGAGAAACTATCCCCCTACGAATGCGGATTTGACCCATTAGGGTCCGCCCGGCTTCCATTTTCAATTCGATTTTTCCTAGTAGCCATCCTATTCCTTCTATTTGACCTAGAAATTGCCCTACTTCTCCCCCTACCATGAGCCACCCAACTACAAACCCCCATTACCACATTAACATGAACCTCCACTCTAATCTTACTACTCACCCTAGGCTTAATCTACGAATGACTCCAAGGAGGGCTAGAA
>Newtonia_amphichroa_MH005280_MJR_771_ND3
ATTCATAATAACCCTATCACTAAGCCTAAGCATTATCCTAACCGCACTGAATTTTTGACTGGCCCAGGCCAGTCCTGACTCAGAGAAACTATCCCCCTACGAATGCGGATTTGACCCATTAGGGTCCGCCCGGCTTCCATTTTCAATTCGATTTTTCCTAGTAGCCATCCTATTCCTTCTATTTGACCTAGAAATTGCCCTACTTCTCCCCCTACCATGAGCCACCCAACTACAAACCCCCATTACCACATTAACATGAGCCTCCACTCTAATCCTACTACTCACCCTAGGCTTAATCTACGAATGACTCCAAGGAGGGCTAGAA
>Newtonia_amphichroa_MH005281_MJR_820_ND3
TAATAACCCTATCACTAAGCCTAAGCATTATCCTAACCGCACTGAATTTTTGACTGGCCCAGGCCAGTCCTGACTCAGAGAAACTATCCCCCTACGAATGCGGATTTGACCCATTAGGGTCCGCCCGGCTTCCATTTTCAATTCGATTTTTCCTAGTAGCCATCCTATTCCTTCTATTTGACCTAGAAATTGCCCTACTTCTCCCCCTACCATGAGCCACCCAACTACAAACCCCCATTACCACATTAACATGAGCCTCCACTCTAATCCTACTACTCACCCTAGGCTTAATCTACGAATGACTCCAAGGAGGGCTAGAATGGG
>Newtonia_amphichroa_MH005282_MJR_821_ND3
ACAATCCTATTCATAATAACCCTATCACTAAGCCTAAGCATTATCCTAACCGCACTGAATTTTTGACTGGCCCAGGCCAGTCCTGACTCAGAGAAACTATCCCCCTACGAATGCGGATTTGACCCATTAGGGTCCGCCCGGCTTCCATTTTCAATTCGATTTTTCCTAGTAGCCATCCTATTCCTTCTATTTGACCTAGAAATTGCCCTACTTCTCCCCCTACCATGAGCCACCCAACTACAAACCCCCATTACCACATTAACATGAGCCTCCACTCTAATCCTACTACTCACCCTAGGCTTAATCTACGAATGACTCCAAGGAGGGCTAGAATGG
>Newtonia_amphichroa_MH005283_MJR_894_ND3
AATCCTATTCATAATAACCCTATCACTAAGCCTAAGCATTATCCTAACCGCACTGAATTTTTGACTGGCCCAGGCCAGTCCTGACTCAGAGAAACTATCCCCCTACGAATGCGGATTTGACCCATTAGGGTCCGCCCGGCTTCCATTTTCAATTCGATTTTTCCTAGTAGCCATCCTATTCCTTCTATTTGACCTAGAAATTGCCCTACTTCTCCCCCTACCATGAGCCACCCAACTACAAACCCCCATTACCACATTAACATGAGCCTCCACTCTAATCCTACTACTCACCCTAGGCTTAATCTACGAATGACTCCAAGGAGGGCTAGAATGGGCTGAATAA
>Newtonia_amphichroa_MH005284_FMNH_352930_ND3
TTCATAATAACCCTATCACTAAGCCTAAGCATTATCCTAACCGCACTGAATTTTTGACTGGCCCAGGCCAGTCCTGACTCAGAGAAACTATCCCCCTACGAATGCGGATTTGACCCACTAGGGTCCGCCCGGCTTCCATTTTCAATTCGATTTTTCCTAGTAGCGATCCTATTCCTTCTATTCGATCTAGAAATCGCCCTACTTCTCCCCCTACCATGAGCCACCCAACTACAAACCCCCATTACCACATTAACATGAGCCTCCACTCTAATCCTACTACTCACCCTAGGCTTAATCTACGAATGACTCCAAGGAGGGCTAGAATGGGCTGAATAA
>Newtonia_amphichroa_MH005285_FMNH_363856_ND3
GAACACAATCCTATTCATAATAACCCTATCACTAAGCCTAAGCATTATCCTAACCGCACTGAATTTTTGACTGGCCCAGGCCAGTCCTGACTCAGAGAAACTATCCCCCTACGAATGCGGATTTGACCCACTAGGGTCCGCCCGGCTTCCATTTTCAATTCGATTTTTCCTAGTAGCGATCCTATTCCTTCTATTCGATCTAGAAATCGCCCTACTTCTCCCCCTACCATGAGCCACCCAACTACAAACCCCC
>Newtonia_amphichroa_MH005286_FMNH_363858_ND3
ATCACTAAGCCTAAGCATTATCCTAACCGCACTGAATTTTTGACTGGCCCAGGCCAGTCCTGACTCAGAGAAACTATCCCCCTACGAATGCGGATTTGACCCACTAGGGTCCGCCCGGCTTCCATTTTCAATTCGATTTTTCCTAGTAGCGATCCTATTCCTTCTATTCGATCTAGAAATCGCCCTACTTCTCCCCCTACCATGAGCCACCCAACTACAAACCCCCATTACCACATTAACATGAGCCTCCACTCTAATCCTACTACTCACCCTAGGCTTAATCTACGAATGACTCCAAGGAGGG
>Newtonia_amphichroa_MH005287_FMNH_384721_ND3
ATCACTAAGCCTAAGCATTATCCTAACCGCACTGAATTTTTGACTGGCCCAGGCCAGTCCTGACTCAGAGAAACTATCCCCCTACGAATGCGGATTTGACCCATTAGGGTCCGCCCGGCTTCCATTTTCAATTCGATTTTTCCTAGTAGCCATCCTATTCCTTCTATTTGACCTAGAAATTGCCCTACTTCTCCCCCTACCATGAGCCACCCAACTACAAACCCCCATTACCACATTAACATGAGCCTCCACTCTAATCCTACTACTCACCCTAGGCTTAATCTACGAATGACTCCAAGGAGGG
>Newtonia_amphichroa_MH005288_FMNH_384791_ND3
ATCACTAAGCCTAAGCATTATCCTAACCGCACTGAATTTTTGACTGGCCCAGGCCAGTCCTGACTCAGAGAAACTATCCCCCTACGAATGCGGATTTGACCCACTAGGGTCCGCCCGGCTTCCATTTTCAATTCGATTTTTCCTAGTAGCGATCCTATTCCTTCTATTCGATCTAGAAATCGCCCTACTTCTCCCCCTACCATGAGCCACCCAACTACAAACCCCCATTACCACATTAACATGAGCCTCCACTCTAATCCTACTACTCACCCTAGGCTTAATCTACGAATGACTCCAAGG
>Newtonia_amphichroa_MH005289_FMNH_393387_ND3
ATAACCCTATCACTAAGCCTAAGCATTATCCTAACCGCACTGAATTTTTGACTGGCCCAGGCCAGTCCTGACTCAGAGAAACTATCCCCCTACGAATGCGGATTTGACCCACTAGGGTCCGCCCGGCTTCCATTTTCAATTCGATTTTTCCTAGTAGCGATCCTATTCCTTCTATTCGATCTAGAAATCGCCCTACTTCTCCCCCTACCATGAGCCACCCAACTACAAACCCCCATTACCACATTAACATGAGCCTCCACTCTAATCCTACTACTCACCCTAGGCTTAATCTACGAATGACTCCAAGGAGGGCTAGAATGGG
>Newtonia_amphichroa_MH005290_FMNH_393389_ND3
TAAGCATTATCCTAACCGCACTGAATTTTTGACTGGCCCAGGCCAGTCCTGACTCAGAGAAACTATCCCCCTACGAATGCGGATTTGACCCACTAGGGTCCGCCCGGCTTCCATTTTCAATTCGATTTTTCCTAGTAGCGATCCTATTCCTTCTATTCGATCTAGAAATCGCCCTACTTCTCCCCCTACCATGAGCCACCCAACTACAAACCCCCATTACCACATTAACATGAGCCTCCACTCTAATCCTACTACTCACCCTAGGCTTAATCTACG
>Newtonia_amphichroa_MH005291_FMNH_395989_ND3
TATTCATAATAACCCTATCACTAAGCCTAAGCATTATCCTAACCGCACTGAATTTTTGACTGGCCCAGGCCAGTCCTGACTCAGAGAAACTATCCCCCTACGAATGCGGATTTGACCCATTAGGGTCCGCCCGGCTTCCATTTTCAATTCGATTTTTCCTAGTAGCCATCCTATTCCTTCTATTTGACCTAGAAATTGCCCTACTTCTCCCTCTACCATGAGCCACCCAACTACAAACCCCCATTACCACATTAACATGAGCCTCCACTCTAATCCTACTACTCACCCTAGGCTTAATCTACGAATGACTCCAAGGAGGGCTAGAA
>Newtonia_amphichroa_MH005292_FMNH_395990_ND3
TCCTATTCATAATAACCCTATCACTAAGCCTAAGCATTATCCTAACCGCACTGAATTTTTGACTGGCCCAGGCCAGTCCCGACTCAGAGAAACTATCCCCCTACGAATGCGGATTTGACCCATTAGGGTCCGCCCGGCTTCCATTTTCAATTCGATTTTTCCTAGTAGCCATCCTATTCCTTCTATTTGACCTAGAAATTGCCCTACTTCTCCCTCTACCATGAGCCACCCAACTACAAACCCCCATTACCACATTAACATGAGCCTCCACTCTAATCCTACTACTCACCCTAGGCTTAATCTACGAATGACTCCAAGGAGGGCTAGAATGGGCTGAATAA
>Newtonia_amphichroa_MH005293_FMNH_396200_ND3
ATCACTAAGCCTAAGCATTATCCTAACCGCACTGAATTTTTGACTGGCCCAGGCCAGTCCTGACTCAGAGAAACTATCCCCCTACGAATGCGGATTTGACCCATTAGGGTCCGCCCGGCTTCCATTTTCAATTCGATTTTTCCTAGTAGCCATCCTATTCCTTCTATTTGACCTAGAAATTGCCCTACTTCTCCCCCTACCATGAGCCACCCAACTACAAACCCCCATTACCACATTAACATGAGCCTCCACTCTAATCCTACTACTCACCCTAGGCTTAATCTACGAATGACTCCAAGGAGGGCTAG
>Newtonia_amphichroa_MH005294_FMNH_396201_ND3
CCTAACCGCACTGAATTTTTGACTGGCCCAGGCCAGTCCTGACTCAGAGAAACTATCCCCCTACGAATGCGGATTTGACCCATTAGGGTCCGCCCGGCTTCCATTTTCAATTCGATTTTTCCTAGTAGCCATCCTATTCCTTCTATTTGACCTAGAAATTGCCCTACTTCTCCCCCTACCATGAGCCACCCAACTACAAACCCCCATTACCACATTAACATGAGCCTCCACTCTAATCCTACTACTCACCCTAGGCTTAATCTACGAATGACTCCAAGGAGGGCTAGAA
>Newtonia_amphichroa_MH005295_FMNH_396203_ND3
TATTCATAATAACCCTATCACTAAGCCTAAGCATTATCCTAACCGCACTGAATTTTTGACTGGCCCAGGCCAGTCCTGACTCAGAGAAACTATCCCCCTACGAATGCGGATTTGACCCATTAGGGTCCGCCCGGCTTCCATTTTCAATTCGATTTTTCCTAGTAGCCATCCTATTCCTTCTATTTGACCTAGAAATTGCCCTACTTCTCCCCCTACCATGAGCCACCCAACTACAAACCCCCATTACCACATTAACATGAGCCTCCACTCTAATCCTACTACTCACCCTAGGCTTAATCTACGAATGACTCCAAGGAGGGCTAGAATGGGCTGAATAA
>Newtonia_amphichroa_MH005296_FMNH_396207_ND3
TTCATAATAGCCCTATCACTAAGCCTAAGCATTATCCTAACCGCACTAAATTTTTGACTGGCCCAGGCCAGTCCTGACTCAGAGAAACTATCCCCCTACGAATGCGGATTTGACCCATTAGGGTCCGCCCGGCTTCCATTTTCAATTCGATTTTTCCTAGTAGCCATCCTATTCCTTCTATTTGACCTAGAAATTGCCCTACTTCTCCCTCTACCATGAGCCACCCAACTACAAACCCCCATTACCACATTAACATGAGCCTCCACTCTAATCCTACTACTCACCCTAGGCTTAATCTACGAATGACTCCAAGGAGGA
>Newtonia_amphichroa_MH005297_FMNH_396208_ND3
ATAACCCTATCACTAAGCCTAAGCATTATCCTAACCGCACTAAATTTTTGACTGGCCCAGGCCAGTCCTGACTCAGAGAAACTATCCCCCTACGAATGCGGATTTGACCCATTAGGGTCCGCCCGGCTTCCATTTTCAATTCGATTTTTCCTAGTAGCCATCCTATTCCTTCTATTTGACCTAGAAATTGCCCTACTTCTCCCTCTACCATGAGCCACCCAACTACAAACCCCCATTACCACATTAACATGAGCCTCCACTCTAATCCTACTACTCACCCTAGGCTTAATCTACGAATGACTCCAAGGAGGGCTAGAATGGG
>Newtonia_amphichroa_MH005298_FMNH_396209_ND3
GGCCCAGGCCAGTCCTGACTCAGAGAAACTATCCCCCTACGAATGCGGATTTGACCCATTAGGGTCCGCCCGGCTTCCATTTTCAATTCGATTTTTCCTAGTAGCCATCCTATTCCTTCTATTTGACCTAGAAATTGCCCTACTTCTCCCTCTACCATGAGCCACCCAACTACAAACCCCCATTACCACATTAACATGAGCCTCCACTCTAATC
>Newtonia_amphichroa_MH005299_FMNH_429706_ND3
TTCATAATAACCCTATCACTAAGCCTAAGCATTATCCTAACCGCACTGAATTTTTGACTGGCCCAGGCCAGTCCTGACTCAGAGAAACTATCCCCCTACGAATGCGGATTTGACCCATTAGGGTCCGCCCGGCTTCCATTTTCAATTCGATTTTTCCTAGTAGCCATCCTATTCCTTCTATTTGACCTAGAAATTGCCCTACTTCTCCCCCTACCATGAGCCACCCAACTACAAACCCCCATTACCACATTAACATGAGCCTCCACTCTAATCCTACTACTCACCCTAGGCTTAATCTACGAATGACTCCAAGGAGGGCTAGAATGG
>Newtonia_amphichroa_MH005300_MJR_362_ND3
TCCTATTCATAATAACCCTATCACTAAGCCTAAGCATTATCCTAACCGCACTGAATTTTTGACTGGCCCAGGCCAGTCCTGACTCAGAGAAACTATCCCCCTACGAATGCGGATTTGACCCATTAGGGTCCGCCCGGCTTCCATTTTCAATTCGATTTTTCCTAGTAGCCATCCTATTCCTTCTATTTGACCTAGAAATTGCCCTACTTCTCCCCCTACCATGAGCCACCCAACTACAAACCCCCATTACCACATTAACATGAGCCTCCACTCTAATCCTACTACTCACCCTAGGCTTAATCTACGAATGACTCCAAGGAGGGCTAGAATGGG
>Newtonia_amphichroa_MH005301_MJR_394_ND3
CAATCCTATTCATAATAACCCTATCACTAAGCCTAAGCATTATCCTAACCGCACTGAATTTTTGACTGGCCCAGGCCAGTCCTGACTCAGAGAAACTATCCCCCTACGAATGCGGATTTGACCCATTAGGGTCCGCCCGGCTTCCATTTTCAATTCGATTTTTCCTAGTAGCCATCCTATTCCTTCTATTTGACCTAGAAATTGCCCTACTTCTCCCCCTACCATGAGCCACCCAACTACAAACCCCCATTACCACATTAACATGAGCCTCCACTCTAATCCTACTACTCACCCTAGGCTTAATCTACGAATGACTCCAAGGAGGGCTAGAATGGGCTGAATAA
>Newtonia_amphichroa_MH005302_MJR_411_ND3
TCCTATTCATAATAACCCTATCACTAAGCCTAAGCATTATCCTAACCGCACTGAATTTTTGACTGGCCCAGGCCAGTCCTGACTCAGAGAAACTATCCCCCTACGAATGCGGATTTGACCCATTAGGGTCCGCCCGGCTTCCATTTTCAATTCGATTTTTCCTAGTAGCCATCCTATTCCTTCTATTTGACCTAGAAATTGCCCTACTTCTCCCCCTACCATGAGCCACCCAACTACAAACCCCCATTACCACATTAACATGAGCCTCCACTCTAATCCTACTACTCACCCTAGGCTTAATCTACGAATGACTCCAAGGAGGGCTAGAATGGGC
>Newtonia_amphichroa_MH005303_MJR_416_ND3
CCCTATCACTAAGCCTAAGCATTATCCTAACCGCACTGAATTTTTGACTGGCCCAGGCCAGTCCTGACTCAGAGAAACTATCCCCCTACGAATGCGGATTTGACCCATTAGGGTCCGCCCGGCTTCCATTTTCAATTCGATTTTTCCTAGTAGCCATCCTATTCCTTCTATTTGACCTAGAAATTGCCCTACTTCTCCCCCTACCATGAGCCACCCAACTACAAACCCCCATTACCACATTAACATGAGCCTCCACTCTAATCCTACTACTCACCCTAGGCTTAATCTACGAATGACTCCAAGGAGGGCTAGAATGG
>Newtonia_amphichroa_MH005304_MJR_434_ND3
ACGAATGCGGATTTGACCCATTAGGGTCCGCCCGGCTTCCATTTTCAATTCGATTTTTCCTAGTAGCCATCCTATTCCTTCTATTTGACCTAGAAATTGCCCTACTTCTCCCCCTACCATGAGCCACCCAACTACAAACCCCCATTACCACATTAACATGAGCCTCCACTCTAATCCTACTACTCACCCTAGGCTTAATCTACGAATGACTCCAAGGAGGGCTAGAATGGG
>Newtonia_amphichroa_MH005305_MJR_455_ND3
CCCTATCACTAAGCCTAAGCATTATCCTAACCGCACTGAATTTTTGACTGGCCCAGGCCAGTCCTGACTCAGAGAAACTATCCCCCTACGAATGCGGATTTGACCCATTAGGGTCCGCCCGGCTTCCATTTTCAATTCGATTTTTCCTAGTAGCCATCCTATTCCTTCTATTTGACCTAGAAATTGCCCTACTTCTCCCCCTACCATGAGCCACCCAACTACAAACCCCCATTACCACATTAACATGAGCCTCCACTCTAATCCTACTACTCACCCTAGGCTTAATCTACGAATGACTCCAAGGAGGGCTAGAA
>Newtonia_amphichroa_MH005306_MJR_707_ND3
CCCATTAGGGTCCGCCCGGCTTCCATTTTCAATTCGATTTTTCCTAGTAGCCATCCTATTCCTTCTATTTGACCTAGAAATTGCCCTACTTCTCCCCCTACCATGAGCCACCCAACTACAAACCCCCATTACCACATTAACATGAGCCTCCACTCTAATCCTACTACTCACCCTAGGCTTAATCTACGAATGACTCCAAGGAGGGCTAG
>Newtonia_amphichroa_MH005307_FMNH_393364_ND3
ATAACCCTATCACTAAGCCTAAGCATTATCCTAACCGCACTAAATTTTTGACTGGCCCAGGCCAGTCCTGACTCAGAGAAACTATCCCCCTACGAATGCGGATTTGACCCATTAGGGTCCGCCCGGCTTCCATTTTCAATTCGATTTTTCCTAGTAGCCATCCTATTCCTTCTATTTGACCTAGAAATTGCCCTACTTCTCCCTCTACCATGAGCCACCCAACTACAAACCCCCATTACCACATTAACATGAGCCTCCACTCTAATCCTACTACTCACCCTAGGCTTAATCTACGAATGACTCCAAGGAGGGCTAGAATGG
>Newtonia_amphichroa_MH005308_FMNH_393365_ND3
TTCATAATAACCCTATCACTAAGCCTAAGCATTATCCTAACCGCACTGAATTTTTGACTGGCCCAGGCCAGTCCTGACTCAGAGAAACTATCCCCCTACGAATGCGGATTTGACCCATTAGGGTCCGCCCGGCTTCCATTTTCAATTCGATTTTTCCTAGTAGCCATCCTATTCCTTCTATTTGACCTAGAAATTGCCCTACTTCTCCCTCTACCATGAGCCACCCAACTACAAACCCCCATTACCACATTAACATGAGCCTCCACTCTAATCCTACTACTCACCCTAGGCTTAATCTACGAATGACTCCAAGGAGGGCTAGAATGGGCTGAATAA
>Newtonia_amphichroa_MH005309_FMNH_393366_ND3
ATCCTATTCATAATAACCCTATCACTAAGCCTAAGCATTATCCTAACCGCACTAAACTTTTGACTGGCCCAGGCCAGTCCTGACTCAGAGAAACTATCCCCCTACGAATGCGGATTTGACCCATTAGGGTCCGCCCGGCTTCCATTTTCAATTCGATTTTTCCTAGTAGCCATCCTATTCCTTCTATTTGACCTAGAAATTGCCCTACTTCTCCCTCTACCATGAGCCACCCAACTACAAACCCCCATTACCACATTAACATGAGCCTCCACTCTAATC
>Newtonia_amphichroa_MH005310_FMNH_393367_ND3
CCGCCCGGCTTCCATTTTCAATTCGATTTTTCCTAGTAGCCATCCTATTCCTTCTATTTGACCTAGAAATTGCCCTACTTCTCCCTCTACCATGAGCCACCCAACTACAAACCCCCATTACCACATTAACATGAGCCT
>Newtonia_amphichroa_MH005311_FMNH_393368_ND3
TCCTATTCATAATAACCCTATCACTAAGCCTAAGCATTATCCTAACCGCACTGAATTTTTGACTGGCCCAGGCCAGTCCTGACTCAGAGAAACTATCCCCCTACGAATGCGGATTTGACCCATTAGGGTCCGCCCGGCTTCCATTTTCAATTCGATTTTTCCTAGTAGCCATCCTATTCCTTCTATTTGACCTAGAAATTGCCCTACTTCTCCCTCTACCATGAGCCACCCAACTACAAACCCCCATTACCACATTAACATGAGCCTCCACTCTAATCCTACTACTCACCCTAGGCTTAATCTACGAATGACTCCAAGGAGGG
>Newtonia_amphichroa_MH005312_FMNH_393369_ND3
CCTATTCATAATAACCCTATCACTAAGCCTAAGCATTATCCTAACCGCACTGAATTTTTGACTGGCCCAGGCCAGTCCTGACTCAGAGAAACTATCCCCCTACGAATGCGGATTTGACCCATTAGGGTCCGCCCGGCTTCCATTTTCAATTCGATTTTTCCTAGTAGCCATCCTATTCCTTCTATTTGACCTAGAAATTGCCCTACTTCTCCCTCTACCATGAGCCACCCAACTACAAACCCCCATTACCACATTAACATGAGCCTCCACTCTAATCCTACTACTCACCCTAGGCTTAATCTACGAATGACTCCAAGGAGGGCTAGAA
>Newtonia_amphichroa_MH005313_FMNH_393371_ND3
ACAATCCTATTCATAATAACCCTATCACTAAGCCTAAGCATTATCCTAACCGCACTAAATTTTTGACTGGCCCAGGCCAGTCCTGACTCAGAGAAACTATCCCCCTACGAATGCGGATTTGACCCATTAGGGTCCGCCCGGCTTCCATTTTCAATTCGATTTTTCCTAGTAGCCATCCTATTCCTTCTATTTGACCTAGAAATTGCCCTACTTCTCCCTCTACCATGAGCCACCCAACTACAAACCCCCATTACCACATTAACATGAGCCTCCACTCTAATCCTACTACTCACCCTAGGCTTAATCTACGAATGACTCCAAGGAGGGCTAGAATGGGC
>Newtonia_amphichroa_MH005314_FMNH_393372_ND3
ATGAACACAATCCTATTCATAATAACCCTATCACTAAGCCTAAGCATTATCCTAACCGCACTGAATTTTTGACTGGCCCAGGCCAGTCCTGACTCAGAGAAACTATCCCCCTACGAATGCGGATTTGACCCATTAGGGTCCGCCCGGCTTCCATTTTCAATTCGATTTTTCCTAGTAGCCATCCTATTCCTTCTATTTGACCTAGAAATTGCCCTACTTCTCCCTCTACCATGAGCCACCCAACTACAAACCCCCATTACCACATTAACATGAGCCTCCACTCTAATCCTACTACTCACCCTAGGCTTAATCTACGAATGACTCCAAGGAGGGCTAGAATGGGCTGAATAA
>Newtonia_amphichroa_MH005315_FMNH_393373_ND3
ACAATCCTATTCATAATAACCCTATCACTAAGCCTAAGCATTATCCTAACCGCACTGAATTTTTGACTGGCCCAGGCCAGTCCTGACTCAGAGAAACTATCCCCCTACGAATGCGGATTTGACCCATTAGGGTCCGCCCGGCTTCCATTTTCAATTCGATTTTTCCTAGTAGCCATCCTATTCCTTCTATTTGACCTAGAAATTGCCCTACTTCTCCCTCTACCATGAGCCACCCAACTACAAACCCCCATTACCACATTAACATGAGCCTCCACTCTAATCCTACTACTCACCCTAGGCTTAATCTACGAATGACTCCAAGGAGGGCTAGAATGGGCT
>Newtonia_amphichroa_MH005316_FMNH_393374_ND3
TCCTATTCATAATAACCCTATCACTAAGCCTAAGCATTATCCTAACCGCACTAAATTTTTGACTGGCCCAGGCCAGTCCTGACTCAGAGAAACTATCCCCCTACGAATGCGGATTTGACCCATTAGGGTCCGCCCGGCTTCCATTTTCAATTCGATTTTTCCTAGTAGCCATCCTATTCCTTCTATTTGACCTAGAAATTGCCCTACTTCTCCCTCTACCATGAGCCACCCAACTACAAACCCCCATTACCACATTAACATGAGCCTCCACTCTAATCCTACTACTCACCCTAGGCTTAATCTACGAATGACTCCAAGGAGGGCTAGAATGGGCTGAATAA
>Newtonia_amphichroa_MH005317_FMNH_393377_ND3
TAAGCCTAAGCATTATCCTAACCGCACTGAATTTTTGACTGGCCCAGGCCAGTCCTGACTCAGAGAAACTATCCCCCTACGAATGCGGATTTGACCCATTAGGGTCCGCCCGGCTTCCATTTTCAATTCGATTTTTCCTAGTAGCCATCCTATTCCTTCTATTTGACCTAGAAATTGCCCTACTTCTCCCTCTACCATGAGCCACCCAACTACAAACCCCCATTACCACATTAACATGAGCCTCCACTCTAATCCTACTACTCACCCTAGGCTTAATCTACGAATGACTCCAAGGAGGGCTAGAA
>Newtonia_amphichroa_MH005318_FMNH_393379_ND3
GCCTAAGCATTATCCTAACCGCACTAAATTTTTGACTGGCCCAGGCCAGTCCTGACTCAGAGAAACTATCCCCCTACGAATGCGGATTTGACCCATTAGGGTCCGCCCGGCTTCCATTTTCAATTCGATTTTTCCTAGTAGCCATCCTATTCCTTCTATTTGACCTAGAAATTGCCCTACTTCTCCCTCTACCATGAGCCACCCAACTACAAACCCCCATTACCACATTAACATGAGCCTCCACTCTAATCCTACTACTCACCCTAGGCTTAATCTACGAATGACTCCAAGGAGGG
>Newtonia_amphichroa_MH005319_FMNH_393380_ND3
TATTCATAATAACCCTATCACTAAGCCTAAGCATTATCCTAACCGCACTGAATTTTTGACTGGCCCAGGCCAGTCCCGACTCAGAGAAACTATCCCCCTACGAATGCGGATTTGACCCATTAGGGTCCGCCCGGCTTCCATTTTCAATTCGATTTTTCCTAGTAGCCATCCTATTCCTTCTATTTGACCTAGAAATTGCCCTACTTCTCCCTCTACCATGAGCCACCCAACTACAAACCCCCATTACCACATTAACATGAGCCTCCACTCTAATCCTACTACTCACCCTAGGCTTAATCTACGAATGACTCCAAGGAGGGCTAGAATGGGCTGAATAA
>Newtonia_amphichroa_MH005320_FMNH_393382_ND3
GAATGCGGATTTGACCCACTAGGGTCCGCCCGGCTTCCATTTTCAATTCGATTTTTCCTAGTAGCGATCCTATTCCTTCTATTCGATCTAGAAATCGCCCTACTTCTCCCCCTACCATGAGCCACCCAACTACAAACCCCCATTACCACATTAACATGAGCCTCCACTCTAATCCTACTACTCACCCTAGGCTTAATCTATGAATGACTCCAAGG
>Newtonia_amphichroa_MH005321_FMNH_393383_ND3
ATGAACACAATCCTATTCATAATAACCCTATCACTAAGCCTAAGCATTATCCTAACCGCACTGAATTTTTGACTGGCCCAGGCCAGTCCTGACTCAGAGAAACTATCCCCCTACGAATGCGGATTTGACCCACTAGGGTCCGCCCGGCTTCCATTTTCAATTCGATTTTTCCTAGTAGCGATCCTATTCCTTCTATTCGATCTAGAAATCGCCCTACTTCTCCCCCTACCATGAGCCACCCAACTACAAACCCCCATTACCACATTAACATGAGCCTCCACTCTAATCCTACTACTCACCCTAGGCTTAATCTACGAATGACTCCAAGGAGGGCTAGAATGGGCTGAATAA
>Newtonia_amphichroa_MH005322_FMNH_393384_ND3
CCCAGGCCAGTCCTGACTCAGAGAAACTATCCCCCTACGAATGCGGATTTGACCCACTAGGGTCCGCCCGGCTTCCATTTTCAATTCGATTTTTCCTAGTAGCGATCCTATTCCTTCTATTCGATCTAGAAATCGCCCTACTTCTCCCCCTACCATGAGCCACCCAACTACAAACCCCCATTACCACATTAACATGAGCCTCCACTCTAATCCTACTACTCACCCTAGGCTTAATCTACGAATGACTCCAAGGAGGGCTAGAATGGGC
>Newtonia_amphichroa_MH005323_FMNH_429707_ND3
ATGAACACAATCCTATTCATAATAACCCTATCACTAAGCCTAAGCATTATCCTAACCGCACTGAATTTTTGACTGGCCCAGGCCAGTCCTGACTCAGAGAAACTATCCCCCTACGAATGCGGATTTGACCCATTAGGGTCCGCCCGGCTTCCATTTTCAATTCGATTTTTCCTAGTAGCCATCCTATTCCTTCTATTTGACCTAGAAATCGCCCTACTTCTCCCCCTACCATGAGCCACCCAACTACAAACCCCCATTACCACATTAACATGAGCCTCCACTCTAATCCTACTACTCACCCTAGGCTTAATCTACGAATGACTCCAAGGAGGGCTAGAATGGGCTGAATAA
>Newtonia_amphichroa_MH005324_FMNH_431265_ND3
TAAGCCTAAGCATTATCCTAACCGCACTAAATTTTTGACTGGCCCAGGCCAGTCCTGACTCAGAGAAACTATCCCCCTACGAATGCGGATTTGACCCATTAGGGTCCGCCCGGCTTCCATTTTCAATTCGATTTTTCCTAGTAGCCATCCTATTCCTTCTATTTGACCTAGAAATTGCCCTACTTCTCCCTCTACCATGAGCCACCCAACTACAAACCCCCATTACCACATTAACATGAGCCTCCACTCTAATCCTACTACTCACCCTAGGCTTAATCTACGAATGACTCCAAGGAGGG
>Newtonia_amphichroa_MH005325_FMNH_431266_ND3
AACCGCACTAAATTTTTGACTGGCCCAGGCCAGTCCTGACTCAGAGAAACTATCCCCCTACGAATGCGGATTTGACCCATTAGGGTCCGCCCGGCTTCCATTTTCAATTCGATTTTTCCTAGTAGCCATCCTATTCCTTCTATTTGACCTAGAAATTGCCCTACTTCTCCCTCTACCATGAGCCACCCAACTACAAACCCCCATTACCACATTAACATGAGCCTCCACT
>Newtonia_brunneicauda_MH005326_FMNH_396202_ND3
CTAAGTATTATCCTGACCGCACTAAATTTCTGACTGGCCCAGACCAACCCAGACTCAGAGAAACTATCCCCATACGAATGCGGATTTGACCCACTAGGATCTGCCCGACTACCATTCTCAATCCGATTCTTTCTAGTAGCCATCCTATTCCTACTATTTGACCTAGAAATTGCCCTCCTACTACCCCTCCCATGAGCCACCCAGCTACAAAACCCTACCACAACACTAACATGAGCCTCCACCCTAATCCTACTACTTACCCTAGGACTAATCTACGAATGACTCCAAGGAGGACTAGAATGGGCCGA
>Newtonia_brunneicauda_MH005327_FMNH_396204_ND3
TATTCATAATAACACTATCCCTAAGCCTAAGTATTATCCTGACCGCACTAAATTTCTGACTGGCCCAGACCAACCCAGACTCAGAGAAACTATCCCCATACGAATGCGGATTTGACCCACTAGGATCTGCCCGACTACCATTCTCAATCCGATTCTTCCTAGTAGCCATTCTATTCCTACTATTTGACCTAGAAATTGCCCTCCTACTACCCCTCCCATGAGCCACCCAACTACAAAACCCTACCACAACACTAACATGAGCCTCCACCCTAATCCTACTACTTACCCTGGGACTAATCTACGAATGACTCCAAGGAGGACTAG
>Newtonia_brunneicauda_MH005328_FMNH_396205_ND3
CCCAGACCAACCCAGACTCAGAGAAACTATCCCCATACGAATGCGGATTTGACCCACTAGGATCTGCCCGACTACCATTCTCAATCCGATTCTTCCTAGTAGCCATCCTATTCCTACTATTTGACCTAGAAATTGCCCTCCTACTACCCCTCCCATGAGCCACCCAACTACAAAACCCTACCACAACACTAACATGAGCCTCCACCCTAATCCTACTACTTACCCTAGGACTAATCT
>Newtonia_brunneicauda_MH005329_FMNH_396206_ND3
TTATTCATAATAACACTATCCCTAAGCCTAAGTATTATCCTGACCGCACTAAATTTCTGACTAGCCCAGACCAACCCAGACTCAGAAAAACTATCCCCATACGAATGCGGATTTGACCCACTAGGATCTGCCCGACTACCATTCTCAATCCGATTCTTCCTAGTAGCCATCTTATTCCTACTATTTGACCTAGAAATTGCCCTCCTACTACCTCTACCATGAGCCACCCAACTACAAAACCCTACCACAACACTAACATGAGCCTCCACCCTAATCCTACTACTTACCCTAGGACTAATCTACGAATGACTCCAAGGAGGACTAG
>Newtonia_brunneicauda_MH005330_MJR_1038_ND3
ATCTTATTCATAATAACACTATCCCTAAGCCTAAGCATTATCCTAACCGCACTAAATTTCTGACTGGCCCAGACCAACCCAGACTCAGAGAAACTATCCCCATACGAATGCGGATTTGACCCACTAGGATCTGCCCGACTACCATTCTCAATCCGATTCTTCCTAGTAGCCATCCTATTCCTACTATTTGACCTAGAGATTGCCCTCCTACTACCCCTCCCATGAGCCACCCAACTACAAAACCCTACCACAACACTAACATGAGCCTCCACCCTAATCCTACTACTTACCCTAGGACTAATCTACGAATGACTCCAAGGAGGACTAGAATGAGCCGAATAA
>Newtonia_brunneicauda_MH005331_MJR_1068_ND3
ATAATAACACTATCCCTAAGCCTAAGTATTATCCTGACCGCACTAAATTTCTGACTGGCCCAGACCAACCCAGACTCAGAGAAACTATCCCCATACGAATGCGGATTTGACCCGCTAGGATCTGCCCGACTACCATTCTCAATCCGATTCTTCCTAGTAGCCATCCTATTCCTACTATTTGACCTAGAAATTGCCCTCCTACTACCCCTCCCATGAGCCACCCAACTACAAAACCCTACCACAACACTAACATGAGCCTCCACCCTAATCCTACTACTTACCCTAGGACTAATCTACGAATGACTCCAAGGAGGACTAGAATGAGCCGAATAA
>Newtonia_brunneicauda_MH005332_MJR_312_ND3
AACACTATCCCTAAGCCTAAGTATTATCCTGACCGCACTAAATTTCTGACTGGCCCAGACCAACCCAGACTCAGAGAAACTATCCCCATACGAATGCGGATTTGACCCGCTAGGATCTGCCCGACTACCATTCTCAATCCGATTCTTCCTAGTAGCCATCCTATTCCTACTATTTGACCTAGAAATTGCCCTCCTACTACCCCTCCCATGAGCCACCCAACTACAAAACCCTACCACAACACTAACATGAGCCTCCACCCTAATCCTACTACTTACCCTAGGACTAATCTACGAATGACTCCAAGGAGGACTAG
>Newtonia_brunneicauda_MH005333_MJR_317_ND3
ATGAATACAATCTTATTCATAATAACACTATCCCTAAGCCTAAGCATTATCCTGACCGCACTAAATTTCTGACTGGCCCAGACCAACCCAGACTCAGAGAAACTATCCCCATACGAATGCGGATTCGACCCACTAGGATCTGCCCGACTACCATTCTCAATCCGATTCTTCCTAGTAGCCATCCTATTCCTACTATTTGACCTAGAGATTGCCCTCCTACTACCCCTCCCATGAGCCACCCAACTACAAAACCCTACCACAACACTAACATGAGCCTCCACCCTAATCCTACTACTTACCCTAGGACTAATCTACGAATGACTCCAAGGAGGACTAGAATGAGCCGAATAA
>Newtonia_brunneicauda_MH005334_MJR_318_ND3
CTTATTCATAATAACACTATCCCTAAGCCTAAGCATTATCCTAACCGCACTAAATTTCTGACTGGCCCAGACCAACCCAGACTCAGAGAAACTATCCCCATACGAATGCGGATTTGACCCACTAGGATCTGCCCGACTACCATTCTCAATCCGATTCTTCCTAGTAGCCATCCTATTCCTACTATTTGACCTAGAGATTGCCCTCCTACTACCCCTCCCATGAGCCACCCAACTACAAAACCCTACCACAACACTAACATGAGCCTCCACCCTAATCCTACTACTTACCCTAGGA
>Newtonia_brunneicauda_MH005335_MJR_332_ND3
ATTCATAATAACACTATCCCTAAGCCTAAGCATTATCCTAACCGCACTAAATTTCTGACTGGCCCAGACCAACCCAGACTCAGAGAAACTATCCCCATACGAATGCGGATTTGACCCACTAGGATCTGCCCGACTACCATTCTCAATCCGATTCTTCCTAGTAGCCATCCTATTCCTACTATTTGACCTAGAGATTGCCCTCCTACTACCCCTCCCATGAGCCACCCAACTACAAAACCCTACCACAACACTAACATGAGCCTCCACCCTAATCCTACTACTTACCCTAGGACTAATCTACGAATGACTCCAAGGAGG
>Newtonia_brunneicauda_MH005336_MJR_344_ND3
ATCTTATTCATAATAACACTATCCCTAAGCCTAAGCATTATCCTAACCGCACTAAATTTCTGACTGGCCCAGACCAACCCAGACTCAGAGAAACTATCCCCATACGAATGCGGATTTGACCCACTAGGATCTGCCCGACTACCATTCTCAATCCGATTCTTCCTAGTAGCCATCCTATTCCTACTATTTGACCTAGAGATTGCCCTCCTACTACCCCTCCCATGAGCCACCCAACTACAAAACCCTACCACAACACTAACATGAGCCTCCACCCTAATCCTACTACTTACCCTAGGACTAATCTACGAATGACTCCAAGGAGGACTAG
>Newtonia_brunneicauda_MH005337_MJR_370_ND3
ATCTTATTCATAATAACACTATCCCTAAGCCTAAGTATTATCCTGACCGCACTAAATTTCTGACTGGCCCAGACCAACCCAGACTCAGAGAAACTATCCCCATACGAATGCGGATTTGACCCGCTAGGATCTGCCCGACTACCATTCTCAATCCGATTCTTCCTAGTAGCCATCCTATTCCTACTATTTGACCTAGAAATTGCCCTCCTACTACCCCTCCCATGAGCCACCCAACTACAAAACCCTACCACAACACTAACATGAGCCTCCACCCTAATCCTACTACTTACCCTAGGACTAATCTACGAATGACTCCAAGGAGGACTAG
>Newtonia_brunneicauda_MH005338_MJR_487_ND3
TACAATCTTATTCATAATAACACTATCCCTAAGCCTAAGCATTATCCTGACCGCACTAAATTTCTGACTGGCCCAGACCAACCCAGACTCAGAGAAACTATCCCCATACGAATGCGGATTTGACCCACTAGGATCTGCCCGACTGCCATTCTCAATCCGATTCTTCCTAGTAGCCATCCTATTCCTACTATTTGACCTAGAGATTGCCCTCCTACTACCCCTCCCATGAGCCACCCAACTACAAAACCCTACCACAACACTAACATGAGCCTCCACCCTAATCCTACTACTTACCCTAGGACTAATCTACGAATGACTCCAAGGAGGACTAGAATGAGCCGAATAA
>Newtonia_brunneicauda_MH005339_MJR_497_ND3
TTATTCATAATAACACTATCCCTAAGCCTAAGCATTATCCTGACCGCACTAAATTTCTGACTGGCCCAGACCAACCCAGACTCAGAGAAACTATCCCCATACGAATGCGGATTTGACCCACTAGGATCTGCCCGACTGCCATTCTCAATCCGATTCTTCCTAGTAGCCATCCTATTCCTACTATTTGACCTAGAGATTGCCCTCCTACTACCCCTCCCATGAGCCACCCAACTACAAAACCCTACCACAACACTAACATGAGCCTCCACCCTAATCCTACTACTTACCCTAGGACTAATCTACGAATGACTCCAAGGAGGACTAG
>Newtonia_brunneicauda_MH005340_MJR_499_ND3
CAATCTTATTCATAATAACACTATCCCTAAGCCTAAGCATTATCCTGACCGCACTAAATTTCTGACTGGCCCAGACCAACCCAGACTCAGAGAAACTATCCCCATACGAATGCGGATTCGACCCACTAGGATCTGCCCGACTACCATTCTCAATCCGATTCTTCCTAGTAGCCATCCTATTCCTACTATTTGACCTAGAGATTGCCCTCCTACTACCCCTCCCATGAGCCACCCAACTACAAAACCCTACCACAACACTAACATGAGCCTCCACCCTAATCCTACTACTTACCCTAGGACTAATCTACGAATGACTCCAAGGAGGACTAGAATGAGCCGAATAA
>Newtonia_brunneicauda_MH005341_MJR_501_ND3
ATAACACTATCCCTAAGCCTAAGCATTATCCTGACCGCACTAAATTTCTGACTGGCCCAGACCAACCCAGACTCAGAGAAACTATCCCCATACGAATGCGGATTCGACCCACTAGGATCTGCCCGACTACCATTCTCAATCCGATTCTTCCTAGTAGCCATCCTATTCCTACTATTTGACCTAGAGATTGCCCTCCTACTACCCCTCCCATGAGCCACCCAACTACAAAACCCTACCACAACACTAACATGAGCCTCCACCCTAATCCTACTACTTACCCTAGGACTAATCTACGAATGACTCCAAGGAGGACTAGAATGAGCCGA
>Newtonia_brunneicauda_MH005342_MJR_502_ND3
TTCATAATAACACTATCCCTAAGCCTAAGCATTATCCTGACCGCACTAAATTTCTGACTGGCCCAGACCAACCCAGACTCAGAGAAACTATCCCCATACGAATGCGGATTTGACCCACTAGGATCTGCCCGACTGCCATTCTCAATCCGATTCTTCCTAGTAGCCATCCTATTCCTACTATTTGACCTAGAGATTGCCCTCCTACTACCCCTCCCATGAGCCACCCAACTACAAAACCCTACCACAACACTAACATGAGCCTCCACCCTAATCCTACTACTTACCCTAGGACTAATCTACGAATGACTCCAAGGAGGACTAGAATGAGCCGAATAA
>Newtonia_brunneicauda_MH005343_MJR_524_ND3
TCTTATTCATAATAACACTATCCCTAAGCCTAAGTATTATCCTGACCGCACTAAATTTCTGACTGGCCCAGACCAACCCAGACTCAGAGAAACTATCCCCATACGAATGCGGATTTGACCCACTAGGATCTGCCCGACTACCATTCTCAATCCGATTCTTCCTAGTAGCCATCCTATTCCTACTATTTGACCTAGAAATTGCCCTCCTACTACCCCTCCCATGAGCCACCCAACTACAAAACCCTACCACAACACTAACATGAGCCTCCACCCTAATCCTACTACTTACCCTAGGACTAATCTACGAATGACTCCAAGGAGGACTAGAATGAGCCGAATAA
>Newtonia_brunneicauda_MH005344_MJR_528_ND3
TCATAATAACACTATCCCTAAGCCTAAGTATTATCCTGACCGCACTAAATTTCTGACTGGCCCAGACCAACCCAGACTCAGAGAAACTATCCCCATACGAATGCGGATTTGACCCGCTAGGATCTGCCCGACTACCATTCTCAATCCGATTCTTCCTAGTAGCCATCCTATTCCTACTATTTGACCTAGAAATTGCCCTCCTACTACCCCTCCCATGAGCCACCCAACTACAAAACCCTACCACAACACTAACATGAGCCTCCACCCTAATCCTACTACTTACCCTAGGACTAATCTACGAATGACTCCAAGGAGG
>Newtonia_brunneicauda_MH005345_MJR_543_ND3
CAATCTTATTCATAATAACACTATCCCTAAGCCTAAGTATTATCCTGACCGCACTAAATTTCTGACTAGCCCAGACCAACCCAGACTCAGAGAAACTATCCCCATACGAATGCGGATTTGACCCACTAGGATCTGCCCGACTACCATTCTCAATCCGATTCTTCCTAGTAGCCATCTTATTCCTACTATTTGACCTAGAAATTGCCCTCCTACTACCTCTACCATGAGCCACCCAACTACAAAACCCTACCACAACACTAACATGAGCCTCCACCCTAATCCTACTACTTACCCTAGGACTAATCTACGAATGACTCCAAGGAGGACTAGAATGAGCCGAATAA
>Newtonia_brunneicauda_MH005346_MJR_561_ND3
ACAATCTTATTCATAATAACACTATCCCTAAGCCTAAGTATTATCCTGACCGCACTAAATTTCTGACTGGCCCAGACCAACCCAGACTCAGAGAAACTATCCCCATACGAATGCGGATTTGACCCACTAGGATCTGCCCGACTACCATTCTCAATCCGATTCTTTCTAGTAGCCATCCTATTCCTACTATTTGACCTAGAAATTGCCCTCCTACTACCCCTCCCATGAGCCACCCAACTACAAAACCCTACCACAACACTAACATGAGCCTCCACCCTAATCCTACTACTTACCCTAGGACTAATCTACGAATGACTCCAAGGAGGACTAG
>Newtonia_brunneicauda_MH005347_MJR_580_ND3
ATGAATACAATCTTATTCATAATAACACTATCCCTAAGCCTAAGTATTATCCTGACCGCACTAAATTTCTGACTGGCCCAGACCAACCCAGACTCAGAGAAACTATCCCCATACGAATGCGGATTTGACCCGCTAGGATCTGCCCGACTACCATTCTCAATCCGATTCTTTCTAGTAGCCATCCTATTCCTACTATTTGACCTAGAAATTGCCCTCCTACTACCCCTCCCATGAGCCACCCAACTACAAAACCCTACCACAACACTAACATGAGCCTCCACCCTAATCCTACTACTTACCCTAGGACTAATCTACGAATGACTCCAAGGAGGACTAGAATGAGCCGAATAA
>Newtonia_brunneicauda_MH005348_MJR_743_ND3
ATAACACTATCCCTAAGCCTAAGTATTATCCTGACCGCACTAAATTTCTGACTGGCCCAGACCAACCCAGACTCAGAGAAACTATCCCCATACGAATGCGGATTTGACCCGCTAGGATCTGCCCGACTACCATTCTCAATCCGATTCTTCCTAGTAGCCATCCTATTCCTACTATTTGACCTAGAAATTGCCCTCCTACTACCCCTCCCATGAGCCACCCAACTACAAAACCCTACCACAACACTAACATGAGCCTCCACCCTAATCCTACTACTTACCCTAGGACTAATCTACGAATGACTCCAAGGAGGACTAG
>Newtonia_brunneicauda_MH005349_MJR_774_ND3
TAATAACACTATCCCTAAGCCTAAGTATTATCCTGACCGCACTAAATTTCTGACTGGCCCAGACCAACCCAGACTCAGAGAAACTATCCCCATACGAATGCGGATTTGACCCGCTAGGATCTGCCCGACTACCATTCTCAATCCGATTCTTCCTAGTAGCCATCCTATTCCTACTATTTGACCTAGAAATTGCCCTCCTACTACCCCTCCCATGAGCCACCCAACTACAAAACCCTACCACAACACTAACATGAGCCTCCACCCTAATCCTACTACTTACCCTAGGACTAATCTACGAATGACTCCAAGGAGGACTA
>Newtonia_brunneicauda_MH005350_MJR_798_ND3
AAGTATTATCCTGACCGCACTAAATTTCTGACTGGCCCAGACCAACCCAGACTCAGAGAAACTATCCCCATACGAATGCGGATTTGACCCACTAGGATCTGCCCGACTACCATTCTCAATCCGATTCTTTCTAGTAGCCATCCTATTCCTACTATTTGACCTAGAAATTGCCCTCCTACTACCCCTCCCATGAGCCACCCAACTACAAAACCCTACCACAACACTAACATGAGCCTCCACCCTAATCCTACTACTTACCCTAGGACTAATCTACGAATGACTCCAAGGAGGACTAGAATGAGCCGAATAA
>Newtonia_brunneicauda_MH005351_MJR_872_ND3
ATAACACTATCCCTAAGCCTAAGTATTATCCTGACCGCACTAAATTTCTGACTAGCCCAGACCAACCCAGACTCAGAAAAGCTATCCCCATACGAATGCGGATTTGACCCACTAGGATCTGCCCGACTACCATTCTCAATCCGATTCTTCCTAGTAGCCATCTTATTCCTACTATTTGACCTAGAAATTGCCCTCCTACTACCTCTACCATGAGCCACCCAACTACAAAACCCTACCACAACACTAACATGAGCCTCCACCCTAATCCTACTACTTACCCTAGGACTAATCTACGAATGACTCCAAGGAGGACTA
>Newtonia_brunneicauda_MH005352_MJR_909_ND3
CTTATTCATAATAACACTATCCCTAAGCCTAAGCATTATCCTGACCGCACTAAATTTCTGACTGGCCCAGACCAACCCAGACTCAGAGAAACTATCCCCATACGAATGCGGATTCGACCCACTAGGATCTGCCCGACTACCATTCTCAATCCGATTCTTCCTAGTAGCCATCCTATTCCTACTATTTGACCTAGAGATTGCCCTCCTACTACCCCTCCCATGAGCCACCCAACTACAAAACCCTACCACAACACTAACATGAGCCTCCACCCTAATCCTACTACTTACCCTAGGACTAATCTACGAATGACTCCAAGGAGGACTA
>Newtonia_brunneicauda_MH005353_MJR_936_ND3
TTATTCATAATAACACTATCCCTAAGCCTAAGCATTATCCTGACCGCACTAAATTTCTGACTGGCCCAGACCAACCCAGACTCAGAGAAACTATCCCCATACGAATGCGGATTTGACCCACTAGGATCTGCCCGACTGCCATTCTCAATCCGATTCTTCCTAGTAGCCATCCTATTCCTACTATTTGACCTAGAGATTGCCCTCCTACTACCCCTCCCATGAGCCACCCAACTACAAAACCCTACCACAACACTAACATGAGCCTCCACCCTAATCCTACTACTTACCCTAGGACTAATCTACGAATGACTCCAAGGAGGACTAG
>Newtonia_brunneicauda_MH005354_MJR_938_ND3
CTATCCCTAAGCCTAAGCATTATCCTGACCGCACTAAATTTCTGACTGGCCCAGACCAACCCAGACTCAGAGAAACTATCCCCATACGAATGCGGATTTGACCCACTAGGATCTGCCCGACTACCATTCTCAATCCGATTCTTCCTAGTAGCCATCCTATTCCTACTATTTGACCTAGAGATTGCCCTCCTACTACCCCTCCCATGAGCCACCCAACTACAAAACCCTACCACAACACTAACATGAGCCTCCACCCTAATCCTACTACTTACCCTAGGACTAATCTACGAATGACTCCAAGGAGGACTAGAATGAGCCGAATAA
>Newtonia_brunneicauda_MH005355_MJR_951_ND3
TTATTCATAATAACACTATCCCTAAGCCTAAGTATTATCCTGACCGCACTAAATTTCTGACTAGCCCAGACCAACCCAGACTCAGAAAAACTATCCCCATACGAATGCGGATTTGACCCACTAGGATCTGCCCGACTGCCATTCTCAATCCGATTCTTCCTAGTAGCCATCTTATTCCTACTATTTGACCTAGAAATTGCCCTCCTACTACCTCTACCATGAGCCACTCAACTACAAAACCCTACCACAACACTAACATGAGCCTCCACCCTAATCCTACTACTTACCCTAGGACTAATCTACGAATGACTCCAAGGAGGACTAGAATGAGCCGAATAA
>Newtonia_brunneicauda_MH005356_MJR_963_ND3
ATAATAACACTATCCCTAAGCCTAAGTATTATCCTGACCGCACTAAATTTCTGACTAGCCCAGACCAACCCAGACTCAGAAAAACTATCCCCATACGAATGCGGATTTGACCCACTAGGATCTGCCCGACTACCATTCTCAATCCGATTCTTCCTAGTAGCCATCTTATTCCTACTATTTGACCTAGAAATTGCCCTCCTACTACCTCTACCATGAGCCACCCAACTACAAAACCCTACCACAACACTAACATGAGCCTCCACCCTAATCCTACTACTTACCCTAGGACTAATCTACGAATGACTCCAAGGAGGACTAGAATGAGCCGAATAA
>Newtonia_brunneicauda_MH005357_FMNH_345885_ND3
TTCATAATAACACTATCCCTAAGCCTAAGTATCATCCTGACCGCACTAAATTTCTGACTGGCCCAGACCAACCCAGACTCAGAGAAACTATCCCCATACGAATGCGGATTTGACCCGCTAGGATCTGCCCGACTACCATTCTCAATCCGATTCTTCCTAGTAGCCATCCTATTCCTACTATTTGACCTAGAAATTGCCCTCCTACTACCCCTCCCATGAGCCACCCAACTACAAAACCCTACCACAACACTAACATGAGCCTCCACCCTAATCCTACTACTTACCCTAGGACTAATCTACGAATGACTCCAAGGAGGACTAGAATGAGCCGAATAA
>Newtonia_brunneicauda_MH005358_FMNH_345886_ND3
TTATTCATAATAACACTATCCCTAAGCCTAAGTATTATCCTGACCGCACTAAATTTCTGACTGGCCCAGACCAACCCAGACTCAGAGAAACTATCCCCATACGAATGCGGATTTGACCCGCTAGGATCTGCCCGACTACCATTCTCAATCCGATTCTTCCTAGTAGCCATCCTATTCCTACTATTTGACCTAGAAATTGCCCTCCTACTACCCCTCCCATGAGCCACCCAACTACAAAACCCTACCACAACACTAACATGAGCCTCCACCCTAATCCTACTACTTACCCTAGGACTAATCTACGAATGACTCCAAGGAGGACTAG
>Newtonia_brunneicauda_MH005359_FMNH_345887_ND3
TTCATAATAACACTATCCCTAAGCCTAAGCATTATCCTAACCGCACTAAATTTCTGACTGGCCCAGACCAACCCAGACTCAGAGAAACTATCCCCATACGAATGCGGATTTGACCCACTAGGATCTGCCCGACTACCATTCTCAATCCGATTCTTCCTAGTAGCCATCCTATTCCTACTATTTGACCTAGAGATTGCCCTCCTACTACCCCTCCCATGAGCCACCCAACTACAAAACCCTACCACAACACTAACATGAGCCTCCACCCTAATCCTACTACTTACCCTAGGACTAATCTACGAATGACTCCAAG
>Newtonia_brunneicauda_MH005360_FMNH_352931_ND3
TTCATAATAACACTATCCCTAAGCCTAAGTATTATCCTGACCGCACTAAATTTCTGACTGGCCCAGACCAACCCAGACTCAGAGAAACTATCCCCATACGAATGCGGATTTGACCCGCTAGGATCTGCCCGACTACCATTCTCAATCCGATTCTTCCTAGTAGCCATCCTATTCCTACTATTTGACCTAGAAATTGCCCTCCTACTACCCCTCCCATGAGCCACCCAACTACAAAACCCTACCACAACACTAACATGAGCCTCCACCCTAATCCTACTACTTACCCTAGGACTAATCTACGAATGACTCCAAGGAGGACTAG
>Newtonia_brunneicauda_MH005361_FMNH_352932_ND3
CAATCTTATTCATAATAACACTATCCCTAAGCCTAAGTATTATCCTGACCGCACTAAATTTCTGACTGGCCCAGACCAACCCAGACTCAGAGAAACTATCCCCATACGAATGCGGATTTGACCCGCTAGGATCTGCCCGACTACCATTCTCAATCCGATTCTTCCTAGTAGCCATCCTATTCCTACTATTTGACCTAGAAATTGCCCTCCTACTACCCCTCCCATGAGCCACCCAACTACAAAACCCTACCACAACACTAACATGAGCCTCCACCCTAATCCTACTACTTACCCTAGGACTAATCTACGAATGACTCCAAGGAGGACTAG
>Newtonia_brunneicauda_MH005362_FMNH_352933_ND3
TCTTATTCATAATAACACTATCCCTAAGCCTAAGCATTATCCTAACCGCACTAAATTTCTGACTGGCCCAGACCAACCCAGACTCAGAGAAACTATCCCCATACGAATGCGGATTTGACCCACTAGGATCTGCCCGACTACCATTCTCAATCCGATTCTTCCTAGTAGCCATCCTATTCCTACTATTTGACCTGGAGATTGCCCTCCTACTACCCCTCCCATGAGCCACCCAACTACAAAACCCTACCACAACACTAACATGAGCCTCCACCCTAATCCTACTACTTACCCTAGGACTAATCTACGAATGACTCCAAGGAGGACTA
>Newtonia_brunneicauda_MH005363_FMNH_352938_ND3
TCTTATTCATAATAACACTATCCCTAAGCCTAAGCATTATCCTGACCGCACTAAATTTCTGACTGGCCCAGACCAACCCAGACTCAGAGAAACTATCCCCATACGAATGCGGATTTGACCCACTAGGATCTGCCCGACTACCATTCTCAATCCGATTCTTCCTAGTAGCCATCCTATTCCTACTATTTGACCTAGAGATTGCCCTCCTACTACCCCTCCCATGAGCCACCCAACTACAAAACCCTACCACAACACTAACATGAGCCTCCACCCTAATCCTACTACTTACCCTAGGACTAATCTACGAATGACTCCAAGGAGG
>Newtonia_brunneicauda_MH005364_FMNH_352941_ND3
TATTCATAATAACACTATCCCTAAGCCTAAGTATTATCCTGACCGCACTAAATTTCTGACTGGCCCAGACCAACCCAGACTCAGAGAAACTATCCCCATACGAATGCGGATTTGACCCGCTAGGATCTGCCCGACTACCATTCTCAATCCGATTCTTCCTAGTAGCCATCCTATTCCTACTATTTGACCTAGAAATTGCCCTCCTACTACCCCTCCCATGAGCCACCCAACTACAAAACCCTACCACAACACTAACATGAGCCTCCACCCTAATCCTACTACTTACCCTAGGACTAATCTACG
>Newtonia_brunneicauda_MH005365_FMNH_352943_ND3
CTTATTCATAATAACACTATCCCTAAGCCTAAGTATTATCCTGACCGCACTAAATTTCTGACTGGCCCAGACCAACCCAGACTCAGAGAAACTATCCCCATACGAATGCGGATTTGACCCGCTAGGATCTGCCCGACTACCATTCTCAATCCGATTCTTCCTAGTAGCCATCCTATTCCTACTATTTGACCTAGAAATTGCCCTCCTACTACCCCTCCCATGAGCCACCCAACTACAAAACCCTACCACAACACTAACATGAGCCTCCACCCTAATCCTACTACTTACCCTAGGACTAATCTACGAATGACTCCAAGGAGGACTAG
>Newtonia_brunneicauda_MH005366_FMNH_393375_ND3
TTATTCATAATAACACTATCCCTAAGCCTAAGTATTATCCTGACCGCACTAAATTTCTGACTGGCCCAAACCAACCCAGACTCAGAGAAACTATCCCCATACGAATGCGGATTTGACCCGCTAGGATCTGCCCGACTACCATTCTCAATCCGATTCTTCCTAGTAGCCATCCTATTCCTACTATTTGACCTAGAAATTGCCCTCCTACTACCCCTCCCATGAGCCACCCAACTACAAAACCCTACCACAACACTAACATGAGCCTCCACCCTAATCCTACTACTTACCCTAGGACTAATCTACGAATGACTCCAAGGAGGACTA
>Newtonia_brunneicauda_MH005367_FMNH_393376_ND3
TTATTCATAATAACACTATCCCTAAGCCTAAGTATTATCCTGACCGCACTAAATTTCTGACTGGCCCAGACCAACCCAGACTCAGAGAAACTATCCCCATACGAATGCGGATTTGACCCGCTAGGATCTGCCCGACTACCATTCTCAATCCGATTCTTCCTAGTAGCCATCCTATTCCTACTATTTGACCTAGAAATTGCCCTCCTACTACCCCTCCCATGAGCCACCCAACTACAAAACCCTACCACAACACTAACATGAGCCTCCACCCTAATCCTACTACTTACCCTAGGACTAATCTACGAATGACTCCAAGGAGGACTAGAATGAGCCGAATAA
>Newtonia_brunneicauda_MH005368_FMNH_393378_ND3
ATCCCTAAGCCTAAGTATTATCCTGACCGCACTAAATTTCTGACTGGCCCAGACCAACCCAGACTCAGAGAAACTATCCCCATACGAATGCGGATTTGACCCGCTAGGATCTGCCCGACTACCATTCTCAATCCGATTCTTCCTAGTAGCCATCCTATTCCTACTATTTGACCTAGAAATTGCCCTCCTACTACCCCTCCCATGAGCCACCCAACTACAAAACCCTACCACAACACTAACATGAGCCTCCACCCTAATCCTACTACTTACCCTAGGACTAATCTACGA
>Newtonia_brunneicauda_MH005369_FMNH_393381_ND3
CTATCCCTAAGCCTAAGTATTATCCTGACCGCACTAAATTTCTGACTGGCCCAGACCAACCCAGACTCAGAGAAACTATCCCCATACGAATGCGGATTTGACCCGCTAGGATCTGCCCGACTACCATTCTCAATCCGATTCTTCCTAGTAGCCATCCTATTCCTACTATTTGACCTAGAGATTGCCCTCCTACTACCCCTCCCATGAGCCACCCAACTACAAAACCCTACCACAACACTAACATGAGCCTCCACCCTAATCCTACTACTTACCCTAGGACTAATCTACGAATGACTCCAAGGAGGACTAGAATGAGCCGAATAA
>Newtonia_brunneicauda_MH005370_FMNH_396064_ND3
ATTCATAATAACACTATCCCTAAGCCTAAGTATTATCCTAACCGCACTAAATTTCTGACTGGCCCAGACCAACCCAGACTCAGAGAAACTATCCCCATACGAATGCGGATTTGACCCGCTAGGATCTGCCCGACTACCATTCTCAATCCGATTCTTCCTAGTAGCCATCCTATTCCTACTATTTGACCTAGAGATTGCCCTCCTACTACCCCTCCCATGAGCCACCCAACTACAAAACCCTACCACAACACTAACATGAGCCTCCACCCTAATCCTACTACTTACCCTAGGACTAATCTACGAATGACTCCAAGGAGGACTAGAATGAGCCGAATAA
>Newtonia_brunneicauda_MH005371_FMNH_427345_ND3
CCCAAACCAACCCAGACTCAGAGAAACTATCCCCATACGAATGCGGATTTGACCCGCTAGGATCTGCCCGACTACCATTCTCAATCCGATTCTTCCTAGTAGCCATCCTATTCCTACTATTTGACCTAGAAATTGCCCTCCTACTACCCCTCCCATGAGCCACCCAACTACAAAACCCTACCACAACACTAACATGAGCCTCCACCCTAATCCTACTACTTACCCTAGGACTAATCTACGAATGACTCCAAGGAGGACT
>Newtonia_brunneicauda_MH005372_FMNH_427346_ND3
ACAATCTTATTCATAATAACACTATCCCTAAGCCTAAGTATTATCCTGACCGCACTAAATTTCTGACTGGCCCAGACCAACCCAGACTCAGAGAAACTATCCCCATACGAATGCGGATTTGACCCACTAGGATCTGCCCGACTACCATTCTCAATCCGATTCTTTCTAGTAGCCATCCTATTCCTACTATTTG
>Newtonia_brunneicauda_MH005373_FMNH_427347_ND3
ATGAATACAATCTTATTCATAATAACACTATCCCTAAGCCTAAGCATTATCCTGACCGCACTAAATTTCTGACTGGCCCAGACCAACCCAGACTCAGAGAAACTATCCCCATACGAATGCGGATTTGACCCACTAGGATCTGCCCGACTACCATTCTCAATCCGATTCTTCCTAGTAGCCATCCTATTCCTACTATTTGACCTAGAGATTGCCCTCCTACTACCCCTCCCATGAGCCACCCAACTACAAAACCCTACCACAACACTAACATGAGCCTCCACCCTAATCCTACTACTTACCCTAGGACTAATCTACGAATGACTCCAAGGAGGACTAGAATGAGCCG
>Newtonia_brunneicauda_MH005374_FMNH_434458_ND3
CCTAAGCCTAAGCATTATCCTAACCGCACTAAATTTCTGACTGGCCCAGACCAACCCAGACTCAGAGAAACTATCCCCATACGAATGCGGATTTGACCCACTAGGATCTGCCCGACTACCATTCTCAATCCGATTCTTCCTAGTAGCCATCCTATTCCTACTATTTGACCTAGAGATTGCCCTCCTACTACCCCTCCCATGAGCCACCCAACTACAAAACCCTACCACAACACTAACATGAGCCTCCACCCTAATCCTACTACTTACCCTAGGACTAATCTACGAATGACTCCAAGGAGGACTAGA
>Newtonia_brunneicauda_MH005375_FMNH_434459_ND3
ATCCTATTCCTACTATTTGACCTAGAGATTGCCCTCCTACTACCCCTCCCATGAGCCACCCAACTACAAAACCCTACCACAACACTAACATGAGCCTCCACCCTAATCCTACTACTTACCCTAGGACTAATCTACGAATGACTCCAAGGAGGACTAGAATGAGCCGAATAA
>Newtonia_brunneicauda_MH005376_FMNH_434460_ND3
CATACGAATGCGGATTTGACCCACTAGGATCTGCCCGACTACCATTCTCAATCCGATTCTTCCTAGTAGCCATCCTATTCCTACTATTTGACCTAGAGATTGCCCTCCTACTACCCCTCCCATGAGCCACCCAACTACAAAACCCTACCACAACACTAACATGAGCCTCCACCCTAATCCTACTACTTACCCTAGGACTAATCTACGAATGACTCCAAGGAGGACTA
>Newtonia_brunneicauda_MH005377_FMNH_434461_ND3
CCCACTAGGATCTGCCCGACTACCATTCTCAATCCGATTCTTCCTAGTAGCCATCCTATTCCTACTATTTGACCTAGAGATTGCCCTCCTACTACCCCTCCCATGAGCCACCCAACTACAAAACCCTACCACAACACTAACATGAGCCTCCACCCTAATCCTACTACTTACCCTAGGACTAATCTACGAATGACTCCAAGGAGGACTAG
>Newtonia_brunneicauda_MH005378_FMNH_434462_ND3
GGCCCAGACCAACCCAGACTCAGAGAAACTATCCCCATACGAATGCGGATTTGACCCACTAGGATCTGCCCGACTACCATTCTCAATCCGATTCTTCCTAGTAGCCATCCTATTCCTACTATTTGACCTAGAGATTGCCCTCCTACTACCCCTCCCATGAGCCACCCAACTACAAAACCCTACCACAACACTAACATGAGCCTCCACCCTAATCCTACTACTTACCCTAGGACTAATCTACGAATGACTCCAAGGAGGACTAG
>Newtonia_brunneicauda_MH005379_FMNH_436435_ND3
ATACAATCTTATTCATAATAACACTATCCCTAAGCCTAAGTATTATCCTGACCGCACTAAATTTCTGACTAGCCCAGACCAACCCAGACTCAGAAAAACTATCCCCATACGAATGCGGATTTGACCCACTAGGATCTGCCCGACTGCCATTCTCAATCCGATTCTTCCTAGTAGCCATCTTATTCCTACTATTTGACCTAGAAATTGCCCTCCTACTACCTCTACCATGAGCCACTCAACTACAAAACCCTACCACAACACTAACATGAGCCTCCACCCTAATCCTACTACTTACCCTAGGACTAATCTACGAATGACTCCAAGGAG
>Newtonia_brunneicauda_MH005380_FMNH_436436_ND3
ATAATAACACTATCCCTAAGCCTAAGTATTATCCTGACCGCACTAAATTTCTGACTAGCCCAGACCAACCCAGACTCAGAAAAACTATCCCCATACGAATGCGGATTTGACCCACTAGGATCTGCCCGACTGCCATTCTCAATCCGATTCTTCCTAGTAGCCATCTTATTCCTACTATTTGACCTAGAAATTGCCCTCCTACTACCTCTACCATGAGCCACTCAACTACAAAACCCTACCACAACACTAACATGAGCCTCCACCCTAATCCTACTACTTACCCTAGGACTAATCTACGAATGACTCCAAGGAGGACTAG
>Newtonia_brunneicauda_MH005381_FMNH_436437_ND3
AATAACACTATCCCTAAGCCTAAGCATTATCCTGACCGCACTAAATTTCTGACTGGCCCAGACCAACCCAGACTCAGAGAAACTATCCCCATACGAATGCGGATTCGACCCACTAGGATCTGCCCGACTACCATTCTCAATCCGATTCTTCCTAGTAGCCATCCTATTCCTACTATTTGACCTAGAGATTGCCCTCCTACTACCCCTCCCATGAGCCACCCAACTACAAAACCCTACCACAACACTAACATGAGCCTCCACCCTAATCCTACTACTTACCCTAGGACTAATCTACGAATGACTCCAAGGAGGACTAG
>Newtonia_brunneicauda_MH005382_FMNH_436439_ND3
TTCATAATAACACTATCCCTAAGCCTAAGTATTATCCTGACCGCACTAAATTTCTGACTAGCCCAGACCAACCCAGACTCAGAAAAACTATCCCCATACGAATGCGGATTTGACCCACTAGGATCTGCCCGACTACCATTCTCAATCCGATTCTTCCTAGTAGCCATCTTATTCCTACTATTTGACCTAGAAATTGCCCTCCTACTACCTCTACCATGAGCCACTCAACTACAAAACCCTACCACAACACTAACATGAGCCTCCACCCTAATCCTACTACTTACCCTAGGACTAATCTACGAATGACTCCAAGGAGGACTAG
>Newtonia_brunneicauda_MH005383_FMNH_436440_ND3
GCCTAAGTATTATCCTGACCGCACTAAATTTCTGACTAGCCCAGACCAACCCAGACTCAGAAAAACTATCCCCATACGAATGCGGATTTGACCCACTAGGATCTGCCCGACTGCCATTCTCAATCCGATTCTTCCTAGTAGCCATCTTATTCCTACTATTTGACCTAGAAATTGCCCTCCTACTACCTCTACCATGAGCCACTCAACTACAAAACCCTACCACAACACTAACATGAGCCTCCACCCTAATCCTACTACTTACCCTAGGACTAATCTACGAATGACTCCAAGGAGGACTAG
>Newtonia_brunneicauda_MH005384_FMNH_436441_ND3
ATTATCCTGACCGCACTAAATTTCTGACTAGCCCAGACCAACCCAGACTCAGAAAAACTATCCCCATACGAATGCGGATTTGACCCACTAGGATCTGCCCGACTACCATTCTCAATCCGATTCTTCCTAGTAGCCATCTTATTCCTACTATTTGACCTAGAAATTGCCCTCCTACTACCTCTACCATGAGCCACCCAACTACAAAACCCCACCACAACACTAACATGAGCCTCCGCCCTAATCCTACTACTTACCCTAGGACTAATCTACGAATGACTCCAAGGAGGACTA
>Newtonia_brunneicauda_MH005385_FMNH_436442_ND3
TAACACTATCCCTAAGCCTAAGTATTATCCTGACCGCACTAAATTTCTGACTAGCCCAGACCAACCCAGACTCAGAAAAACTATCCCCATACGAATGCGGATTTGACCCACTAGGATCTGCCCGACTACCATTCTCAATCCGATTCTTCCTAGTAGCCATCTTATTCCTACTATTTGACCTAGAAATTGCCCTCCTACTACCTCTACCATGAGCCACTCAACTACAAAACCCTACCACAACACTAACATGAGCCTCCACCCTAATCCTACTACTTACCCTAGGACTAATCTACGAATGACTCCAAGGAGGACTAGAATGAGCCG
>Newtonia_brunneicauda_MH005386_FMNH_436443_ND3
AGCCCAGACCAACCCAGACTCAGAAAAACTATCCCCATACGAATGCGGATTTGACCCACTAGGATCTGCCCGACTACCATTCTCAATCCGATTCTTCCTAGTAGCCATCTTATTCCTACTATTTGACCTAGAAATTGCCCTCCTACTACCTCTACCATGAGCCACTCAACTACAAAACCCTACCACAACACTAACATGAGCCTCCACCCTAATCCTACTACTTACCCTAGGACTAATCTACGAATGACTCCAAGGAGGACTAG
>Newtonia_brunneicauda_MH005387_FMNH_436444_ND3
ATCTTATTCATAATAACACTATCCCTAAGCCTAAGTATTATCCTGACCGCACTAAATTTCTGACTAGCCCAGACCAACCCAGACTCAGAAAAACTATCCCCATACGAATGCGGATTTGACCCACTAGGATCTGCCCGACTACCATTCTCAATCCGATTCTTCCTAGTAGCCATCTTATTCCTACTATTTGACCTAGAAATTGCCCTCCTACTACCTCTACCATGAGCCACTCAACTACAAAACCCTACCACAACACTAACATGAGCCTCCACCCTAATCCTACTACTTACCCTAGGACTAATCTACGAATGACTCCAAGGAGGACTAGAATGAGCCGAATAA
>Newtonia_brunneicauda_MH005388_FMNH_436445_ND3
CCCACTAGGATCTGCCCGACTACCATTCTCAATCCGATTCTTCCTAGTAGCCATCTTATTCCTACTATTTGACCTAGAAATTGCCCTCCTACTACCTCTACCATGAGCCACTCAACTACAAAACCCTACCACAACACTAACGTGAGCCTCCACCCTAATCCTACTACTTACCCTAGGACTAATCTACGAATGACTCCAAGGAGGA
>Newtonia_brunneicauda_MH005389_FMNH_436522_ND3
CTGACCGCACTAAATTTCTGACTGGCCCAGACCAACCCAGACTCAGAGAAACTATCCCCATACGAATGCGGATTTGACCCGCTAGGATCTGCCCGACTACCATTCTCAATCCGATTCTTCCTAGTAGCCATCCTATTCCTACTATTTGACCTAGAAATTGCCCTCCTACTACCCCTCCCATGAGCCACCCAACTACAAAACCCTACCACAACACTAACATGAGCCTCCACCCTAATCCTACTACTTACCCTAGGACTAATCTACGAATGACTCCAAGGAGGACTAGAATGAGCCGAATAA
>Newtonia_brunneicauda_MH005390_FMNH_436524_ND3
ATCCCTAAGCCTAAGTATTATCCTGACCGCACTAAATTTCTGACTTGCCCAGACCAACCCAGACTCAGAGAAACTATCCCCATACGAATGCGGATTTGACCCGCTAGGATCTGCCCGACTACCATTCTCAATCCGATTCTTCCTAGTAGCCATCCTATTCCTACTATTTGACCTAGAAATTGCCCTCCTACTACCCCTCCCATGAGCCACCCAACTACAAAACCCTACCACAACACTAACATGAGCCTCCACCCTAATCCTACTACTTACCCTAGGACTAATCTACGAATGACTCCAAGGAGGACTAG
>Newtonia_brunneicauda_MH005391_FMNH_436525_ND3
ATCCCTAAGCCTAAGTATTATCCTGACCGCACTAAATTTCTGACTGGCCCAGACCAACCCAGACTCAGAGAAACTATCCCCATACGAATGCGGATTTGACCCGCTAGGATCTGCCCGACTACCATTCTCAATCCGGTTCTTCCTAGTAGCCATCCTATTCCTACTATTTGACCTAGAAATTGCCCTCCTACTACCCCTCCCATGAGCCACCCAACTACAAAACCCTACCACAACACTAACATGAGCCTCCACCCTAATCCTACTACTTACCCTAGGACTAATCTACGAATGACTCCAAGGAGGACTAG
>Newtonia_brunneicauda_MH005392_FMNH_436526_ND3
CAATCTTATTCATAATAACACTATCCCTAAGCCTAAGTATTATCCTGACCGCACTAAATTTCTGACTAGCCCAGACCAACCCAGACTCAGAGAAACTATCCCCATACGAATGCGGATTTGACCCACTAGGATCTGCCCGACTACCATTCTCAATCCGATTCTTCCTAGTAGCCATCCTATTCCTACTATTTGACCTAGAAATTGCCCTCCTACTACCCCTCCCATGAGCCACCCAACTACAAAACCCTACCACAACACTAACATGAGCCTCCACCCTAATCCTACTACTTACCCTAGGACTAATCTACGAATGACTCCAAGGAGGACTAGA
>Newtonia_brunneicauda_MH005393_FMNH_436527_ND3
CCCAGACCAACCCAGACTCAGAGAAACTATCCCCATACGAATGCGGATTTGACCCGCTAGGATCTGCCCGACTACCATTCTCAATCCGATTCTTCCTAGTAGCCATCCTATTCCTACTATTTGACCTAGAAATTGCCCTCCTACTACCCCTCCCATGAGCCACCCAACTACAAAACCCTACCACAACACTAACATGAGCCTCCACCCTAATCCTACTACTTACCCTAGGACTAATCTACGAATGACTCCAAGGAGGACTAG
>Newtonia_archboldi_MH005394_MJR_330_ND3
TATAATAACCCTATCTATAACCCTCAGCATCATCCTAACCACACTGAACTTCTGACTAGCACAGACTAACCCAGACTCAGAAAAACTATCCCCATACGAATGTGGATTTGACCCATTAGGGTCCGCCCGGCTGCCATTTTCAATCCGATTCTTCCTAGTAGCCATCCTATTCTTGCTGTTCGACCTAGAAATCGCCCTACTACTACCTCTACCATGAGCTACCCAACTACAAACTCCCACCACCACACTAACATGGGCCTCCACCCTAATCCTACTACTTACCTTAGGCCTAATATACGAATGATCCCAAGGAGGACTAGA
>Newtonia_archboldi_MH005395_MJR_952_ND3
ATCCTATTTATAATAACCCTATCTATAACCCTCAGCATCATCCTAACCACACTGAACTTCTGACTAGCACAGACTAACCCAGACTCAGAAAAACTATCCCCATACGAATGTGGATTTGACCCATTAGGGTCCGCCCGGCTGCCATTTTCAATCCGATTCTTCCTAGTAGCCATCCTATTCTTGCTGTTCGACCTAGAAATCGCCCTACTACTACCTCTACCATGAGCTACCCAACTACAAACTCCCACCACCACACTAACATGGGCCTCCACCCTAATCCTACTACTTACCTTAGGCCTAATATACGAATGATCCCAAGGAGGACTAGAATGGGCCGAATAA
>Newtonia_archboldi_MH005396_MJR_957_ND3
AACACAATCCTATTTATAATAACCCTATCTATAACCCTCAGCATCATCCTAACCACACTGAACTTCTGACTAGCACAGACTAACCCAGACTCAGAAAAACTATCCCCATACGAATGTGGATTTGACCCATTAGGGTCCGCCCGGCTGCCATTTTCAATCCGATTCTTCCTAGTAGCCATCCTATTCTTGCTGTTCGACCTAGAAATCGCCCTACTACTACCTCTACCATGAGCTACCCAACTACAAACTCCCACCACCACACTAACATGGGCCTCCACCCTAATCCTACTACTTACCTTAGGCCTAATATACGAATGATCCCAAGGAGGACTAGA
>Newtonia_archboldi_MH005397_MJR_958_ND3
CTATTTATAATAACCCTATCTATAACCCTCAGCATCATCCTAACCACACTGAACTTCTGACTAGCACAGACTAACCCAGACTCAGAAAAACTATCCCCATACGAATGTGGATTTGACCCATTAGGGTCCGCCCGGCTGCCATTTTCAATCCGATTCTTCCTAGTAGCCATCCTATTCTTGCTGTTCGACCTAGAAATCGCCCTACTACTACCTCTACCATGAGCTACCCAACTACAAACTCCCACCACCACACTAACATGGGCCTCCACCCTAATCCTACTACTTACCTTAGGCCTAATATACGAATGATCCCAAGGAGGACTAGAATGGGCCGAATAA
>Newtonia_archboldi_MH005398_MJR_959_ND3
CCCTATCTATAACCCTCAGCATCATCCTAACCACACTGAACTTCTGACTAGCACAGACTAACCCAGACTCAGAAAAACTATCCCCATACGAATGTGGATTTGACCCATTAGGGTCCGCCCGGCTGCCATTTTCAATCCGATTCTTCCTAGTAGCCATCCTATTCTTGCTGTTCGACCTAGAAATCGCCCTACTACTACCTCTACCATGAGCTACCCAACTACAAACTCCCACCACCACACTAACATGGGCCTCCACCCTAATCCTACTACTTACCTTAGGCCTAATATACGAATGATCCCAAGGAGGACTAGAATGGGCCGAATAA
>Newtonia_archboldi_MH005399_FMNH_352944_ND3
TAATAACCCTATCTATAACCCTCAGCATCATCCTAACCACACTGAACTTCTGACTAGCACAGACTAACCCAGACTCAGAAAAACTATCCCCATACGAATGTGGATTTGACCCATTAGGGTCCGCCCGGCTGCCATTTTCAATCCGATTCTTCCTAGTAGCCATCCTATTCTTGCTGTTCGACCTAGAAATCGCCCTACTACTACCTCTACCATGAGCTACCCAACTACAAACTCCCACCACCACACTAACATGGGCCTCCACCCTAATCCTACTACTTACCTTAGGCCTAATATACGAATGATCCCAAGGAGGACTAGAATGGGCCGAATAA
>Newtonia_archboldi_MH005400_FMNH_434463_ND3
ATCCTATTTATAATAACCCTATCTATAACCCTCAGCATCATCCTAACCACACTGAACTTCTGACTAGCACAGACTAACCCAGACTCAGAAAAACTATCCCCATACGAATGTGGATTTGACCCATTAGGGTCCGCCCGGCTGCCATTTTCAATCCGATTCTTCCTAGTAGCCATCCTATTCTTGCTGTTCGACCTAGAAATCGCCCTACTACTACCTCTACCATGAGCTACCCAACTACAAACTCCCACCACCACACTAACATGGGCCTCCACCCTAATCCTACTACTTACCTTAGGCCTAATATACGAATGATCCCAAGGAGGACTAGAATGGGCCG
>Newtonia_archboldi_MH005401_FMNH_436446_ND3
ATTTATAATAACCCTATCTATAACCCTCAGCATCATCCTAACCACACTGAACTTCTGACTAGCACAGACTAACCCAGACTCAGAAAAACTATCCCCATACGAATGTGGATTTGACCCATTAGGGTCCGCCCGGCTGCCATTTTCAATCCGATTCTTCCTAGTAGCCATCCTATTCTTGCTGTTCGACCTAGAAATCGCCCTACTACTACCTCTACCATGAGCTACCCAACTACAAACTCCCACCACCACACTAACATGGGCCTCCACCCTAATCCTACTACTTACCTTAGGCCTAATACACGAATGATCCCAAGGAGGACTAG
>Newtonia_archboldi_MH005402_FMNH_436447_ND3
CTGAACTTCTGACTAGCACAGACTAACCCAGACTCAGAAAAACTATCCCCATACGAATGTGGATTTGACCCATTAGGGTCCGCCCGGCTGCCATTTTCAATCCGATTCTTCCTAGTAGCCATCCTATTCTTGCTGTTCGACCTAGAAATCGCCCTACTACTACCCCTACCATGAGCTACCCAACTACAAACTCCCACCACCACACTAACATGGGCCTCCACCCTAATCCT
>Newtonia_archboldi_MH005403_FMNH_436438_ND3
AATCCTATTTATAATAACCCTATCTATAACCCTCAGCATCATCCTAACCACACTGAACTTCTGACTAGCACAGACTAACCCAGACTCAGAAAAACTATCCCCATACGAATGTGGATTTGACCCATTAGGGTCCGCCCGGCTGCCATTTTCAATCCGATTCTTCCTAGTAGCCATCCTATTCTTGCTGTTCGACCTAGAAATCGCCCTACTACTACCTCTACCATGAGCTACCCAACTACAAACTCCCACCACCACACTAACATGGGCCTCCACCCTAATCCTACTACTTACCTTAGGCCTAATATACGAATGATCCCAAGGAGGACTAGAATGGGCCGAATAA
>Schetba_rufa_MN081772_FMNH_345782_ND3
ATGAACATAATCCTATTCATAATAGCCCTATCCCTGGGCCTTAGCATCATCTTAACCCTACTAAACTTTTGATTAGCCCAAATCAACCCCGACTCAGAAAAACTATCCCCATACGAATGCGGCTTTGACCCACTAGGGTCCGCCCGGCTGCCATTTTCAATTCGATTCTTCCTAGTAGCCATCTTATTTTTACTATTTGATTTAGAAATCGCCCTACTACTACCCCTACCATGAGCTATCCAATTACAAACCCCAATTACCACCCTAATATGAGCCTCCGTATTAATTCTCCTACTAACATTAGGTCTAATCTACGAATGAGCCCAAGGAGGACTAGAATGGGCCGAATAA
>Schetba_rufa_MN081773_FMNH_352876_ND3
ATGAACATAATCCTATTCATAATAGCCCTATCCCTGGGCCTTAGCATCATCTTAACCCTACTAAACTTTTGATTAGCCCAAATCAACCCCGACTCAGAAAAACTATCCCCATACGAATGCGGCTTTGACCCACTAGGGTCCGCCCGGCTGCCATTTTCAATTCGATTCTTCCTAGTAGCCATCTTATTTTTACTATTTGATTTAGAAATCGCCCTACTACTACCCCTACCATGAGCTATCCAATTACAAACCCCAATTACCACCCTAATATGAGCCTCCGTATTAATTCTCCTACTAACATTAGGTCTAATCTACGAATGAGCCCAAGGAGGACTAGAATGGGCCGAATAA
>Schetba_rufa_MN081774_FMNH_356656_ND3
ATGAACATAATCCTATTCATAATAGCCCTATCCCTGGGCCTTAGCATCATCTTAACCCTACTAAACTTTTGATTAGCCCAAATCAACCCCGACTCAGAAAAACTATCCCCATACGAATGCGGCTTTGACCCACTAGGGTCCGCCCGGCTGCCATTTTCAATTCGATTCTTCCTAGTAGCCATCTTATTTTTACTATTTGATTTAGAAATCGCCCTACTACTACCCCTACCATGAGCTATCCAATTACAAACCCCAATTACCACCCTAATATGAGCCTCCGTATTAATTCTCCTACTAACATTAGGTCTAATCTACGAATGAGCCCAAGGAGGACTAGAATGGGCCGAATAA
>Schetba_rufa_MN081775_FMNH_356657_ND3
ATGAACATAATCCTATTCATAATAGCCCTATCCCTGGGCCTTAGCATCATCTTAACCCTACTAAACTTTTGATTAGCCCAAATCAACCCCGACTCAGAAAAACTATCCCCATACGAATGCGGCTTTGACCCACTAGGGTCCGCCCGGCTGCCATTTTCAATTCGATTCTTCCTAGTAGCCATCTTATTTTTACTATTTGATTTAGAAATCGCCCTACTACTACCCCTACCATGAGCTATCCAATTACAAACCCCAATTACCACCCTAATATGAGCCTCCGTATTAATTCTCCTACTAACATTAGGTCTAATCTACGAATGAGCCCAAGGAGGACTAGAATGGGCCGAATAA
>Schetba_rufa_MN081776_FMNH_393166_ND3
ATGAACATAATCCTATTCATAATAGCCCTATCCCTGGGCCTTAGCATCATCTTAACCCTACTAAACTTTTGATTAGCCCAAATCAACCCCGACTCAGAAAAACTATCCCCATACGAATGCGGCTTTGACCCACTAGGGTCCGCCCGGCTGCCATTTTCAATTCGATTCTTCCTAGTAGCCATCTTATTTTTACTATTTGATTTAGAAATCGCCCTACTACTACCCCTACCATGAGCTATCCAATTACAAACCCCAATCACCACCCTAATATGAGCCTCCGTATTGATTCTCCTACTAACATTAGGTCTAATCTACGAATGAGCCCAAGGAGGACTAGAATGGGCCGAATAA
>Schetba_rufa_MN081777_FMNH_393168_ND3
ATGAACATAATCCTATTCATAATAGCCCTATCCCTGGGCCTTAGCATCATCCTAACCCTACTAAACTTTTGATTAGCCCAAATCAACCCCGACTCAGAAAAACTATCCCCATACGAATGCGGCTTTGACCCACTAGGGTCCGCCCGGCTGCCATTTTCAATTCGATTCTTCCTAGTAGCCATCTTATTTTTACTATTTGATTTAGAAATCGCCCTACTACTACCCCTACCATGAGCTATCCAATTACAAACCCCAATTACCACCCTAATATGAGCCTCCGTATTGATTCTCCTACTAACATTAGGTCTAATCTACGAATGAGCCCAAGGAGGACTAGAATGGGCCGAATAA
>Schetba_rufa_MN081778_FMNH_434666_ND3
ATGAACATAATCCTATTCATAATAGCCCTATCCCTGGGCCTTAGCATCATCTTAACCCTACTAAACTTTTGATTAGCCCAAATCAACCCCGACTCAGAAAAACTATCCCCATACGAATGCGGCTTTGACCCACTAGGGTCCGCCCGGCTGCCATTTTCAATTCGATTCTTCCTAGTAGCCATCTTATTTTTACTATTTGATTTAGAAATCGCCCTACTACTACCCCTACCATGAGCTATCCAATTACAAACCCCAATTACTACCCTAATATGAGCCTCCGTATTGATTCTCCTACTAACATTAGGTCTAATCTACGAATGAGCCCAAGGAGGACTAGAATGGGCCGAATAA
>Schetba_rufa_MN081779_FMNH_434667_ND3
ATGAACATAATCCTATTCATAATAGCCCTATCCCTGGGCCTTAGCATCATCTTAACCCTACTAAACTTTTGATTAGCCCAAATCAACCCCGACTCAGAAAAACTATCCCCATACGAATGCGGCTTTGACCCACTAGGGTCCGCCCGGCTGCCATTTTCAATTCGATTCTTCCTAGTAGCCATCTTATTTTTACTATTTGATTTAGAAATCGCCCTACTACTACCCCTACCATGAGCTATCCAATTACAAACCCCAATTACTACCCTAATATGAGCCTCCGTATTGATTCTCCTACTAACATTAGGTCTAATCTACGAATGAGCCCAAGGAGGACTAGAATGGGCCGAATAA
>Schetba_rufa_MN081780_FMNH_436518_ND3
ATGAACATAATCCTATTCATAATAGCCCTATCCCTGGGCCTTAGCGTCATCTTAACCCTACTAAACTTTTGATTAGCCCAAATAAACCCCGACTCAGAAAAACTATCCCCATACGAATGCGGCTTTGACCCACTAGGGTCCGCCCGGCTGCCATTTTCAATTCGATTCTTCCTAGTAGCCATCTTATTTTTACTATTTGATTTAGAAATCGCCCTACTACTACCCCTACCATGAGCTATCCAATTACAAACCCCAATTACCACCCTAATATGAGCCTCCGTATTGATTCTCCTACTAACATTAGGTCTAATCTACGAATGAGCCCAAGGAGGACTAGAATGGGCCGAATAA
>Schetba_rufa_MN081781_FMNH_436519_ND3
ATGAACATAATCCTATTCATAATAGCCCTATCCCTGGGCCTTAGCGTCATCTTAACCCTACTAAACTTTTGATTAGCCCAAATAAACCCCGACTCAGAAAAACTATCCCCATACGAATGCGGCTTTGACCCACTAGGGTCCGCCCGGCTGCCATTTTCAATTCGATTCTTCCTAGTAGCCATCTTATTTTTACTATTTGATTTAGAAATCGCCCTACTACTACCCCTACCATGAGCTATCCAATTACAAACCCCAATTACCACCCTAATATGAGCCTCCGTATTGATTCTCCTACTAACATTAGGTCTAATCTACGAATGAGCCCAAGGAGGACTAGAATGGGCCGAATAA
>Schetba_rufa_MN081782_FMNH_436520_ND3
ATGAACATAATCCTATTCATAATAGCCCTATCCCTGGGCCTTAGCATCATCTTAACCCTACTAAACTTTTGATTAGCCCAAATCAACCCCGACTCAGAAAAACTATCCCCATACGAATGCGGCTTTGACCCACTAGGGTCCGCCCGGCTGCCATTTTCAATTCGATTCTTCCTAGTAGCCATCTTATTTTTACTATTTGATTTAGAAATCGCCCTACTACTACCCCTACCATGAGCTATCCAATTACAAACCCCAATTACCACCCTAATATGAGCCTCCGTATTGATTCTCCTACTAACATTAGGTCTAATCTACGAATGAGCCCAAGGAGGACTAGAATGGGCCGAATAA
>Schetba_rufa_MN081783_FMNH_356658_ND3
ATGAACATAATCCTATTCATAATAGCCCTATCCCTGGGCCTTAGCATCATCTTAACCCTACTAAACTTTTGATTAGCCCAAATCAACCCCGACTCAGAAAAACTATCCCCATACGAATGCGGCTTTGACCCACTAGGGTCCGCCCGGCTGCCATTTTCAATTCGATTCTTCCTAGTAGCCATCTTATTTTTACTATTTGATTTAGAAATCGCCCTACTACTACCCCTACCATGAGCTATCCAATTACAAACCCCAATTACCACCCTAATATGAGCCTCCGTATTAATTCTCCTACTAACACTAGGTCTAATCTACGAATGAGCCCAGGGAGGACTAGAATGGGCCGAATAA
>Schetba_rufa_MN081784_FMNH_393115_ND3
ATGAACATAATCCTATTCATAATAGCCCTATCCCTGGGCCTTAGCATCATCTTAACCCTACTAAACTTTTGATTAGCCCAAATCAACCCCGACTCAGAAAAACTATCCCCATACGAATGCGGCTTTGACCCACTAGGGTCCGCCCGGCTGCCATTTTCAATTCGATTCTTCCTAGTAGCCATCTTATTTTTACTATTTGATTTAGAAATCGCCCTACTACTACCCCTACCATGAGCTATCCAATTACAAACCCCAATTACCACCCTAATATGAGCCTCCGTATTAATTCTCCTACTAACATTAGGTCTAATCTACGAATGAGCCCAAGGAGGACTAGAATGGGCCGAATAA
>Schetba_rufa_MN081785_FMNH_427381_ND3
ATGAACATAATCCTATTCATAATAGCCCTATCCCTGGGCCTTAGCATCATCTTAACCCTACTAAACTTTTGATTAGCCCAAATCAACCCCGACTCAGAAAAACTATCCCCATACGAATGCGGCTTTGACCCACTAGGGTCCGCCCGGCTGCCATTTTCAATTCGATTCTTCCTAGTAGCCATCTTATTTTTACTATTTGATTTAGAAATCGCCCTACTACTACCCCTACCATGAGCTATCCAATTACAAACCCCAATCACCACCCTAATATGAGCCTCCGTATTGATTCTCCTACTAACATTAGGTCTAATCTACGAATGAGCCCAAGGAGGACTAGAATGGGCCGAATAA
>Schetba_rufa_MN081786_FMNH_427382_ND3
ATGAACATAATCCTATTCATAATAGCCCTATCCCTGGGCCTTAGCATCATCCTAACCCTACTAAACTTTTGATTAGCCCAAATCAACCCCGACTCAGAAAAACTATCCCCATACGAATGCGGCTTTGACCCACTAGGGTCCGCCCGGCTGCCATTTTCAATTCGATTCTTCCTAGTAGCCATCTTATTTTTACTATTTGATTTAGAAATCGCCCTACTACTACCCCTACCATGAGCTATCCAATTACAAACCCCAATTACCACCCTAATATGAGCCTCCGTATTGATTCTCCTACTAACATTAGGTCTAATCTACGAATGAGCCCAAGGAGGACTAGAATGGGCCGAATAA
>Schetba_rufa_MN081787_FMNH_427383_ND3
ATGAACATAATCCTATTCATAATAGCCCTATCCCTGGGCCTTAGCATCATCTTAACCCTACTAAACTTTTGATTAGCCCAAATCAACCCCGACTCAGAAAAACTATCCCCATACGAATGCGGCTTTGACCCACTAGGGTCCGCCCGGCTGCCATTTTCAATTCGATTCTTCCTAGTAGCCATCTTATTTTTACTATTTGATTTAGAAATCGCCCTACTACTACCCCTACCATGAGCTATCCAATTACAAACCCCAATCACCACCCTAATATGAGCCTCCGTATTGATTCTCCTACTAACATTAGGTCTAATCTACGAATGAGCCCAAGGAGGACTAGAATGGGCCGAATAA
>Schetba_rufa_MN081788_UADBA_31287_ND3
ATGAACATAATCCTATTCATAATAGCCCTATCCCTGGGCCTTAGCATCATCTTAACCCTACTAAACTTTTGATTAGCCCAAATCAACCCCGACTCAGAAAAACTATCCCCATACGAATGCGGCTTTGACCCACTAGGGTCCGCCCGGCTGCCATTTTCAATTCGATTCTTCCTAGTAGCCATCTTATTTTTACTATTTGATTTAGAAATCGCCCTACTACTACCCCTACCATGAGCTATCCAATTACAAACCCCAATTACCACCCTAATATGAGCCTCCGTATTGATTCTCCTACTAACATTAGGTCTAATCTACGAATGAGCCCAAGGAGGACTAGAATGGGCCGAATAA
>Schetba_rufa_MN081789_UADBA_30973_ND3
ATGAACATAATCCTATTCATAATAGCCCTATCCCTGGGCCTTAGCATCATCCTAACCCTACTAAACTTTTGATTAGCCCAAATCAACCCCGACTCAGAAAAACTATCCCCATACGAATGCGGCTTTGACCCACTAGGGTCCGCCCGGCTGCCATTTTCAATTCGATTCTTCCTAGTAGCCATCTTATTTTTACTATTTGATTTAGAAATCGCCCTACTACTACCCCTACCATGAGCTATCCAATTACAAACCCCAATTACCACCCTAATATGAGCCTCCGTATTGATTCTCCTACTAACATTAGGTCTAATCTACGAATGAGCCCAAGGAGGACTAGAATGGGCCGAATAA
>Schetba_rufa_MN081790_UADBA_31290_ND3
ATGAACATAATCCTATTCATAATAGCCCTATCCCTGGGCCTTAGCATCATCCTAACCCTACTAAACTTTTGATTAGCCCAAATCAACCCCGACTCAGAAAAACTATCCCCATACGAATGCGGCTTTGACCCACTAGGGTCCGCCCGGCTGCCATTTTCAATTCGATTCTTCCTAGTAGCCATCTTATTTTTACTATTTGATTTAGAAATCGCCCTACTACTACCCCTACCATGAGCTATCCAATTACAAACCCCAATTACCACCCTAATATGAGCCTCCGTATTGATTCTCCTACTAACATTAGGTCTAATCTACGAATGAGCCCAAGGAGGACTAGAATGGGCCGAATAA
>Schetba_rufa_MN081791_UADBA_31225_ND3
ATGAACATAATCCTATTCATAATAGCCCTATCCCTGGGCCTTAGCATCATCTTAACCCTACTAAACTTTTGATTAGCCCAAATCAACCCCGACTCAGAAAAACTATCCCCATACGAATGCGGCTTTGACCCACTAGGGTCCGCCCGGCTGCCATTTTCAATTCGATTCTTCCTAGTAGCCATCTTATTTTTACTATTTGATTTAGAAATCGCCCTACTACTACCCCTACCATGAGCTATCCAATTACAAACCCCAATTACCACCCTAATATGAGCCTCCGTATTAATTCTCCTACTAACATTAGGTCTAATCTACGAATGAGCCCAAGGAGGACTAGAATGGGCCGAATAA
>Schetba_rufa_MN081792_UADBA_50992_ND3
ATGAACATAATCCTATTCATAATAGCCCTATCCCTGGGCCTTAGCATCATCTTAACCCTACTAAACTTTTGATTAGCCCAAATCAACCCCGACTCAGAAAAACTATCCCCATACGAATGCGGCTTTGACCCACTAGGGTCCGCCCGGCTGCCATTTTCAATTCGATTCTTCCTAGTAGCCATCTTATTTTTATTATTTGATTTAGAAATCGCCCTACTACTACCCCTACCATGAGCTATCCAATTACAAACCCCAATTACCACCCTAATATGAGCCTCCGTATTAATTCTCCTACTAACACTAGGTCTAATCTACGAATGAGCCCAAGGAGGACTAGAATGGGCCGAATAA
>Schetba_rufa_MN081793_MJR_1224_ND3
ATGAACATAATCCTATTCATAATAGCCCTATCCCTGGGCCTTAGCATCATCTTAACCCTACTAAACTTTTGATTAGCCCAAATCAACCCCGACTCAGAAAAACTATCCCCATACGAATGCGGCTTTGACCCACTAGGGTCCGCCCGGCTGCCATTTTCAATTCGATTCTTCCTAGTAGCCATCTTATTTTTACTATTTGATTTAGAAATCGCCCTACTACTACCCCTACCATGAGCTATCCAATTACAAACCCCAATTACCACCCTAATATGAGCCTCCGTATTAATTCTCCTACTAACATTAGGTCTAATCTACGAATGAGCCCAAGGAGGACTAGAATGGGCCGAATAA
>Schetba_rufa_MN081794_UADBA_50995_ND3
ATGAACATAATCCTATTCATAATAGCCCTATCCCTGGGCCTTAGCATCATCTTAACCCTACTAAACTTTTGATTAGCCCAAATCAACCCCGACTCAGAAAAACTATCCCCATACGAATGCGGCTTTGACCCACTAGGGTCCGCCCGGCTGCCATTTTCAATTCGATTCTTCCTAGTAGCCATCTTATTTTTACTATTTGATTTAGAAATCGCCCTACTACTACCCCTACCATGAGCTATCCAATTACAAACCCCAATTACCACCCTAATATGAGCCTCCGTATTAATTCTCCTACTAACACTAGGTCTAATCTACGAATGAGCCCAAGGAGGACTAGAATGGGCCGAATAA
>Schetba_rufa_MN081795_UADBA_50994_ND3
TTCATAATAGCCCTATCCCTGGGCCTTAGCATCATCTTAACCCTACTAAACTTTTGATTAGCCCAAATCAACCCCGACTCAGAAAAACTATCCCCATACGAATGCGGCTTTGACCCACTAGGGTCCGCCCGGCTGCCATTTTCAATTCGATTCTTCCTAGTAGCCATCTTATTTTTACTATTTGATTTAGAAATCGCCCTACTACTACCCCTACCATGAGCTATCCAATTACAAACCCCAATTACCACCCTAATATGAGCCTCCGTATTAATTCTCCTACTAACATTAGGTCTAATCTACGAATGAGCCCAAGGAGGACTAGAATGGGCCGAATAA
>Margaroperdix_madagarensis_MW574377_FMNH_384730_ND3
ATGAACACACTCACATTCATACTATCCGCATCCTTTATATTAAGTACTCTCCTAACAACTGTAAATTTCTGACTTGCCCAAATAACCCCGGACACAGAAAAATTATCACCATACGAATGCGGATTCGATCCACTAGGATCAGCCCGACTTCCATTCTCAATCCGATTCTTCCTCAGTAGCCATCCTATTCCTCCTATTCGACCTAGAAATCGCCCTCCTACTTCCCCTACCATGAGCTATCCAACTTCAATCCCCCATAACAACCCTCACCTGAGCCACCACAATCCTTACTCTCCTCACCCTGGGCCTCATTTACGAATGAACCCAAGGCGGCCTAGAATGAGCAGAATAA
>Mullerornis_modestus_OP413790_AD_2127_ND3
ATAAACATAATCACATTCATACTTCTACTCTCACTCACATTAACTCTTATCCTAACTACCCTAAACTTCTGACTGGCCCAAATAAACCCAGATGCAGAAAAACTATCCCCATACGAATGCGGCTTTGACCCCCTGRGRTCTGCYYGACTCCCCTTCTCAATCCGATTCTTCCTCAGTAGCTATCTTATTCCTACTCTTCGATCTAGAAATCGCTCTTCTCCTTCCACTCCCTTGAGCGATCCAACTCCCACAACCCTTGCTGACCTTATTGTGAACTTCCATTATCCTCCTTCTCCTCACACTAGGACTAGTCTANNAGTRAGCTCAAGGGGGYTTAGAATGAGCAGAATAA
>Mullerornis_modestus_OP413791_AD_2125_ND3
ATAAACATAATCACATTCATACTTCTACTCTCACTCACATTAACTCTTATCCTAACTACCCTAAACTTCTGACTGGCCCAAATAAACCCAGATGCAGAAAAACTATCCCCATACGAATGCGGCTTTGACCCCTTNRGGTTTGCCCGACTCCCCTTCTCAATCCGATTCTTCCTCAGTAGCTATCTTATTCCTACTCTTCAATCTARAAATCGCTCTTCTCCTTCCACTCCCTTGAGCGATCCAACTCCCACAACCCTTGCTGACCTTATTGTGAACTTCCATTATCCTCCTTCTCCTCACACTAGGACTAGTCTACGAGTGAGCTCAAGGGGGCTTAGAATGAGCAGAATAA
>Mullerornis_modestus_OP413792_AD_2113_ND3
TCTTCTCCTTCCACTCCCTTGAGCGATCCAACTCCCACAACCCTTGCTGACCTTATTGTGAACTTCCATTATCCTCCTTCTCCTCACACTAGGACTAGTCTACGAGTGAGCTCAAGGGRGCCTAGAATGAGCAGAATAA
>Mullerornis_modestus_OP413793_AD_2110_ND3
ATAAACATAATCACATTCATACTTCTACTCTCACTCACATTAACTCTTATCCTAACTACCCTAAACTTCTGACTGGCCCAAATAAACCCAGATGCAGAAAAACTATCCCCATACGAATGCGGCTTTGACCCCCTGGGGTCTGCCCGACTCCCCTTCTCAATCCGATTCTTCCTCAGTAGCTATCTTATTCCTACTCTTCGATCTAGAAATCGCTCTTCTCCTTCCACTCCCTTGAGCGATCCAACTCCCACAACCCTTGCTGACCTTATTGTGAACTTCCATTATCCTCCTTCTCCTCACACTAGGACTAGTCTACGAGTGAGCTCAAGGGGGCCTAGAATGAGCAGAATAA
>Mullerornis_modestus_OP413794_AD_1671_ND3
ACATTAACTCTTATCCTAACTACCCTAAACTTCTGACTGGCCCAAATAAACCCAGATGCAGAAAAAYTATYTCCATACGAATRNNNNNNNNNNNNNNNNNNNNNNNNNNNNNNNCCCTTCTCAATCCGATTCTTCCTCAGTAGCTATCTTATTCCTACTCTTCRNNNNNNNNNNNNNNNNNNTCCTTCCACTCCCTTGAGCGATCCAACTCCCACAACCCTTGCTGACCTTATTGTGAACTTCCATTATCCTCCTTCTCCTCACAYT
>Mullerornis_modestus_OP413795_AD_276_ND3
ATAAACATAATCACATTCATACTTCTACTCTCACTCACATTAACTCTTATCCTAACTACCCTAAACTTCTGACTGGCCCAAATAAACCCAGATGCAGAAAAACTATCCCCATACGAATGCGGCTTTGACCCCCTGGGGTCTGCCCGACTCCCCTTCTCAATCCGATTCTTCCTCAGTAGCTATCTTATTCCTACTCTTCGATCTAGAAATCGCTCTTCTCCTTCCACTCCCTTGAGCGATCCAACTCCCACAACCCTTGCTGACCTTATTGTGAACTTCCATTATCCTCCTTCTCCTCACACTAGGACTAGTCTACGAGTGAGCTCAAGGGGGCCTAGAATGAGCAGAATAA
>Aepyornis_sp._OP413796_AD_2139_ND3
ATAAACATAATCATATTTATACTTCTACTCTCACTCACATTGACTATTATCCTAGCCGTCTTAAACTTTTGACTAGCCCAAACAAACCCAGATGCAGAAAAACTATCCCCATATGAATGCGGCTTTGATCCTCTAGGATCTGCCCGACTCCCCTTCTCAATTCGATTTTTCCTCAGTAGCCATTCTATTCTTACTCTTCGACCTAGAAATCGCCCTTCTCCTCCCACTCCCCTGAGCAATTCAACTCCCACAACCCTTACTAACCCTATTATGAACCTCTATTATCCTCTTTCTCCTCACACTAGGATTAGCCTACGAATGAACTCAAGGGGGCTTAGAATGAGCAGAATAA
>Aepyornis_sp._OP413797_AD_2137_ND3
TAWTATCCTAGCCGTCTTAAACTTTTGACTAGCCCAAACAAACCCAGATGCAGAAAAACTATCCCCATATGAATGCGGCTTTGATCCTCTAGGATCTRCCCGACTCCCCTTCTCAATTCGATTTTTCCTCAGTAGCCATTCTATTCTTACTCTTCGACCTAGAAATCGCCCTTCTCCTCCCACTCCCCTGAGCAATTCAACTCCCACAACCCTTACTAACCCTATTATRAACCTCTATTATCCTCTTTCTCCTCACACTAGGATTAGCCTACGAATGAACTCAAGGGGGCTTAGAATGAGCAGAATAA
>Aepyornis_sp._OP413798_AD_1293_ND3
ATAAACATAATCATATTTATACTTCTACTCTCACTCACATTGACTATTATCCTAGCCGTCTTAAACTTTTGACTAGCCCAAACAAACCCAGATGCAGAAAAACTATCCCCATATGAATGCGGCTTTGATCCTCTAGGATCTGCCCGACTCCCCTTCTCAATTCGATTTTTCCTCAGTAGCCATTCTATTCTTACTCTTCGACCTAGAAATCGCCCTTCTCCTCCCACTCCCCTGAGCAATTCAACTCCCACAACCCTTACTAACCCTATTATGAACCTCTATTATCCTCTTTCTCCTCACACTAGGATTAGCCTACGAATGAACTCAAGGGGGCTTAGAATGAGCAGAATAA
>Aepyornis_sp._OP413799_AD_1288_ND3
ATAAACATAATCATATTTATACTTCTACTCTCACTCACATTGACTATTATCCTAGCCGTCTTAAACTTTTGACTAGCCCAAACAAACCCAGATGCAGAAAAACTATCCCCATATGAATGCGGCTTTGATCCTCTAGGATCTGCCCGACTCCCCTTCTCAATTCGATTTTTCCTCAGTAGCCATTCTATTCTTACTCTTCGACCTAGAAATCGCCCTTCTCCTCCCACTCCCCTGAGCAATTCAACTCCCACAACCCTTACTAACCCTATTATGAACCTCTATTATCCTCTTTCTCCTCACACTAGGATTAGCCTACGAATGAACTCAAGGGGGCTTAGAATGAGCAGAATAA
>Aepyornis_maximus_OP413800_AD_2409_ND3
CCTAGCCGTCTTAAACTTTTGACTAGCCCAAACAAACCCAGATGCAGAAAAACTATCCCCATATGAATGCGGCTTTGATCCTCTAGGATCTGCCCGACTCCCCTTCTCAATTCGATTTTTCCTCAGTAGCCATTCTATTCTTACTCTTCAACCTAGAAATCGCCCTTCTCCTCCCACTCCCCTGAGCAATTCAACTCCCAYAANNNNNNNNNNNNNNNNNNNNNACCTCTACTATCCTCTTTCTCCTCACACTAGGATTAGCCTACGAATGAACTCAAGGGGGCTTAGAATGAGCAGAAT
>Aepyornis_maximus_OP413801_AD_2135_ND3
ATAAACATAATCATATTTATACTTCTACTCTCACTCACATTGACTATTATCCTAGCCGTCTTAAACTTTTGACTAGCCCAAACAAACCCAGATGCAGAAAAACTATCCCCATATGAATGCGGCTTTGACCCTCTAGGATCTGCCCGACTCCCCTTCTCAATTCGATTTTTCCTCAGTAGCCATTCTATTCTTACTCTTCGACCTAGAAATCGCCCTTCTCCTCCCACTCCCCTGAGCAATTCAACTCCCACAACCCTTACTAACCCTATTATGAACCTCTACTATCCTCTTTCTCCTCACACTAGGATTAGCCTACGAATGAACTCAAGGGGGCTTAGAATGAGCAGAATAA
>Aepyornis_maximus_OP413802_AD_1739_ND3
ATAAACATAATCATATTTATACTTCTACTCTCACTCACATTGACTATTATCCTAGCCGTCTTAAACTTTTGACTAGCCCAAACAAACCCAGATGCAGAAAAACTATCCCCATATGAATGCGGCTTTGATCCTCTAGGATCTGCCCGACTCCCCTTCTCAATTCGATTTTTCCTCAGTAGCCATTCTATTCTTACTCTTCAACCTAGAAATCGCCCTTCTCCTCCCACTCCCCTGAGCAATTCAACTCCCACAACCCTTACTAACCCNATTATGAACCTCTACTATCCTCTTTCTCCTCACACTAGGATTAGCCTACGAATGAACTCAAGGGGGCTTAGAATGAGCAGAATAA
>Aepyornis_maximus_OP413803_AD_1670_ND3
ATAAACATAATCNTATTTATACTTCTACTCTCACTCACATTGACTATTATCCTAGCCGTCTTAAACTTTTGACTAGCCCAAACAAACCCAGATGCAGAAAAACTATCCCCATATGAATGCGGCTTTGATCCTCTAGGATCTGCCCGACTCCCCTTCTCAATTCGATTTTTCCTCAGTAGCCATTCTATTCTTACTCTTCGACCTAGAAATCGCCCTTCTCCTCCCACTCCCCTGAGCAATTCAACTCCCACAACCCTTACTAACCCTATTATGAACCTCTACTATCCTCTTTCTCCTCACACTAGGATTAGCCTACGAATGAACTCAAGGGGGCTTAGAATGAGCAGAATAA
>Aepyornis_maximus_OP413804_AD_1669_ND3
TTATACTTCTACTCTCACTCACATTGACTATTATCCTAGCCGTCTTAAACTTTTGATTAGCCCAAACAAACCCAGATGCAGAAAAACTATCCCCATATGAATGCGGCTTTGACCCTCTAGGATCTGCYCGAYTCCCCTTCTCAATTCGATTTTTCCTCAGTAGCCATTCTATTCTTACTCTTCGACWTARNNNNNNNNNNNNNNNNNNNNNNNNNNNNNNNNNNNNNNNNNNNNNNNNNNNNNNNNNNNNNNNNNNNNNNCTCWACTATCCTCTTTCTCCTCACACTAGGGTTAGCCNACGAATGAACTCAAGGGGGCTTAGAATGAGCAGAAT
>Aepyornis_maximus_OP413805_AD_1666_ND3
ATAAACATAATCATATTTATACTTCTACTCTCACTCACATTGACTATTATCCTAGCCGTCTTAAACTTTTGACTAGCCCAAACAAACCCAGATGCAGAAAAACTATCCCCATATGAATGCGGCTTTGATCCTCTAGGATCTGCCCGACTCCCCTTCTCAATTCGATTTTTCCTCAGTAGCCATTCTATTCTTACTCTTCGACCTAGAAATCGCCCTTCTCCTCCCACTCCCCTGAGCAATTCAACTCCCACAACCCTTACTAACCCTATTATGAACCTCTACTATCCTCTTTCTCCTCACACTAGGATTAGCCTACGAATGAACTCAAGGGGGCTTAGAATGAGCAGAATAA
>Aepyornis_maximus_OP413806_AD_1665_ND3
ATAAACATAATCATATTTATACTTCTACTCTCACTCACATTGACTATTATCCTAGCCGTCTTAAACTTTTGACTAGCCCAAACAAACCCAGATGCAGAAAAACTATCCCCATATGAATGCGGCTTTGACCCTCTAGGATCTGCCCGACTCCCCTTCTCAATTCGATTTTTCCTCAGTAGCCATTCTATTCTTACTCTTCGACCTAGAAATCGCCCTTCTCCTCCCACTCCCCTGAGCAATTCAACTCCCACAACCCTTACTAACCCTATTATGAACCTCTACTATCCTCTTTCTCCTCACACTAGGATTAGCCTACGAATGAACTCAAGGGGGCTTAGAATGAGCAGAATAA
>Aepyornis_maximus_OP413807_AD_1664_ND3
ATAAACATAATCATATTTATACTTCTACTCTCACTCACATTGACTATTATCCTAGCCGTCTTAAACTTTTGACTAGCCCAAACAAACCCAGATGCAGAAAAACTATCCCCATATGAATGCGGCTTTGATCCTCTAGGATCTGCCCGACTCCCCTTCTCAATTCGATTTTTCCTCAGTAGCCATTCTATTCTTACTCTTCGACCTAGAAATCGCCCTTCTCCTCCCACTCCCCTGAGCAATTCAACTCCCACAACCCTTACTAACCCTATTATGAACCTCTACTATCCTCTTTCTCCTCACACTAGGATTAGCCTACGAATGAACTCAAGGGGGCTTAGAATGAGCAGAATAA
>Aepyornis_maximus_OP413808_AD_1663_ND3
ARATRGAGAAAAACTATCCCCATAWNAATGCGGCTTTGATCCTCTAGGATCTGCCCGACTCCCCTTCTCAATTCGATTTTTCCTCAGTAGCCATTCNNNNNNNNNNNNNNNNNNNNNNNNNNNNNNNNNNNNNNNNNNNNNNNNNNNNNNNNNNNNNNNNNNNNNNNNNNNNNNNNNNNNNNNNNNNNNNNNNNNNNNNNNNNNNNNNNNNNNNNNNNNNNNNNNNNAATGAACTCAAGGGGGCTTAGAATGAGCAGAAT
>Aepyornis_maximus_OP413809_AD_1662_ND3
ATAAACATAATCATATTTATACTTCTACTCTCACTCACATTGACTATTATCCTAGCCGTCTTAAACTTTTGACTAGCCCAAACAAACCCAGATGCAGAAAAACTATCCCCATATGAATGCGGCTTTGATCCTCTAGGATCTGCCCGACTCCCCTTCTCAATTCGATTTTTCCTCAGTAGCCATTCTATTCTTACTCTTCGACCTAGAAATCGCCCTTCTCCTCCCACTCCCCTGAGCAATTCAACTCCCACAACCCTTACTAACCCTATTATGAACCTCTACTATCCTCTTTCTCCTCACACTAGGATTAGCCTACGAATGAACTCAAGGGGGCTTAGAATGAGCAGAATAA
>Aepyornis_maximus_OP413810_AD_2667_ND3
ATAAACATAATCATATTTATACTTCTACTCTCACTCACATTGACTATTATCCTAGCTGTCTTAAACTTTTGACTAGCCCAAACAAACCCAGATGCAGAAAAACTATCCCCATATGAATGCGGCTTTGATCCTCTAGGATCTGCCCGACTCCCCTTCTCAATTCGATTTTTCCTCAGTAGCCATTCTATTCTTACTCTTCGACCTAGAAATCGCCCTTCTCCTCCCACTCCCCTGAGCAATTCAACTCCCACAACCCTTACTAACCCTATTATGAACCTCTATCATCCTCTTTCTCCTCACACTAGGATTAGCCTACGAATGAACTCAAGGGGGCTTAGAATGAGCAGAATAA
>Accipiter_francesiae_UADBAMJR1247_ND3
ATAAACATAATTACCTTTATACTTACACTATCATTCACCCTAAGCATTATCCTAATCACACTAAACCTCTGACTCGCCCAAATAAACCCTGACTCAGAAAAACTATCACCATACGAATGCGGCTTTGACCCCCTAGGATCTGCTCGACTACCATTCTCCATCCGATTCTTTCTCAGTAGCCATCCTATTCTTACTATTCGACCTAGAAATCGCGCTCTTACTACCACTACCATGAGCTACCCAACTACAATCACCCATCACCACCTTAATCTGAGCCTCCACCATCATCTCTCTCCTCACCCTAGGATTAATCTACGAATGAACCCAAGGAGGCCTAGAATGAGCTGAATAA
>Acridotheres_tristis_FMNH353034_ND3
ATGAACATAATTCTATTCATACTCACCGCATCTCTAACCCTGAGCATCCTACTAACCGCCTTAAACTTCTGATTAGCCCAAATAAACCCAGACTCAGAAAAGCTCTCCCCATACGAGTGTGGATTCGACCCCCTTGGATCCGCCCGACTCCCCTTCTCAGTACGATTCTTCCTAGTAGCAATCCTATTCCTCCTATTCGACCTAGAAATCGCCTTGCTACTTCCCCTACCATGAGCAATCCAACTCCAATCCCCCACCACCACATTAACCTGAGCTTCGACCCTCATCCTCCTCCTAACACTAGGACTGGTCTACGAATGAAAACAAGGCGGACTAGAATGAGCAGAATAA
>Acrocephalus_newtoni_FMNH380001_ND3
ATAAACATAATCACATTCATAATTACCCTATCACTAACCCTAAGCATCACCTTAACTGCACTGAACTTCTGGCTAGCCCAAATAACCCCGGACTCGGAAAAACTATCACCGTACGAGTGTGGATTTGATCCCCTAGGATCTGCCCGACTGCCCTTCTCCATCCGATTCTTCCTAGTAGCTATCCTCTTCCTATTATTCGACCTAGAAATCGCTCTCCTACTCCCCCTCCCATGGGCCATCCAACTGCAAAACCCTACCACTACATTAACCTGAACTTTCATCCTCATCCTACTATTGACCCTAGGGCTTATGTACGAATGAACTCAAGGAGGGCTAGAATGAGCAGAATAA
>Agapornis_canus_FMNH352794_ND3
ATAAACATAATTACCCTGACACTCACACTAACCTTAGCCCTCAGCACAATCCTCATTACACTAAACTTTTGATTAGCCCAAATAAACCCTGACCCAGAAAAACTCTCTCCCTACGAATGCGGATTCGACCCCCTCGGATCCGCCCGCCTCCCATTCTCCATCCGATTCTTCCTCAGTAGCCATCCTATTCCTCCTGTTCGACTTAGAAATCGCCCTCCTCCTTCCCCTCCCCTGAGCCACACAACTAAAATACCCCACCACCACCCTAACCTGAACCGCCATTATCATCGCCCTACTAACCCTTGGCCTAATTTATGAATGATTACAAGGAGGCCTCGAGTGAGCCGAATA
>Artamella_viridis_FMNH384778_ND3
ATGAACACAATCCTGTTCATAATAACCCTGTCCTTGACCCTAAGCATCATCCTAACAGGACTAAACTTCTGATTAGCCCAAACCAACCCAGACTCAGAGAAACTATCCCCATACGAATGCGGCTTCGATCCACTAGGATCCGCCCGGCTGCCATTTTCAATTCGATTCTTCCTAGTAGCCATCCTATTTCTACTTTTCGATTTAGAAATCGCCCTGCTACTACCCCTACCATGGGCCACCCAACTACAAACCCCAACCACTACATTAACATGAACCTCCGTACTAATCATCCTACTAACCCTAGGTCTAATCTACGAATGAGCCCAAGGAGGACTAGAATGAGCCGAATAA
>Atelornis_crossleyi_FMNH393205_ND3
ATCAACATAATTACATTCATACTATCCCTCTCCCTAACACTAGCCACTGTCCTAACCATAGTAAACTTCTGACTTGCCCAAACAAACCCAGACTCAGAAAAACTCTCTCCCTACGAATGCGGCTTTGATCCACTAGGATCTGCTCGCCTCCCCTTCTCCATCCGATTCTTCCTCAGTAGCCATCCTATTCTTACTATTCGACCTAGAGATTGCACTCCTACTACCACTCCCATGAGCAACTCAACTCCAATCTCCCACCACTACCCTTGCCTGAACATCTACCATTATCCTCCTACTCACACTAGGCCTAATCTACGAATGAATACAAGGAGGCCTAGAATGAGCAGAATAA
>Atelornis_pittoides_FMNH393202_ND3
ATCAACATAATCACATTCATACTAACTCTCTCCCTAACACTAAGCATCATCCTAACCACAGCAAACTTCTGACTTGCCCAAACAAGCCCCGACTCAGAAAAACTCTCCCCCTACGAATGCGGCTTCGATCCCCTAGGATCTGCCCGCCTCCCTTTTTCCATCCGATTCTTCCTCAGTAGCCATCCTATTCCTGCTATTTGACCTAGAAATCGCACTCCTACTACCACTCCCTTGAGCAACCCAACTTCAATCCCCCACCACCACTCTCACCTGAACATCAACCATCATCCTCCTACTCACACTGGGCCTAATCTACGAATGAATGCAAGGAGGCCTAGAATGAGCAGAATAA
>Athene_superciliaris_FMNH384685_ND3
ATAAACACAGTCCTACTCATATTCGCCACCTCCCTTGCCCTAAGCACAGCCCTAACCATGTTAAACCTGTGAGTAGCCCAAGTAAAATCAGACCAAGAGAAACTATCCCCATACGAATGTGGCTTCGACCCACTGGGCTCCGCTCGTCTGCCATTCTCAATCCGATTCTTCCTCAGTAGCAATCCTCTTCCTCCTATTTGACCTAGAAATCGCCCTCTTACTTCCCCTCCCGTGGGCCACCCAACTCCAATCCCCCCCCACAACCCTAGCTTGAACATTCACCATAATCACCCTCCTAACCATCGGCCTAATTTATGAGTGAATACAGGGCGGCCTAGAATGAGCTGAGTAA
>Bernieria_madagascariensis_FMNH393255_ND3
ATAAACATAATCACATTCATAATCACCACATCAACAGCCCTAAGCATCATCCTAACTGCACTGAACTACTGACTTGCCCAGACAAACCCAGACTCAGAAAAACTATCCCCATACGAATGCGGCTTCGACCCACTAGGTTCTGCTCGACTACCATTCTCCATCCGATTCTTCCTAGTAGCCATCCTCTTCCTGCTATTCGACCTAGAAATCGCCCTCCTACTACCACTCCCATGGGCCACCCAACTCCAAACCCCCATCACCACACTAACCTGAGCCTCCACGATCATCCTCTTCCTCACCATAGGCCTAATTTACGAATGAACCCAAGGAGGGCTAGAATGGGCAGAATAA
>Brachypteracias_leptosomus_FMNH384731_ND3
ATCAACACAATCACATTCATATTAACCCTCTCCCTAGCACTAAGCATCATCCTAACCGCAGTAAATTTCTGACTTGCTCAAACAAATCCAGACTCAGAAAAACTCTCACCCTACGAGTGTGGCTTCGATCCTCTAGGATCTGCTCGCCTCCCCTTCTCCATTCGATTCTTCCTCAGTAGCCATCCTATTCCTACTATTTGACCTAGAAATCGCACTCCTACTCCCCCTTCCATGAGCAACCCAACTCCAATCCCCCACCACCACCCTCATCTGAACATCCACCATCATCCTCTTACTCACACTGGGCCTAATCTACGAATGAATACAAGGAGGCCTAGAATGAGCAGAATAA
>Geobiastes_squamiger_FMNH384758_ND3
ATCAACATAATCACATTCATACTAACTCTCTCCGTAACCCTAAGCATCATCCTAACCACAGTAAACTTCTGACTCGCCCAAACAAACCCAGACTCAGAAAAACTCTCCCCCTATGAATGTGGCTTCGATCCCCTGGGATCTGCCCGCCTCCCCTTCTCTATCCGATTCTTCCTCAGTAGCCATCCTATTCCTACTTTTCGATCTAGAAATTGCACTTCTACTCCCACTTCCGTGAGCAACCCAACTCCAATCCCCCACTACTACCCTCACCTGAACATCCACCATCATCCTCCTACTCACACTAGGCCTAATCTACGAATGAATACAAGGAGGCCTAGAATGAGCAGAGTAA
>Bradypterus_brunneus_FMNH381475_ND3
ATTAACATAATCACATTCATACTCACCATATCCCTGGCACTAAGCATCATCCTAACCGCACTAAACTACTGACTTGCTCAAATAAACCCAGATCCAGAAAAACTATCACCATACGAGTGTGGTTTCGACCCATTAGGATCAGCTCGACTGCCATTCTCAATCCGATTCTTCCTAGTAGCAATCTTATTCCTCCTATTCGACCTAGAAATCGCCCTCCTACTCCCCCTCCCATGAGCCGTCCAACTCCAAACACCCATAACCACACTAGCCTGAGCATCCATCCTAATCCTCCTCCTCACCCTAGGGCTGGTATACGAATGAACCCAAGGAGGACTTGAATGAGCAGAATAA
>Butorides_striata_FMNH434743_ND3
ATTAATATAATCACATTCATACTAACCCTATCCCTCGCACTATGCATAATTCTAATTACACTAAACTTCTGACTAGCCCAAACCAACCCAGACTCAGAAAAACTATCCCCCTACGAATGTGGTTTCGACCCCCTCGGTTCTGCTCGACTTCCATTCTCCATCCGCTTCTTCCTCAGTAGCAATCCTATTCCTACTATTCGACCTAGAAATCGCACTCCTACTACCCCTCCCATGAGCCATTCAACTCCAATCCCCCGTCACAACACTAATCTGAGCCTCTACTATCATCCTCTTACTCACCCTAGGACTTATTTATGAATGAACACAAGGAGGCCTAGAATGAGCAGAATAG
>Calicalicus_madagascariensis_FMNH356654_ND3
ATGAACATAATCCTATTCATAATCACCCTATCCCTGGGCCTTAGCATTATCTTAACCACACTAAATTTCTGATTAGCCCAAACTAACCCAGATTCAGAAAAACTATCACCTTACGAATGCGGCTTCGACCCACTAGGGTCCGCCCGGCTGCCATTTTCAATTCGATTCTTCCTAGTGGCTATCCTATTCCTGCTATTCGACCTAGAAATCGCCCTCCTACTACCACTACCATGAGCCATTCAACTGCAAACCCCTACCACAACACTAACATGAGCCTCCGTACTTCTACTCTTACTAACATTAGGCCTAATCTACGAATGAAAACAAGGGGGACTAGAATGAGCCGAATAA
>Caprimulgus_enarratus_UADBAMJR1206_ND3
ATAAACATAATCACATTCATACTCACCCTCTCCCTAACCCTAAGCGCAGCCTTAACCGCCCTAAACTTCTGAATCACCCAAATCTCCCCAGACTCAGAAAAACTATCCCCATACGAGTGTGGTTTCGACCCCCTAGGGTCTGCTCGACTGCCATTCTCAATCCGATTCTTCCTCAGTAGCTATCTTATTCCTCCTATTCGACCTAGAAATCGCACTCCTCCTTCCTCTACCCTGAGCCATACAACTCCACCTCCCCACCTCAACCCTAACCTGAACCTCTACAATCATCATTCTCCTCACACTAGGCCTAGTCTACGAATGAACACAAGGCGGACTAGAATGAGCAGAATAA
>Caprimulgus_madagascariensis_FMNH396236_ND3
ATTAACATAATTATATTTATACTCACCCTATCCCTCATCCTAAGCACCGCTTTAACCGCACTAAACTTCTGACTTGCCCAGATCACCCCAGACTCAGAAAAACTATCCCCATATGAATGTGGCTTTGACCCCCTTGGATCAGCCCGATTACCATTCTCAATCCGATTCTTCCTCAGTAGCCATCCTATTCCTCCTATTCGACTTAGAAATCGCGCTACTACTTCCCCTACCATGAGCCATTCAACTTCAATCACCTACTCAAACCCTAACCTGAGCATCCACAATCATCCTCCTACTCACACTAGGATTAATCTACGAATGAATGCAAGGGGGCTTAGAATGAGCAGAATAA
>Ceblepyris_cinerea_FMNH427335_ND3
ATGAACATGCTACTATTCATAATCCTCCTGTCTCTAACTCTAAGCATTGCCCTAACATCACTAAATTTCTGACTGGCCCAAATAACTCCAGACTCAGAGAAACTCTCCCCATACGAATGCGGCTTTGACCCACTAGGGTCCGCCCGGCTGCCATTTTCAATTCGATTTTTCCTAGTAGCGATCCTATTCCTACTGTTCGATCTAGAAATTGCCCTACTGCTACCATTGCCATGAGCCATCCAACTACAAACCCCTACCACTACACTAATATGAGCCTCTATTCTAATCCTCCTCCTCACCCTAGGCCTAATTTACGAATGAGCCCAAGGGGGACTAGAGTGGGCAGAATAA
>Centropus_toulou_FMNH436424_ND3
ATCAACATAATCCTACTCATATTTACCCTATCCCTCACTCTAAGCATCATCCTCACTACACTAAACTTCTGACTAACCCAAATCAACCCAGATTCAGAAAAACTCTCCCCATACGAATGTGGATTTGATCCACTAGGTTCTGCTCGACTTCCTTTCTCAATTCGATTCTTCCTCAGTAGCTATCCTATTCCTTTTATTCGATTTAGAAATTGCTCTATTACTACCACTCCCATGAGCTACACAACTACAATCGCCCATAATAACCCTAACTTGAACATCCGCTATCATCATCCTCCTCACATTAGGATTGATTTATGAATGAATACAAGGAGGTCTAGAATGAGCAGAATAA
>Cinnyris_notata_FMNH393444_ND3
ATAAACATAATTCTATTCATAATCACCCTCTCACTAACCCTAAGCATCGTCCTGACCCTCCTAAACTTCTGACTCGCCCAAATATCCCCTGACTCAGAAAAACTATCACCATACGAATGCGGATTCGACCCACTAGGCTCTGCTCGCCTTCCATTCTCCATCCGATTCTTCATAGTAGCAATCCTGTTCCTCTTATTCGACCTAGAAATCGCCCTACTACTACCACTACCATGAGCCACCCAACTCCAATCTCCAGCCACCACCCTAGCCCTAGCCTCTTCCCTAATTCTCCTCCTCACCCTGGGCCTCATCTACGAATGAATCCAAGGAGGACTAGAATGAGCAGAATAA
>Cinnyris_souimanga_FMNH393425_ND3
ATAAACATAATCCTATTCATAATCGCCCTATCACTAACCCTAAGTATCGCCCTGACCCTGCTAAACTTTTGACTAGCCCAAATAACCCCCGACTCAGAAAAACTATCGCCGTACGAATGCGGATTCGACCCACTAGGCTCCGCTCGCCTACCATTCTCCATCCGATTCTTCCTGGTAGCCATCCTATTCCTGCTCTTCGACCTAGAAATCGCCTTACTACTGCCCCTACCATGGGCCATCCAACTCCAATCCCCCACCACCACTCTAGCCCTAGCCTCCTCCCTCCTTTTCCTCCTCACCCTAGGCCTCATCTACGAGTGAGTCCAGGGAGGACTGGAATGAGCAGAATAA
>Cisticola_cherina_FMNH352929_ND3
ATAAACATAATCACATTCATACTTACCCTATCCCTGGCCCTAAGCATCACCTTAACCATACTCAACCTATGACTAGCTCAAACAAACCCAGACTCAGAAAAACTCTCACCATATGAATGCGGCTTCGACCCACTTGGCTCAGCTCGACTACCATTCTCCATCCGATTTTTCCTAGTAGCTATCCTATTCCTCCTATTCGACCTAGAAATCGCCCTACTACTCCCCCTCCCATGAGCTACACAACTCCAAACCCCCATCATTACACTAGCATGGACCACCACCCTCATCCTACTACTCACCCTAGGCTTAATTTACGAATGAGCCCAAGGAGGGCTAGAATGAGCCGAATAA
>Copsychus_albospecularis_FMNH360050_ND3
ATGAATATAATCCTATTCATAATCGCCACATCCCTAACCTTGAGTATCGCCTTAACTGCCCTAAACTTCTGACTAGCCCAAATGACCCCAGACTCAGAAAAATTATCCCCATACGAATGTGGATTTGACCCACTAGGCTCCGCTCGACTCCCCTTTTCAATCCGATTCTTCCTAGTGGCTATCCTATTCCTCCTCTTCGACCTAGAAATCGCCCTCCTACTTCCCCTACCCTGAGCAACACAACTCCAATCTCCTATGACCACACTAGCCTGAACCTTTATTCTAATCCTCCTCCTCACCCTAGGACTAATTTATGAATGAACCCAAGGAGGACTAGAATGGGCAGAATAA
>Coracopsis_vasa_FMNH384671_ND3
ATAAACATAATCATATTTATACTCATCTCAACCTTTACCCTTAGCGCAGCCTTAACCTCACTGAACTTTTGAATTACTCAAATAAGCCCAGACTCAGAAAAACTATCCCCCTACGAATGCGGATTCGACCCACTAGGATCTGCCCGACTTCCATTCTCAATCCGATTTTTCCTCAGTAGCCATCCTATTCCTCCTATTCGACTTAGAAATCGCCCTTCTATTACCACTACCATGAGCCACTCAACTAAAACACCCAACCACTACCCTAATCTGAGCCTCCACTATCATCCTCCTACTAACCCTCGGCCTAATCTACGAATGATTGCAAGGGGGTCTAGAATGAGCAGAATG
>Corythornis_madagascariensis_UADBAMJR1223_ND3
ATCAACACACTAACATTTATACTCACCCTATCCTTCATCCTCAGCACCATCCTAACCTTACTAAACTTTTGACTAGCACAAATTAAACCGGACTCAGAAAAACTCTCCCCCTATGAATGCGGCTTTGACCCCCTAGGATCTGCCCGACTTCCATTCTCCATTCGATTCTTCCTCAGTAGCCATCCTATTCCTCCTATTCGACCTAGAAATTGCACTACTCCTACCACTACCATGAGCTATCCAACTACACTCTCCAACCACTACCCTCTCCTGAACATTCACAATCATTTCCCTCTTAACTCTAGGACTCATTTACGAATGACTTCAAGGAGGCCTAGAATGAGCAGAGTAA
>Corythornis_vintsioides_UADBAMJR1277_ND3
ATCAACATACTAACATTCATACTCACCCTATCCTTCATCATCAGTACTATCTTAACTCTACTAAACTTCTGATTAGCTCAAACTAAACCAGACTCAGAAAAACTCTCCCCCTACGAATGCGGCTTCGACCCCCTAGGCTCTGCCCGACTTCCATTCTCTATCCGATTCTTCCTCAGTAGCCATTTTATTCCTCTTATTTGACCTAGAAATCGCACTGCTCCTGCCACTCCCATGAGCCATTCAACTACACTCTCCAACCACTACCCTCTCCTGAACCTTCACAATCATCACCCTCTTAACCCTAGGACTCATCTATGAGTGACTTCAAGGGGGCCTAGAATGAGCGGAATAA
>Coua_caerulea_FMNH472533_ND3
ATAAACATAATTATATTTATACTCACTATATCATTACTCCTAAGTATCATCCTCATTATACTAAACCTCTGACTAACCCAAATCAACCCAGACTCAGAAAAACTATCTCCATACGAATGTGGATTTGACCCCCTAGGCTCTGCCCGACTCCCATTTTCAATCCGATTTTTTCTGAGTAGCAATCCTATTCCTTCTATTTGACCTAGAAATTGCACTCCTATTACCCCTACCATGAGCTACCCAACTCCAATCTCCAACCACTACCTTAACCTGAGCCTTCCTCATCCTCCTCTTACTCACACTAGGACTCATCTACGAATGAATTCAAAATGGACTAGAATGAGCAGAATAA
>Coua_coquereli_FMNH434632_ND3
ATAAACATACTAACATTTATACTTACTATATCATTTCTCCTAAGCATCATCCTCATCACACTAAACTTCTGACTAACCCAAATTAACCCAGATTCAGAAAAACTATCCCCATACGAATGTGGATTTGACCCCCTAGGATCTGCTCGACTTCCATTCTCAATCCGATTTTTCCTAGTAGCAATCCTATTCCTTCTATTCGACTTAGAAATTGCACTCTTACTACCCCTACCATGAGCCACCCAACTCCAATCTCCAACCACAACCCTAACCTGAGCCTTCCTCATCCTCCTCCTACTCACACTAGGATTAGTCTACGAATGAATTCAAAATGGACTAGAATGAGCAGAATAA
>Coua_cristata_FMNH472479_ND3
ATAAACATAGTTATATTTATACTTATTATATCACTACTCCTAAGCACCATCCTTATCGCACTAAACTTCTGACTAACCCAAATCAATCCAGACTCAGAAAAACTATCCCCATACGAATGTGGATTCGACCCCCTAGGCTCTGCTCGACTCCCATTCTCAATCCGATTCTTCCTGAGTAGCAATCCTATTCCTCCTATTCGACCTAGAAATTGCACTCCTACTACCCCTACCATGAGCCACCCAACTCCAATCTCCAACCACCACCTTAACTTGAGCCTGCCTCATCCTCCTCTTGCTCACACTAGGGTTAATCTATGAGTGAATTCAAAATGGCCTAGAATGAGCAGAATAA
>Coua_cursor_UADBAMJR1143_ND3
ATAAACATACTAACATTTATACTTACTATATCATTTCTCCTAAGCATCATCCTCATCACACTAAACTTCTGACTAACCCAAATTAACCCAGACTCAGAAAAACTGTCCCCATACGAATGTGGATTTGACCCCCTAGGATCTGCTCGACTTCCATTCTCAATCCGATTTTTCCTAGTAGCAATCCTATTCCTTCTATTCGACTTAGAAATTGCACTCTTACTACCCCTACCATGAGCCACCCAACTCCAATCTCCAACCACAACCCTAACCTGAGCCTTCCTCATCCTCCTCCTACTCACACTAGGATTAGTCTACGAATGAATTCAAAATGGACTGGAATGAGCAGAATAA
>Coua_gigas_FMNH393209_ND3
ATAAACATACTTATATTTATACTTACCATATCATTACTCCTAAGCACCATCCTCATTATACTTAACTTCTGGCTAACCCAAATTAACCCAGACTCAGAAAAGCTGTCCCCATATGAATGTGGGTTTGATCCCCTAGGATCTGCTCGACTCCCATTCTCAATTCGATTCTTCCTGAGTAGCAATCCTATTCCTCTTATTCGACCTAGAAATTGCACTCTTACTACCTCTACCATGAGCTACCCAACTCCAATCTCCAACCACAACCCTGACCTGAGCCTTCCTTATCCTCCTCCTACTCACACTAGGACTAGTCTACGAATGAATTCAAAATGGACTAGAATGAGCTGAATAA
>Coua_olivaceiceps_FMNH434432_ND3
ATAAACATACTAACATTTATACTTACTATATCATTTCTCCTAAGCATCATCCTCATCACACTAAACTTCTGACTAACCCAAATTAACCCAGACTCAGAAAAACTGTCCCCATACGAATGTGGATTTGACCCCCTAGGATCTGCTCGACTTCCATTCTCAATCCGATTTTTCCTAGTAGCAATCCTATTCCTTCTATTCGACTTAGAAATTGCACTCTTACTACCCCTACCATGAGCCACCCAACTCCAATCTCCAACCACAACCCTAACCTGAGCCTTCCTCATCCTCCTCCTACTCACACTAGGATTAGTCTACGAATGAATTCAAAATGGACTGGAATGAGCAGAATAA
>Coua_reynaudii_UADBAMJR0893_ND3
ATAAACATACTTATATTTATACTCACCATATCATTACTCCTAAGTATCATCCTCATCATATTAAACTTCTGACTAACCCAAATCAACCCAGATTCAGAAAAACTATCCCCATACGAATGTGGATTTGATCCCCTAGGATCTGCTCGACTTCCATTCTCAATCCGATTTTTCCTGAGTAGCAATCCTATTCCTTCTATTTGATCTAGAAATTGCACTCTTACTGCCTCTACCATGAGCCACCCAACTCCAATCTCCAACCACAACCCTAACCTGAACCTTCCTCATCCTCCTCCTACTCACACTAGGACTAGTTTATGAATGAATTCAAAATGGACTGGAGTGGGCGGAATAA
>Coua_ruficeps_UADBAMJR1108_ND3
ATAAACATAATTATATTTATATTTACTGTATCACTACTCCTAAGTATCATTCTCATTACACTAAACTTTTGACTAACTCAAATCAATCCAGATTCAGAAAAATTATCCCCATACGAATGTGGATTCGACCCCCTAGGATCTGCTCGCCTGCCATTCTCAATTCGATTTTTCCTGAGTAGCAATCCTATTCCTCCTATTCGACCTAGAAATTGCACTCTTACTGCCCCTACCATGAGCAACTCAACTCCAATCTCCAACCACAACCCTAACTTGAACCTTCCTCATTCTCCTCTTACTCACACTAGGACTAGCCTACGAATGAATTCAAAACGGACTAGAATGAGCAGAATAA
>Coua_verreauxi_FMNH472476_ND3
ATAAACATAATTATATTTATACTCATCATATCATTACTCCTAAGCACCATCCTCATCATACTAAACTTCTGATTAACTCAAATCAACCCAGACTCAGAAAAACTATCCCCATACGAATGCGGATTTGACCCCCTAGGCTCCGCTCGACTCCCATTCTCAATTCGATTTTTCCTCAGTAGCAATCCTATTCCTTCTATTTGACCTAGAAATTGCACTCCTACTACCCCTACCATGAGCCACTCAACTCCAATCTCCAACCACTACCCTAGCCTGAACCTTCCTCATCCTCCTCTTACTCACACTAGGACTAGCCTATGAATGAATTCAAAATGGACTAGAATGAGCAGAGTAA
>Crossleyia_xanthophrys_FMNH435043_ND3
ATAAACATAATCACATTCATAATCACCATATCCCTAGCCCTAAGTATCATCATAACCGCACTAAATTTCTGGCTCGCCCAAATAAACCCAGACTCAGAGAAACTATCCCCATACGAATGCGGCTTCGACCCACTAGGGTCCGCCCGGCTACCATTTTCAATCCGATTCTTCCTAGTAGCCATCCTCTTCCTCTTATTCGACCTAGAAATCGCCCTACTCCTGCCACTCCCATGAGCCACCCAACTCCAAACCCCCACCACCACCCTTATCTGAGCCTCCACCCTCATCCTGTTCCTAACCCTAGGCCTAATTTACGAATGAGCCCAAGGAGGGCTAGAATGAGCAGAATAA
>Cryptosylvicola_randrianasoloi_FMNH396198_ND3
ATAAACATAATCTCATTCATAATCACCACATCCCTAACCCTCAGCATCACCCTAACTGCCCTAAACTACTGACTCGCCCAAACAAACCCAGACCAAGAAAAACTATCCCCATACGAATGCGGCTTCGACCCACTAGGCTCTGCTCGACTGCCATTTTCAATCCGATTCTTCCTAGTAGCCATCCTATTCCTACTCTTCGACCTAGAAATCGCTCTACTCCTACCACTCCCATGAGCCACCCAACTTCAAAGCCCTATCACCACACTAATCTGAGCCTCCACCATCATCCTGTTCCTCACCATAGGCCTAATCTACGAGTGAACCCAAGGCGGACTAGAATGGGCAGAGTAA
>Cuculus_poliocephalus_FMNH436423_ND3
ATAAACATAATTATATTTATACTAACTATATCACTCACCTTAAGTATCATCTTAACTACACTAAACTTTTGACTTGCACAGATAACTCCAGACGCAGAAAAACTCTCACCCTACGAATGTGGATTCGACCCACTAGGATCTGCTCGGCTACCCTTCTCAATCCGATTCTTTCTTAGTAGCAATCCTGTTCTTACTATTCGACTTAGAAATTGCATTGCTTCTACCCCTCCCATGAGCAACCCAACTCCAATCTCCAACCACTACACTAACCTGAACCTCCACAATCATTCTACTACTTACACTAGGACTAATCTATGAATGACTACAAGGTGGCCTAGAGTGAGCAGAATAA
>Cyanolanius_madagascariensis_UADBAMJR0510_ND3
ATGAACATAATCATATTCATAATGGTCCTATCACTTACCCTAAGCATCGCCCTAACCGCACTAAATTTTTGACTGGCCCAGGCCAATCCAGACTCGGAGAAGTTATCCCCATACGAATGTGGATTCGACCCACTAGGGTCCGCCCGGCTGCCATTTTCAATTCGATTCTTCCTAGTAGCTATCTTATTCCTCCTGTTCGATCTGGAAATCGCCCTACTACTACCCCTACCATGAGCCACCCAACTACAAGACCCTACCACCACACTAACATGAGCCTCAATCCTAGTACTTCTACTAACTCTAGGATTAATCTACGAATGAACCCAAGGAGGACTAGAATGGGCCGAATAA
>Dicrurus_forficatus_UADBAMJR1262_ND3
ATGAACATAATCCTATTCATGCTCACTATGTCCCTAGCCCTGAGCATCTTACTAACCGCACTAAACTTTTGACTAGCTCAAATAAACCCAGACTCAGAAAAACTATCTCCCTATGAATGCGGCTTCGACCCCCTGGGGTCCGCCCGGCTGCCATTTTCAATTCGATTCTTCCTAGTAGCAATCCTGTTCCTATTATTCGACCTAGAAATCGCCTTACTACTACCACTACCATGAGCCATACAACTACAAACCCCAACCACAACATTAATATGAACCTCCATTCTGGTAATTCTACTTACTCTAGGCCTAGTCTACGAATGAATCCAAGGAGGCCTCGAATGAGCAGAGTAA
>Dryolimnas_cuvieri_UADBASMG19464_ND3
ATCAACATAATTACATTTATACTCACCATATCCTTCATCCTAAGCACAATCCTAATAACACTAAACTTTTGACTAACTCAAACCAACCCAGACTCAGAAAAATTATCCCCCTACGAATGTGGATTTGACCCACTAGGATCCGCCCGCCTCCCCTTTTCCATCCGATTCTTCCTCAGTAGCTATCTTATTCCTCCTATTCGACCTAGAAATCGCACTCCTACTCCCCCTCCCATGAGCCACTCAACTTCAATCCCCCACCACTACCCTCATCTGAGCCTCCCTAATCATTGTCCTACTCACCTTAGGATTAATCTATGAATGAATACAAGGCGGC
>Eremopterix_hova_FMNH396138_ND3
ATGAACATAATCCTATTTATAATAGTACTCTCCCTCATCCTAAGCCTCACCCTAACCACCCTAAACTTCTGACTCGCCCAAACATACCCAGATACTGAAAAACTATCCCCCTACGAATGTGGATTCGACCCCCTAGGATCAGCCCGCCTCCCATTCTCCATCCGGTTCTTCCTAGTAGCAATCCTATTTCTACTATTCGACCTAGAAATCGCCCTACTCCTGCCACTTCCCTGAGCCACCCAACTCCAAGACCCTATCACCACACTAATCTGAGCCTCTACCCTCATTCTCCTCCTCACTCTAGGCCTCATCTACGAATGAATCCAGGGCGGCCTAGAATGAGCAGAATAA
>Euryceros_prevostii_FMNH356691_ND3
ATGAACATAATCCTATTCATAATGGCCCTATCCCTGGGCCTCAGCATCATCTTAACCCTACTAAACTTCTGACTAGCCCAAATCAACCCAGACTCAGAAAAACTGTCCCCGTACGAATGTGGCTTTGATCCACTGGGGTCCGCCCGGCTGCCATTTTCAATTCGATTTTTCCTAGTAGCTATCTTATTCTTACTATTTGATTTAGAAATCGCCCTACTACTACCCCTCCCATGAGCCATTCAACTACAAACCCCCATTACCACCCTAGCATGAGCCTCCGCACTAATCCTCTTACTAACCTTAGGTTTAATCTACGAATGAGCCCAAGGAGGACTAGAATGGGCCGAATAA
>Eurystomus_glaucurus_FMNH384689_ND3
ATCAACATAATTACATTTATACTAACCCTATCAATAATCCTGACTATTGTCCTCACCACATTAAACTTCTGGCTTGCCCAAATAAACCCCGAATCAGAAAAACTCTCCCCGTATGAATGCGGATTTGACCCACTAGGATCTGCCCGACTTCCATTCTCAATCCGATTCTTCCTCAGTAGCAATTCTATTTCTACTATTCGACCTAGAAATCGCCCTATTACTTCCCCTCCCATGAGCTACTCAACTTCAATCCCCAACCCACACCCTCACCTGAACAGCCATTATCCTCTCACTACTTACACTTGGCCTAATCTATGAGTGAATACAAGGAGGCCTAGAATGAGCCGAATAA
>Falculea_palliata_FMNH356670_ND3
ATGAACACAATCCTATTCATGATAGCCTTATCCCTAGGTCTGAGCATCCTCCTAACAATATTAAACTTCTGACTGGCCCAGACCAACCCAGACTCAGAGAAACTATCCCCATACGAATGCGGCTTCGATCCACTAGGATCCGCCCGGCTACCATTCTCAATTCGATTCTTCCTAGTAGCCATCCTATTCCTGCTTTTCGACCTAGAAATCGCCCTACTACTACCACTACCATGAGCCACCCAACTACAAACCCCAACCACCACACTAACATGAACCTCAGTGTTAATCCTCCTACTAACCCTAGGACTAATCTACGAATGAACCCAAGGAGGACTAGAATGGGCCGAATAA
>Foudia_madagascariensis_UADBAMJR1012_ND3
ATGAACATAATCACATTCATATTCACTCTATCACTAGCCCTGAGTGCACTCCTAACCGCTTTAAACTTCTGACTCGCCCAAATAAACCCAGACTCAGAGAAACTATCCCCATACGAATGTGGATTCGACCCCCTAGGATCTGCTCGACTACCATTCTCAATCCGCTTCTTCCTAGTTGCTATTCTATTCCTACTATTTGACCTAGAAATTGCACTACTCCTCCCTCTACCCTGAGCCACCCAACTCCAATCCCCCACTACTACCCTAGCCTGAGCCTCCCTACTTATCTTACTCCTTACACTAGGACTAGTATACGAATGAATCCAAGGAGGACTAGAATGGGCAGAGTAA
>Hartertula_flavoviridis_UADBAMJR0590_ND3
ATAAACACAATCACATTCATATTTATTACATCCCTGACCCTAAGCATCACCCTAACCGCACTAAACTACTGACTTGCCCAAACAAACCCAGACCCAGAAAAACTATCCCCATACGAATGTGGCTTCGATCCTCTAGGCTCTGCTCGATTACCATTTTCAATCCGATTCTTCCTAGTAGCTATCCTCTTCCTACTATTCGACCTAGAAATCGCCCTCCTGCTCCCACTCCCATGAGCTGTTCAACTCCAAACACCCACCAACACACTAACTTGAGCCCTCACTATCATCTCCTTTCTCACCCTAGGCCTAATCTACGAATGAACTCAAGGAGGACTAGAATGGGCAGAATAA
>Hartlaubius_auratus_FMNH384699_ND3
ATGAACATAATCCTATTCATACTCGCCTCCTCCCTAACCCTAAGCATCCTCCTAACCGCCTTAAACTTCTGACTGGCCCAAATAACCCCAGACTCAGAAAAACTATCCCCATATGAATGTGGATTCGATCCCCTAGGATCCGCCCGGCTCCCTTTCTCAATCCGATTCTTCCTGGTAGCAATCCTATTCCTTCTCTTCGACCTAGAAATCGCCCTCCTACTCCCCCTGCCCTGAGCAGTCCAACTGCAATCCCCTACCACTACTCTAGCCTGAGCCTCCACCCTAATCATCCTCCTCACATTAGGCTTAATCTACGAATGAAAACAAGGCGGCCWAGAATGAGCAGAGTAA
>Hypositta_corallirostris_FMNH363833_ND3
ATGAATATAATCCTATTTATAATAACCCTATCCCTGGGCCTGAGCATCACCTTAACCACACTAAACTTCTGACTAGCCCAAACCAACCCCGACTCAGAGAAACTATCTCCCTACGAATGTGGTTTTGACCCACTAGGGTCCGCCCGGCTTCCATTTTCAATTCGATTTTTCCTAGTAGCCATCTTATTTCTACTATTCGACCTAGAAATCGCCCTACTACTACCACTACCATGAGCCACCCAACTACAAGACCCTACCGCTACATTAACATGAACCTCCACCCTAATCCTCCTACTCACCCTAGGCCTAATCTACGAATGAGCCCAAGGAGGACTAGAATGAGCCGAATAG
>Hypsipetes_madagascariensis_UADBAMJR1261_ND3
ATGAACATAGTCACATTCATGTTCGCTGCATCCTTGGCCCTAAGCATTGCCCTAACCACACTAAACTTCTGGCTGGCCCAGATAACCCCTGACTCAGAAAAACTCTCCCCATACGAATGCGGCTTTGACCCACTAGGATCCGCCCGACTTCCATTCTCAATCCGATTCTTCCTAGTAGCAATCCTATTTCTCCTATTCGACCTAGAAATCGCCCTCCTACTACCCCTCCCATGAGCTATCCAACTTGACACCCCAACTACCACACTAGCATGGGCCTCCGCCCTAATCCTAATCCTAACCCTGGGCCTAGTGTACGAATGAGCCCAAGGGGGACTAGAATGAGCAGAATAA
>Lepidopygia_nana_FMNH352980_ND3
ATAAACATAATCATATTCATATTCACCTTATCCATAGCCCTAAGCATCATCCTAACCACATTAAACTTCTGACTCGCCCAAATGAACCCAGACCCAGAAAAACTATCCCCATACGAATGTGGATTCGACCCCCTAGGATCCGCCCGACTACCATTCTCAATCCGATTCTTCCTAGTAGCCATCCTATTCCTCTTATTTGACCTAGAAATCGCCCTACTACTCCCCCTACCATGAGCAATCCAACTTCAATCCCCTATCACCACCCTAACCTGAGCCTCCACACTAATCCTACTACTAACCCTAGGCCTCATGTACGAATGAGCCCAGGGAGGACTAGAATGAGCAGAATAA
>Leptopterus_chabert_FMNH352880_ND3
ATGAATATAGTCTTATTCATAATATCTCTATCATTAAGCCTAAGCATTATTATAACAGCACTAAACTTCTGACTAGCCCAAATAAACCCAGACTCAGAAAAACTATCCCCATACGAATGCGGATTCGACCCACTAGGATCCGCCCGGCTGCCATTTTCAATTCGATTCTTCCTAGTAGCCATCTTATTCCTCCTATTTGACCTAGAAATCGCCCTACTACTACCACTACCATGAGCCACCCAACTACAAGACCCAACTACCACCCTAACATGAGCCTCAACATTAATTCTACTACTCACCTTAGGACTAATCTACGAATGAGCTCAAGGAGGACTAGAATGAGCCGAGTAA
>Limosa_lapponica_FMNH352778_ND3
ATAAACATAATCACATTCATATTAACCCTATCCCTTATCCTAAGCACCATCCTAACCACATTAAATTTTTGACTCGCCCAAATAAATCCAGACTCAGAAAAACTATCCCCATACGAATGCGGATTTGATCCACTAGGATCTGCCCGACTCCCATTCTCAATCCGCTTCTTCCTCAGTAGCAATCTTATTCCTACTATTCGACCTAGAAATCGCCCTCTTACTTCCACTTCCATGAGCAATCCAACTTCCATTTCCCTCTATAACCCTAACCTGAACCTCTGCTATCATCACTTTACTCACACTCGGACTAATTTATGAATGAGCACAAGGAGGTTTAGAATGAGCAGAATAA
>Lophotibis_cristata_FMNH345600_ND3
ATTAACATAATCACATTTATACTCACTCTATCCCTCGCCCTAACCACCATCCTGACCACAGTAAACTTCTGACTTGCCCAAACTAACCCAGACTCAGAAAAACTATCCCCATACGAATGTGGATTCGACCCCCTTGGATCTGCTCGCCTTCCATTCTCAATCCGCTTCTTCCTCAGTAGCAATCCTATTCCTACTATTCGACCTAGAAATCGCACTCCTACTACCACTTCCATGGGCCACCCAACTCCAATCACCCACCACCACCCTAACTTGAGCCTCCATCATTATCATTCTACTCACACTAGGACTAATCTATGAATGAACCCAAGGGGGCTTAGAATGAGCAGAATAA
>Mentocrex_beankaensis_FMNH431145_ND3
ATCAACATAATCACATTTATAATCACACTCTCCCTCATCCTAAGCACTACCCTTATTACATTAAATTTATGAATTACCCAAATTAACCCTGACCCAGAAAAACTATCCCCATACGAATGCGGCTTCGACCCACTAGGTTCCGCTCGATTACCATTCTCAATCCGCTTTTTTCTCAGTAGCCATCTTATTCCTACTATTCGACCTAGAAATCGCACTACTACTCCCCCTTCCATGGGCCATCCAACTTCAACACCCCACCACCACCCTAACCTGAACCACCGCCCTCATCCTATTACTCACCCTAGGACTAATCTATGAATGAATACAAGGCGGCCTAGAATGAGCAGAATAA
>Merops_superciliosus_FMNH352817_ND3
ATCAACATAATCACCTTTATACTTACCCTCTCAGCTGTCCTCTCCACCACTCTAGCTGGACTTAGCTTCTGACTGGCCCAAACAACCCCAGACCCAGAAAAACTCTCCCCCTATGAATGTGGATTCGATCCCCTCGGATCTGCCCGACTTCCATTCTCCATCCGATTCTTCCTCAGTAGCTATCTTGTTCCTATTATTCGACCTAGAAATCGCCCTACTTCTACCCCTCCCATGAGCCACCCAACTCCAATCCCCAACCTCTACCCTAACATGAACCCTCGCTATTCTCTCACTCCTCACACTGGGACTGGTCTACGAATGAATGCAAGGCGGCCTAGAATGAGCGGAATAA
>Milvus_migrans_FMNH431139_ND3
ATCAACACAATTACCTTCATACTCACACTATCTCTTATCCTAAGCACCATCCTAATTACATTAAACCTCTGACTCGCCCAAACAAACCCCGACTCAGAAAAACTATCCCCGTACGAATGTGGCTTCGATCCCCTTGGATCCGCCCGACTTCCATTCTCAATCCGATTCTTCCTCAGTAGCCATCCTATTCCTACTATTCGACCTAGAAATCGCACTCCTACTCCCACTACCATGAGCCATCCAACTACAATCACCTACCACTACCCTAACTTGAGCCTTCATCATCATTTCTCTCCTCACATTAGGACTAATCTACGAGTGACTCCAAGGGGGCTTAGAATGAGCCGAATAG
>Monticola_imerinus_FMNH429330_ND3
GAACATAATCATGTTTATAATCACCCTCTCCCTAACTCTAAGTATCGCTCTAACCGCCCTAAACTTTTGACTAGCCCAAATAACCCCCGACTCAGAAAAACTATCCCCATACGAATGCGGATTCGACCCCCTGGGGTCCGCCCGACTCCCCTTTTCAATTCGATTCTTCCTAGTAGCAATCCTATTCCTACTATTTGACCTAGAAATCGCCCTCCTACTGCCCCTACCATGAGCAACACAACTCCAATCCCCCACAACCACACTAATCTGAGCCTCTACCCTAATCCTCCTCCTAACCCTTGGCCTAGTGTACGAATGAATCCAAGGAGGATTAGAATGAGCAGAATAA
>Monticola_sharpei_UADBAMJR1263_ND3
ATGAACATAATCATGTTTATAATCACCCTCTCCCTAACTCTAAGTATCGCTCTAACCGCCCTAAACTTTTGACTAGCCCAAATAACCCCCGACTCAGAAAAACTATCCCCATACGAATGCGGATTCGACCCCCTGGGGTCCGCCCGACTCCCCTTTTCAATTCGATTCTTCCTAGTAGCAATCCTATTCCTACTATTTGACCTAGAAATCGCCCTCCTACTGCCCCTACCATGAGCAACACAACTCCAATCCCCCACAACCACACTAATCTGAGCCTCTACCCTAATCCTCCTCCTAACCCTTGGCCTAGTGTACGAATGAATCCAAGGAGGACTAGAATGAGCAGAATAA
>Motacilla_flaviventris_FMNH431196_ND3
ATTAACATAATCCTCTTCATATTCACCCTATCACTAGCCTTAAGCATCCTCCTAACCGCACTAAACTTCTGACTAGCCCAAATAAACCCAGACTCAGAGAAACTATCCCCATACGAATGCGGCTTTGACCCCCTAGGATCCGCTCGCCTCCCCTTCTCAATCCGCTTTTTCCTAGTAGCCATCCTATTCCTCCTATTCGACCTAGAAATCGCCCTACTCCTCCCACTACCATGAGCTACCCAGCTACAATCCCCTACCACCACCCTAATTTGGGCCTCCTCACTCATCTTCCTCCTCACACTAGGACTTGTGTACGAATGAATTCAAGGAGGCTTAGAATGAGCAGAGTAA
>Mystacornis_crossleyi_UADBAMJR0610_ND3
ATGAATACAATCCTATTCATATTAACCCTATCCCTAACCCTAAGCATCGCCCTAACCATTCTCAACCTATGACTAGCTCAAACCGCCCCAGACTCAGAAAAACTATCCCCATACGAATGCGGCTTTGACCCACTGGGATCCGCCCGGCTGCCATTCTCAATCCGATTCTTCCTAGTAGCCATCCTATTCCTGCTATTCGACCTAGAAATCGCCCTACTACTCCCCCTGCCATGAGCCACCCAACTACAAAACCCAGACATCACACTAACATGAGCCTCCACCTTAATCGCCCTACTTACCCTAGGACTAATCTACGAATGAACCCAAGGAGGACTAGAATGAGCAGAATAA
>Neodrepanis_coruscans_FMNH393232_ND3
ATGAACACAATCCTCTCCACACTATTGCTATCCCTAGTCTTAAGCACAATCCTAACCATAACAAATTTTTTATTAGCACAAACTAATCCCGACTCAGAAAAACTTTCACCCTACGAATGTGGATTTGACCCCCTAGGTTCAGCCCGATTACCATTCTCAATCCGCTTCTTCTTAGTAGCTATCTTATTCCTTCTGTTTGATCTAGAAATCGCCCTGCTTCTCCCTCTCCCTTGAGCTACCCAACTTCAATTCCCCTCAACTACCATAACATGAACTTATGCCATCATCACCCTCCTAACACTAGGCCTTATCTATGAATGAACCCAAGGAGGCCTAGAATGAGCAGAATAG
>Neodrepanis_hypoxantha_UADBAMJR12_ND3
ATGAACACAATCCTCTCTACACTACTACTATCTCTGACCCTAAGCACAATTTTAACCATAGTAAATTTTCTACTAGCACAAGTCAACCCAGACTCAGAAAAACTTTCCCCCTACGAATGTGGATTTGATCCTTTAGGCTCAGCTCGATTACCATTCTCAATCCGCTTCTTCCTAGTAGCTATCCTATTCCTACTATTTGACCTAGAAATCGCTCTCCTCCTCCCTCTCCCATGAGCCACCCAACTTCAATTCCCTTCAGCCACCATAACATGAACTTATATCATTATTATTCTCTTAACACTGGGCCTTATCTATGAATGAACCCAAGGGGGCTTAGAATGAGCAGAATAA
>Neomixis_striatigula_FMNH436456_ND3
ATCAACATAATCACATTCATAATCACCCTATCAGCAACCCTAAGCATCGCCCTAACCCTTTTAAACCTATGACTAGCCCAGATAAACCCAGACTCGGAAAAACTATCCCCATATGAGTGCGGCTTTGATCCACTTGGATCTGCCCGACTACCATTCTCCATTCGATTCTTTCTAGTAGCAATCCTATTCCTACTGTTCGACCTAGAAATTGCCTTACTACTACCACTCCCATGGGCCATCCAACTACAAACTCCAACTACCACACTAGCATGAACCACCACCCTCATCCTACTACTTACCCTAGGCCTAGTGTACGAATGAGTCCAAGGAGGGCTAGAATGAGCAGAATAA
>Neomixis_tenella_FMNH396128_ND3
ATTAACATAATCACATTCATAATCACCCTATCAGCGACCCTAAGCATCGCCCTGACCCTCCTAAACTTATGACTAGCCCAAATAAACCCAGACTCAGAAAAACTATCTCCATATGAATGCGGCTTTGATCCCCTTGGATCCGCCCGACTACCATTCTCCATTCGATTCTTTCTCGTAGCTATCCTATTCCTGCTATTCGACCTAGAAATTGCCCTACTACTCCCCCTCCCATGAGCCACCCAACTACAAAATCCAACTACCACACTAGCATGAGCTACCGCCCTCATCCTACTACTTACCCTGGGCCTAGTATACGAATGAACCCAAGGAGGGCTAGAATGAGCAGAATAA
>Neomixis_viridis_FMNH393344_ND3
ATAAACATAATCACATTCATAATCATCTTATCAATAACCCTAAGCATTGCCCTAACCCTACTAAACCTATGATTAGCCCAAACAACCCCAGACTCAGAAAAACTATCCCCATACGAATGCGGCTTTGACCCCCTTGGATCTGCTCGACTACCATTCTCCATCCGATTCTTCCTAGTAGCAATTCTATTCCTGCTATTCGACCTAGAAATTGCCCTACTATTACCTCTCCCATGGGCCACTCAACTACAAGACCCTACCACCACACTAGCATGGGCCATTACCCTCATCCTACTCCTCACTTCAGGCCTAGTGTATGAATGAACCCAAGGAGGACTAGAATGAGCAGAATAA
>Nesillas_typica_FMNH393401_ND3
ATAAACATAGTCATATTCATATTTATTCTATCCACAACCCTAAGCATCATCCTCACCGCACTAAACTTCTGACTGGCTCAAATAACACCAGACTCAGAAAAACTATCCCCATATGAATGCGGATTCGACCCCCTAGGATCCGCCCGACTGCCATTCTCAATCCGATTTTTTCTAGTAGCTATTCTGTTCTTACTATTTGACTTAGAGATCGCCCTCCTACTTCCTCTGCCATGAGCCATCCAACTACAAAACCCCACCACTACACTTACCTGAGCTTCCATCCTCATCCTCCTACTAACCCTAGGACTAGTATACGAATGAGCCCAAGGAGGACTAGAATGGGCAGAATAA
>Newtonia_amphichroa_FMNH363856_ND3
ATGAACACAATCCTATTCATAATAACCCTATCACTAAGCCTAAGCATTATCCTAACCGCACTGAATTTTTGACTGGCCCAGGCCAGTCCTGACTCAGAGAAACTATCCCCCTACGAATGCGGATTTGACCCACTAGGGTCCGCCCGGCTTCCATTTTCAATTCGATTTTTCCTAGTAGCGATCCTATTCCTTCTATTCGATCTAGAAATCGCCCTACTTCTCCCCCTACCATGAGCCACCCAACTACAAACCCCCATTACCACATTAACATGAGCCTCCACTCTAATCCTACTACTCACCCTAGGCTTAATCTACGAATGACTCCAAGGAGGGCTAGAATGGGCTGAATAA
>Newtonia_archboldi_FMNH436447_ND3
ATGAACACAATCCTATTTATAATAACCCTATCTATAACCCTCAGCATCATCCTAACCACACTGAACTTCTGACTAGCACAGACTAACCCAGACTCAGAAAAACTATCCCCATACGAATGTGGATTTGACCCATTAGGGTCCGCCCGGCTGCCATTTTCAATCCGATTCTTCCTAGTAGCCATCCTATTCTTGCTGTTCGACCTAGAAATCGCCCTACTACTACCCCTACCATGAGCTACCCAACTACAAACTCCCACCACCACACTAACATGGGCCTCCACCCTAATCCTACTACTTACCTTAGGCCTAATATACGAATGATCCCAAGGAGGACTAGAATGGGCCGAATAA
>Newtonia_brunneicauda_FMNH436437_ND3
ATGAATACAATCCTATTCATAATAACACTATCCCTAAGCCTAAGCATTATCCTGACCGCACTAAATTTCTGACTGGCCCAGACCAACCCAGACTCAGAGAAACTATCCCCATACGAATGCGGATTCGACCCACTAGGATCTGCCCGACTACCATTCTCAATCCGATTCTTCCTAGTAGCCATCCTATTCCTACTATTTGACCTAGAGATTGCCCTCCTACTACCCCTCCCATGAGCCACCCAACTACAAAACCCTACCACAACACTAACATGAGCCTCCACCCTAATCCTACTACTTACCCTAGGACTAATCTACGAATGACTCCAAGGAGGACTAGAATGAGCCGAATAA
>Oena_capensis_FMNH396238_ND3
ATTAACATAATCACATTTATACTTTCCTTATCCCTCATTCTATCAGCCCTATTAACCACATTAAACTTTTGACTCGCCCAAATAAACCCAGACTCAGAAAAACTATCCCCATACGAATGCGGCTTTGACCCACTTGGATCCGCCCGTCTTCCCTTCTCAATCCGATTTTTCCTCAGTAGCCATCTTATTCCTCCTATTTGACCTAGAAATTGCCCTCCTCCTCCCCCTCCCATGGGCCAGCCAACTCCAATCCCCCACCACCACACTCATCTGAGCCTCTGCCCTCATCATCCTACTAACACTAGGACTAATCTACGAGTGAATACAAGGGGGCCTAGAATGGGCAGAATAA
>Oriolia_bernieri_FMNH356684_ND3
ATGAACACAATCCTATTCATAATAACCCTATCTCTGAGTCTAAGCATTATTCTAACAGCACTAAACTTCTGGCTAGCCCAAACTAACCCAGACTCAGAGAAACTATCCCCATACGAATGCGGGTTTGATCCCCTAGGATCCGCCCGGCTGCCATTTTCAATTCGATTTTTCCTAGTAGCTATCCTATTTCTACTTTTCGACTTAGAAATCGCCCTACTACTACCCCTACCATGAGCCACCCAACTACAAACCCCTACCACCACACTAACATGGACCTCCGTACTAATCCTCCTATTAACCCTAGGACTAATCCACGAATGAACCCAAGGAGGACTAGAATGGGCCGAATAA
>Otus_rutilus_UADBAMJR1217_ND3
ATAAACACAATCTCCCTCATACTCCTAATCTCCCTAGCCCTAAGCACAATTCTAATCACACTAAACTTCTGACTTGCCCAAATCCACACCGACCAAGAAAAACTCTCCCCGTATGAATGTGGCTTTGACCCCCTGGGATCAGCCCGACTACCATTCTCAGTCCGATTCTTCCTCAGTAGCCATCCTATTCCTTCTATTTGACCTGGAAATTGCACTCTTACTCCCCCTCCCATGAGCCACCCAACTACAATCTCCAACCTCTACCCTAGCATGAACTGCCATTATAATCACCCTGCTTACCCTGGGCCTAATCTATGAATGAATTCAAGGGGGCCTAGAATGAGCCGAATAA
>Oxylabes_madagascariensis_FMNH396172_ND3
ATAAACATAATCACATTCATAATCACCACATCACTAACCCTAAGCATCACCCTAACCGCACTAAACTATTGACTCGCCCAAACAAACCCAGACTCAGAAAAACTATCCCCATACGAATGCGGATTTGACCCACTAGGCTCTGCTCGACTACCATTCTCCATCCGATTCTTCTTAGTAGCTATCCTCTTCCTGCTATTCGACCTAGAAATCGCCCTCCTACTACCCCTCCCATGAGCCACCCAACTCCAAAACCCCATCACTACATTAACCTGGGCCTCCACCATTATCCTATTCCTCACCCTAGGCCTAATCTACGAATGAACTCAAGGAGGACTAGAATGAGCAGAATAA
>Phedina_borbonica_FMNH436517_ND3
ATAAACATAATCACCTTTATAATCACCTCATCTTTAGCCCTAAGTATCATCCTAACCGCCCTAAACTTCTGACTGGCCCAAATAAACCCAGATTCAGAAAAACTCTCCCCGTACGAATGTGGCTTTGACCCCCTAGGATCTGCCCGACTACCCTTCTCAATTCGATTCTTTCTAGTGGCCATCCTATTCCTTCTATTCGACCTAGAAATCGCCCTTCTCCTCCCTCTCCCATGGGCAACCCAACTACAAAATCCCACAACCACATTAATTTGAGCCTCAACCTTAATCCTACTACTCACCCTAGGACTTATCTACGAATGAGCTCAAGGAGGACTAGAATGGGCAGAATAA
>Philepitta_castanea_UADBAMJR1233_ND3
GTGAACACAATCCTCTGCACATTATTACTCTCCCTAACTTTAAGCATTATCCTAACTACCCTAAATTTTTGGTTGGCACAAACCAGCCCTGACTCAGAAAAATTATCCCCCTATGAATGCGGATTCGACCCCCTAGGATCTGCCCGACTCCCATTTTCTATCCGCTTTTTCCTAGTAGCAATCCTATTTCTGTTATTCGACCTAGAAATTGCCCTCCTCCTCCCACTCCCATGAGCTACCCAACTCCAATTCCCATCAACCACTTTAACATGAGCTTGCATTATTATTATTCTCCTCACACTAGGCCTGGCCTATGAATGAGCCCAAGGAGGCCTAGAATGAGCAGAATAA
>Philepitta_schlegeli_FMNH431191_ND3
ATGAACACAATTCTCTGTACATTATCACTCTCCCTAACTCTAAGCATCATCCTAACCACACTAAACTTTTGGTTAGCACAGACCAACCCCGACTCAGAGAAACTGTCCCCCTATGAATGCGGATTCGACCCCCTAGGATCCGCCCGACTCCCATTTTCAATCCGCTTCTTCCTAGTAGCAATTTTATTCCTACTATTTGACCTAGAAATTGCTCTCCTCCTCCCCCTCCCATGAGCCACCCAACTCCAATTTCCATCAACCACCATAACATGAACCTGCATCATTATTCTACTCCTTACCCTAGGCCTGGCCTATGAATGAACCCAAGGAGGCCTAGAATGAGCAGAATAA
>Ploceus_nelicourvi_FMNH396113_ND3
ATGAACATAATCACATTCATGTTCGCCACATCACTAGCCCTAAGTATCCTCCTAACTGCACTAAATTTCTGACTCGCCCAAATAAACCCCGATTCAGAAAAACTATCTCCATACGAATGCGGATTTGACCCCCTAGGGTCTGCCCGACTGCCATTCTCAATCCGCTTCTTCCTAGTAGCTATCCTATTCCTTCTCTTCGACCTAGAAATCGCCCTACTCCTACCCCTACCATGAGCCACCCAACTTCAATCCCCAACTACCACCCTAGCTTGAACCTCCCTACTTATCCTCCTCCTCACACTCGGGCTAGTATATGAATGAATCCAAGGAGGACTAGAATGAGCAGAGTAA
>Ploceus_sakalava_FMNH352987_ND3
GTGAACATAATCACATTTATATTCGCCACGTCACTAGCCCTAAGTATCTTCCTAACTGCACTAAACTTCTGACTCGCCCAAACAAATCCTGACCCAGAAAAACTATCCCCATACGAGTGCGGATTTGACCCTCTAGGATCCGCCCGACTACCATTCTCAATCCGCTTCTTCCTAGTAGCCATCCTATTCCTTCTCTTTGACCTAGAAATCGCCCTACTCCTACCCCTACCATGAGCCACCCAACTTCAATTCCCAACTACCACTCTAGCTTGAACTTCCCTACTCATCCTCCTCCTCACACTCGGGCTAGTATATGAATGAATCCAAGGAGGACTAGAATGAGCAGAATAA
>Pseudobias_wardi_FMNH356702_ND3
ATGAACACAATCCTGTTCATAATAACCCTGTCACTTAGCCTAAGCATCATCCTAACCATACTAAACTTCTGACTGGCCCAAATTAACCCGGACTCAGAAAAGCTATCCCCATACGAATGCGGGTTCGACCCACTAGGGTCCGCCCGGCTGCCATTTTCAATTCGATTCTTCCTAGTAGCCATCCTATTCTTACTATTCGATCTAGAAATTGCCCTACTACTACCCCTACCATGAGCCATCCAACTACAAACCCCTATTACCACACTAACATGAGCCTCCGCACTGATCCTTCTACTAACTCTAGGACTAATTTACGAATGAGCTCAGGGAGGATTAGAATGGGCCGAATAA
>Pterocles_personatus_FMNH487452_ND3
ATCAACATAATCACATTCATACTTACCCTTTCCTTCATCCTAACCATCATCCTTACTACATTAAATTTCTGACTTGCTCAAACTAACCCGGACTCAGAAAAGCTATCGCCATACGAATGCGGTTTTGACCCACTTGGATCAGCACGACTCCCATTCTCAATCCGATTTTTCCTCAGTAGCAATCCTATTCTTACTGTTTGATCTAGAAATTGCACTCCTCCTTCCACTCCCATGAGCTATTCAGCTCCAATCTCCAATCACTACCCTAACCTGAACGACCATCATCATTATTCTACTCACTATAGGTTTGATCTACGAATGAATGCAAGGAGGTCTAGAATGAGCAGAATAG
>Randia_pseudozosterops_FMNH479641_ND3
ATAAACATAATCACATTCATAATCACCATATCCCTAGCCCTAAGCATCACCCTAACCGCACTAAACTTTTGGCTCGCCCAAACAAACCCAGACTCAGAAAAACTATCCCCATACGAATGCGGCTTTGACCCACTAGGCTCTGCTCGACTACCATTCTCAATCCGATTCTTCCTAGTAGCCATCCTATTTCTGCTATTCGACCTAGAAATCGCTCTCCTCCTTCCACTCCCATGAGCCACCCAACTCCAAACCCCTGTCACCACACTAATCTGAGCCTTCACTATCATTCTCTTCCTCACCCTAGGCTTAATCTACGAATGAACCCAAGGCGGGCTGGAATGGGCAGAATAA
>Riparia_paludicola_FMNH384801_ND3
ATCAACATAATCACCTTTATAATCACCCTATCCCTAACCCTAAGCATCCTCCTAACAGCACTAAACTTCTGACTTGCCCAAATAAACCCAGACTCAGAAAAACTTTCTCCATATGAATGCGGCTTCGACCCCCTAGGCTCTGCCCGACTCCCCTTCTCAATCCGATTCTTCCTAGTAGCAATCCTATTCCTCTTATTCGACCTAGAAATCGCCCTCCTCCTACCCATCCCATGAGCAACCCAACTCCAAACCCCTACAAATACACTAATCTGAGCCTCCACCCTAATCCTACTACTCACTCTAGGACTTGTATACGAATGGACCCAAGGAGGCCTAGAATGAGCAGAATAG
>Rostratula_benghalensis_FMNH393178_ND3
ATAAACATAATCACATTTATACTCACCTCATCCTTAACCCTAAGCATAATCCTAACCACCCTAAACTTTTGGCTCGCCCAAATAACTCCTGATTCAGAAAAACTATCCCCATATGAATGCGGATTCGACCCACTTGGATCTGCCCGACTCCCCTTCTCAATCCGATTCTTCCTCAGTAGCTATCTTATTCCTCCTATTCGACCTAGAAATCGCACTTCTACTTCCCCTCCCATGAGCAACCCAACTCCCCCACCCAATCATAACATTGACCTGAACCTCCAGCATTATCATTCTACTTGCACTAGGACTGATTTATGAATGACTGCAAGGAGGGTTAGAATGAGCAGAATAA
>Sarothrura_insularis_FMNH384729_ND3
ATTAACATAGTCACGTTCATAATTACACTATCTCTCATCCTAAGCACCACCCTCATTACACTAAACCTATGAATCACTCAAATAAGCCCAGACTCAGAAAAACTATCCCCATACGAATGCGGCTTTGATCCCCTAGGCTCCGCTCGCCTACCATTCTCAATCCGCTTTTTCCTCAGTAGCCATCCTATTCCTACTATTCGACCTAGAAATCGCCCTACTCCTCCCCCTCCCCTGAGCAATCCAACTCCAACACCCTACCACTACCCTAACCTGAACCATCATCATTATCTCACTGCTCACTCTAGGCCTCATCCACGAATGAATGCAAGGCGGCCTAGAATGAGCAGAATAA
>Saxicola_torquata_FMNH393333_ND3
ATGAACATAATCATATTTATGATCACCCTCTCCTTAACCCTAAGCATCGCCCTAACCGCCTTAAACTTCTGCCTAGCCCAAATAACCCCAGACTCGGAGAAATTGTCTCCATACGAATGCGGATTTGACCCACTAGGCTCCGCCCGGCTCCCTTTCTCCATCCGATTCTTTCTAGTGGCCATCCTATTCCTACTATTTGACCTAGAAATCGCCCTTCTACTGCCCCTACCATGAGCAACACAACTCCAATCCCCCATAACTACCCTGACTTGGACCTCTGTCCTACTCCTTCTCCTCACCCTTGGCCTAGTATACGAATGAATCCAAGGAGGACTAGAATGAGCAGAGTAA
>Schetba_rufa_FMNH436519_ND3
ATGAACATAATCCTATTCATAATAGCCCTATCCCTGGGCCTTAGCGTCATCTTAACCCTACTAAACTTTTGATTAGCCCAAATAAACCCCGACTCAGAAAAACTATCCCCATACGAATGCGGCTTTGACCCACTAGGGTCCGCCCGGCTGCCATTTTCAATTCGATTCTTCCTAGTAGCCATCTTATTTTTACTATTTGATTTAGAAATCGCCCTACTACTACCCCTACCATGAGCTATCCAATTACAAACCCCAATTACCACCCTAATATGAGCCTCCGTATTGATTCTCCTACTAACATTAGGTCTAATCTACGAATGAGCCCAAGGAGGACTAGAATGGGCCGAATAA
>Tachybaptus_pelzelnii_FMNH384663_ND3
ATAAACATAATCACATTCATACTCATACTATCCCTCACACTAAGCACCATCCTAACCACATTAAACTTCTGGCTCGCCCAAACAAACCCAGACTCAGAAAAACTCTCCCCATACGAATGTGGCTTCGACCCACTCGGATCCGCCCGACTCCCCTTCTCAATTCGATTTTTCCTCAGTAGCAATCTTATTCCTCCTATTCGACCTAGAAATCGCACTCCTACTACCACTCCCATGAGCCACCCAACTACACTCCCCAACCACAACCCTAATCTGAACCTCCGCCATCATCACACTCCTAACCCTAGGACTGCTCTACGAGTGAACCCAAGGAGGCCTAGAATGAGCAGAGTAA
>Terpsiphone_mutata_FMNH436460_ND3
ATGAATATAATCCTATTTATAATCATACTATCCCTAACTCTGAGCATTATCCTAACCGCATTAAATTTTTGACTAGCCCAAATAAACCCTGACTCAGAGAAACTATCACCATATGAATGCGGCTTTGACCCACTAGGGTCCGCCCGGCTGCCATTTTCAATTCGATTCTTCCTAGTAGCAATCCTATTTTTACTGTTCGACCTAGAAATTGCCCTTCTCCTCCCCCTTCCATGAGCCATCCAACTACAAACCCCTACCACAACGCTAATATGAGCTTCCATCCTAATCCTCCTACTCACTTTAGGCCTAATCTACGAATGAGCCCAAGGAGGACTAGAATGAGCAGAATAA
>Thamnornis_chloropetoides_UADBAMJR0554_ND3
ATTAACATAATCACATTCATAATTACTATATCACTAACCCTAAGCATCGCCCTAACCGCATTAAATTACTGAATCGCCCAAACAAACCCAGATTCAGAAAAGCTATCCCCATACGAATGTGGCTTCGACCCACTAGGTTCTGCTCGACTACCCTTCTCAATCCGATTCTTCCTAGTAGCAATCCTATTCCTTCTATTCGACCTAGAAATCGCCCTCCTACTTCCACTTCCATGAGCCATCCAACTCCAAACCCCCACCACCACACTAATATGAGCCTCAACCATCATCTCCTTCCTCACCCTAGGCTTAATCTACGAATGAAACCAAGGAGGACTAGAATGGGCAGAATAA
>Tringa_nebularia_FMNH360039_ND3
ATAAACATAATCACATTCATACTAATCCTATCCCTCACTCTAAGCATTATCCTAACTACTCTAAACTTCTGACTAACCCAAATAAACCCAGACTCAGAAAAACTATCTCCATACGAATGCGGATTTGACCCACTAGGATCAGCCCGACTCCCATTTTCAATCCGCTTCTTCCTCAGTAGCAATCTTATTCCTGCTATTCGATCTAGAAATCGCACTCCTACTCCCACTTCCATGAGCAATCCAACTTCCATCCCCTACCGCAACTTTAGCCTGAACCTCCATCATCATCACTCTACTTACACTCGGACTAGTCTATGAATGAGCACAAGGAGGCCTAGAATGAGCAGAATAA
>Turnix_nigricollis_FMNH436420_ND3
ATCAACATAATTACATTTATATTCACCCTCTCCTTAGCTCTCAGCATCATCCTTACCACATTAAACTTCTGACTCGCTCAAATAAACCCGGACTCAGAAAAACTATCCCCATACGAATGTGGATTTGATCCCCTAGGGTCTGCTCGACTCCCATTCTCAATCCGCTTCTTCCTCAGTAGCGATCTTATTCTTGCTGTTTGACTTAGAAATCGCACTCCTACTTCCACTCCCATGAGCCACCCAGCTAGAATCCCCATCCCACACCCTAATCTGAACTTCAACCATCCTCACCCTCCTAACACTAGGCCTAATCTACGAATGAGCCCAAGGCGGCCTAGAATGGGCAGAGT
>Tylas_eduardi_FMNH393163_ND3
ATGAACATGATCCTATTCATGATGACCCTATCACTAAGCCTAAGCATCGCCCTAACCGCATTAAACTTCTGACTAGCCCAAACTAACCCGGACCCAGAAAAACTATCCCCATACGAATGCGGTTTCGACCCCCTAGGATCCGCCCGGCTGCCATTTTCAATTCGATTCTTCCTAGTAGCCATCCTATTCCTCCTATTCGACCTAGAAATCGCCCTACTACTACCACTACCATGAGCTACTCAACTACAAACCCCCATCACCACACTAACATGAACCTCCATCCTAATCATCCTACTCACCCTGGGCCTAGTCTACGAATGAACACAAGGGGGACTAGAATGAGCTGAATAA
>Upupa_epops_FMNH352820_ND3
ATGAACATAATTACCCTAATATTATCCTCCTCATTAGCCTTAAGCGCCATCCTAATCCTACTAAACTTATGAATTTCCCAAATCAACCCAGACTCAGAGAAACTATCCCCATACGAATGCGGCTTCGACCCACTAGGATCAGCCCGCCTACCATTTTCCATCCGATTCTTCCTCAGTAGCCATCCTATTCCTGCTATTCGACCTAGAAATCGCCTTACTCCTGCCCCTCCCGTGAGCCACTCAACTGCAATCCCCAACTACCACACTAACCTGGACCTCCTTCATCATCACTCTACTAACATTAGGATTAATCTATGAATGAACCCAAGGAGGACTAGAATGA
>Vanga_curvirostris_FMNH434668_ND3
ATGAACTCAATTCTATTCATAATGGCCCTATCCCTGAGCCTAAGCATTATCCTAACCGTATTAAACTTCTGACTAGCACAAACTAACCCCGACTCAGAAAAACTATCCCCATACGAATGCGGTTTCGACCCTCTAGGCTCCGCCCGGCTGCCATTTTCAATTCGATTCTTCCTAGTGGCTATCCTATTCTTACTGTTTGACTTAGAAATTGCCCTACTACTACCCCTACCCTGAGCCATTCAACTACAAACCCCCCTCACCACCCTAACATGAGCCTCTACACTAATCCTCCTACTAACTCTAGGACTAATCTACGAATGAGCTCAAGGGGGGTTGGAATGAGCCGAATAA
>Xanthomixis_apperti_FMNH393162_ND3
ATAAACATAATTATATTCATAATCACTATATCCCTAACCCTAAGCATCATCCTAACCGCACTAAACTACTGACTAGCCCAAACAAACCCAAATTCAGAAAAACTATCCCCATACGAATGCGGCTTCGACCCACTAGGATCCGCCCGACTGCCATTCTCAATCCGATTCTTCCTAGTAGCCATCCTCTTCCTACTATTCGATCTAGAAATCGCCCTCCTCCTACCAATTCCATGAGCCACCCAACTCCAAGACCCAACCACCACATTAATATGAGCCTCCACCCTAATCCTCCTACTCACCCTCGGCCTGATCTACGAATGAACCCAAGGGGGACTAGAATGGGCAGAATAA
>Xanthomixis_cinereiceps_FMNH393287_ND3
ATAAACATAATCATATTCATAATCACTATATCCCTAACCCTAAGCATCATCCTAACTGCACTAAACTACTGACTAGCCCAAACAAACCCAGACTCAGAAAAACTATCCCCATATGAATGCGGCTTTGACCCACTAGGATCTGCCCGACTACCATTCTCAATCCGATTCTTCCTAGTGGCCATTCTCTTCCTACTATTCGACCTAGAAATTGCCCTCCTCCTACCAATTCCATGAGCTACCCAACTCCAAAACCCAACCACCACATTAACATGGGCCTCCACCCTAATCTTCCTATTAACCCTAGGCCTAATCTACGAATGAACTCAAGGAGGACTAGAATGAGCAGAATAA
>Xanthomixis_tenebrosa_FMNH393278_ND3
ATAAACATAATCACATTCATAATCACCACATCCCTTACCCTAAGCATCATCCTAACCGCACTAAACTATTGACTCGCCCAAACAAACCCAGACTCAGAGAAACTATCTCCATACGAATGCGGCTTCGACCCCCTAGGCTCAGCCCGACTGCCATTCTCGATCCGATTCTTCCTAGTAGCCATCCTATTCCTACTGTTCGACCTAGAAATTGCCCTCCTCCTACCACTCCCATGAGCCATCCAACTCCAAACCCCAACCACTACACTAATCTGAGCCTCCACCCTCATCCTCCTTCTCACCCTAGGCCTAATTTACGAATGAACCCAAGGAGGACTAGAATGAGCAGAATAA
>Xanthomixis_zosterops_FMNH384740_ND3
ATAAACATAATCATATTCATAATCATCATATCTCTAACCCTAAGCATTATCCTAACCACCCTAAACTATTGACTAGCCCAAACAAACCCAGACTCAGAAAAACTATCTCCATACGAATGCGGCTTTGATCCACTAGGATCTGCTCGACTGCCATTCTCAATCCGATTCTTCCTAGTAGCCATCCTCTTCCTGCTATTTGACCTAGAAATCGCCCTCCTCCTACCAATTCCGTGAGCCACTCAACTACAAGACCCAACCACCACATTAATATGAGCCTCTACCCTCATCTTATTCCTCACTCTAGGCCTGATCTATGAATGAACCCAAGGAGGACTAGAATGGGCAGAATAA
>Xenopirostris_polleni_FMNH434675_ND3
ATGAACATAATCCTATTCATAATAACCATGTCCCTGAGCCTAAGTATCATCCTAACAGCGCTAAATTTCTGACTGGCCCAAGCTAACCCGGACTCAGAAAAACTATCCCCATACGAATGCGGCTTCGACCCACTAGGATCCGCCCGGCTGCCATTTTCAATTCGATTCTTCCTAGTAGCCATCCTATTTCTGCTATTCGACCTAGAAATCGCCCTACTACTGCCCCTACCATGAGCCACTCAGCTACAAACCCCAACCACCACACTAACATGAACCTCCACACTAATCCTCCTACTAACCCTAGGACTAGTATATGAATGAGCCCAAGGAGGACTAGAGTGAGCCGAGTAG
>Xenopirostris_xenopirostris_FMNH356665_ND3
ATGAACACGATCCTATTTATAATAACCCTATCTCTGAGCTTAAGCATCATCTTAACAGCACTGAACTTCTGACTAGCCCAAACCAACCCAGACTCAGAGAAACTATCCCCATACGAATGCGGCTTCGACCCATTAGGATCCGCCCGGCTGCCATTTTCAATTCGATTCTTCCTAGTAGCCATTCTATTTCTACTATTCGACCTGGAAATCGCCCTACTTCTACCCCTACCATGAGCCACCCAACTACAAACCCCTACCACCACACTAACATGAGCCTCCGCATTAATCCTCCTACTAACCCTAGGACTGATTTACGAATGAACCCAAGGAGGACTAGAATGAGCCGAATAA
>Zosterops_maderaspatanus_UADBAMJR1268_ND3
ATGAACATAATCACATTTATAATCACCCTCTCCATAATCCTAAGCATCATCTTAACTTTACTAAACTTCTGAATCGCCCAAATAAGCCCAGATGCAGAAAAACTCTCCCCTTACGAATGTGGATTTGACCCACTAGGCTCTGCCCGACTACCGTTCTCAATCCGTTTCTTCCTAGTAGCAATCCTATTCCTACTGTTCGACCTAGAAATTGCCCTACTTCTCCCACTCCCATGGGCCACCCAACTCCAAAACCCCACTACTACGCTAATTTGAGCATCCACCCTCATCCTCCTTCTCACACTAGGGCTTATATACGAATGAATACAAGGGGGCCTAGAATGGGCAGAATA
