# Supplementary material for: VoronaGasyCodes: A Public Database of Mitochondrial Barcodes for Malagasy Birds
Source: Mol Ecol Resour. 2025 Aug 7;25(8):e70027. doi: 10.1111/1755-0998.70027 (PMC12550469; doi:10.1111/1755-0998.70027)
Supplement: Supplementary file 1 — Data S1: men70027‐sup‐0001‐Supinfo.zip. [file MEN-25-e70027-s001.zip › 202504_12S_all.fasta]

>Accipiter_francesiae_UADBAMJR1247_12S
GCCTGGCCCTAAATCTCGATACTTACCCTACCAAAGTATCCGCCCGAGAACTACGAGCACAAACGCTTGAAACTCTAAGGACTTGGCGGTGCCCCAAACCCACCTAGAGGAGCCTGTTCTATAATCGATAATCCACGCTATACCCCACCACTCCTCGCTCAAAACAGCCTACATACCGCCGTCGTCAGCTCACCTCCCCTGAGAGCTTAACAGTGAGCTCAATAGCCCCCCGCTAAAAAGACAGGTCAAGGTATAGCCTACGGAGTGGAAGAAATGGGCTACATTTTCTAAAATAGAAAACCTTACGGAAGAGGGCATGAAATAACCCTCAGAAGGCGGATTTAGCAGTAAACTGGGACAATAAAGCCCTATTTAAAACGGCCCTGGGACACGT
>Acridotheres_tristis_FMNH353034_12S
GCCTGGCCCTAAATCTTGATGCTCTACTTTACCTGAGCGTCCGCCCGAGAACTACGAGCACAAACGCTTAAAACTCTAAGGACTTGGCGGTGTCCCAAACCCACCTAGAGGAGCCTGTTATGTAATCGATGATCCACGATACTACCTGACCATTCCTTGCCCAGAACAGCCTATATACCGCCGTCGCCAGCCCACCTTTACTGACAGCCCAACAGTGGGCGCAATAGCCCCCACCCGCTAATAAGACAGGTCAAGGTATAGCCTATGGAATGGAAGCAATGGGCTACATTTTCTAAGCTAGAACACACGGCAAAGGGACTTGAAACAGTCTCTTGAAGGCGGATTTAGCAGTAAAGAGAGACCATAGAGCCCTCTTTAAGCCGGCCCTGGGACACGT
>Acrocephalus_newtoni_FMNH380001_12S
GCCTGGCCCTAAATCTTGATGCTTAATCTTACCGAAGCATCCGCCCGAGAACTACGAGCGCAAACGCTTAAAACTCTAAGGACTTGGCGGTGTCCCAAACCCACCTAGAGGAGCCTGTTCTATAATCGATGATCCACGATAGACCTGACCATTTCTTGCCAGAACAGCCTATATACCGCCGTCGCCAGCCCACCCACAGTGAAGGACCAACAGTGGACGCAATAGCCCCACTACGCTAATACGACAGGTCAAGGTATAGCCTATGGAATGGTAGCAATGGGCTACATTTTCTAGACTAGAACACAACGGCAAAGGGACGTGAAACCGTCCTTGGAAGGCGGATTTAGCAGTAAAGTGGGACAATCGAGCCCTCTTTAAGCCGGCTCTGGGACACGT
>Agapornis_canus_FMNH352794_12S
CATCCGCCCGAGAACTACGAGCACAAACGCTTAAAACTCTAAGGACTTGGCGGTGCCCTACACCCACCTAGAGGAGCCTGTCCTATAATCGATAACCCACGATACACCCGACCACTTCTTGCCAAAACAGCCTACATACCGCCGTCGCCAGCTCACCTCCATGAGAGCACACCAGTGAGCCCAAAAGCCCACCAGCCGCTAGCAAGACAGGTCAAGGTATAGCCAACGAAGTGGAAGAGATGGGCTACATTTTCTAAAATAGAACACTCCCTACGAAAAGGGGTCTGAAACCCTACCCCACGAAGGCGGATTTAGAAGTAAAGCAGGACAATAAAGCCCCCTTTAAATCGGCCCCAGGGCACGT
>Anas_melleri_FMNH360027_12S
GCCTGGCCCTAAATCCTGATACTTACCCTACCGAAGTATCCGCCAGAGAACTACGAGCACAAACGCTTAAAACTCTAAGGACTTGGCGGTGCCCTAAACCCACCTAGAGGAGCCTGTTCTGTAATCGATGATCCACGATCAACCCAACCGCCCCTTGCCAAGCACAGCCTACATACCGCCGTCGCCAGCCCACCTCGAATGAGAGCGCAACAGTGGGCGCAACAGCACCCCGCTAATAAGACAGGTCAAGGTATAGCCTATGGGACGGAAGAAATGGGCTACATTCCCTATGCATAGGGCAACACGGAAAGAAGTATGAAACTGCTTCTAGAAGGAGGATTTAGCAGTAAAGCGGGACAATAAAGCTCGCTTTAAGCCGGCCCTAGGGCACGT
>Apus_barbatus_FMNH434436_12S
GCCTAGCCCTAAATCTTGATACTTCCCCCACCAAAGTATTCGCCCGAGAACTACGAGCACAAACGCTTAAAACTCTAAGGACTTGGCGGTGCCCCAAACCCACCTAGAGGAGCCTGTTCTGTAATCGATAACCCACGATACACCCGACCACTCCTTGCCAAAGCAGCCTACATACCGCCGTCGCCAGTTCACCTCCCCTGAGAGAACAACAGTGAACATAATAGCCCCACCCGCTAATAAGACAGGTCAAGGTATAGCCTATGGAGTGGAAGAAATGGGCTACATTTTCTAGAATAGAAAACCACGGAAAGAGATATGAAATCACCTCTGGAAGGCGGATTTAGCAGTAAAGAAGGATAATAAAGCCACCTTTAAACTGGCCCTGGGGCACGT
>Artamella_viridis_FMNH384778_12S
GCCTGGCCCTAAATCTTGATGCTTTATCCTACCTAAGCATCCGCCCGGGAACTACGAGCACAAACGCTTAAAACCCTAAGGACTTGGCGGTGCCCCAAACCCACCTAGAGGAGCCTGTTCTGTAATCGATGATCCACGATATACCCTACCATTCCTCGCAGTGTCAGCCTATATACCGCCGTCGCCAGCCCACCCCCCCTGAAGGATCAACAGTGAGCGCAATAGTCCAATACCACTAGTAAGACAGGTCAAGGTATAGCCTATGGAATGGAAGCAATGGGCTACATTTTCTAGATTAGAACATCACGGCAAAAGGGTGTGAAATCACCCTTAGAAGGCGGATTTAGCAGTAAAGTGAGATAATCAAGCTCTCTTTAAACCGGCTCTGGAGCACGT
>Atelornis_crossleyi_FMNH393205_12S
GCCCAGCCCTAAATCCAGATGTTCACACCTACCAGAACATCCGCCCGAGAACTACGAGCACAAACGCTTAAAACTCTAAGGACTTGGCGGTGCCCTAAACCCACCTAGAGGAGCCTGTTCTATAATCGATAACCCACGATGCACCCAACCACCCCTTGCCAAAGCAGCCTACATACCGCCGTCGCCAGCTCACCTCTTATGAAAGCACCACAGTGAGCACAACAGTCTACCCCACTAACAAGACAGGTCAAGGTATAGCTAATGAGGTGGAAGAGATGGGCTACATTTTCTAAGCTAGAAAACACACGGACGGGGGCATGAAACTGCCCCCAAAAGGCGGATTTAGCAGTAAAGCGGGACAAAAGAGCCCCCTTTAAGCTGGCCCTGGGGTACGT
>Atelornis_pittoides_FMNH393202_12S
GCCCAGCCCTAAATCTAGATGTTCATACCTACCAGAACATCCGCCTGAGAACTACGAGCACAAACGCTTAAAACTCTAAGGACTTGGCGGTGCCCTAAACCCACCTAGAGGAGCCTGTTCTGTAATCGATAACCCACGATGCACCCAACCACCTCTTGCCAAAGCAGCCTACATACCGCCGTCGCCAGCCCACCTCTTATGAAAGACCCACAGTGAGCGCAACAGTCCTAACCCAACTAACAAGACAGGTCAAGGTATAGCTAATGAGGTGGAAGAAATGGGCTACATTTTCTAAATTAGAAAATCCACGGACAGGGGCATGAAACTGCCCCCAGAAGGCGGATTTAGCAGTAAAGCGGGACAAAAGAGCCCCCTTTAAGCCGGCCCTAGGGTACGT
>Athene_superciliaris_FMNH384685_12S
GCCCGGCCCTAAATCCTGACGTCTCCTTCAACCCAGACGTCCGCCCGAGAATTACGAGCACAAACGCTTAAAACTCTAAGGACTTGGCGGTACCCCGAACCCACCTAGAGGAGCCTGTCCTGTAATCGATACTCCACGATACACCCGACCACCCCTCGCACACACAGCCTACATACCGCCGTCACCAGTCCACCCCCTGAAGGCACAACAGTGGACATAACAGCAAACCCGCTAACAAGACAGGTCAAGGTATAGCCAATGGGGTGGAAGAGATGGGCTACATTCTCTAAACTAGAGAACCAAACGGATGGGGGCATGAAACTGCCCCCTAAAGGCGGATTTAGCAGTAAAAGTGGCCTCATGAGCCCACCTTTAAGAAGGCCCCGGAGTACGT
>Aythya_innotata_FMNH360032_12S
GCCTGGCCCTAAATCTTGATACTTACTATACCAAAGTATCCGCCAGAGAACTACGAGCACAAACGCTTAAAACTCTAAGGACTTGGCGGTGCCCTAAACCCACCTAGAGGAGCCTGTTCTATAATCGATAATCCACGATCAACCCAACCGCCCCTTGCCAAACACAGCCTACATACCGCCGTCGCCAGCCCACCTCGAATGAGAGTACAACAGTGAGCACAACAGCACCCCGCTAACAAGACAGGTCAAGGTATAGCCCATGGGACGGAAGAAATGGGCTACATTCCCTATTCATAGGGCAACACGAAAAGAAGCATGAAACTGCTTCTGGAAGGCGGATTTAGCAGTAAAGCGGGATAATTAAAGCCCACTTTAAGCCGGCCCTAGGGCACGT
>Bernieria_madagascariensis_FMNH393255_12S
GCCTGGCCCTAAATCTTGATGCTCGATCTTACCGGAGCATCCGCCCGAGAACTACGAGCACAAACGCTTAAAACTCTAAGGACTTGGCGGTGCTCCAAACCCACCTAGAGGAGCCTGTTCTGTAATCGATGATCCACGATACTACCTGACCATCTCTTGCCAAAACAGCCTATATACCGCCGTCGCCAGCCCACCCACCGTGAAGGCCCAACAGTGGACGCAATAGCCCTACCACGCTAATAAGACAGGTCAAGGTATAGCCTATGGGATGGAAGCAATGGGCTACATTTTCTAAGCTAGAACATACGGCAAAGGAGCATGAAACAGCTCCTGGAAGGAGGATTTAGCAGTAAAGTGGGACAATCGAGCCCTCTTTAAGCCGGCCCTGGAGCACGT
>Brachypteracias_leptosomus_FMNH384731_12S
GCTCAGCCCTAAATCTAGATGTCCATACTTACCAGAACATCCGCCTGAGAACTACGAGCACAAACGCTTAAAACTCTAAGGACTTGGCGGTGCCCTAAACCCACCTAGAGGAGCCTGTTCTGTAATCGATAATCCACGATGCACCCAACCACCCCTTGCCGAAGCAGCCTACATACCGCCGTCGCCAGCTCACCTCTTATGAAAGAGCCACAGTGAGCGCAATAGTCTTAATCGCACTAACAAGACAGGTCAAGGTATAGCCAATGGGCTGGAAGAAATGGGCTACATTTTCTAAGCTAGAAAATTATACGGACAGGGGCATGAAACTGCCCCTAGAAGGCGGATTTAGCAGTAAAGCGGGACAAAAATGCCCCCTTTAAACTGGCCCTAGGGTACGT
>Geobiastes_squamiger_FMNH384758_12S
AGATGCTCACACCTACCAGAGCATCCGCCTGAGAACTACGAGCACAAACGCTTAAAACTCTAAGGACTTGGCGGTACCCTAAACCCACCTAGAGGAGCCTGTTCTGTAATCGATAATCCACGATGCACCCAACCACCCCTTGCCAAAGCAGCCTACATACCGCCGTCGCCAGCCCACCTATTATGAAAGTACTACAGTGGGCACAACAGTCCTAACCCCACTAGCAAGACAGGTCAAGGTATAGCCAATGGGATGGAAGAAATGGGCTACATTTTCTAAGTTAGAAAATACACGAAAGGAGGTATGAAACTACCTCCAGAAGGCGGATTTAGCAGTAAAGTGGGACAAAAAAGCCCCCTTTAAGTTGGCCCTAGGGTACGT
>Bradypterus_brunneus_FMNH381475_12S
GCCTGGCCCTAAATCTTGATGCTCGATCTTACCGGAGCATCCGCCCGAGAACTACGAGCCCAAACGCTTAAAACTCTAAGGACTTGGCGGTGCTCCAAACCCACCTAGAGGAGCCTGTTCTGTAATCGATGATCCACGATATACCTGACCATCTCTTGCCAAGTCAGCCTACATACCGCCGTCGCCAGCCCACCCACCATGAAGGCCCAACAGTGGACGCAATAGCCCCATTACGCTAATAAGACAGGTCAAGGTATAGCCTATGGGATGGTAGCAATGGGCTACATTTTCTAGACTAGAACATAACGGCAAAGGGATCTGAAACGGTCCCTGGAAGGCGGATTTAGCAGTAAAGTGGGACAATCGAGCCCTCTTTAAGCCGGCCCTGGAGCATGT
>Butorides_striata_FMNH434743_12S
GCTCAGCCCTAAATCTTGATACTTAACTCACCAAAGTATCCGCCTGAGAACTACGAGCACAAACGCTTAAAACTCTAAGGACTTGGCGGTGCCCCAAACCCACCTAGAGGAGCCTGTTCTATAATCGATAACCCACGATGCACCTGACCACTCTTTGCCAAAACAGCCTACATACCGCCGTCGCCAGCTTACCTCCCCTGAGAGTACAACAGTGAGCACAATAGCCCTAACCACGCTAGCAAGACAGGTCAAGGTATAGCCCATAGAGTGGAAGAAATGGGCTACATTTTCTAAACTAGAAAACCTACGGAAAGGGGTGTGAAACCACCCCTAGAAGGCGGATTTAGCAGTAAAGTAGGATAATAAAGCCTACTTTAAACCGGCCCTGGGGCACGT
>Calicalicus_madagascariensis_FMNH356654_12S
GCCTGGCCCTAAATCTTGATGCTTAACCCTACGTAAGCATCCGCCCGAGAACTACGAGCACAAACGCTTAAAACTCTAAGGACTTGGCGGTGCCCCAAACCCACCTAGAGGAGCCTGTTCTGTAATCGATGATCCACGATCCACCTAACCATTCCTCGCAAGATCAGCCTATATACCGCCGTCGCCAGCCCACCCCCCCTGAAGGATTAACAGTGAGCGTAATAGTCCATACCCACTAGCAAGACAGGTCAAGGTATAGCCTATGGAATGGAAGCAATGGGCTACATTTTCTATACTAGAACATAACGGCAAAAGGGCGTGAAATCGCCCTTAGAAGGCGGATTTAGCAGTAAAATGGGATAATCAAGCCCTTTTTAAACCGGCTCTGGAGCACGT
>Caprimulgus_enarratus_UADBAMJR1206_12S
GCCTAGCCCTAAATCCTGGTACTTAATGAACCAAAGTACCCGCCCGAGAACTACGAGCACAAACGCTTAAAACTCTAAGGACTTGGCGGTGCCCCAAACCCACCTAGAGGAGCCTGTCCTATAATCGATAATCCACGATACACCCGACCACCCCTCGCCAGAACAGCCTATATACCGCCGTCGCCAGCCCACCTTATTGAGAGTACAACAGCGGGCTAAACAGCAAGCAGCGCTAACAAGACAGGTCGAGGTATAGCCTATGGGGTGGTAGAGATGGGCTACATTTTCTAAAGTAGAAAACCAACGAAAGGGGGTATGAAACTTTTCCCCCGGAAGGCGGATTTAGCAGTAAAGTGGGACAATAAAGCCCCCTTTAAACCGGCACTGGAGTACGT
>Caprimulgus_madagascariensis_FMNH396236_12S
GCCTAGCCCTAAATCCAGATACTTGCTTTAACCAAAGTATCCGCCTGAGAACTACGAGCACAAACGCTTAAAACTCTAAGGACTTGGCGGTGCCCTAAACCCACCTAGAGGAGCCTGTTCTATAATCGATAACCCACGATTCACCCAACCACTCCTTGCCAGAACAGCCTACATACCGCCGTCGCCAGCTCACCTCATTGAGAGTGCAACAGTGAGCTAAATAGTCTACACCACTAGCAAGACAGGTCAAGGTATAGCTCATGGAGTGGAAGAAATGGGCTACATTTTCTAAGCTAGAAAACCCACGGAAGGGAGTATGAAATTACCCCCGGAAGGCGGATTTAGCAGTAAAGTGGGATAATCAAGCCCTCTTTAAGACGGCACTGGGGCACGT
>Ceblepyris_cinerea_FMNH427335_12S
GCCTGGCCCTAAATCTTGATACTCTAACCTACCTGAGTGTCCGCCCGAGAACTACGAGCGCAAACGCTTAAAACTCTAAGGACTTGGCGGTGCCTCAAACCCACCTAGAGGAGCCTGTTCTGTAATCGATGATCCACGATATACCTGACCATTCCTTGCCAATTCAGCCTACATACCGCCGTCGCCAGCCCACCCACCCTGAAGGTTCAACAGTGGACGCAATAGTCCTACCACACTAGCAAGACAGGTCAAGGTATAGCCTATGGAATGGAAGCAATGGGCTACATTTTCTAGATTAGAACATACGGCAAAGAGGCATGAAATAGCCTCTGGAAGGCGGATTTAGCAGTAAAGTGGGACAATCGAGCCCTCTTAAAGCCGGCTCTGGGGCACGT
>Centropus_toulou_FMNH436424_12S
GCTTAGCCCTAAATCTTGGTACTTAACCTACCAAAGTACCCGCCTGAGAACTACGAGCACAAACGCTTAAAACTCTAAGGACTTGGCGGTGCCCCAAACCCACCTAGAGGAGCCTGTTCTGTAATCGATAATCCACGATACACCCAACCGCCTCTCGCCTAAAACAGCCTACATACCGCCGTCCCCAGCTCACCTATACTGAAAGAATAACAGTGAACACAATAGCCTAATTCCGCTAGCAAGACAGGTCAAGGTATAGCTTATGAGGCGGAAGAAATGGGCTACACTCTCTAATCCTAGAAAATACGAAAAGAGATATGAAACAATCTCTAGAAGGCGGATTTAGAAGTAAAGAGGGATTAACTAAGCCCTCTTTAAACCGGCTCTGGGACACGT
>Cinnyris_notata_FMNH393444_12S
GCCTGGCCCTAAATCTTGATGCTCTACCCCCTACCCGAGTATCCGCCCGAGAACTACGAGCCTACCGCTTGAAACTCTAAGGACTTGGCGGTGCCCCAAACCCACCTAGAGGAGCCTGTTCTGTAATCGATGATCCACGATAAACCTGACCATTTCTTGCCAAAACAGCCTACATACCGCCGTCGCCAGCTCACCTACCCTGAAAGCTCAACAGTGAACGCAATAGCCCCCCCACGCTAATAAGACAGGTCAAGGTATAGCCTATGGAATGGTAGTAATGGGCTACATTTTCTAGAATAGAACATTACGGCAAAGGGACATGAAACAGTCCTTGGAAGGAGGATTTAGCAGTAAAGTGGGACAATCGAGCCCTCTTTAAGCCGGCCCTGGGGCACGT
>Cinnyris_souimanga_FMNH393425_12S
GCCTGGCCCTAAATCTTGATGCTCCACCCCCTACTCGAGCATCCGCCCGAGAACTACGAGCCTACCGCTTGAAACTCTAAGGACTTGGCGGTGCCCCAAACCCACCTAGAGGAGCCTGTTCTGTAATCGATGATCCACGATAGACCTGACCATTTCTTGCCAATACAGCCTACATACCGCCGTCGCCAGCTCACCTACCCTGAAAGCCCAACAGTGAGCGCAATAGCCCCACCACGCTAATAAGACAGGTCAAGGTATAGCCTATGGAATGGTAGCAATGGGCTACATTTTCTAGACTAGAACATAACGGCAAAGGGATATGAAACTGTCCCTGGAAGGAGGATTTAGCAGTAAAGTGGGACAATCGAGCCCTCTTTAAGCCGGCTCTGGGGCACGT
>Cisticola_cherina_FMNH352929_12S
GCCTGGCCCTAAATCTTGATGCTCGATCTTACCGGAGCATCCGCCCGAGAACTACGAGCACAAACGCTTAAAACTCTAAGGACTTGGCGGTGTCCCAAACCCACCTAGAGGAGCCTGTTCTGTAATCGATGATCCACGATATACCTTACCATTCCTTGCAATAATCAGCCTATATACCGCCGTCGCCAGCCCACCCACCCTGAAGGACCAACAGTGGACGCAATAGCCCAACCGCGCTAGTACGACAGGTCAAGGTATAGCCTATGGAATGGAAGCAATGGGCTACATTTTCTAGATTAGAACATACGGCAAAGGGGTATGAAATAACCCCTGGAAGGCGGATTTAGCAGTAAAGTGGGACAATCGAGCCCTCTTTAAGCCGGCTCTGGGGCACGT
>Copsychus_albospecularis_FMNH360050_12S
GCCTGGCCCTAAATCTTGATGTTCCACCCTACCTGAACATCCGCCCGAGAACTACGAGCACAAACGCTTAAAACTCTAAGGACTTGGCGGTGCCCCAAACCCACCTAGAGGAGCCTGTTCTGTAATCGATGATCCACGATATTACCTGACCATTTCTTGCTCAAAACAGCCTATATACCGCCGTCGCCAGCTCACCTCCCCTGACAGCCCAACAGTGAGCGCAATAGCCCCCTCCCGCTAGTACGACAGGTCAAGGTATAGCCTATGGAATGGAAGCAATGGGCTACATTTTCTAGACTAGAACATCACGGCAAAGGGATATGAAACTGTCCCTGGAAGGAGGATTTAGCAGTAAAGTGGGACAATCGAGCCCTCTTTAAGCCGGCCCTGGGGCACGT
>Coracopsis_vasa_FMNH384671_12S
GCCTAGCCCTAAATCTCGATGTTCCCTTCCCCTACACGAACATCCGCCCGAGAACTACGAGCACAAACGCTTAAAACTCTAAGGACTTGGCGGTACCCTAAACCCACCTAGAGGAGCCTGTTCTATAATCGATAACCCACGATACACCCAACCACTTCTTGCCAGAACCAGCCTACATACCGCCGTCGCCAGCCCACCTCCGTGAGAGTACAACAGTGAGCCTAATAGCCCACAACCCGCTAGCAAGACAGGTCAAGGTATAGCCCACGAAGTGGAAGAAATGGGCTACATTTTCTAAAATAGAAAACCAACGGAAGGGGACCTGAAACCCACCCCAGAAGGCGGATTTAGCAGTAAAGAGGGACAATCAAGCCCTCTTTAAACCGGCCCTAGGGTACGT
>Corythornis_madagascariensis_UADBAMJR1223_12S
GCCTAGCCCTAAATCCAGGTGCTTGTATTATACCAAAGCACCCGCCAGAGTATTACGAGCACAAACGCTTAAAACTCTAAGGACTTGGCGGTGCCCCAAACCCACCTAGAGGAGCCTGTTCTATAATCGATAACCCACGATACACCCGACCGCTTCTAGCCAAAGCAGCCTACATACCGCCGTCACCAGTCCACCTCAACTGAGAGTCCTACAGTGGACACAATAGCTTAAACCCGCTAACAAGACAGGTCAAGGTATAGCTTATGTGGCGGAAGAAATGGGCTACATTCTCTAAAATAGAGCAACCACGGAAGGGGGCATGAAATCCTCCCCCAAAAGGCGGATTTAGCAGTAAGTCAGAATAAGAATGTCTAACTTAAACTGGCCCTGGGACACGT
>Corythornis_vintsioides_UADBAMJR1277_12S
GCCTAGCCCTAAATCCAGGTGCTTGAGTTATACCAAAGCACCCGCCAGGGTATTACGAGCACAAACGCTTAAAACTCTAAGGACTTGGCGGTGCCCCAAACCCACCTAGAGGAGCCTGTTCTATAATCGATAACCCACGATACACCCGACCGCCCCTAGCTAAAGCAGCCTACATACCGCCGTCACCAGTCCACCTTCCTGAAAGCCCCATAGTGGACACAATAGCTCAAACCCGCTAACAAGACAGGTCAAGGTATAGCTTATGGGGCGGAAGAAATGGGCTACATTCTCTAAAGTAGAGTATTACGGAAGGGGGTATGAAACCTCTCCCCCCAAAGGCGGATTTAGTAGTAAGTTAGAATAAGAATGTCTGACTTAAACCGGCCCTGGGGTACGT
>Coua_coquereli_FMNH434632_12S
GCCTAGCCCTAAATTTTGATACTTACCCCACCAAAGTATCCGCCTGAGAACTACGAGCACAAACGCTTAAAACTCTAAGGACTTGGCGGTGTCCCAAACCCACCTAGAGGAGCCTGTTCTATAATCGATAATCCACGATACACCCAACCACCTCTTGCCCAAAACCAGCCTACATACCGCCGTCGCCAGCTCACCTTTGACTGAAAGAACAACAGTGAGCACAATAGTCCTTACCACTAACACGACAGGTCAAGGTATAGCCCATGAGGTGGAAGAAATGGGCTACATTCTCTAACAAGTAGAGAACACGAAAAGAGATATGAAACCCTCTCTGGAAGGCGGATTTAGCAGTAAACAGGGATTACAAAGCCCTCTTTAAACTGGCCCTAGGACACGT
>Coua_cristata_FMNH472479_12S
GCCTAGCCCTAAATCTTGATACTCACTCCACCAAAGTATCCGCCTGAGAACTACGAGCACAAACGCTTAAAACTCTAAGGACTTGGCGGTGTCCCAAACCCACCTAGAGGAGCCTGTTCTATAATCGATAATCCACGATATACCCAACCACCTCTCGCCCATAAATCAGCCTACATACCGCCGTCGCCAGCTCACCTTTAACTGAAAGAACAACAGTGAGCACAATAGCCTTTACCACTAGCAAGACAGGTCAAGGTATAGCCTATGAGGTGGAAGAAATGGGCTACATTCTCTAATAATAGAATACACGAAAGGAGATATGAAACTCTCTCTGGAAGGCGGATTTAGCAGTAAACAGGGATAATAAAGCCCTCTTTAAACTGGCTCTGGGACACGT
>Coua_cursor_UADBAMJR1143_12S
GCCTAGCCCTAAATTTTGATACTTACCCCACCAAAGTATCCGCCTGAGAACTACGAGCACAAACGCTTAAAACTCTAAGGACTTGGCGGTGTCCCAAACCCACCTAGAGGAGCCTGTTCTATAATCGATAATCCACGATACACCCAACCACCTCTTGCCCAAAATCAGCCTACATACCGCCGTCGCCAGCTCACCTTTGACTGAAAGAACAACAGTGAGCACAATAGTCCTTACCACTAACACGACAGGTCAAGGTATAGCCCATGAGGTGGAAGAAATGGGCTACATTCTCTAACAAGTAGAGAACACGAAAAGAGATATGAAACCCTCTCTGGAAGGCGGATTTAGCAGTAAACAGGGATTACAAAGCCCTCTTTAAACTGGCCCTAGGACACGT
>Coua_gigas_FMNH393209_12S
GCCTAGCCCTAAATCTCGATACTTACCCCACCAAAGTATCCGCCTGAGAACTACGAGCACAAACGCTTAAAACTCTAAGGACTTGGCGGTGTCCTAAACCCACCTAGAGGAGCCTGTTCTATAATCGATAATCCACGATACACCCAACCACCTCTTGCCCAAAATCAGCCTACATACCGCCGTCGCCAGCTCACCTTTGACTGAAAGAATAATAGTGAGCACAATAGTCCTTACCACTAGCAAGACAGGTCAAGGTATAGCCTATGGGGTGGAAGAAATGGGCTACATTCTCTAACAAGTAGAGAACACGAAAAGAGATATGAAACCCTCTCTGGAAGGCGGATTTAGCAGTAAATAGGGATTACAAAGCCCTCTTTAAACTGGCCCTAGGACACGT
>Coua_reynaudii_UADBAMJR0893_12S
GCCTAGCCCTAAATCTTGGTACTTACCCCACCAAAGTATCCGCCTGAGAACTACGAGCACAAACGCTTAAAACTCTAAGGACTTGGCGGTGTCCCAAACCCACCTAGAGGAGCCTGTTCTATAATCGATAATCCACGATACACCCAACCACCTCTTGCCCAAAATCAGCCTACATACCGCCGTCGCCAGCTCGCCTTTGACTGAAAGAACAGTAGCGAGCATAATAGTCCTTACCACTAGCAAGACAGGTCAAGGTATAGCCCATGAGGTGGAAGAAATGGGCTACATTCTCTAACAAGTAGAGAACACGAAAAGAGATATGAAACTCTCTCTGGAAGGCGGATTTAGCAGTAAACAGGGATTACAAAGCCCTCTTTAAACTGGCCCTAGGACACGT
>Coua_ruficeps_UADBAMJR1108_12S
GCCTAGCCCTAAATCTTGATGCTTACCCCACCAAAGCATCCGCCTGGGAACTACGAGCACAAACGCTTAAAACTCTAAGGACTTGGCGGTGTCCTAAACCCACCTAGAGGAGCCTGTTCTATAATCGATAATCCACGATACACCCAACCACCTCTTGCCCAAAATCAGCCTACATACCGCCGTCGCCAGCCCACCTTTAACTGAAAGAACAACAGTGAGCACAATAGTCCTTACCACTAACAAGACAGGTCAAGGTATAGCCCATGAGGTGGAAGAAATGGGCTACATTCTCTAACCATAGAGAACACGAAAAGAGACATGAAACCCTCTCTGGAAGGCGGATTTAGCAGTAAACAGGGATAATAAAGCCCTCTTTAAACTGGCCCTAGGACACGT
>Crossleyia_xanthophrys_FMNH435043_12S
GCCTGGCCCTAAATCTTGATGCTCGATCTTACCGGAGCATCCGCCCGAGAACTACGAGCGCAAACGCTTAAAACTCTAAGGACTTGGCGGTGCTCCAAACCCACCTAGAGGAGCCTGTTCTGTAATCGATGATCCACGATATACCTGACCATTCCTCGCCAGAACAGCCTATATACCGCCGTCGCCAGCCCACCCACCATGAAGGCCCAACAGTGGACGCAATAGCCCAACCACGCTAATAAGACAGGTCAAGGTATAGCCTATGGAATGGAAGCAATGGGCTACATTTTCTAAACTAGAACATAACGGCAAAGGAGCGTGAAATAGCTCCTGGAAGGAGGATTTAGCAGTAAAGTGGGACAATCGAGCCCTCTTTAAGCCGGCTCTGGAGCACGT
>Cryptosylvicola_randrianasoloi_FMNH396198_12S
GCCTGGCCCTAAATCTTGATGCTCGATCTTACCGGAGCATCCGCCCGAGAACTACGAGCACAAACGCTTAAAACTCTAAGGACTTGGCGGTGCTCCAAACCCACCTAGAGGAGCCTGTTCTATAATCGATGATCCACGATATACCTGACCATTCCTTGCCAATACAGCCTATATACCGCCGTCGCCAGCCCACCCACCGTGAAGGCCCAACAGTGGACGCAATAGCCTACCACGCTAATAAGACAGGTCAAGGTATAGCCTATGGAATGGAAGCAATGGGCTACATTTTCTAAGCTAGAACATACGGCAAAGGAGCATGAAACAGCTCCTGGAAGGCGGATTTAGCAGTAAAGTGGGACAATCGAGCCCTCTTTAAGCCGGCCCTGGAGCACGT
>Cuculus_poliocephalus_FMNH436423_12S
GCCTAGCCCTAAATCTTGATACTTAACTTTACCAAAGTATCCGCCCGAGAACTACGAGCACAAACGCTTAAAACTCTAAGGACTTGGCGGTGCCCTAAACCCACCTAGAGGAGCCTGTTCTATAATCGATAACCCACGCTACACCCAACCATCCCTAGCCTGAAGCAGCCTACATACCGCCGTCGCCAGCCCACCTCCCCTGAAAGAGCAACAGTGAGCACAATAGCCCTCCGCTAATAAGACAGGTCAAGGTATAGCTTATGGGACGGAAGAAATGGGCTACATTTTCTAATAATAGAAAACAACGAAAAGAGATATGAAACTATCCCTAGAAGGCGGATTTAGCAGTAAAGAAAGATAATGAAGCTTTCTTTAAATTGGCCCTGGGGCACGT
>Cyanolanius_madagascariensis_UADBAMJR0510_12S
GCCTGGCCCTAAATCTTGATGCTTTAATCTACCTAAGCATCCGCCCGAGAACTACGAGCACAAACGCTTAAAACTCTAAGGACTTGGCGGTGTTCCAAACCCACCTAGAGGAGCCTGTTCTGTAATCGATGATCCACGATTCACCTAACCATTTCTCGCAGTGTCAGCCTATATACCGCCGTCGCCAGCCCACCCCCCCTGAAGGTCTAACAGTGAGCGCAATAGTCCAACACCACTAGCAAGACAGGTCAAGGTATAGCCTATGGAATGGAAGCAATGGGCTACATTTTCTAAATTAGAACATCACGGCAAAAGGGTGTGAAATCGCCCTTAGAAGGCGGATTTAGCAGTAAAGTGGGATAATCAAGCCCTCTTTAAACCGGCTCTGGAACACGT
>Dicrurus_forficatus_UADBAMJR1262_12S
GCCTGGCCCTAAATCTTGATTCTACTAACCTACCCTAGAATCCGCCCGAGAACTACGAGCACAAACGCTTAAAACTCTAAGGACTTGGCGGTGTCCCAAACCCACCTAGAGGAGCCTGTTCTGTAATCGATAATCCACGATTCACCTAACCATTCCTAGCTCGAATTCAGCCTACATACCGCCGTCTCCAGCTCACCCTCCCTGATGGTTCAACAGTGAGCGCAATAGTCCACCTACACTAGCAAGACAGGTCAAGGTATAGCCCATGGAATGGAAGCAATGGGCTACATTTTCTAAATTAGAACATTACGGCAAAGGGGCATGAAATAGCCCCTAGAAGGAGGATTTAGCAGTAAAGTGGGACAATCAAGCCCTCTTTAAGCCGGCTCTGGGACACGT
>Dryolimnas_cuvieri_UADBASMG19464_12S
GCTTGGCCCTAAATCTAGATGTTTTCCCCCACCAAAACATCCGCCCGAGAACTACGAGCACAAACGCTTAAAACTCTAAGGACTTGGCGGTGCTCCAAACCCACCTAGAGGAGCCTGTTCTGTAATCGATAACCCACGATGCACCTGACCCCTTCTTGCCCAAAGCAGCCTACATACCGCCGTCCCCAGCCCACCTTTTCTGAGAGCCTAACAGTGAGCCCAATAGCATCCCGCTAACAAGACAGGTCAAGGTATAGCCCATGAAGGGGAAGAAATGGGCTACATTTTCTAAAATAGAAAATCTTAACGAAAAGGGACCTGAAACAACCCCTAGAAGGAGGATTTAGTAGTAAAGAGAGGTAAGAATACCCTCTTAAACTCGGCCCTGGAGCACGT
>Eremopterix_hova_FMNH396138_12S
GCCTGGCCCTAAATCTTGGCGCTCGATCTTACCGGAGCGTCCGCCCGAGAACTACGAGCCTCAACGCTTAAAACTCTAAGGACTTGGCGGTGCCCTAAACCCACCTAGAGGAGCCTGTTCTATAATCGATGATCCACGATATACCTGACCATCTCTTGCCCCGATCAGCCTATATACCGCCGTCGCCAGCCCACCCAACCTGAAGGCCCAACAGTGGACGCAATAGCCTAACCCGCTAATACGACAGGTCAAGGTATAGCCTATGGGATGGCAGCAATGGGCTACATTTTCTAAGATAGAACACAACGGCAAAGGGATGTGAAACCGTCCCTAGAAGGCGGATTTAGCAGTAAAGCGGGACTAGCGAGCCCTCTTTAAGCCGGCCCTAGGGCACGT
>Euryceros_prevostii_FMNH356691_12S
GCCTGGCCCTAAATCTTGATGCTTTATCGCTACCTAAGCATCCGCCCGAGAACTACGAGCACAAACGCTTGAAACTCTAAGGACTTGGCGGTGTTCCAAACCCACCTAGAGGAGCCTGTTCTGTAATCGATGATCCACGATATACCTAACCATTCCTCGCAGTATCAGCCTATATACCGCCGTCGCCAGCCCACCCCCCCTGAAGGCCAAACAGTGGGCGCAATAGCCCAATACCGCTAATAAGACAGGTCAAGGTATAGCCTATGGAATGGAAGCAATGGGCTACATTTTCTAGATTAGAACATTACGGCAAAAGGGCGTGAAATCGCCCTTAGAAGGCGGATTTAGCAGTAAAGTGGGATAATCAAGCCCTCTTTAAGCCGGCTCTGGAACACGT
>Eurystomus_glaucurus_FMNH384689_12S
GCCTAGCCCTAAATCCTGATGCTTGCCCCACCAAAGCATCCGCCTGAGAACTACGAGCACAAACGCTTAAAACTCTAAGGACTTGGCGGTGTCCTAAACCCTCCTAGAGGAGCCTGTTCTATAATCGATAACCCACGATCCACCTAACCTCCCCTTGCTAAAGCAGCCTACATACCGCCGTCGCCAGCTTACCTCCTATGAGAGCACTAGAGTGAGCAAAATAGCCCCCACCACTAACAAGACAGGTCAAGGTATAGCCAATGGGAAGGAAGAAATGGGCTACATTTTCTAACATAGAAAACCATTACGAAAGGGGACATGAAATTGCCCCCCGAAGGCGGATTTAGCAGTAAAGTGAGATAATAAAGCCCACTTTAAGTCGGCCCTAGGACACGT
>Falculea_palliata_FMNH356670_12S
GCCTGGCCCTAAATCTTGATGCTTTATCCTACCTAAGCATCCGCCCGGGAACTACGAGCACAAACGCTTAAAACCCTAAGGACTTGGCGGTGCCCCAAACCCACCTAGAGGAGCCTGTTCTGTAATCGATGATCCACGATATACCTAACCATTCCTCGCAGTATCAGCCTATATACCGCCGTCGCCAGCCCACCCCCCCTGAAGGATAAACAGTGAGCGCAATAGTCCAATACCACTAGCAAGACAGGTCAAGGTATAGCCTATGGAATGGAAGCAATGGGCTACATTTTCTAGACTAGAACATTACGGCAAAAGGGCGTGAAATCGCCCTTAGAAGGCGGATTTAGCAGTAAAGTGGGATAATCAAGCCCTCTTTAAACCGGCTCTGGAGCACGT
>Foudia_madagascariensis_UADBAMJR1012_12S
GCCTGGCCCTAAATCTTGATGCTTAACCCTACTCAAGCATCCGCCCGAGAACTACGAGCACCAACGCTTAAAACTCTAAGGACTTGGCGGTGCCCCAAACCCACCTAGAGGAGCCTGTTCTGTAATCGATGATCCACGATATACCTGACCATTCCTTGCCAAAACAGCCTACATACCGCCGTCGCCAGCCCACCTACACTGAAAGCCCAACAGTGAGCGCAATAGCCCAACCACGCTAATAAGACAGGTCAAGGTATAGCCAATGGAATGGAAGCAATGGGCTACATTTTCTACGATAGAACATAACGGCAAAGGAGCATGAAACAGCTTCTGGAAGGCGGATTTAGCAGTAAAGCGGGACAATCGAGCCCTCTTTAAGCCGGCTCTGGGGCACGT
>Foudia_omissa_UADBAMJR0278_12S
AAATCTTGATGCTTAACCCTACTCAAGCATCCGCCCGAGAACTACGAGCACCAACGCTTAAAACTCTAAGGACTTGGCGGTGCCCCAAACCCACCTAGAGGAGCCTGTTCTGTAATCGATGATCCACGATATACCTGACCATTCCTTGCCAAAACAGCCTACATACCGCCGTCGCCAGCCCACCTACACTGAAAGCCCAACAGTGAGCGCAATAGCCCAACCACGCTAATAAGACAGGTCAAGGTATAGCCAATGGAATGGAAGCAATGGGCTACATTTTCTACGATAGAACATAACGGCAAAGGAGCATGAAACAGCTTCTGGAAGGCGGATTTAGCAGTAAAGCGGGACAATCGAGCCCTCTTTAAGCCGGCTCTGGGGCACGT
>Hartertula_flavoviridis_UADBAMJR0590_12S
GCCTGGCCCTAAATCTTGATGCTCGATCTTACCGGAGCATCCGCCCGAGAACTACGAGCACAAACGCTTGAAACTCTAAGGACTTGGCGGTGCTCCAAACCCACCTAGAGGAGCCTGTTCTATAATCGATGATCCACGATACACCTGACCACCCCTTGCAAAAACAGCCTACATACCGCCGTCGCCAGCCCACCCACCGTGAAGGACCAACAGTGGACGCAATAGCCATACCCCGCTAGCAAGACAGGTCAAGGTATAGCCTATGGAGTGGAAGTAATGGGCTACATTTTCTAACTTAGAACATACGGCAAGGGAGCATGAAACAGCTCCCAGAAGGCGGATTTAGCAGTAAAGTGGGACAATCGAGCCCTCTTTAAGCCGGCCCTGGAGCACGT
>Hartlaubius_auratus_FMNH384699_12S
GCCTGGCCCTAAATCTTGATGCCCTATCTTACCTAGGCATCCGCCCGAGAACTACGAGCACAAACGCTTAAAACTCTAAGGACTTGGCGGTGCCCCAAACCCATCTAGAGGAGCCTGTTCTGTAATCGATGATCCACGATATTACCTGACCATTTCTTGCTCGAAGCAGCCTATATACCGCCGTCGCCAGCTCACCTTCACTGACAGCCCAACAGTGAGCGCAATAGCCTAACCCCGCTAATAAGACAGGTCAAGGTATAGCCTATGGAATGGAAGCAATGGGCTACATTTTCTAATATAGAACATACGGCAAAGGGATTTGAAACAGTCCCTGGAAGGCGGATTTAGCAGTAAAGTGGGACAATCGAGCCCTCTTTAAGCCGGCCCTGGGGCACGT
>Hypositta_corallirostris_FMNH363833_12S
GCCTGGCCCTAAATCTTGATGCTTTATCCTACCTAAGCATCCGCCCGGGAACTACGAGCACAAACGCTTAAAACCCTAAGGACTTGGCGGTGTCCCAAACCCACCTAGAGGAGCCTGTTCTGTAATCGATGATCCACGATATACCTAACCATTCCTCGCAATAACAGCCTATATACCGCCGTCGCCAGCTCACCCCCCCTGAAGGTTAAACAGTGGGCACAATAGTCTCATACCACTAGCAAGACAGGTCAAGGTATAGCCTATGGAATGGAAGCAATGGGCTACATTTTCTAGACTAGAACATTACGGCAAAAGGGCGTGAAACCGCCCTTAGAAGGCGGATTTAGCAGTAAAGTGGGATAATCAAGCCCTCTTTAAGCCGGCTCTGGGACACGT
>Hypsipetes_madagascariensis_UADBAMJR1261_12S
GCCTGGCCCTAAATCTTGATGCTCGATCTTACCGGAGCATCCGCCCGAGAACTACGAGCGCAAACGCTTAAAACTCTAAGGACTTGGCGGTGTCCCAAACCCACCTAGAGGAGCCTGTTCTACAATCGATGATCCACGTTACACCTTACCATTTCTTGCCAAATCAGCCTATATACCGCCGTCTCCAGCCCACCCAACCTGAAGGACCAACAGTGGACGCAATAGCCCTAATACGCTAATAAGACAGGTCAAGGTATAGCCTATGGAATGGGAGTAATGGGCTACATTTTCTAGAATAGAACATCACGGCAAAGGGATATGAAACTATCCTTTGAAGGCGGATTTAGCAGTAAAGAGGGAGAATCGAGCCCTCTTTAAGCCGGCTCTGGGGCACGT
>Lepidopygia_nana_FMNH352980_12S
GCCTGGCCCTAAATCTTGATGCTTCAACCCTACTTAAGCATCCGCCCGAGAACTACGAGCACTAACGCTTAAAACTCTAAGGACTTGGCGGTGCCCCAAACCCACCTAGAGGAGCCTGTTCTATAATCGATGATCCACGTTATACCTGACCATTCCTTGCCAAAATTCAGCCTACATACCGCCGTCGCCAGCCCACCTCCCCTGAAAGCCCAACAGTGGACGCAACAGCCCTAACCACGCTAACAAGACAGGTCAAGGTATAGCCTATGGAATGGAAGCAATGGGCTACATTTTCTAGACTAGAACATAACGGCAAAGGGACTTGAAATTGTCCCTGGAAGGCGGATTTAGCAGTAAAGTGGGACAATCGAGCCCTCTTTAAGCCGGCCCTGGGGCACGT
>Leptopterus_chabert_FMNH352880_12S
GCCTGGCCCTAAATCTTGATGCTTTATCCTACCTAAGCATCCGCCCGAGAACTACGAGCACAAACGCTTAAAACTCTAAGGACTTGGCGGTGCCCCAAACCCACCTAGAGGAGCCTGTTCTGTAATCGATGATCCACGATATACCTAACCATTTCTAGCAACATCAGCCTATATACCGCCGTCGCCAGCCCACCCCCCCTGAAGGTTCAACAGTGAGCGCAATAGTCCTACACCACTAGCAAGACAGGTCAAGGTATAGCCTATGGAATGGAAGCAATGGGCTACATTTTCTAAATTAGAACATTACGGCAAAAGGGTGTGAAATCGCCCTTAGAAGGCGGATTTAGCAGTAAAGTGGGATAATCAAGCCCTCTTTAAACCGGCTCTGGAGCACGT
>Limosa_lapponica_FMNH352778_12S
GCTTAGCCCTAAATCTTGATGTCTTTCCACTACCAAAGCATCCGCCCGAGAACTACGAGCACAAACGCTTAAAACTCTAAGGACTTGGCGGTGCCCCAAATCCACCTAGAGGAGCCTGTTCTATAATCGATAACCCACGTTACACCCGACCTCCCCTTGCCTAAAGGCAGCCTACATACCGCCGTCGCCAGCTCACCTCCCCTGAGAGATCAATAGTGAGCACAATAGCCCAGATCCGCTAACAAGACAGGTCGAGGTATAGCCTACGGGGTGGAAGAAATGGGCTACATTTTCTAAAATAGAAAACCCACGAAAGGGGATGTGAAACCATCCCCCGAAGGCGGATTTAGTAGTAAAGCGGGATCATATAAGCCCTCTTTAAATCGGCCCTGGGGCACGT
>Lophotibis_cristata_FMNH345600_12S
GCCTAGCCCTAAATCTCGATGCTTGCCCCACTAAAGCATCCGCCTGAGAACTACGAGCACAAACGCTTAAAACTCTAAGGACTTGGCGGTGCCCCAAACCCACCTAGAGGAGCCTGTTCTGTAACCGATAACCCACGATACACCCAACCACCCCTTGCCAGAACAGCCTACATACCGCCGTCGCCAGTCCACCTCCCCTGAGAGCATAACAGTGGGCACAACAGCTTCAACCCCCGCTAACAAGACAGGTCAAGGTATAGCCTATGGGGTGGGAGTAATGGGCTACATTTTCTAGCATAGAAAACTTCACGGAAGTGGGCGTGAAATCGCTCGCAGAAGGTGGATTTAGCAGTAAAGAGAGATAATAGAGCTCCCTTTAAGCCGGCCCCGGGGCACGT
>Mentocrex_beankaensis_FMNH431145_12S
GCCTAGCCCTAAATCCTGGTATCTATCATACTGAAGTACCCGCCCGAGAACTACGAGCACAAACGCTTAAAACTCTAAGGACTTGGCGGTGTCCCAAACCCACCTAGAGGAGCCTGTCCTATAATCGATAACCCACGCTACACCCGACCACCCCTCGCCCAAAGCAGCCTATATACCGCCGTCGCCAGCTCACCTCCCCTGAGAGCCCTAACAGTGAGCACAACAGTTACCCACTAATAAGACAGGTCAAGGTATAGCCCATGGAGTGGAAGAGATGGGCTACATTTTCTACGATAGAAAACTTTACGGAAAAGAGAAGTGAAACCTCTCTTAAAAGGTGGATTTAGCAGTAAAAAGGAACAACAGTGCCCTTTTTAAACTCGGCCCTGGGACACGT
>Merops_superciliosus_FMNH352817_12S
GCTCAGCCCTAAATCAGAGTGTTTCCCTTACTAAAACACCCGCCCGAGAACTACGAGCACAAACGCTTGAAACTCTAAGGACTTGGCGGTGCCCCACCCACCTAGAGGAGCCTGTTCTGTAATCGATAACCCACGATACACCCGACCGTTCCTTGCCCGGACAGCCTACATACCGCCGTCGCCAGCCCACCTTCCCTGAAAGACCACAAGTGGGCACAATAGTTGCACCCTACACTAACAAGACAGGTCAAGGTATAGCCAATGGATCGGAAGAAATGGGCTACATTTTCTAAAATAGAACAGCCAACGGAAGGGGACATGAAACTGCCCCCAGAAGGCGGATTTAGCAGTAAAACGAGATTAGATAGCCCGTTTAAAGCTGGCCCTGAGGCACGT
>Milvus_migrans_FMNH431139_12S
GCCTGGCCCTAAATCTTGATACTTATCCTACCAAGGTATCCGCCTGAGAACTACGAGCACAAACGCTTGAAACTCTAAGGACTTGGCGGTGCCCCAAACCCACCTAGAGGAGCCTGTTCTACAATCGATAACCCACGCTACACCTCACCACTTCTTGCCCACAGCAGCCTACATACCGCCGTCGCCAGCTCACCTCTTCTGAGAGTTCAACAGTGAGCACAATAGCTTCTCCCCGCTAAAAAGACAGGTCAAGGTATAGCTCACGAAGTGGAAGAAATGGGCTACATTTTCTAAGATAGAAAACCACACGGAAGGGGACATGAAACAGCCCCCGGAAGGCGGATTTAGTAGTAAACTGAGACAATCGAGCTCTATTTAAACTGGCCCTGGAGCACGT
>Monticola_imerinus_FMNH429330_12S
GCCTGGCCCTAAATCTTGATGCTCTACCTTACCTGAGCATCCGCCCGAGAACTACGAGCACAAACGCTTAAAACTCTAAGGACTTGGCGGTGCCCCAAACCCACCTAGAGGAGCCTGTTCTGTAATCGATGATCCACGATATTACCTGACCATTTCTTGCCAAATAGCAGCCTATATACCGCCGTCGCCAGCTCACCTTCCCTGACAGCCCAACAGTGAGCGCAATAGCCCCATCACGCTAGTAAGACAGGTCAAGGTATAGCCTATGGAATGGAAGCAATGGGCTACATTTTCTAGACTAGAACATAACGGCAAAGGGGCTTGAAACAGCCCCTGGAAGGAGGATTTAGCAGTAAAGTGGGACAATCGAGCCCTCTTTAAGCCGGCTCTGGAGCACGT
>Monticola_sharpei_UADBAMJR1263_12S
GCCTGGCCCTAAATCTTGATGCTCTACCTTACCTGAGCATCCGCCCGAGAACTACGAGCACAAACGCTTAAAACTCTAAGGACTTGGCGGTGCCCCAAACCCACCTAGAGGAGCCTGTTCTGTAATCGATGATCCACGATATTACCTGACCATTTCTTGCCAAATAGCAGCCTATATACCGCCGTCGCCAGCTCACCTCCCCTGACAGCCCAACAGTGAGCGCAATAGCCCCATCACGCTAGTAAGACAGGTCAAGGTATAGCCTATGGAATGGAAGCAATGGGCTACATTTTCTAGACTAGAACATAACGGCAAAGGGGCTTGAAACAGCCCCTGGAAGGAGGATTTAGCAGTAAAGTGGGACAATCGAGCCCTCTTTAAGCCGGCTCTGGAGCACGT
>Motacilla_flaviventris_FMNH431196_12S
GCCTGGCCCTAAATCTTGATGCTTACCCCTACTAAAGCATCCGCCCGAGAACTACGAGCACCAACGCTTAAAACTCTAAGGACTTGGCGGTGCCCCAAACCCACCTAGAGGAGCCTGTTCTGTAATCGATGATCCACGATATACCTGACCATTCCTTGCCAAAACAGCCTACATACCGCCGTCGCCAGCTCACCTCCCCTGAAAGCCTAACAGTGAGCGCAATAGCCCAACCACGCTAATAAGACAGGTCAAGGTATAGCCTATGGAATGGAAGCAATGGGCTACATTTTCTAGATTAGAACAAACGGCAAAGAGACATGAAACTGTCTCTGGAAGGCGGATTTAGCAGTAAAGTGGGACAATCGAGCCCTCTTTAAGCCGGCCCTGGGGCACGT
>Mystacornis_crossleyi_UADBAMJR0610_12S
GCCTGGCCCTAAATCTTGGTGCTTTATACTACCTAAGCGCCCGCCCGAGAACTACGAGCACAAACGCTTAAAACTCTAAGGACTTGGCGGTGTTCCAAACCCACCTAGAGGAGCCTGTTCTGTAATCGATGATCCACGATACACCTAACCATTTCTCGCAGCATCAGCCTATATACCGCCGTCGCCAGCCCACCCCCACTGATGGTGAAACAGTGAGCGCAATAGTCATACACCACTAACAAGACAGGTCAAGGTATAGCCTATGGAATGGAAGCAATGGGCTACATTCTCTAAATTAGAGCATTACGGCAAAAGGGTGTGAAATCGCCCTTAGAAGGCGGATTTAGCAGTAAAGTGGGATAATCAAGCCCTCTTTAAGCCGGCTCTGGAACACGT
>Neodrepanis_coruscans_FMNH393232_12S
GCCTCGCCTCAAATCTAGATGTTCAACTACCTGAACATCCGCCTGGGAACTACGAGCACAAACGCTTAAAACTCTAAGGACTTGGCGGTGCCCTAAACCCACCTAGAGGAGCCTGTTCTATAATCGATAACCCACGATAAACCCAACCACCCCTTGCTAATCCAGCCTATATACCGCCGTCCCCAGCTCACCCTTACAATGAAGGGCCAACAGTGAGCACAATAGCACCCCACTAACACGACAGGTCGAGGTATAGCCTATGAGGTGGCAGAAATGGGCTACATTTTCTATCATAGAAAACCACGGCAAGAAGTGTGAAATCACTTCTAAAAGGCGGATTTAGCAGTAAAGCAGGATTATCATGCCTTCTTTAAGCTGGCCCTAGGGCACGT
>Neodrepanis_hypoxantha_UADBAMJR12_12S
GCCTTGCCCTAAATCTAGATGTTCAACTACCCGAACATCCGCCTGAGAACTACGAGCACAAACGCTTAAAACTCTAAGGACTTGGCGGTGCCCCAAACCCACCTAGAGGAGCCTGTTCTATAATCGATAACCCACGATAAACCCAACCACCTCTTGCTAACTCAGCCTATATACCGCCGTCCCCAGCTCACCCTTACAATGAGGGACCAACAGTGAGCACAATAGTAATCCCACTAATAAGACAGGTCGAGGTATAGCCTATGAGGTGGCAGAAATGGGCTACATTTTCTACTATAGAAAACCACGACAAGAAATGTGAAACCATTTCTAAAAGGCGGATTTAGCAGTAAAGCAGGATTATCATGCCTTCTTTAAACCGGCTCTGGGGTACGT
>Neomixis_striatigula_FMNH436456_12S
GCCTGGCCCTAAATCTTGATGCTCGATCTTACTGGAGCATCCGCCCGAGAACTACGAGCACAAACGCTTAAAACTCTAAGGACTTGGCGGTGTCCCAAACCCACCTAGAGGAGCCTGTTCTATAATCGATGATCCACGATACACCTTACCATTCCTTGCCAATACAGCCTATATACCGCCGTCTCCAGCCCACCCTACATGAAGGACCAACAGTGGACGCAATAGCCTAACCCGCTAATAAGACAGGTCAAGGTATAGCCTATGGAATGGGAGCAATGGGCTACATTTTCTAGATTAGAACATACGGCAAAGGGACATGAAACTGTCCCTGGAAGGCGGATTTAGCAGTAAAGTGGGACAATCGAGCCCTCTTTAAGCCGGCCCTGGGACACGT
>Neomixis_tenella_FMNH396128_12S
GCCTGGCCCTAAATCTTGATGCTCGATCTTACCGGAGCATCCGCCCGAGAACTACGAGCACAAACGCTTAAAACTCTAAGGACTTGGCGGTGTCCCAAACCCACCTAGAGGAGCCTGTTCTGTAATCGATGATCCACGATACACCTTACCATTCCTTGCCAATACAGCCTATATACCGCCGTCGCCAGCCCACCCTGCATGAAGGACCAACAGTGGACGCAATAGCCTACCCCGCTAATAAGACAGGTCAAGGTATAGCCTATGGAATGGGAGCAATGGGCTACATTTTCTAGACTAGAACATACGGCAAAGGGACATGAAACTGTCCCTCGAAGGCGGATTTAGCAGTAAAGTGGGACAATCGAGCCCTCTTTAAGCCGGCCCTGGGGCACGT
>Neomixis_viridis_FMNH393344_12S
GCCTGGCCCTAAATCTTGATGCTCGATCTTACTGGAGCATCCGCCCGAGAACTACGAGCACAAACGCTTAAAACTCTAAGGACTTGGCGGTGTCCCAAACCCACCTAGAGGAGCCTGTTCTGTAATCGATGATCCACGATATACCTTACCATTCCTTGCCAATACAGCCTATATACCGCCGTCTCCAGCCCACCCTGCATGAAGGACCAACAGTGGACGCAATAGCCTTACACCGCTAATAAGACAGGTCAAGGTATAGCCTATGGAATGGGAGCAATGGGCTACATTTTCTAGACTAGAACATACGGCAAAGGGATATGAAACTGTCCCTGGAAGGCGGATTTAGCAGTAAAGTGGGACAATCGAGCCCTCTTTAAGCCGGCCCTGGGGCACGT
>Nesillas_typica_FMNH393401_12S
GCCTGGCCCTAAATCTTGATGCTCGATCTTACCGGAGCATCCGCCCGAGAACTACGAGCGCAAACGCTTAAAACTCTAAGGACTTGGCGGTGTCCCAAACCCACCTAGAGGAGCCTGTTCTGTAATCGATGATCCACGATAGACCTGACCATTCCTTGCCAAAACAGCCTATATACCGCCGTCGCCAGCCCACCCAACATGAAGGACCAGCAGTGGACGCAATAGCCCTACAAGCGCTAATACGACAGGTCAAGGTATAGCCCATGGAATGGTAGCAATGGGCTACATTTTCTAAACTAGAACATAACGGCAAAGGGGTATGAAACTACCCCTGGAAGGAGGATTTAGCAGTAAAGTGGGATAATCAAGCCCTCTTTAAGCCGGCTCTGGGACACGT
>Newtonia_amphichroa_FMNH363856_12S
GCCTGGCCCTAAATCTTGATGCTTTATCCTACTTAAGCATCCGCCCGAGAACTACGAGCACAAACGCTTAAAACTCTAAGGACTTGGCGGTGCCCCAAACCCACCTAGAGGAGCCTGTTCTGTAATCGATGATCCACGATATACCTAACCATTCCTCGCAAGATCAGCCTATATACCGCCGTCGCCAGCCCACCTACCCTGAAGGTTTAACAGTGAGCGCAATAGTCCATACCACTAGCAAGACAGGTCAAGGTATAGCCCATGGAATGGAAGCAATGGGCTACATTTTCTAGACTAGAACATTACGGCAAAAGGGTGTGAAATCGCCCTTAGAAGGCGGATTTAGCAGTAAAGAGAGATAATCAAGCTCTCTTTAAACCGGCTCTGGAGCACGT
>Newtonia_archboldi_FMNH436447_12S
GCCTGGCCCTAAATCTTGATGCTTTAATCTACCTAAGCATCCGCCCGAGAACTACGAGCACAAACGCTTAAAACTCTAAGGACTTGGCGGTGCCCCAAACCCAACTAGAGGAGCCTGTTCTGTAATCGATGATCCACGATATACCTAACCATTCCTTGCAATCTCAGCCTATATACCGCCGTCGCCAGCCCACCCCCCCTGAAGGTTCAACAGTGAGCGCAATAGTCCCATACCACTAGAAAGACAGGTCAAGGTATAGCCCATGGAATGGAAGCAATGGGCTACATTTTCTAAAATAGAACATTACGGCAAAAGGGTGTGAAATCGCCCTTAGAAGGCGGATTTAGCAGTAAAGTGGGATAATCAAGCCCTCTTTAAACCGGCTCTGGAGCACGT
>Newtonia_brunneicauda_FMNH436437_12S
GCCTGGCCCTAAATCTTGATGCTTTATCCTACTTAAGCATCCGCCCGAGAACTACGAGCACAAACGCTTAAAACTCTAAGGACTTGGCGGTGCTCCAAACCCACCTAGAGGAGCCTGTTCTGTAATCGATGATCCACGATATACCTAACCATTCCTCGCAAGATCAGCCTATATACCGCCGTCGCCAGCCCACCCCCACTGAAGGTTCAACAGTGAGCGCAATAGTCCCTACCACTAGTAAGACAGGTCAAGGTATAGCCTATGGAATGGAAGCAATGGGCTACATTTTCTAAATTAGAACATTACGGCAAAAGGGTGTGAAATCACCCTTAGAAGGCGGATTTAGCAGTAAAGTGGGATAATCAAGCCCTCTTTAAGCCGGCTCTGGAGCACGT
>Numida_meleagris_FMNH384667_12S
GCCTAGCCCTAAATCTAGATACTTTAATACCTAAGTATCCGCCTGAGAACTACGAGCACAAACGCTTAAAACTCTAAGGACTTGGCGGTGCCCCAAACCCACCTAGAGGAGCCTGTTCTATAACCGATAATCCACGATCCACCCAACCACCTCTTGCCAACACAGCCTACATACCGCCGTCGCCAGCCCACCTACATGAAAGCACAACAGTGAGCTCAACAGTCCCCACTAACAAGACAGGTCAAGGTATAGCCCATGAGGTGGAAGAAATGGGCTACATTTTCTAGCATAGAACACTCACGAAAAAGAGCATGAAACCTGCCCTTAGAAGGAGGATTTAGCAGTAAAATGGGACCATACATCTAAGCCCATTTTAAGCCGGCTCTGGGGCACGT
>Oena_capensis_FMNH396238_12S
GCCTAGCCCTAAATCTCGATGCTTACCCCACTAAAGCATCCGCCCGAGGACTACGAGCACAAACGCTTAAAACTCTAAGGACTTGGCGGTGCCCCAAACCCACCTAGAGGAGCCTGTTCTGTAATCGACAACCCACGATACACCCAACCACTTCTTGCCCAGCCAGCCTACATACCGCCGTCGCCAGCTCACCTTTCCTGAGAGTACAGCAGTGAGCGCAATAGTCCCAACCCCACTAATAAGACAGGTCAAGGTATAGCCAATGAAGTGGAAGAAATGGGCTACATTTTCTAACCTAGAAAACCAAACGAAAGGGGGCATGAAAGAGCCCCCAGAAGGTGGATTTAGCAGTAAAGAGGAATAATAAAGTCTCCTTTAAACCGGCTCTGAGGCACGT
>Oriolia_bernieri_FMNH356684_12S
GCCTGGCCCTAAATCTTGATGCTTTGTCCTACCTAAGCATCCGCCCGGGAACTACGAGCACAAACGCTTAAAACCCTAAGGACTTGGCGGTGCCCCAAACCCACCTAGAGGAGCCTGTTCTGTAATCGATGATCCACGATATACCTAACCATTCCTCGCAGTATCAGCCTATATACCGCCGTCGCCAGCCCACCCCCCCTGAAGGACAAACAGTGAGCGCAATAGTCCAATACCACTAATAAGACAGGTCAAGGTATAGCCTATGGAATGGGAGCAATGGGCTACATTTTCTAGATTAGAACATTACGGCAAAAGGGCGTGAAATCGCCCTTAGAAGGCGGATTTAGCAGTAAAGTGGGATAATCAAGCCCTCTTTAAACCGGCTCTGGAGCACGT
>Otus_rutilus_UADBAMJR1217_12S
GCCTGGCCCTAAATCCTGATGTTCAATTACTACAAGAACATCCGCCAGGGAACTACGAGCGCAAACGCTTAAAACCCTAAGGACTTGGCGGTGCCCCAAACCCACCTAGAGGAGCCTGTCCTATAACCGATAACCCACGATACACCCGACCATCTCTTGCCAAACAGCCTACATACCGCCGTCGTCAGCCCACCTCTTGAGAGCACAACAGTGAGCCTAACAGCCCCCACCCGCTAAAAAGACAGGTCAAGGTATAGCCCATGAGATGGAAGAGATGGGCTACATTTTCTAACAATAGAAAATCCACGAAAGAGGGCATGAAAATTACCCCCTGAAGGCGGATTTAGAAGTAAAGAAGGGACCATAAAGCCCTCTTTAACTCGGCCCTGGGACACGT
>Oxylabes_madagascariensis_FMNH396172_12S
GCCTGGCCCTAAATCTTGATGCTCGATCTTACCGGAGCATCCGCCCGAGAACTACGAGCACAAACGCTTAAAACTCTAAGGACTTGGCGGTGCTCCAAACCCACCTAGAGGAGCCTGTTCTATAATCGATAATCCACGATATACCTGACCATCCCTTGCCAGAACAGCCTATATACCGCCGTCGCCAGCCCACCCACCGTGAAGGCCCAACAGTGGACGCAATAGCCCCACCACGCTAATAAGACAGGTCAAGGTATAGCCTATGGGATGGAAGCAATGGGCTACATTTTCTAAGCTAGAACATACGGCAAAAGAGCATGAAACAGCTCTTAGAAGGAGGATTTAGCAGTAAAGTGGGACAATCGAGCCCTCTTTAAGCCGGCCCTGGAGCACGT
>Phedina_borbonica_FMNH436517_12S
GCCTGGCCCTAAATCTTGATGCTCAATCTTACCGGAGCATCCGCCCGAGAACTACGAGCACAAACGCTTAAAACTCTAAGGACTTGGCGGTGTCCCACACCCACCTAGAGGAGCCTGTTCTATAATCGATGATCCACGATATACCTAACCATTCCTTGCCAAAGCAGCCTATATACCGCCGTCGCCAGCCCACCCGGCATGAAGGCCCAACAGTGGACGCAATAGCCCAGTTACGCTAGTAAGACAGGTCAAGGTATAGCCCATGGAATGGAAGAAATGGGCTACATTTTCTAAGTTAGAACATACGGCAAAGGAACTTGAAACAGTCCCTAGAAGGAGGATTTAGCAGTAAAGAGGGAGAATCGAGCCCTCTTTAAGCCGGCTCTGGGACACGT
>Philepitta_castanea_UADBAMJR1233_12S
GCCTTGCCCTAAATCTAGATGTTCAACTACCCGAACATCCGCCTGAGAACTACGAGCACAAACGCTTAAAACTCTAAGGACTTGGCGGTGCCCCAAACCCACCTAGAGGAGCCTGTTCTATAATCGATAACCCACGATAAACCCAACCATCTCTTGCCAATCCAGCCTATATACCGCCGTCCCCAGCTCACCCCTATAATGAAGGACCAACAGCGAGCACAATAGCACATCCGCTAGTACGACAGGTCGAGGTATAGCCCATGAGATGGCAGCAATGGGCTACATTTTCTATCATAGAAAACCACGACAAGAAGTGTGAAATCACTTCTAAAAGGCGGATTTAGCAGTAAAGTAGAATCACCATGCCTACTTTAAACCGGCCCTGGAGCACGT
>Philepitta_schlegeli_FMNH431191_12S
GCCTAGCCCTAAATCTAGATGTTCAACTACCCGAACATCCGCCTGAGAACTACGAGCACAAACGCTTAAAACTCTAAGGACTTGGCGGTGCCCCAAACCCACCTAGAGGAGCCTGTTCTATAATCGATAACCCACGATAAACCCAACCACCCCTCGCCAATTCAGCCTATATACCGCCGTCCCCAGCTCACCCCCACAATGAAGGACCAACAGTGAGCACAATAGTACACCCACTAACACGACAGGTCGAGGTATAGCCCATGGGGTGGCAGCAATGGGCTACATTTTCTACCATAGAAAACCACGACAAGAGGTGTGAAATCACCTCTAAAAGGCGGATTTAGCAGTAAAGTAGGATCACCATGCCTCCTTTAAACTGGCTCTGGGACACGT
>Ploceus_nelicourvi_FMNH396113_12S
GCCTGGCCCTAAATCTTGATGCTTAACCCTACCCAAGCATCCGCCCGAGAACTACGAGCACCAACGCTTAAAACTCTAAGGACTTGGCGGTGTCCCAAACCCACCTAGAGGAGCCTGTTCTGTAATCGATGATCCACGATATACCTGACCATTCCTTGCCAATAACAGCCTACATACCGCCGTCGCCAGCCCACCTACACTGAAAGCCCAACAGTGGGCGCAATAGCCCAACCACGCTAGTACGACAGGTCAAGGTATAGCCTATGGAATGGAAGTAATGGGCTACATTTTCTAGAATAGAACATAACGGCAAAGGGATATGAAACTATCCTTGGAAGGCGGATTTAGCAGTAAAGTGGGACAATCGAGCCCTCTTTAAGCCGGCCCTGGGGCACGT
>Pseudobias_wardi_FMNH356702_12S
GCCTGGCCCTAAATCTTGATGCTTTATCCTACCTAAGCATCCGCCCGGGAACTACGAGCACAAACGCTTAAAACTCTAAGGACTTGGCGGTGTCTCAAACCCACCTAGAGGAGCCTGTTCTGTAATCGATGATCCACGATATACCTAACCATTCCTCGCAGTATCAGCCTATATACCGCCGTCGCCAGCCCACCCCCCCTGAAGGCCTAACAGTGAGCGCAATAGTCCAATACCACTAGTAAGACAGGTCAAGGTATAGCCTATGGAATGGAAGCAATGGGCTACATTTTCTAGATTAGAACATTACGGCAAAAGGGTGTGAAATCGCCCTTAGAAGGCGGATTTAGCAGTAAAGTGGGATAATCAAGCCCTCTTTAAGCCGGCTCTGGGACACGT
>Pterocles_personatus_FMNH487452_12S
GCTTAGCCCTAAATCCTGATACTAACTCAACCAAAGTATCCGCCTGAGAACTACGAGCACAAACGCTTAAAACTCTAAGGACTTGGCGGTACCCCAAATCCACCTAGAGGAGCCTGTCCTATAATCGATAACCCACGATACACCCAACCGCTCCTTGCCAAGACAGCCTACATACCGCCGTCGCCAGCTCATCTCCACTGAGAGACCAACAGTGAGCACAATAGCCTTACTCCGCTAATAAGACAGGTCAAGGTATAGCTAATGGACCGGAAGAGATGGGCTACATTTTCTAAACTAGAAAACTACGAAAAGAGGTGTGAAATCATCTCTGGAAGGCGGATTTAGCAGTAAAATAGGATAATAATACCTGCTTTAAGCTGGCCCTGGGGTACGT
>Randia_pseudozosterops_FMNH479641_12S
GCCTGGCCCTAAATCTTGATGCTCGATCTTACCGGAGCATCCGCCCGAGAACTACGAGCACAAACGCTTAAAACTCTAAGGACTTGGCGGTGCTCCAAACCCACCTAGAGGAGCCTGTTCTGTAATCGATGATCCACGATATACCTAACCATCCCTTGCCAAAACAGCCTATATACCGCCGTCGCCAGCCCACCCACCGTGAAGGCCCAACAGTGGACGCAATAGCCCTACCACGCTAACAAGACAGGTCAAGGTATAGCCCATGGGATGGAAGCAATGGGCTACATTTTCTAAATTAGAACACACGGCAAGGGAGCGTGAAACAGCTCCCGGAAGGAGGATTTAGCAGTAAAGTGGGACAATCGAGCCCTCTTTAAGCCGGCCCTGGAGCACGT
>Riparia_paludicola_FMNH384801_12S
GCCTGGCCCTAAATCTTGATGCTCGATCTTACCGGAGCATCCGCCCGAGAACTACGAGCACAAACGCTTAAAACTCTAAGGACTTGGCGGTGTCCCAAACCCACCTAGAGGAGCCTGTTCTGTAATCGATGATCCACGATGCACCTAACCATTCCTTGCCAAAAGCAGCCTATATACCGCCGTCGCCAGCCCACCCGGCATGAAGGATCAACAGTGGACGCAATAGCCCTACTACGCTAACAAGACAGGTCAAGGTATAGCCTATGGAATGGAAGCAATGGGCTACATTTTCTAGACTAGAACACACGGCAAAGGGGTTTGAAATAGCCCCTAGAAGGAGGATTTAGCAGTAAAGAGGGAGAATCGAGCCCTCTTTAAGCCGGCCCTGGGGCACGT
>Rostratula_benghalensis_FMNH393178_12S
GCTTGGCCCTAAATCTTGATGCTTCCCCTACTAAAGCATCCGCCAGAGAACTACGAGCACAAACGCTTAAAACTCTAAGGACTTGGCGGTGCCCCAAACCCACCTAGAGGAGCCTGTTCTGTAATCGATAACCCACGTTACACCCGACCACTTCTTGCCCAAGGCAGCCTACATACCGCCGTCGCCAGCCCACCTCTGTTGAGAGTACAATAGTGGGCACAATAGCCCAAACTCGCTAACAAGACAGGTCGAGGTATAGCCCATGAAGTGGAAGAAATGGGCTACATTTTCTAAAATAGAAAATACTACGGAAAGGACTATGAAATCACTCCTAGAAGGCGGATTTAGCAGTAAAGCGGGACAAGAAAGCCCCCTTTAAGCCGGCTCTGAGGCACGT
>Sarothrura_insularis_FMNH384729_12S
GCCTAGCCTTAAATCCTGATACTTCCCCCACTAAAGTATCCGCCTGAGAACTACGAGCACAAACGCTTAAAACTCTAAGGACTTGGCGGTGCCCTAAACCCACCTAGAGGAGCCTGTTCTATAATCGATAATCCACGTTATACCCGACCGCCCCTTGCCCAAAGCAGCCTACATACCGCCGTCCCCAGCTCACCTCTTTTGAAAGCCTAAATAGTGAGCGTAATAGCCACCCGCTAATAAGACAGGTCAAGGTATAGCTTATGGGGCGGAAGAAATGGGCTACATTTTCTAAGATAGAAAATTAACGAAAAAGGGAAGTGAAACCTCCCTTAAAAGGCGGATTTAGCAGTAAAGAAGAACAATAATGTCTTCTTTAAACCTGGCCCTAGGGCACGT
>Saxicola_torquata_FMNH393333_12S
GCCTGGCCCTAAATCTTGACGCTCTACCTTACCTGAGCGTCCGCCCGAGAACTACGAGCACAAACGCTTAAAACTCTAAGGACTTGGCGGTGCCCCAAACCCACCTAGAGGAGCCTGTTCTGTAATCGATGATCCACGATATTACCTGACCATTTCTTGCCAAAACAGCCTATATACCGCCGTCGCCAGCTCACCTTCCCTGACAGCCCAACAGTGAGCGCAATAGCCCCCTCCCGCTAGTAAGACAGGTCAAGGTATAGCCTATGGAATGGAAGCAATGGGCTACATTTTCTAGATTAGAACATAACGGCAAAGGGGCTTGAAACAGCCCCTAGAAGGCGGATTTAGCAGTAAAGAGAGACAATCGAGCCCTCTTTAAGCCGGCTCTGGAGCACGT
>Schetba_rufa_FMNH436519_12S
TCGCTACCTAAAGCATCCGCCCGAGAACTACGAGCACAAACGCTTGAAACTCTAAGGACTTGGCGGTGCTCCAAACCCACCTAGAGGAGCCTGTTCTGTAATCGATGATCCACGATATACCTAACCATTCCTCGCAGTATCAGCCTATATACCGCCGTCGCCAGCCCACCCCCCCTGAAGGCCAAACAGTGAGCGCAATAGCCCAATACCGCTAATAAGACAGGTCAAGGTATAGCCTATGGAATGGAAGTAATGGGCTACATTTTCTAGATTAGAACATTACGGCAAAAGGGCGTGAAATCGCCCTTAGAAGGCGGATTTAGCAGTAAAGCGGGATAATCAAGCCCTCTTTAAGCCGGCTCTGGAGCACGT
>Tachybaptus_pelzelnii_FMNH384663_12S
GCTTAGCCCTAAATCTTGATACTTACCCTACCAAAGTATCCGCCTGAGAACTACGAGCACAAACGCTTAAAACTCTAAGGACTTGGCGGTGCCCCAAACCCACCTAGAGGAGCCTGTCCTATAATCGATAACCCACGATACACCCAACCACTCCTTGCCAAAACAGCCTACATACCGCCGTCGCCAGCTCACCTTCACTGAAAGCACAACAGTGAGCATAATAGTCCTAACCCACTAATAAGACAGGTCAAGGTATAGCCCATGGAGTGGAAGAGATGGGCTACATTTTCTAAAATAGAACATCTACGAAAAGAGACGTGAAACCGTCCCTAGAAGGCGGATTTAGCAGTAAAGCGGAATAATACAGTCCTCTTTAAGCTGGCTCTGGGACACGT
>Tachymarptis_melba_FMNH396065_12S
GCCTAGCCCTAAATCTTGATACTTCCCCCACTAAAGTATTCGCCCGAGAACTACGAGCACAAACGCTTAAAACTCTAAGGACTTGGCGGTGCCCCAAACCCACCTAGAGGAGCCTGTTCTGTAATCGATAACCCACGATACACCCGACCACTTCTTGCCAAAGCAGCCTACATACCGCCGTCGCCAGTTCACCTCCCCTGAGAGAGCAACAGTGAACATAATAGCCCTACCCGCTAATAAGACAGGTCAAGGTATAGCCTATGGAGTGGAAGAAATGGGCTACATTTTCTAGAATAGAAAACCACGGAAAGAGATATGAAACCACCTCTGGAAGGCGGATTTAGCAGTAAAGAAGGATAATAAAGCCACCTTTAAACTGGCTCTGGGGCACGT
>Terpsiphone_mutata_FMNH436460_12S
GCCTGGCCCTAAATCTTGATACTCTGACCTACTTGAGTATCCGCCCGAGAACTACGAGCACAAACGCTTAAAACTCTAAGGACTTGGCGGTGTCCCAAACCCACCTAGAGGAGCCTGTTCTATAATCGATGATCCACGATATACCTAACCATCTCTTGCAGAGTCAGCCTATATACCGCCGTCGCCAGCTCACCCTCCCTGACGGATCAACAGTGAGCGCAATAGCCTCTACGCTAATAAGACAGGTCAAGGTATAGCCTATGGGATGGAAGCAATGGGCTACATTTTCTAGATTAGAACATCACGGCAAAAAGACATGAAACAGTCTTTGGAAGGCGGATTTAGCAGTAAAGTGGGATAATCAAGCCCTCTTTAAGCCGGCTCTGGGGCACGT
>Thamnornis_chloropetoides_UADBAMJR0554_12S
GCCTGGCCCTAAATCTTGATGCTCGATCTTACCGGAGCATCCGCCCGAGAACTACGAGCACAAACGCTTAAAACTCTAAGGACTTGGCGGTGCTCCAAACCCACCTAGAGGAGCCTGTTCTGTAATCGATGATCCACGATATACCTGACCATTCCTTGCCATAACAGCCTATATACCGCCGTCGCCAGCCCACCCACCGTGAAGGCCCAACAGTGGACGCAATAGCCATACCACGCTAATAAGACAGGTCAAGGTATAGCCTATGGAATGGAAGCAATGGGCTACATTTTCTAGATTAGAACATACGGCAAGGGAGCATGAAACAGCTCTCGGAAGGCGGATTTAGCAGTAAAGTGGGACAATCGAGCCCTCTTTAAGCCGGCTCTGGAGCACGT
>Tringa_nebularia_FMNH360039_12S
CGTACTAAGCATCCGCCCGAGAACTACGAGCACAAACGCTTAAAACTCTAAGGACTTGGCGGTGCCCTAAACCCACCTAGAGGAGCCTGTTCTATAATCGATAACCCACGTTACACCCGACCGCCTCTTGCCAAAGCAGCCTACATACCGCCGTCGCCAGCTCACCTTACATGAGAGTTCAATAGTGAGCACAATAGCTAAACCCGCTAATAAGACAGGTCGAGGTATAGCCTACGGGGCGGAAGAAATGGGCTACATTTTCTAAAATAGAAAACCCACGGAAGGAGGCGTGAAACCGTCTCCCGAAGGCGGATTTAGCAGTAAAGAGGGACAATACAAGCCCCCTTTAAACTGGCCCTGGGGCACGT
>Turnix_nigricollis_FMNH436420_12S
GCCTAGCCCTAAATCTCGATGTTTACCCTACCTAAAACATCCGCCTGGGAACTACGAGCACAAACGCTTAAAACCCTAAGGACTTGGCGGTGCCCCAAACCCACCTAGAGGAGCCTGTTCTATAATCGATAACCCACGATACACCCGACCACCCCTTGCCAACATCAGCCTACATACCGCCGTCGCCAGCTCACCTCCCCTGAGAGAACAACAGCGAACACAATAGCCTAACCCGCTAACAAGACAGGTCAAGGTATAGCCCATGGGGTGGAAGAAATGGGCTACATTTTCTAAGATAGAATAACCCACGGAAGAAAGTGTGAAATCACTTCCAAAAGGCGGATTTAGCAGTAAAGAGGGACAATAATGCCCCCTTTAAGCTGGCCCTGGGACACGT
>Tylas_eduardi_FMNH393163_12S
GCCTGGCCCTAAATCTTGATGCTTTACTATACCTAAGCATCCGCCCGGGAACTACGAGCACAAACGCTTAAAACTCTAAGGACTTGGCGGTGCCCCAAACCCACCTAGAGGAGCCTGTTCTGTAATCGATGATCCACGATATACCTAACCATTCCTTGCAAGATCAGCCTATATACCGCCGTCGCCAGCCCACCCCCTCTGAAGGCCTAACAGTGAGCGCAATAGTCCCATACCACTAGTAAGACAGGTCAAGGTATAGCCCATGGAATGGAAGCAATGGGCTACATTTTCTAGATTAGAACATTACGGCAAAAGGGTGTGAAATCACCCTTAGAAGGCGGATTTAGCAGTAAAGTGGGATAATCAAGCCCTCTTAAAGCCGGCCCTGGAGCACGT
>Vanga_curvirostris_FMNH434668_12S
GCCTGGCCCTAAATCTTGATGCTTTAATCTACCTAAGCATCCGCCCGAGAACTACGAGCACAAACGCTTAAAACTCTAAGGACTTGGCGGTGCCCCAAACCCACCTAGAGGAGCCTGTTCTGTAATCGATGATCCACGATTCACCTAACCATTCCTCGCAGTATCAGCCTATATACCGCCGTCGCCAGCCCACCCCCCCTGAAGGACAAGCAGTGAGCGCAATAGTCCAATACCACTAATAAGACAGGTCAAGGTATAGCCTATGGAATGGGAGCAATGGGCTACATTTTCTAGTATAGAACATTACGGCAAAAGGGTGTGAAATCGCCCTTAGAAGGCGGATTTAGCAGTAAAGTGGGATAATCAAGCCCTCTTTAAGCCGGCTCTGGAGCACGT
>Xanthomixis_apperti_FMNH393162_12S
GCCTGGCCCTAAATCTTGATGCTCGATCTTACCGGAGCATCCGCCCGAGAACTACGAGCACAAACGCTTAAAACTCTAAGGACTTGGCGGTGCTCCAAACCCACCTAGAGGAGCCTGTTCTATAATCGATGATCCACGATATACCTGACCATTCCTTGCCAGAACAGCCTATATACCGCCGTCGCCAGCCCACCCACCGTGAAGGCTCAACAGTGGACGCAATAGCCTAACCACGCTAATAAGACAGGTCAAGGTATAGCCTATGGAATGGAAGCAATGGGCTACATTTTCTAGATTAGAACACAACGGCAAAGGAGCATGAAACAGCTCCTGGAAGGAGGATTTAGCAGTAAAGTGGGACAATCGAGCCCTCTTTAAGCCGGCTCTGGAGCACGT
>Xanthomixis_cinereiceps_FMNH393287_12S
GCCTGGCCCTAAATCTTGATGCTCGATCTTACCGGAGCATCCGCCCGAGAACTACGAGCACAAACGCTTAAAACTCTAAGGACTTGGCGGTGCTCCAAACCCACCTAGAGGAGCCTGTTCTGTAATCGATGATCCACGATATACCTGACCATTTCTTGCCAAAACAGCCTATATACCGCCGTCGCCAGCCCACCCACCATGAAGGTTCAACAGTGGACGCAATAGCCTAACCACGCTAATAAGACAGGTCAAGGTATAGCCTATGGAATGGAAGCAATGGGCTACATTTTCTAGATTAGAACACAACGGCAAAGGAGCATGAAACAGCTCCTGGAAGGAGGATTTAGCAGTAAAGTGGGACAATCGAGCCCTCTTTAAGCCGGCTCTGGAGCACGT
>Xanthomixis_tenebrosa_FMNH393278_12S
GCCTGGCCCTAAATCTTGATGCTCGATCTTACCGGAGCATCCGCCCGAGAACTACGAGCACAAACGCTTAAAACTCTAAGGACTTGGCGGTGCTCCAAATCCACCTAGAGGAGCCTGTTCTGTAATCGATGATCCACGATATACCTGACCATTCCTTGCCAGAACAGCCTATATACCGCCGTCGCCAGCCCACCCACCGTGAAGGCCCAACAGTGGACGCAATAGCCCAATCCCGCTAGTACGACAGGTCAAGGTATAGCCCATGGAATGGAAGCAATGGGCTACATTTTCTAAGATAGAACACAACGGCAAAGGAGCATGAAACAGCTCCTGGAAGGAGGATTTAGCAGTAAAGTGGGACAATCGAGCCCTCTTAAAGCCGGCTCTGGAGCGCGT
>Xanthomixis_zosterops_FMNH384740_12S
GCCTGGCCCTAAATCTTGATGCTCGATCTTACCGGAGCATCCGCCCGAGAACTACGAGCACAAACGCTTAAAACTCTAAGGACTTGGCGGTGCTCCAAACCCACCTAGAGGAGCCTGTTCTATAATCGATGATCCACGATATACCTGACCATTCCTTGCAATAACAGCCTATATACCGCCGTCGCCAGCCCACCCACCGTGAAGGCCCAACAGTGGACGCAATAGCCTAACCACGCTAATAAGACAGGTCAAGGTATAGCCTATGGAATGGAAGCAATGGGCTACATTTTCTAGACTAGAACACAACGGCAAAGGAGCATGAAACAGCTCCTGGAAGGAGGATTTAGCAGTAAAGTGGGACAATCGAGCCCTCTTTAAGCCGGCTCTGGAGCGCGT
>Xenopirostris_polleni_FMNH434675_12S
GCCTGGCCCTAAATCTTGATGCTTCACCCTACCTAAGCATCCGCCCGGGAACTACGAGCACAAACGCTTAAAACCCTAAGGACTTGGCGGTGCCCCAAACCCACCTAGAGGAGCCTGTTCTGTAATCGATGATCCACGATATACCTAACCATTTCTCGCAGCATCAGCCTATATACCGCCGTCGCCAGCCCACCCCCCCTGAAGGATAAACAGTGAGCGCAATAGTCCAATACCACTAGTAAGACAGGTCAAGGTATAGCCTATGGAATGGAAGCAATGGGCTACATTTTCTAGAATAGAACATCACGGCAAAAGGGTGTGAAATCGCCCTTAGAAGGCGGATTTAGTAGTAAAGTGGGATAATCAAGCCCTCTTTAAACCGGCTCTGGGACACGT
>Xenopirostris_xenopirostris_FMNH356665_12S
GCCTGGCCCTAAATCTTGATGCTTCACCCTACCTAAGCATCCGCCCGGGAACTACGAGCACAAACGCTTAAAACCCTAAGGACTTGGCGGTGCCCCAAACCCACCTAGAGGAGCCTGTTCTGTAATCGATAATCCACGATATACCTAACCATTCCTTGCAATATCAGCCTATATACCGCCGTCGCCAGCCCACCCCCCCTGAAGGACAAACAGTGAGCGCAATAGTCCAATACCACTAACAAGACAGGTCAAGGTATAGCCTATGGAATGGAAGCAATGGGCTACATTTTCTAGAATAGAACATTACGGCAAAAGGGCGTGAAATCGCCCTTAGAAGGCGGATTTAGCAGTAAAGTGGGACAATCAAACCCTCTTTAAACCGGCTCTGGGACACGT
>Zosterops_maderaspatanus_UADBAMJR1268_12S
GCCTGGCCCTAAATCTTGATGCTCGATCTAACCGGAGCATCCGCCCGAGAACTACGAGCACAAACGCTTAAAACTCTAAGGACTTGGCGGTGTTCCAAATCCACCTAGAGGAGCCTGTTCTGTAATCGATGATCCACGATATACCTGACCATTCCTTGCCCAAAACAGCCTATATACCGCCGTCTCCAGCCCACCCCGCATGAAGGTTCAACAGTGGACGCAATAGCCAAGTCGCGCTAATAAGACAGGTCAAGGTATAGCCTATGGAATGGGAGTAATGGGCTACATTTTCTAATTTAGAACATAACGGCAAAGGCGCATGAAATTGCACCTAGAAGGAGGATTTAGCAGTAAAGAGAGATTAGCGAGCCCTCTTTAAGCCGGCTCTGGAGCACGT
>Uratelornis_chimaera_AF407437_AMNH_411213_12S
CCCCCTTGCTAAAGCAGCCTATATACCGCCGTCGCCAGCCCACCTCCAATGAAAGAGCCGCAGTGGGCACAACAGTCCTAACCCCACTAACAAGACAGGTCAAGGTATAGCCAATGGGATGGAAGAAATGGGCTACATTTTCTAAATTAGAAAATACGAACAGGGGCATGAAACTGCCCCTAGAAGGCGGATTTAGCAGTAAAGAGGGACAAAAGAGCCCCCTTTAAGCCGGCCCTAGGGCACGT
>Coua_delalandei_OR102620_MCZ_84298_12S
CCTAGCCCTAAATCTCGATACTTACTCCACCAAAGTATCCGCCTGAGAACTACGAGCACAAACGCTTAAAACTCTAAGGACTTGGCGGTGTCCTAAACCCACCTAGAGGAGCCTGTTCTATAATCGATAATCCACGATACACCCAACCACCTCTTGCCCAAAATCAGCCTACATACCGCCGTCGCCAGCTCACCTTTGACTGAAAGAATAATAGTGAGCACAATAGTCCTTACCACTAGCAAGACAGGTCAAGGTATAGCCCATGGGGTGGAAGAAATGGGCTACATTCTCTAATAAATAGAGAACACGAAAGGAGATATGAAACCCTCTCCAG
>Atelornis_crossleyi_AF407420_FMNH_396235_12S
GCCCAGCCCTAAATCCAGATGTTCACACCTACCAGAACATCCGCCCGAGAACTACGAGCACAAACGCTTAAAACTCTAAGGACTTGGCGGTGCCCTAAACCCACCTAGAGGAGCCTGTTCTATAATCGATAACCCACGATGCACCCAACCACCCCTTGCCAAAGCAGCCTACATACCGCCGTCGCCAGCTCACCTCTTATGAAAGCACCACAGTGAGCACAACAGTCTACCCCACTAACAAGACAGGTCAAGGTATAGCTAATGAGGTGGAAGAGATGGGCTACATTTTCTAAGCTAGAAAACACACGGACGGGGGCATGAAACTGCCCCCAAAAGGCGGATTTAGCAGTAAAGCGGGACAAAAGAGCCCCCTTTAAGCTGGCCCTGGGGTACGT
>Atelornis_pittoides_AF407425_FMNH_396233_12S
GCCCAGCCCTAAATCTAGATGTTCATACCTACCAGAACATCCGCCTGAGAACTACGAGCACAAACGCTTAAAACTCTAAGGACTTGGCGGTGCCCTAAACCCACCTAGAGGAGCCTGTTCTGTAATCGATAACCCACGATGCACCCAACCACCTCTTGCCAAAGCAGCCTACATACCGCCGTCGCCAGCCCACCTCTTATGAAAGACCCACAGTGAGCGCAACAGTCCTAACCCAACTAACAAGACAGGTCAAGGTATAGCTAATGAGGTGGAAGAAATGGGCTACATTTTCTAAACTAGAAAATCCACGGACAGGGGCATGAAACTGCCCCCAGAAGGCGGATTTAGCAGTAAAGCGGGACAAAAGAGCCCCCTTTAAGCCGGCCCTAGGGTACGT
>Atelornis_crossleyi_AF407421_FMNH_384704_12S
GCCCAGCCCTAAATCCAGATGTTCACACCTACCAGAACATCCGCCCGAGAACTACGAGCACAAACGCTTAAAACTCTAAGGACTTGGCGGTGCCCTAAACCCACCTAGAGGAGCCTGTTCTATAATCGATAACCCACGATGCACCCAACCACCCCTTGCCAAAGCAGCCTACATACCGCCGTCGCCAGCTCACCTCTTATGAAAGCACCACAGTGAGCACAACAGTCTACCCCACTAACAAGACAGGTCAAGGTATAGCTAATGAGGTGGAAGAGATGGGCTACATTTTCTAAGCTAGAAAACACACGGACGGGGGCATGAAACTGCCCCCAAAAGGCGGATTTAGCAGTAAAGCGGGACAAAAGAGCCCCCTTTAAGCTGGCCCTGGGGTACGT
>Atelornis_crossleyi_AF407422_FMNH_363795_12S
GCCCAGCCCTAAATCCAGATGTTCACACCTACCAGAACATCCGCCCGAGAACTACGAGCACAAACGCTTAAAACTCTAAGGACTTGGCGGTGCCCTAAACCCACCTAGAGGAGCCTGTTCTATAATCGATAACCCACGATGCACCCAACCACCCCTTGCCAAAGCAGCCTACATACCGCCGTCGCCAGCTCACCTCTTATGAAAGCACCACAGTGAGCACAACAGTCTACCCCACTAACAAGACAGGTCAAGGTATAGCTAATGAGGTGGAAGAGATGGGCTACATTTTCTAAGCTAGAAAACACACGGACGGGGGCATGAAACTGCCCCCAAAAGGCGGATTTAGCAGTAAAGCGGGACAAAAGAGCCCCCTTTAAGCTGGCCCTGGGGTACGT
>Leptosomus_discolor_AF407432_FMNH_NA_12S
GCCTAGCCCTAAATCCCAATGCTTACCCTACCCAAGCATTCGCCTGAGAACTACGAGCGCAAACGCTTAAAACTCTAAGGACTTGGCGGTGCCCTAAACCCACCTAGAGGAGCCTGTTCTGTAATCGATAATCCACGATACACCCAACCACCTCTTGCCAAAGCAGCCTACATACCGCCGTCGCCAGCTCACCTCCACCTGAAAGCATAATAGTGAGCACAATAGCCAACCCCGCTAAAAAGACAGGTCAAGGTATAGCCAATGAGATGGAAGAAATGGGCTACATTTTCTAACATAGAACACAACGAAAAGAGGTATGAAACTCCCTCTCGAAGGCGGATTTAGCAGTAAAGTCGGATAATCCAAGCCCCCTTTAAACTGGCCCTAGGGCACGT
>Uratelornis_chimaera_AF407436_MNHN_1994.416_12S
GCCTAGCCCTAAATCTAGATGCTTATGCCTACCAGAGCACCCGCCTGAGAACTACGAGCACAAACGCTTAAAACTCTAAGGACTTGGCGGTGCCCTAAACCCACCTAGAGGAGCCTGTTCTGTAATCGATAATCCACGATGCACCCAACCACCCCTTGCTAAAGCAGCCTATATACCGCCGTCGCCAGCCCACCTCCAATGAAAGAGCCGCAGTGGGCACAACAGTCCTAACCCCACTAACAAGACAGGTCAAGGTATAGCCAATGGGATGGAAGAAATGGGCTACATTTTCTAAATTAGAAAATACGAACAGGGGCATGAAACTGCCCCTAGAAGGCGGATTTAGCAGTAAAGAGGGACAAAAGAGCCCCCTTTAAGCCGGCCCTAGGGCACGT
>Eurystomus_glaucurus_AF407435_FMNH_384689_12S
GCCTAGCCCTAAATCCTGATGCTTGCCCCACCAAAGCATCCGCCTGAGAACTACGAGCACAAACGCTTAAAACTCTAAGGACTTGGCGGTGTCCTAAACCCTCCTAGAGGAGCCTGTTCTATAATCGATAACCCACGATCCACCTAACCTCCCCTTGCTAAAGCAGCCTACATACCGCCGTCGCCAGCTTACCTCCTATGAGAGCACTAGAGTGAGCAAAATAGCCCCCACCACTAACAAGACAGGTCAAGGTATAGCCAATGGGAAGGAAGAAATGGGCTACATTTTCTAACATAGAAAACCATTACGAAAGGGGACATGAAATTGCCCCCCGAAGGCGGATTTAGCAGTAAAGTGAGATAATAAAGCCCACTTTAAGTCGGCCCTAGGACACGT
>Atelornis_pittoides_AF407423_FMNH_384701_12S
GCCCAGCCCTAAATCTAGATGTTCATACCTACCAGAACATCCGCCTGAGAACTACGAGCACAAACGCTTAAAACTCTAAGGACTTGGCGGTGCCCTAAACCCACCTAGAGGAGCCTGTTCTGTAATCGATAACCCACGATGCACCCAACCACCTCTTGCCAAAGCAGCCTACATACCGCCGTCGCCAGCCCACCTCTTATGAAAGACCCACAGTGAGCGCAACAGTCCTAACCCAACTAACAAGACAGGTCAAGGTATAGCTAATGAGGTGGAAGAAATGGGCTACATTTTCTAAATTAGAAAATCCACGGACAGGGGCATGAAACTGCCCCCAGAAGGCGGATTTAGCAGTAAAGCGGGACAAAAGAGCCCCCTTTAAGCCGGCCCTAGGGTACGT
>Atelornis_pittoides_AF407424_FMNH_396234_12S
GCCCAGCCCTAAATCTAGATGTTCATACCTACCAGAACATCCGCCTGAGAACTACGAGCACAAACGCTTAAAACTCTAAGGACTTGGCGGTGCCCTAAACCCACCTAGAGGAGCCTGTTCTGTAATCGATAACCCACGATGCACCCAACCACCTCTTGCCAAAGCAGCCTACATACCGCCGTCGCCAGCCCACCTCTTATGAAAGACCCACAGTGAGCGCAACAGTCCTAACCCAACTAACAAGACAGGTCAAGGTATAGCTAATGAGGTGGAAGAAATGGGCTACATTTTCTAAATTAGAAAATCCACGGACAGGGGCATGAAACTGCCCCCAGAAGGCGGATTTAGCAGTAAAGCGGGACAAAAGAGCCCCCTTTAAGCCGGCCCTAGGGTACGT
>Atelornis_pittoides_AF407426_FMNH_384760_12S
GCCCAGCCCTAAATCTAGATGTTCATACCTACCAGAACATCCGCCTGAGAACTACGAGCACAAACGCTTAAAACTCTAAGGACTTGGCGGTGCCCTAAACCCACCTAGAGGAGCCTGTTCTGTAATCGATAACCCACGATGCACCCAACCACCTCTTGCCAAAGCAGCCTACATACCGCCGTCGCCAGCCCACCTCTTATGAAAGACCCACAGTGAGCGCAACAGTCCTAACCCAACTAACAAGACAGGTCAAGGTATAGCTAATGAGGTGGAAGAAATGGGCTACATTTTCTAAACTAGAAAATCCACGGACAGGGGCATGAAACTGCCCCCAGAAGGCGGATTTAGCAGTAAAGCGGGACAAAAGAGCCCCCTTTAAGCCGGCCCTAGGGTACGT
>Atelornis_pittoides_AF407427_FMNH_384759_12S
GCCCAGCCCTAAATCTAGATGTTCATACCTACCAGAACATCCGCCTGAGAACTACGAGCACAAACGCTTAAAACTCTAAGGACTTGGCGGTGCCCTAAACCCACCTAGAGGAGCCTGTTCTGTAATCGATAACCCACGATGCACCCAACCACCTCTTGCCAAAGCAGCCTACATACCGCCGTCGCCAGCCCACCTCTTATGAAAGACCCACAGTGAGCGCAACAGTCCTAACCCAACTAACAAGACAGGTCAAGGTATAGCTAATGAGGTGGAAGAAATGGGCTACATTTTCTAAACTAGAAAATCCACGGACAGGGGCATGAAACTGCCCCCAGAAGGCGGATTTAGCAGTAAAGCGGGACAAAAGAGCCCCCTTTAAGCCGGCCCTAGGGTACGT
>Brachypteracias_leptosomus_AF407429_FMNH_345687_12S
GCTCAGCCCTAAATCTTGATGTCCTTACTTACCAGAACATCCGCCTGAGAACTACGAGCACAAACGCTTAAAACTCTAAGGACTTGGCGGTGCCCTAAACCCACCTAGAGGAGCCTGTTCTGTAATCGATAACCCACGATGCACCCAACCACCCCTTGCCGAAGCAGCCTACATACCGCCGTCGCCAGCTCACCTCTTATGAAAGAGCCACAGTGAGCGCAATAGTCTCAATCGCACTAACAAGACAGGTCAAGGTATAGCCAATGGGCTGGAAGAAATGGGCTACATTTTCTAAGCTAGAAAATATACGGACAGGGGCATGAAACTGCCCCTAGAAGGCGGATTTAGCAGTAAAGCGGGACAAAAATGCCCCCTTTAAACTGGCCCTAGGGTACGT
>Geobiastes_squamiger_AF407430_FMNH_384758_12S
GCCCAGCCCTAAATCTAGATGCTCACACCTACCAGAGCATCCGCCTGAGAACTACGAGCACAAACGCTTAAAACTCTAAGGACTTGGCGGTACCCTAAACCCACCTAGAGGAGCCTGTTCTGTAATCGATAATCCACGATGCACCCAACCACCCCTTGCCAAAGCAGCCTACATACCGCCGTCGCCAGCCCACCTATTATGAAAGTACTACAGTGGGCACAACAGTCCTAACCCCACTAGCAAGACAGGTCAAGGTATAGCCAATGGGATGGAAGAAATGGGCTACATTTTCTAAGTTAGAAAATACACGAAAGGAGGTATGAAACTACCTCCAGAAGGCGGATTTAGCAGTAAAGTGGGACAAAAAAGCCCCCTTTAAGTTGGCCCTAGGGTACGT
>Brachypteracias_leptosomus_AF407428_FMNH_384731_12S
GCTCAGCCCTAAATCTAGATGTCCATACTTACCAGAACATCCGCCTGAGAACTACGAGCACAAACGCTTAAAACTCTAAGGACTTGGCGGTGCCCTAAACCCACCTAGAGGAGCCTGTTCTGTAATCGATAATCCACGATGCACCCAACCACCCCTTGCCGAAGCAGCCTACATACCGCCGTCGCCAGCTCACCTCTTATGAAAGAGCCACAGTGAGCGCAATAGTCTTAATCGCACTAACAAGACAGGTCAAGGTATAGCCAATGGGCTGGAAGAAATGGGCTACATTTTCTAAGCTAGAAAATTATACGGACAGGGGCATGAAACTGCCCCTAGAAGGCGGATTTAGCAGTAAAGCGGGACAAAAATGCCCCCTTTAAACTGGCCCTAGGGTACGT
>Apus_balstoni_JQ520037_FMNH_435535_12S
GCCTAGCCCTAAATCTTGATACTTCCCCCACCAAAGTATTCGCCCGAGAACTACGAGCACAAACGCTTAAAACTCTAAGGACTTGGCGGTGCCCCAAACCCACCTAGAGGAGCCTGTTCTGTAATCGATAACCCACGATACACCCGACCACTCCTTGCCAAAGCAGCCTACATACCGCCGTCGCCAGTTCACCTCCCCTGAGAGAACAACAGTGAACATAATAGCCCCACCCGCTAATAAGACAGGTCAAGGTATAGCCTATGGAGTGGAAGAAATGGGCTACATTTTCTAGAATAGAAAACCACGGAAAGAGATATGAAATCACCTCTGGAAGGCGGATTTAGCAGTAAAGAAGGATAATAAAGCCACCTTTAAACTGGCCCTGGGGCACGTACATACCGCCCGTCACCCTCCTCAAAAGCTACAACTCCCAACATACCTAATTTCCTAACTAGCTAAAGATGAGGTAAGTCGTAACAAGGTAAGTGTACCGGAAGGTGTACTTAGCATACCAAGACGTAGCT
>Margaroperdix_madagarensis_KC785615_NA_NA_12S
GCCTAGCCCTAAATCTAGATACCCACATACTCACCTACGTATCCGCCCGAGAACTACGAGCACAAACGCTTAAAACTCTAAGGACTTGGCGGTGCCCCAAACCCACCTAGAGGAGCCTGTTCTGTAACCGATAATCCACGATCTACCCAACCACTTCTTGCCAATACAGCCTACATACCGCCGTCGCCAGCTCACCTTTAATGAAAGAACAACAGTGAGCCCAATAGTCACCGCTAACAAGACAGGTCAAGGTATAGCCTATGGAGTGGAAGAAATGGGCTACATTTTCTAAGATAGAATAAACGAAAAAGGACATGAAACCGGTCCCTGGAAGGAGGATTTAGCAGTAAAGTGGGATCACCCAGCCCACTTTAAGATGGCCCTAAGGCACGTACATACCGCCCGTCACCCTCTTCAAAAGCTACCAATACCGATAAATAACACCCACCCACTAAGCCAAAGACGAGGTAAGTCGTAACAAGGTAAGTGTACCGGAAGGTGCACTTAGACCAC
>Cuculus_rochii_OR102733_FMNH_384675_12S
GCCTAGCCCTAAATCTTGATACTTAACTTTACCAAAGTATCCGCCCGAGAACTACGAGCACAAACGCTTAAAACTCTAAGGACTTGGCGGTGCCCTAAACCCACCTAGAGGAGCCTGTTCTATAATCGATAACCCACGCTACACCCAACCATCCCTAGCCTGAAGCAGCCTACATACCGCCGTCGCCAGCCCACCTCCCCTGAAAGAGCAACAGTGAGCACAATAGCCCTCCGCTAATAAGACAGGTCAAGGTATAGCTTATGGGACGGAAGAAATGGGCTACATTTTCTAATAATAGAAAACAACGAAAAGAGATACGAAACTATCCCTAGAAGGCGGATTTAGCAGTAAAGAAAGATAATGAAGCTTTCTTTAAATTGGCCCTGGGGCACGTACATACCGCCCGTCACCCTCCTCACAAGCTCCAAATCTACATAATTAATGCCCTTTAAAGCTAAAGACGAGGTAAGTCGTAACAAGGTAAGTGTACCGGAAGGTGTACTTAGCGTATCAAGGCGTAGCTATAATGAA
>Coua_verreauxi_OR102614_AMNH_628959_12S
GCCTAACCCTAAATCTTGATACTTACCCCACCAAAGTATCCGCCCGAGAACTACGAGCACAAACGCTTAAAACTCTAAGGACTTGGCGGTGCCCCAAACCCACCTAGAGGAGCCTGTTCTATAATCGATAACCCACGATACACCCAACCACTCCTTGCCCATAAATCAGCCTACATACCGCCGTCGCCAGCTCACCTTTAACTGAAAGAACAACAGTGGGCACAATAGTCCCTACCACTAACACGACAGGTCAAGGTATAGCCTACGGAGTGGAAGAAATGGGCTACACTCTCTAACAATAGAGAACACGAAAAGAGATATGAAACCCTCTCTAGAAGGCGGATTTAGCAGTAAACAGGGATAATAAAGCCCTTTTTAAACTGGCCCTGGGACACGTACATACCGCCCGTCACCCTCCTCACAAGCTACAACCAACCATAACTAATATTACTACCAGCTAAAGACGAGGTAAGTCGTAACAAGGTAAGTGTACCGGAAGGTGTACTTAGTATATCAAGGCGTAGCTACAATAA
>Coua_coquereli_OR102615_YPM_69417_12S
GCCTAGCCCTAAATTTTGATACTTACCCCACCAAAGTATCCGCCTGAGAACTACGAGCACAAACGCTTAAAACTCTAAGGACTTGGCGGTGTCCCAAACCCACCTAGAGGAGCCTGTTCTATAATCGATAATCCACGATACACCCAACCACCTCTTGCCCAAAACCAGCCTACATACCGCCGTCGCCAGCTCACCTTTGACTGAAAGAACAACAGTGAGCACAATAGTCCTTACCACTAACACGACAGGTCAAGGTATAGCCCATGAGGTGGAAGAAATGGGCTACATTCTCTAACAAGTAGAGAACACGAAAAGAGATATGAAACCCTCTCTGGAAGGCGGATTTAGCAGTAAACAGGGATTACAAAGCCCTCTTTAAACTGGCCCTAGGACACGTACATACCGCCCGTCACCCTCCTCACAAGCTACAATCTACTATAACTAATACCATTATTAGCTAAAGATGAGGTAAGTCGTAACAAGGTAAGTGTACCGGAAGGTGTACTTAGCATATCAAGGCGTAGCTTCAACAA
>Coua_serriana_OR102619_FMNH_356638_12S
GCCTAGCCCTAAATCTTGATACTTACCCCACCAAAGTATCCGCCCGAGAACTACGAGCACAAACGCTTAAAACTCTAAGGACTTGGCGGTGTCCTAAACCCACCTAGAGGAGCCTGTTCTATAATCGATAATCCACGATACACCCAACCACCTCTTGCCCAAAATCAGCCTACATACCGCCGTCGCCAGCTCACCTTTGACTGAAAGAGTAATAGTGAGCACAATAGTCCTTACCACTAGCAAGACAGGTCAAGGTATAGCCTATGGGGTGGAAGAAATGGGCTACATTCTCTAACAAATAGAGAACACGAAAGGAGATATGAAACCCTCTCTGGAAGGCGGATTTAGCAGTAAACAGGGATTACAAAGCCCTCTTTAAACTGGCCCTAGGACACGTACATACCGCCCGTCACCCTCCTCACAAGCTACAATCTACCATAATTAATATCATTACTAGCTAAAGATGAGGTAAGTCGTAACAAGGTAAGTGTACCGGAAGGTGCACTTAGCATATCAAGGCGTAGCTACAATAA
>Coua_cursor_OR102616_FMNH_352799_12S
GCCTAGCCCTAAATTTTGATACTTACCCCACCAAAGTATCCGCCTGAGAACTACGAGCACAAACGCTTAAAACTCTAAGGACTTGGCGGTGTCCCAAACCCACCTAGAGGAGCCTGTTCTATAATCGATAATCCACGATACACCCAACCACCTCTTGCCCAAAATCAGCCTACATACCGCCGTCGCCAGCTCACCTTTGACTGAAAGAACAACAGTGAGCACAATAGTCCTTACCACTAACACGACAGGTCAAGGTATAGCCCATGAGGTGGAAGAAATGGGCTACATTCTCTAACAAGTAGAGAACACGAAAAGAGATATGAAACCCTCTCTGGAAGGCGGATTTAGCAGTAAACAGGGATTACAAAGCCCTCTTTAAACTGGCCCTAGGACACGTACATACCGCCCGTCACCCTCCTCACAAGCTACAATCTACTATAACTAATACCATTATTAGCTAAAGATGAGGTAAGTCGTAACAAGGTAAGTGTACCGGAAGGTGTACTTAGCATATCAAGGCGTAGCTTCAACAA
>Coua_reynaudii_OR102617_FMNH_352797_12S
GCCTAGCCCTAAATCTTGGTACTTACCCCACCAAAGTATCCGCCTGAGAACTACGAGCACAAACGCTTAAAACTCTAAGGACTTGGCGGTGTCCCAAACCCACCTAGAGGAGCCTGTTCTATAATCGATAATCCACGATACACCCAACCACCTCTTGCCCAAAATCAGCCTACATACCGCCGTCGCCAGCTCGCCTTTGACTGAAAGAACAGTAGCGAGCATAATAGTCCTTACCACTAGCAAGACAGGTCAAGGTATAGCCCATGAGGTGGAAGAAATGGGCTACATTCTCTAACAAGTAGAGAACACGAAAAGAGATATGAAACTCTCTCTGGAAGGCGGATTTAGCAGTAAACAGGGATTACAAAGCCCTCTTTAAACTGGCCCTAGGACACGTACATACCGCCCGTCACCCTCCTCACAAGCTACAATCCATTATAATTAATGCCACTACTAGCTAAAGATGAGGTAAGTCGTAACAAGGTAAGTGTACCGGAAGGTGTACTTAGCATATCAAGGCGTAGCTATAACAA
>Coua_cristata_OR102612_FMNH_384680_12S
GCCTAGCCCTAAATCTTGATACTTACTCCACCAAAGTATCCGCCTGAGAACTACGAGCACAAACGCTTAAAACTCTAAGGACTTGGCGGTGTCCCAAACCCACCTAGAGGAGCCTGTTCTATAATCGATAATCCACGATATACCCAACCACCTCTCGCCCATAAATCAGCCTACATACCGCCGTCGCCAGCTCACCTTTAACTGAAAGAACAACAGTGAGCACAATAGCCTTTACCACTAGCAAGACAGGTCAAGGTATAGCCCATGAGGTGGAAGAAATGGGCTACATTCTCTAATAATAGAATACACGAAAGGAGATATGAAACTCTCTCTGGAAGGCGGATTTAGCAGTAAACAGGGATAATAAAGCCCTCTTTAAACTGGCTCTGGGACACGTACATACCGCCCGTCACCCTCCTCACAAGCTACAGCCAATCATAACTAATATCATCACTAGCTAAAGATGAGGTAAGTCGTAACAAGGTAAGTGTACCGGAAGGTGTACTTAGCATATCAAGGCGTAGCTACAATAA
>Coua_caerulea_OR102611_FMNH_352802_12S
GCCTAGCCCTAAATCCTGATACTTACTCCACCAAAGTATCCGCCTGAGAACTACGAGCACAAACGCTTAAAACTCTAAGGACTTGGCGGTGTCCCAAACCCACCTAGAGGAGCCTGTTCTATAATCGATAATCCACGATACACCCAACCACCCCTTGCCCATAGATCAGCCTACATACCGCCGTCGCCAGCTCACCTTTAACTGAAAGAACAATAGTGGGCGCAATAGCCTTTACCACTAACAAGACAGGTCAAGGTATAGCCTATGGAGTGGAAGAAATGGGCTACACTCTCTAGCAATAGAGGACACGAAAAGAGATATGAAACCCTCTCTGGAAGGCGGATTTAGCAGTAAACAGGGATAATAAAGCCCTATTTAAACTGGCCCTGGGACACGTACATACCGCCCGTCACCCTCCTCACAAGCTACAATCAACCATAACTAATACCTACTACTAGCTAAAGATGAGGTAAGTCGTAACAAGGTAAGTGTACCGGAAGGTGTACTTAGCATATCAAGGCGTAGCTACAATAA
>Centropus_toulou_OR102587_FMNH_384682_12S
GCTTAGCCCTAAATCTTGGTACTTAACCTACCAAAGTACCCGCCTGAGAACTACGAGCACAAACGCTTAAAACTCTAAGGACTTGGCGGTGCCCCAAACCCACCTAGAGGAGCCTGTTCTGTAATCGATAATCCACGATACACCCAACCGCCTCTCGCCTAAAACAGCCTACATACCGCCGTCCCCAGCTCACCTATACTGAAAGAACAACAGTGAACACAATAGCCTAATTCCGCTAGCAAGACAGGTCAAGGTATAGCTTATGAGGCGGAAGAAATGGGCTACACTCTCTAATCCTAGAAAATACGAAAAGAGATATGAAACAATCTCTAGAAGGCGGATTTAGAAGTAAAGAGGGATTAACTAAGCCCTCTTTAAACCGGCTCTGGGACACGTACATACCGCCCGTCACCCTCTTCAAAAAAGCTTTACACCCATTATAACTAATCTATATACTAGCTAAAGATGAGGTAAGTCGTAACAAGGTAAGTGTACCGGAAGGTGTACTTAGCATACCAAGGCGTAGCTACAACACTT
>Coua_ruficeps_OR102613_FMNH_356640_12S
GCCTAGCCCTAAATCTTGATGCTTACCCCACCAAAGCATCCGCCTGGGAACTACGAGCACAAACGCTTAAAACTCTAAGGACTTGGCGGTGTCCTAAACCCACCTAGAGGAGCCTGTTCTATAATCGATAATCCACGATACACCCAACCACCTCTTGCCCAAAATCAGCCTACATACCGCCGTCGCCAGCCCACCTTTAACTGAAAGAACAACAGTGAGCACAATAGTCCTTACCACTAACAAGACAGGTCAAGGTATAGCCCATGAGGTGGAAGAAATGGGCTACATTCTCTAACCATAGAGAACACGAAAAGAGACATGAAACCCTCTCTGGAAGGCGGATTTAGCAGTAAACAGGGATAATAAAGCCCTCTTTAAACTGGCCCTAGGACACGTACATACCGCCCGTCACCCTCCTCACAAGCCACAATCAATTATAACTAATACTATTATCAGCTAAAGATGAGGTAAGTCGTAACAAGGTAAGTGTACCGGAAGGTGTACTTAGCATATCAAGGCGTAGCTACAACAA
>Coua_gigas_OR102618_FMNH_384681_12S
GCCTAGCCCTAAATCTCGATACTTACCCCACCAAAGTATCCGCCTGAGAACTACGAGCACAAACGCTTAAAACTCTAAGGACTTGGCGGTGTCCTAAACCCACCTAGAGGAGCCTGTTCTATAATCGATAATCCACGATACACCCAACCACCTCTTGCCCAAAATCAGCCTACATACCGCCGTCGCCAGCTCACCTTTGACTGAAAGAATAATAGTGAGCACAATAGTCCTTACCACTAGCAAGACAGGTCAAGGTATAGCCTATGGGGTGGAAGAAATGGGCTACATTCTCTAACAAGTAGAGAACACGAAAAGAGATATGAAACCCTCTCTGGAAGGCGGATTTAGCAGTAAATAGGGATTACAAAGCCCTCTTTAAACTGGCCCTAGGACACGTACATACCGCCCGTCACCCTCCTCACAAGCTACAATCTACTATAATTAATATTATTACTAGCTAAAGATGAGGTAAGTCGTAACAAGGTAAGTGTACCGGAAGGTGTACTTAGCATATCAAGGCGTAGCTACAATAA
>Mesitornis_unicolor_DQ674557_NA_NA_12S
GCCTAGCCCTAAATCTCGATGCCCGACCTTACTAAAACATCCGCCCGAGAACTACGAGCATAAACGCTTAAAACTCTAAGGACTTGGCGGTGCCCCAAACCCACCTAGAGGAGCCTGTTCTATAATCGATAATCCCCGATCCACCTAACCACTTCTTGCTAAAATCAGCCTATATACCGCCGTCGCCAGTTCACCTTCCTTGAAAGCCCAATAGTGATCATAACAGCCAGTTTGCTAATAAGGCAGGTCAAGGTATAGCCCATGAAGTGGAAGAAATGGGCTACATTTTCTATCAATAGGAAACTTTACGGAAAAGGGTATGAAACTGCCCTTAGAAGGAGGATTTAGCAGTAAAGCGGGACAACGAGAGCCCGCTTGAAACCGGCCCTGGGGCACGTACATACCGCCCGTCACCCTCTTCACAAGCCACAAATCCCATATAACTAATATCTTCCTGTTAAGCTAAAGATGAGGTAAGTCGTAACAAGGTAAGTGTACTGGAAAGTGCACTTAGCACACCAAGACGTAGCTATAACTCCAAAGCACTCAGCTTACACCTGAGAGATATCTGTCAACTACCAGATCGCCTTGA
>Aepyornis_hildebrandti_KJ749824_MNZ_S38301_12S
GCTTAGCCCTAAATCCCGATACTTCACATACACAAGTATCCGCCCGAGAACTACGAGCACAAACGCTTAAAACTCTAAGGACTTGGCGGTGCCCTAAACCCACCTAGAGGAGCCTGTTCTATAATCGATAACCCACGATACACCCAACCACCTCTTGCCAATGCAGCCTACATACCGCCGTCGCCAGCTCGCCTAAATGAGAGAACAATAGCGAGCACAACAGCTACACCGCTAACAAGACAGGTCAAGGTATAGCATATRAGATGGAAGAAATGGRCTACATTTTCTAAGATAGAACATTCAACGAAAGAGAGCATGAAACACCTCTCAGAAGGCGGATTTAGCAGTAAAATAGAACAAGAACGTCTATTTTAAGCTGGCCCTAGGGCACGTACATACCGCCCGTCACCCTCCTCACAAGCTATACCTACTCTATAAATAATAACTCTCCTAAGYTNAAGATGANGTAAGTCGTAACAAGGTAANGNTGTACCGGAAGGTGCACTTAGCNNNNN
>Mullerornis_agilis_KJ749825_MNZ_S38300_12S
GCTTAGCCCTAAATCTTGATACTTCACCTACATAAGTATCCGCCCGAGAACTACGAGCACAAACGCTTAAAACTCTAAGGACTTGGCGGTGCCCTAAACCCACCTAGAGGAGCCTGTTCTATAATCGATAACCCACGATACACCCAACCATCTCTTGCCAATGCAGCCTACATACCGCCGTCGCCAGCCCGCCTAAATGAAAGAACAATAGCGAGCATAATAGCTACTCCGCTAACAAGACAGGTCAAGGTATAGCATATGAGATGGAAGAAATGGGCTACATTTTCTAACATAGAACATTCAACGAAAGAGAGTGTGAAACCCCTCTCAGAAGGCGGATTTAGCARTAAAATAGAACAAGAACGTCTATTTTAAGCTGGCCCTAGGGCACGTACATACCGCCCGTCACCCTCCTCATAAGCTACAYGTACTCTATAAATAATAATCCACTCAGCTGAAGATGAGGTAAGTCGTAACAAGGTAAGTGTACCGGAAGGTGCACTTAGTATAT
>Aepyornis_sp._KY412176_NA_NA_12S
GCTTAGCCCTAAATCCCGATACTTCACATACACAAGTATCCGCCCGAGAACTACGAGCACAAACGCTTAAAACTCTAAGGACTTGGCGGTGCCCTAAACCCACCTAGAGGAGCCTGTTCTATAATCGATAACCCACGATACACCCAACCACCTCTTGCCAATGCAGCCTACATACCGCCGTCGCCAGCTCGCCTAAATGATAGAACAATAGCGAGCACAACAGCTACACCGCTAACAAGACAGGTCAAGGTATAGCATATGAGATGGAAGAAATGGGCTACATTTTCTAAGATAGAACATTCAACGAAAGAGAGCATGAAACATCTCTCAGAAGGCGGATTTAGCAGTAAAATAGAACAAGAACGTCTATTTTAAGCTGGCCCTAGGGCACGTACATACCGCCCGTCACCCTCCTCACAAGCTATGCCTACTCTATAAATAATAACTCTCCTAAGCTAAAGATGAGGTAAGTCGTAACAAGGTAAGTGTACCGGAAGGTGCACTTAGCATAT
>Threskiornis_aethiopicus_MN196537_NA_NA_12S
GCCTAGCCCTAAATCCCGACACTTTTCTCACTGAAGTGTCCGCCTGAGAACTACGAGCACAAACGCTTAAAACTCTAAGGACTTGGCGGTGCCTTAAACCCACCTAGAGGAGCCTGTTCTATAATCGATAACCCACGATACACCCAACCACCCCTTGCCAAAGCAGCCTACATACCGCCGTCGCCAGTTCACCTTCCCTGAAAGCACAACAGTGGACACAATAGCCCTAGGTCGCTAGCAAGACAGGTCAAGGTATAGCTTATGGAGTGGAAGAAATGGGCTACATTTTCTAGTATAGAAAACTTCACGGAAGTGAGTGTGAAACCACCCACAGAAGGCGGATTTAGCAGTAAAGAGAGATAATAGAGCTCCCTTTAAGTCGGCTCTGGGGCACGTACATACCGCCCGTCACCCTCCTCATAAGCTACTGACTCCCATAACTAATACCCTAATTAGCCGAAGATGAGGTAAGTCGTAACAAGGTAAGTGTACCGGAAGGTGCACTTAGCATAC
>Margaroperdix_madagarensis_MW574377_FMNH_384730_12S
GCCTAGCCCTAAATCTAGATACCCACATACTCACCTACGTATCCGCCCGAGAACTACGAGCACAAACGCTTAAAACTCTAAGGACTTGGCGGTGCCCCAAACCCACCTAGAGGAGCCTGTTCTGTAACCGATAATCCACGATCTACCCAACCACTTCTTGCCAATACAGCCTACATACCGCCGTCGCCAGCTCACCTTTAATGAAAGAACAACAGTGAGCCCAATAGTCACCGCTAACAAGACAGGTCAAGGTATAGCCTATGGAGTGGAAGAAATGGGCTACATTTTCTAAGATAGAATAAACGAAAAAGGACATGAAACCGGTCCCTGGAAGGAGGATTTAGCAGTAAAGTGGGATCACCCAGCCCACTTTAAGATGGCCCTAAGGCACGTACATACCGCCCGTCACCCTCTTCAAAAGCTACCAATACCGATAAATAACACCCACCCACTAAGCCAAAGACGAGGTAAGTCGTAACAAGGTAAGTGTACCGGAAGGTGCACTTAGACCA
>Aepyornis_maximus_OP413807__AD1664_12S
GCTTAGCCCTAAATCCCGATACTTCACATACACAAGTATCCGCCCGAGAACTACGAGCACAAACGCTTAAAACTCTAAGGACTTGGCGGTGCCCTAAACCCACCTAGAGGAGCCTGTTCTATAATCGATAACCCACGATACACCCAACCACCTCTTGCCAATGCAGCCTACATACCGCCGTCGCCAGCTCGCCTAAATGATAGAACAATAGCGAGCACAACAGCTACACCGCTAACAAGACAGGTCAAGGTATAGCATATGAGATGGAAGAAATGGGCTACATTTTCTAAGATAGAACATTCAACGAAAGAGAGCATGAAACATCTCTCAGAAGGCGGATTTAGCAGTAAAATAGAACAAGAACGTCTATTTTAAGCTGGCCCTAGGGCACGTACATACCGCCCGTCACCCTCCTCACAAGCTATGCCTACTCTATAAATAATAACTCTCCTAAGCTAAAGATGAGGTAAGTCGTAACAAGGTAAGTGTACCGGAAGGTGCACTTAGCATAT
>Aepyornis_maximus_OP413809__AD1662_12S
GCTTAGCCCTAAATCCCGATACTTCACATACACAAGTATCCGCCCGAGAACTACGAGCACAAACGCTTAAAACTCTAAGGACTTGGCGGTGCCCTAAACCCACCTAGAGGAGCCTGTTCTATAATCGATAACCCACGATACACCCAACCACCTCTTGCCAATGCAGCCTACATACCGCCGTCGCCAGCTCGCCTAAATGATAGAACAATAGCGAGCACAACAGCTACACCGCTAACAAGACAGGTCAAGGTATAGCATATGAGATRGAAGAAATGGGCTACATTTTCTAAGATAGAACATTCAACGAAAGAGAGCATGAAACATCTCTCAGAAGGCGGATTTAGCAGTAAAATAGAACAAGAACGTCTATTTTAAGCTGGCCCTAGGGCACGTACATACCGCCCGTCACCCTCCTCACAAGCTATGCCTACTCTATAAATAATAACTCTCCTAAGCTAAAGATGAGGTAAGTCGTAACAAGGTAAGTGTACCGGAAGGTGCACTTAGCATAT
>Aepyornis_maximus_OP413801__AD2135_12S
GCTTAGCCCTAAATCCCGATACTTCACATACACAAGTATCCGCCCGAGAACTACGAGCACAAACGCTTAAAACTCTAAGGACTTGGCGGTGCCCTAAACCCACCTAGAGGAGCCTGTTCTATAATCGATAACCCACGATACACCCAACCACCTCTTGCCAATGCAGCCTACATACCGCCGTCGCCAGCTCGCCTAAATGATAGAACAATAGCGAGCACAACAGCTACACCGCTAACAAGACAGGTCAAGGTATAGCATATGRGATGGAAGAAATGGGCTACATTTTCTAAGATAGAACATTCAACGAAAGAGAGCATGAAACATCTCTCAGAAGGCGGATTTAGCAGTAAAATAGAACAAGAACGTCTATTTTAAGCTGGCCCTAGGGCACGTACATACCGCCCRTCACCCTCCTCACAAGCTATGCCTACNNNNTAAATAATAACTCTCCTAAGCTAAAGATGAGGTAAGTCGTAACAAGGTAAGTGTACCGGAAGGTGCACTTAGCATAT
>Aepyornis_maximus_OP413800__AD2409_12S
GCTTAGCCCTAAATCCCGATACTTCACATACACAAGTATCCGCCCGAGAACTACGAGCACAAACGCTTAAAACTCTAAGGACTTGGCGGTGCCCTAAACCCACCTAGAGRAGCCTGTTCTATAATCGATAACCCACGATACACCCAACCACCTCTTGCCAATGCAGCCTACATACCGCCGTCGCCAGCTCGCCTAAATGATAGAACAATAGCGAGCACAACAGCTACACCGCTAACAAGACNNNNNNNNNNNNNNNNNNNNNNNTGSAAGAAATKGGYTAYATTTTCTAAGATAGAACATTCAACGAAAGAGAGCATGAAACATCTCTCAGAAGGCGGATTTAGCAGTAAAATAGAACAAGAACGTCTATTTTAAGCTGGCCCTAGGGCACGTACATACCGCNNNNNNNNNNNNNNNNNNNNNNNNNNNNNNNNNTNNNTAATAACTCTCCTAAGCTAAAGATGAGGTAAGTCGTAACAAGGTAAGTGTACCGGAAGGTGCACTTAGCATAT
>Aepyornis_maximus_OP413803__AD1670_12S
GCTTAGCCCTAAATCCCGATACTTCACATACACAAGTATCCGCCCGAGAACTACGAGCACAAACGCTTAAAACTCTAAGGACTTGGCGGTGCCCTAAACCCACCTAGAGGAGCCTGTTCTATAATCGATAACCCACGATACACCCAACCACCTCTTGCCAATGCAGCCTACATACCGCCGTCGCCAGCTCGCCTAAATGATAGAACAATAGCGAGCACAACAGCTACACCGCTAACAAGACAGGTCAAGGTATAGCATATGAGRTGGAAGAAATGGGCTACATTTTCTAAGATAGAACATTCAACGAAAGAGAGCATGAAACATCTCTCAGAAGGCGGATTTAGCAGTAAAATAGAACAAGAACGTCTATTTTAAGCTGGCCCTAGGGCACGTACATACCGCCCGTCACCCTCCTCACAAGCTATGCCTACTCTATAAATAATAACTCTCCTAAGCTAAAGATGAGGTAAGTCGTAACAAGGTAAGTGTACCGGAAGGTGCACTTAGCATAT
>Mullerornis_modestus_OP413795__AD276_12S
GCTTAGCCCTAAATCTTGATACTTCACCTACATAAGTATCCGCCCGAGAACTACGAGCACAAACGCTTAAAACTCTAAGGACTTGGCGGTGCCCTAAACCCACCTAGAGGAGCCTGTTCTATAATCGATAACCCACGATACACCCAACCATCTCTTGCCAATGCAGCCTACATACCGCCGTCGCCAGCCCGCCTAAATGAAAGAACAATAGCGAGCATAATAGCTACTCCGCTAACAAGACAGGTCAAGGTATAGCATATGAAATGGAAGAAATGGGCTACATTTTCTAACATAGAACATTCAACGAAAGAGAGTGTGAAACCCCTCTCAGAAGGCGGATTTAGCAGTAAAATAGAACAAGAACGTCTATTTTAAGCTGGCCCTAGGGCACGTACATACCGCCCGTCACCCTCCTCATAAGCTACACGTACTCTATAAATAATAACCCACTCAGCTGAAGATGAGGTAAGTCGTAACAAGGTAAGTGTACCGGAAGGTGCACTTAGTATAT
>Aepyornis_sp._OP413798__AD1293_12S
GCTTAGCCCTAAATCCCGATACTTCATATACACAAGTATCCGCCCGAGAACTACGAGCACAAACGCTTAAAACTCTAAGGACTTGGCGGTGCCCTAAACCCACCTAGAGGAGCCTGTTCTATAATCGATAACCCACGATACACCCAACCACCTCTTGCCAATGCAGCCTACATACCGCCGTCGCCAGCTCGCCTAAATGAGAGAACAATAGCGAGCACAACAGCTACACCGCTAACAAGACAGGTCAAGGTATAGCATATGAGATGGAAGAAATGGGCTACATTTTCTAAGATAGAACATTCAACGAAAGAGAGCATGAAACACCTCTCAGAAGGCGGATTTAGCAGTAAAATAGAACAAGAACGTCTATTTTAAGCTGGCCCTAGGGCACGTACATACCGCCCGTCACCCTCCTCACAAGCTATGCCTACTCTATAAATAATAACTCTCCTAAGCTAAAGATGAGGTAAGTCGTAACAAGGTAAGTGTACCGGAAGGTGCACTTAGCATAT
>Aepyornis_sp._OP413799__AD1288_12S
GCTTAGCCCTAAATCCCGATACTTCATATACACAAGTATCCGCCCGAGAACTACGAGCACAAACGCTTAAAACTCTAAGGACTTGGCGGTGCCCTAAACCCACCTAGAGGAGCCTGTTCTATAATCGATAACCCACGATACACCCAACCACCTCTTGCCAATGCAGCCTACATACCGCCGTCGCCAGCTCGCCTAAATGAGAGAACAATAGCGAGCACAACAGCTACACCGCTAACAAGACAGGTCAAGGTATAGCATATGAGATGGAAGAAATGGGCTACATTTTCTAAGATAGAACATTCAACGAAAGAGAGCATGAAACACCTCTCAGAAGGCGGATTTAGCAGTAAAATAGAACAAGAACGTCTATTTTAAGCTGGCCCTAGGGCACGTACATACCGCCCGTCACCCTCCTCACAAGCTATGCCTACTCTATAAATAATAACTCTCCTAAGCTAAAGATGAGGTAAGTCGTAACAAGGTAAGTGTACCGGAAGGTGCACTTAGCATAT
>Mullerornis_modestus_OP413790__AD2127_12S
GCTTAGCCCTAAATCTTGATACTTCACCTACATAAGTATCCGCCCGAGAACTACGAGCACAAACGCTTAAAACTCTAAGGACTTGGCGGTGCCCTAAACCCACCTAGAGGAGCCTGTTCTATAATCGATAACCCACGATACACCCAACCATCTCTTGCCAATGCAGCCTACATACCGCCGTCGCCAGCCCGCCTAAATGAAAGAACAATAGCGAGCATAATAGCTACTCCGCTAACAAGACAGGTCAAGGTATAGCATATGARATGNAAGAWATGGRCTACATTTTCTAACATAGAACATTCAACGAAAGAGAGTGTGAAACCCCTCTCAGAAGGCGGATTTAGCAGTAAAATAGAACAAGAACGTCTATTTTAAGCTGGCCCTAGGGCACGTACATACCGCCCGTCACCCTCCTCATAAGCTACATGTACTCTATAAATAATAATCCACTCAGCTGAAGATGAGGTAAGTCGTAACAAGGTAAGTGTACCGGAAGGTGCACTTAGTATAT
>Mullerornis_modestus_OP413793__AD2110_12S
GCTTAGCCCTAAATCTTGATACTTCACCTACATAAGTATCCGCCCGAGAACTACGAGCACAAACGCTTAAAACTCTAAGGACTTGGCGGTGCCCTAAACCCACCTAGAGGAGCCTGTTCTATAATCGATAACCCACGATACACCCAACCATCTCTTGCCAATGCAGCCTACATACCGCCGTCGCCAGCCCGCCTAAATGAAAGAACAATAGCGAGCATAATAGCTACTCCGCTAACAAGACAGGTCAAGGTATAGCATATGAGATGGAAGAAATGGGCTACATTTTCTAACATAGAACATTCAACGAAAGAGAGTGTGAAACCCCTCTCAGAAGGCGGATTTAGCAGTAAAATAGAACAAGAACGTCTATTTTAAGCTGGCCCTAGGGCACGTACATACCGCCCGTCACCCTCCTCATAAGCTACACGTACTCTATAAATAATAATCCACTCAGCTGAAGATGAGGTAAGTCGTAACAAGGTAAGTGTACCGGAAGGTGCACTTAGTATAT
>Aepyornis_maximus_OP413806__AD1665_12S
GCTTAGCCCTAAATCCCGATACTTCACATACACAAGTATCCGCCCGAGAACTACGAGCACAAACGCTTAAAACTCTAAGGACTTGGCGGTGCCCTAAACCCACCTAGAGGAGCCTGTTCTATAATCGATAACCCACGATACACCCAACCACCTCTTGCCAATGCAGCCTACATACCGCCGTCGCCAGCTCGCCTAAATGATAGAACAATAGCGAGCACAACAGCTACACCGCTAACAAGACAGGTCAAGGTATAGCATATGAGATGGAAGAAATGGGCTACATTTTCTAAGATAGAACATTCAACGAAAGAGAGCATGAAACATCTCTCAGAAGGCGGATTTAGCAGTAAAATAGAACAAGAACGTCTATTTTAAGCTGGCCCTAGGGCACGTACATACCGCCCGTCACCCTCCTCACAAGCTATGCCTACTCTATAAATAATAACTCTCCTAAGCTAAAGATGAGGTAAGTCGTAACAAGGTAAGTGTACCGGAAGGTGCACTTAGCATAT
>Aepyornis_sp._OP413796__AD2139_12S
GCTTAGCCCTAAATCCCGATACTTCATATACACAAGTATCCGCCCGAGAACTACGAGCACAAACGCTTAAAACTCTAAGGACTTGGCGGTGCCCTAAAYCCACCTAGAGGAGCCTGTTCTATAATCGATAACCCACGATACACCCAACCACCTCTTGCCAATGCAGCCTACATACCGCCGTCGCCAGCTCGCCTAAATGAGAGAACAATAGCGAGCACAACAGCTACACCGCTAACAAGACAGGTCAAGGTATAGCATATGANATRGAAGAAATGGGCTACATTTTCTAAGATAGAACATTCAACGAAAGAGAGCATGAAACACCTTTCAGAAGGCGGATTTAGCAGTAAAATAGAACAAGAACGTCTATTTTAAGCTGGCCCTAGGGCACGTACATACCGCCCGTCACCCTCCTCACAAGCTATRCCTACTNNNNNNNNAATAACTCTCCTAAGCTAAAGATGAGGTAAGTCGTAACAAGGTAAGTGTACCGGAMGGTGMACTTAGCATAT
>Mullerornis_modestus_OP413791__AD2125_12S
GCTTAGCYCTAAATCTTGATACTTCACCTACATAAGTATCCGCCCGAGAACTACGAGCACAAACGCTTAAAACTCTAAGGACTTGGCGGTGCCCTAAACCCACCTAGAGGAGCCTGTTCTATAATCGATAACCCACGATACACCCAACCATCTCTTGCCAATGCAGCCTACATACCGCCGTCGCCAGCCCGCCTAAATGAAAGAACAATAGCGAGCATAATAGCTACTCCGCTAACAAGACAGGTCAAGGTATAGCATATGAGATGGANNAAATGGGCTACATTTTCTAASATAGAASATTCAANNAAAGAGAGTGTGAAACCCCTCTCAGAAGGCGGATTTAGCAGTAAAATAGAACAAGAACGTCTATTTTAAGCTGGCCCTAGGGCACGTACATACCGCCCGTCACCCTCCTCATAAGCTACACGTANNNNNNNNNNNNNNNNYCTMCTMAGCTAAAGATGAGGTAAGTCGTAACAAGGTAAGTGTACCGGAAGGTGCACTTAGTATAT
>Mullerornis_modestus_OP413792__AD2113_12S
NNNNNNCSCTAAATCTTGATACTTCACCTACATAAGTATCCGCCCGAGAACTACGAGCACAAACGCTTAAAACTCTAAGGACTTGGCGGTGCCCTWAACCCACCTAGAGGAGCCTGTTCTNNNNNNNNNNNNNNACGATACACCCAACCATCTCTTGCCAATGCAGCCTACATACCGCCGTCGCCAGCCCGCCTAAATGAAAGAACAATAGCGAGCATAATAGCTACTCCGCTAACAAGACAGGTCAAGGTATAGCATATGRGATGGAAGAAATGGGCTACATTTTCTAACATAGAACATTYAACGAAAGAGAGTGTGAAACCCCTCTCAGAAGGCGGATTTAGCAGTAAAATAGAACAAGAACGTCTATTTTAAGCTGRCCCTAGGGCACGTACATACCGCCCGTCACCCTCCTCATAAGCTACACGTATTCTATAAATAATAAYCCACTCAGCTGAAGATGAGGTNNNNNNNNNNNNNNNNNNNNNNNNNNNNNNNNNNNNNNNTATAT
>Aepyornis_maximus_OP413805__AD1666_12S
GCTTAGCCCTAAATCCCGATACTTCACATACACAAGTATCCGCCCGAGAACTACGAGCACAAACGCTTAAAACTCTAAGGACTTGGCGGTGCCCTAAACCCACCTAGAGGAGCCTGTTCTATAATCGATAACCCACGATACACCCAACCACCTCTTGCCAATGCAGCCTACATACCGCCGTCGCCAGCTCGCCTAAATGATAGAACAATAGCGAGCACAACAGCTACACCGCTAACAAGACAGGTCAAGGTATAGCATATGAGATGGAAGAAATGGGCTACATTTTCTAAGATAGAACATTCAACGAAAGAGAGCATGAAACATCTCTCAGAAGGCGGATTTAGCAGTAAAATAGAACAAGAACGTCTATTTTAAGCTGGCCCTAGGGCACGTACATACCGCCCGTCACCCTCCTCACAAGCTATGCCTACTCTATAAATAATAACTCTCCTAAGCTAAAGATGAGGTAAGTCGTAACAAGGTAAGTGTACCGGAAGGTGCACTTAGCATAT
>Aepyornis_sp._OP413797__AD2137_12S
NNNNNNNNNNNNNNNNNNNNNNNNNATATACACAAGTATCCGCCCGAGAACTACGAGCACAAACGCTTAAAACTCTAAGGACTTGGCGGTGCCCTAAACCCACCTAGAGGAGCCTGTTCTATAATCGATAACCCACGATACACCCAACCACCTCTTGCCAATGCAGCCTACATACCGCCGTCGCCAGCTCGCCTAAATGAGAGAACAATAGCGAGCACAACAGCTACACCGCTAACAAGACAGGTCAAGGTATAGCATATGAGATNNNNNNNNNNNNNNACATTTTCTAAGATAGAACATTCAACGAAAGAGAGYATGAAACACCTCTCAGAAGGCGGATTTAGCAGTAAAATAGAACAAGAANNNNNNNNNNNNNNNNNNNNNNNNNNNNNNACATACCGCCCGTCACCCTCCTCACAAGCTATGCCTACTCTATAAATAATAACTCTCCTAAGCTAAAGATGAGGTAAGTCGTAACAAGGTAAGTGTACCGGAAGGTGCACTTAGCATAT
>Aepyornis_maximus_OP413802__AD1739_12S
GCTTAGCCCTAAATCCCGATACTTCACATACACAAGTATCCGCCCGAGAACTACGAGCACAAACGCTTAAAACTCTAAGGACTTGGCGGTGCCCTAAACCCACCTAGAGGAGCCTNNTCTATAATCGATAACCCACGATAYAYTCAACCACCTCTTGCCAATGCAGCCTACATACCGCCGTCGCCAGCTYGCCTAAATGATARAACAATAGCGAGCACAACAGCTACACCGCTAACAAGACAGGTCAAGGTATAGCANNNNNNNNNNNNNNNNNNNNNNNNNNNNNNNNNNNNNNNNYATTCAACGAAAGAGAGCATGAAACATCTCTCAGAAGGCGGATTTAGCAGTAAAATAGAACAAAAANNNNNNNNNNNNNNNNNNNNTAGGGCACRTACATACCGCCCGTCACCCTCCTCACAAGCTATGCCTACTCTATAAATAANNNNNNNCCTAAGCTAAAGATGAGGTAAGTCGTAACAAGGTAAGTGTACCGGAAGGTGCACTTAGCATAT
>Aepyornis_maximus_OP413810__AD2667_12S
GCTTAGCCCTAAATCCCGATACTTCACATACACAAGTATCCGCCCGAGAACTACGAGCACAAACGCTTAAAACTCTAAGGACTTGGCGGTGCCCTAAACCCACCTAGAGGAGCCTGTTCTATAATCGATAACCCACGATACACCCAACCACCTCTTGCCAATGCAGCCTACATACCGCCGTCGCCAGCTCGCCTAAATGAGAGAACAATAGCGAGCACAACAGCTACACCGCTAACAAGACAGGTCAAGGTATAGCATATGAGATGGAAGAAATGGGCTACATTTTCTAAGATAGAACATTCAACGAAAGAGAGCATGAAACACCTCTCAGAAGGCGGATTTAGCAGTAAAATAGAACAAGAACGTCTATTTTAAGCTGGCCCTAGGGCACGTACATACCGCCCGTCACCCTCCTCACAAGCTATACCTACTCTATAAATAATAACTCTCCTAAGCTAAAGATGAGGTAAGTCGTAACAAGGTAAGTGTACCGGAAGGTGCACTTAGCATAT
>Aepyornis_maximus_OP413804__AD1669_12S
NNNNNNNNNNNNNNNNNNNNNNNNNATACACAAGTATCCGCCCGAGAACTACGAGCACAAACGCTTAAAACTCTAAGGACTTGGCGGTGCCCTAAACCCACCTAGAGGAGCCTRTTCTATNNNNNNNNNNNNANNNNNNNNYCAACCACCTCTTGCCAATGCAGCCTACATACCGCCGTCGCCAGCTCGCCTAAATGATAGAACAATAGCGAGCACAACAGCTACACCGCTAACANNNNNNNNNNNNNNNNNNNNNNNNNNNNNNNNNNNNNNNNNNNNNNNNNNNNNNNNNNNNNNTTCAACGARAGAGAGCATGAAACATCTCTCAGAAGGCGGATTTAGCAGTAAAATAGAACAAGAACGYNNNNTTTAAGCTRGNNNNNNNNNNNNNNNATACCGCCCGTCACCCTCCTCACAAGCTA
