# Supplementary material for: VoronaGasyCodes: A Public Database of Mitochondrial Barcodes for Malagasy Birds
Source: Mol Ecol Resour. 2025 Aug 7;25(8):e70027. doi: 10.1111/1755-0998.70027 (PMC12550469; doi:10.1111/1755-0998.70027)
Supplement: Supplementary file 1 — Data S1: men70027‐sup‐0001‐Supinfo.zip. [file MEN-25-e70027-s001.zip › 202504_16S_all.fasta]

>Accipiter_francesiae_UADBAMJR1247_16S
GCAGATAGTCAGTGAAATTGATCTTCCTGTGCAAAAGCAGGAATAAACACATAAGACGAGAAGACCCTGTGGAACTTAAAAATCAGTAGCCACCCACACGCACAAACATCTACCTACCAGGTACACACTCACTAAGCCCAAACTCTGGCTCACATTTTTTGGTTGGGGCGACCTTGGAGAAAAGCAAAACCTCCAAAAATAAGACCACCTCTCTTAACCAAGAACAACTCCTCAACGTACTAACAGTAACCAGACCCAATAAAAATTGACAAATGGACCAAGCTACCCCAGGGATAACAGCGCAATCTCTCCCA
>Acridotheres_tristis_FMNH353034_16S
GCAGGCAATCGGTGAAATTGATCTCCCTGTGCGAAAGCAGGGATAAACCCATAAGACGAGAAGACCCTGTGGAACTTCAAAACCAGCGGCCACCCCAAAATACATACACACCCACTGGGCTCACTTATACACTAAGCCACTGGCCCGCGTTTTTCGGTTGGGGCGACCTTGGAGAAAAACAAATCCTCCAAAAATTAGACCAACCCTCTAGACTGAGAGCAACCCCTCAACGTGCTAATAGCAACCAGACCCAATATAATTGATCTATGGACCAAGCTACCCCAGGGATAACAGCGCAATCTCCCCCG
>Acrocephalus_newtoni_FMNH380001_16S
ACAGGCAATCGGTGAAATTGATCTCCCTGTGCAAAAGCAGGGATAGACCCACAAGACGAGAAGACCCTGTGGAACTTCAAAATCAGCAACCACCCTAACATACATACACACCCAACACGGGCTCACTTACCCACAGGCCACTGGTTCGCATTTTTTCGGTTGGGGCGACCTCGGAGCAAAACAAAACCTCCAAACATTGGACCACACCTCCAGACCAAGAGCAACACCTCAAAGTACTAACAGTACCCAGATCCAATACAATTGATCAATGGACCAAGCTACCCCAGGGATAACAGCGCAATCTCCTCCA
>Agapornis_canus_FMNH352794_16S
ACAGGCAATCGGTGAAATTGATCTCCCTGTGCAAAAGCAGGGATAAACCCATAAGACGAGAAGACCCTGTGGAACTTTAAAATCAGCAACCACCCTAGCACACATATACACCCAACACGGGCTCACTTACTAATAGGCCACTGGTTCGCATTTTTTCGGTTGGGGCGACCTTGGAGCAAAACAGAACCTCCAAATATTAGACCATACCTCTAGACTAAGAGCAACCCCTCAAAGTGCCAACAGCACCCAGACCCAATACAATTGATCAATGGACCAAGCTACCCCAGGGATAACAGCGCAATCTCCTCCA
>Anas_melleri_FMNH360027_16S
ACGGATAATCAGTGAAATTGATCTCCCCGTGCAAAAGCGGGGATGTGAACATAAGACGAGAAGACCCTGTGGAACTTAAAAATCAACGGCCACCGCGAACCTAAGACTAACCCACCGGGGCTACAGACATCGCAGAGCATGGCCGATATTTTTCGGTTGGGGCGACCTTGGAGAACAACAGATCCTCCAAAAACAAGACCACACCTCTTTACTTAGAGCCACCCCTCAAAGTGCTAATAGTGACCAGACCCAATATAATTGATTAATGGACCAAGCTACCCCAGGGATAACAGCGCAATCCCCCTCA
>Apus_barbatus_FMNH434436_16S
ACAGATAATCAGTGAAACTGATCTTCCTGTGCAAAAGCAGGAATAATTACATAAGACGAGAAGACCCTGTGGAACTTAAAAATCAGCAGCCACCCTGCCAAACTCAAACCTACCAGGCTCACTAAACCCTTACAGCAAACACTGGCTCGCATTTTTTGGTTGGGGCGACCTTGGAGAAAAATAGAACCTCCAAAAACAAGACCATACCTCTTATCCAAGAGCGACACCTCGACGTACAAACAGTAACCAGACCCAGTACAACTGAGCAATGAACCAAGCTACCCCAGGGATAACAGCGCAATCTCCCCCA
>Artamella_viridis_FMNH384778_16S
GCAGGCGATCGGTGAAATTGATCTCCCTGTGCAAAAGCAGGGATAAACCCATAAGACGAGAAGACCCTGTGGAACTTCAAAATCAGCAACCACCCTTCAACACATCCACGCCCATTGGGCTCACGAACCTACAAGGTGCTGGTCTGCATTTTTTGGTTGGGGCGACCTTGGAGAAAAACAGATCCTCCAAAGATTAGACCACACATCTAGACTGAGAGCGACTCCTCAACGTGCTAATAGCACCCAGACCCAATATAATTGATCAATGGACCAAGCTACCCCAGGGATAACAGCGCAATCTCCTCCG
>Atelornis_pittoides_FMNH393202_16S
ACAGATAATCAGTGAAATTGATCTCCTCGTGCAAAAGCGAGGATATATACATAAGACGAGAAGACCCTGTGGAACTTAAAAATCAACGACCACACCCACTATAAATCCAAACCCATGGGCCCACTACCCTCAAAATGTTGGTCCGTATTTTTTGGTTGGGGCGACCTTGGAGAAAAACAAATCCTCCAAAAACAAGACCACCCATCTTAACCAAGAGCAACACCTCGACGTGCAAAAAGTGACCCGACCCAATACACTTGATTAATGAACCAAGCTACCCCAGGGATAACAGCGCAATCTCCCCCA
>Athene_superciliaris_FMNH384685_16S
GCAGATAATCAGTGAAATTGATCCCCCTGTGAAAAAGCAGGGATAAAGCCATAAGACGAGAAGACCCTGTGGAACTTTAAAATCAGCGGTCACCACCCCCATACTCCCCCCAACAGGGCCAACTACACCCGTGCACGCTTGATCGCCATTTTTCGGTTGGGGCGACCTTGGAGCAAAACAAACCCTCCAAACCTAAGACCACACCTCTTCACCAAGATCCACCTCTCAACGTGCTAACAGCAACCAGACCCAATAAAATTGAATACTGAACCAAGCTACCCCAGGGATAACAGCGCAATCCCCCTCA
>Aythya_innotata_FMNH360032_16S
ACAGGCAATCGGTGAAATTGATCTCCCTGTACGAAAGCAGGGATAACCCCATAAGACGAGAAGACCCTGTGGAACTTTAAAACCAACAACCACCTTAGATCACATTCACACCCACTGGGCTCACTGACACATAAGCCACTGGTTTGTGTTTTTCGGTTGGGGCGACCTTGGAGCAAAACAAAACCTCCAAAAATTGGACCATACCTCCAGACTAAGAGCAACCCCTCAACGTGCTAATAGCATCCAGACCCAATATAATTGATCAATGGACCAAGCTACCCCAGGGATAACAGCGCAATCTCCTCCG
>Bernieria_madagascariensis_FMNH393255_16S
GCAGGCGATCGGTGAAATTGATCTCCCTGTACAAAAGCAGGGATAACCACATAAGACGAGAAGACCCTGTGGAACTTCAAAATCAGCGACCACCCTGGAATACATACAAACCCAACTCGGGCTCACTTACCTACAGGCCACTGGTCCGCATTTTTCGGTTGGGGCGACCTTGGAGCAAAACAGAACCTCCAAATATTAGACCACACCTCTAGACTGAGAGCGACCCCTCAACGTGCGAATAGCACCCAGACCCAATATAATTGATCAATGGACCAAGCTACCCCAGGGATAACAGCGCAATCTCCTCCG
>Geobiastes_squamiger_FMNH384758_16S
ACAGATAATCAGTGAAATTGATCTCCTCGTGCAAAAGCGAGGATAAGTACATAAGACGAGAAGACCCTGTGGAACTTAAAAATCAACGACCACATCCACTCAAATTCAAACCCACCGGCCCACTACCCCTAAAATGTTGGTCCGTATTTTTCGGTTGGGGCGACCTTGGAGAAAAGTAAATCCTCCAAAAATAAGACCTCACATCTTAACCAAGAGCAACACCTCGACGTGCAAAAAGTGACCTGACCCAATACACTTGACCAATGAACCAAGCTACCCCAGGGATAACAGCGCAATCTCCCCCA
>Bradypterus_brunneus_FMNH381475_16S
ACAGGCAATCAGTGAAATTGATCTCCCTGTGCAAAAGCAGGGATAAACCCATAAGACGAGAAGACCCTGTGGAACTTTAAAAACAGCTGCCACCCTGAATTACATACACACCCACTTGGGCACACTTATTAAACAGGCCACTGGTTAGCATTTTTTCGGTTGGGGCGACCTTGGAGCAAAACAAAACCTCCAAATATTGGACCATCCCTCCAGACTAAGAGCAACCCCTCAACGTGCTAAAAGCACCCAGACCCAATATAATTGATCGATGGACCAAGCTACCCCAGGGATAACAGCGCAATCTCCTCCG
>Butorides_striata_FMNH434743_16S
ACAGATAGTCAGTGAAATTGATCTTCCTGTGCAAAAGCAGGAATAAACCCATAAGACGAGAAGACCCTGTGGAACTTTAAAATCAGAGGCCACCCCACAAGCAATACTAAGCCTACTAGGCCTACTACCTCTAAACGCTGGCCCACATTTTTCGGTTGGGGCGACCTTGGAGAAAAACAAATCCTCCAAAAATAAGACCACACCTCTTGACCAAGAGCTACACCTCCACGTGCTAATAGTAACCAGACCCAATACAATTGATTAATGAACCAAGCTACCCCAGGGATAACAGCGCAATCTCCTTCA
>Calicalicus_madagascariensis_FMNH356654_16S
ACAGGCGATCGGTGAAATTGATCTCCCTGTGCAAAAGCAGGGATAAAAACATAAGACGAGAAGACCCTGTGGAACTTCAAAATCAGCAACCATCCTTCAACACATTCATGCCCACCGGGCCCACGAACCCACAAGGAACTGGTCTGCATTTTTTGGTTGGGGCGACCTTGGAGAAAAACAAATCCTCCAAACACTAGACCACACCTCTAGACTAAGAGCAACCCCTCAACGTGCTAATAGCACCCAGACCCAATATAATTGATCAATGGACCAAGCTACCCCAGGGATAACAGCGCAATCTCCTCCG
>Caprimulgus_enarratus_UADBAMJR1206_16S
ACAGATAATCAGTGAAATTGATCTTCCCGTGCAAAGGCCGGAATAAACACACAAGACGAGAAGACCCTGTGGAACTTAAAAACCTGCGACCACTCTCAACCAACTTAAGTCTACGGACACACCACGCTCGAAATATTGGTCCGCATTTTTTCGGTTGGGGTGACCTTGGAGAAAAATAAAACCTCCAAAAATAAGAACAAAACTCCTAACCAAGAGCGACTACTCAACGTGCTAACAGCAACCAGACCCAATAAAATTGACCAATGGACCAAGCTACCCCAGGGATAACAGCGCAATCCCCTCCA
>Centropus_toulou_FMNH436424_16S
CAAAAGCAGGAATAAAGACATAAGACGAGAAGACCCTGTGGAACTTTAAAATAAAAGGCCAACTTCCACCAACCTAAACCCACCAGGCCCACTATCGTAAACCATGACCTATATTTTTTGGTTGGGGCGACCTTGGAGAAAAACAAATCCTCCAAAAATAAGACCACACATCTTTACCAAGAATAACACTTCAACGTACTAACAGTAACCAGACCCAGTACAACTGATTAATGAACCAAGCTACCCCAGGGATAACAGCGCAATCTCCTTCA
>Cinnyris_notata_FMNH393444_16S
ACAGGCAATCGGTGAAATTGATCTCCCTGTGCAAAAGCAGGGATAAACCCATAAGACGAGAAGACCCTGTGGAACTTTAAAACCAAGGGCCACCTTAAAACAACCTCTCTCCCCCACCGGGCTCACTCCCCAAACAAGTCACTGGCCCATGTTTTTCGGTTGGGGCGACCTTGGAGCAAAACAAAACCTCCAAAAATTGGACCATCCCTCTAGACTAAGAGCAACCCCTCAAAGTGCTAACAGCAACCAGATCCAATACAATTGATCAATGGACCAAGCTACCCCAGGGATAACAGCGCAATCCCCTCCA
>Cinnyris_souimanga_FMNH393425_16S
ACAGGCAATCGGTGAAATTGATCTCCCTGTACAAAAGCAGGGATAAACCCATAAGACGAGAAGACCCTGTGGAACTTTAAAACCAAGGACCACCTTAAACTAACCCTCCACCCCCATTGGGCTCACTTCTTTAAATAAGCCACTGGTCCACGTTTTTCGGTTGGGGCGACCTTGGAGCAAAACAAAACCTCCAAAAATTGGACCACATCTCCAGACTAAGAGCAACCTCTCAAAGTGCTAATAGCAACCAGATCCAATATAATTGATCAATGGACCAAGCTACCCCAGGGATAACAGCGCAATCCCCTCCG
>Cisticola_cherina_FMNH352929_16S
ACAGGCAATCGGTGAAATTGATCTCCCTGTGCAAAAGCAGGGATAACCACATAAGACGAGAAGACCCTGTGGAACTTTAAAAACAGCAACCACCCCAAAATACATACTCCCCCACTTCGGGCTCACTATCCACTGGGATGATGGTATGCATTTTTTCGGTTGGGGCGACCTTGGAGCAAAACAAAACCTCCAAATATGGGACCATAACTCCAGACTAAGAGCAACTACTCAAAGTGCTAATAGCCACCAGATCCAATACAATTGACCAATGGACCAAGCTACCCCAGGGATAACAGCGCAATCTCCTCCG
>Copsychus_albospecularis_FMNH360050_16S
GCAGGCAATCGGTGAAATTGATCTCCCTGTGCAAAAGCAGGGATAAACCCATAAGACGAGAAGACCCTGTGGAACTTTAAAACCAGCAGCCACCCGAAGTAGAATAAACACCCACTGGGCTCACCTTCACATAAGCCACTGGCCTGCGTTTTTCGGTTGGGGCGACCTTGGAGAAAAACAGATCCTCCAAAAACTAGACCACACCTCTAGACCAAGAGCAACCTCTCGACGTGCTAATAGCTCCCAGACCCAATATAATTGATCAATGGACCAAGCTACCCCAGGGATAACAGCGCAATCTCCTTCG
>Corythornis_madagascariensis_UADBAMJR1223_16S
ACAGATAATCAGTGAAATTGATCCCCCCGTGCAAAAGCAGGGATAAATACATAAGACGAGAAGACCCTGTGGAACTTTAAAATCAACAGCCACTGCACATCAAATCCTCCCCTACCAGGCTTACCACCTAAACCCATGGCTGATATTTTTCGGTTGGGGCGACCTTGGAGAAAAGCCAATCCTCCAAAAATAAGACCTAACTTCTTAACCAAGAGCAACCCCTCAACGTACAAACAGTAACCAGACCCAATATAATTGATTAATGAACCAAGCTACCCCAGGGATAACAGCGCAATCTCCCCCA
>Corythornis_vintsioides_UADBAMJR1277_16S
ACAGATAATCAGTGAAATTGATCTCTCCGTGCAAAAGCGGAGATAAATACATAAGACGAGAAGACCCTGTGGAACTTTAAAATCAACAACCACTACACACCAAATTCTACCCTACCGGGCCCACCACTTGAACCCATGGTTGATATTTTTCGGTTGGGGCGACCTTGGAGAAAAAATAATCCTCCAAAAACAAGACCTAATTTCTTAACTAAGAGCAACCCCTCAACGTACAAACAGTGACCAGACCCAATATAATTGACCAATGAACCAAGCTACCCCAGGGATAACAGCGCAATCTCCTCCA
>Coua_caerulea_FMNH472533_16S
ACAGATAATCAGTGAAATTGATCTTCCTGTGCAAAAGCAGGAATATGACCATAAGACGAGAAGACCCTGTGGAACTTAAAAATCAAAGACCACTAGTAAACAAACCCCAAACCTACAGGCCCACTAACCCAACATGCTGGTCTATATTTTTCGGTTGGGGCGACCTTGGAGAAAAACAAATCCTCCAAACATAAGACCACACGTCTTGACCAAGAGCAACCCCTCAACGTGCTAATAGCAGCAAGACCCAGTATATCTGATCAATGAACCAAGCTACCCCAGGGATAACAGCGCAATCTCCTTCA
>Coua_cristata_FMNH472479_16S
ACGGATAATCAGTGAAATTGATCTTCCTGTGCAAAAGCAGGAATAAAACCATAAGACGAGAAGACCCTGTGGAACTTAAAAATCAAAGACCACTAGTAAATAAACCACAAACCTACAGGCCCACTAACCCAACACGCTGGTCTATATTTTTTGGTTGGGGCGACCTTGGAGAAAAACAAATCCTCCAAACATAAGACCACACATCTTGACCAAGAGTAACCCCTCAACGTGCTAACAGCAGCAAGACCCAGTATATCTGATCAATGAACCAAGCTACCCCAGGGATAACAGCGCAATCTCCTTCA
>Coua_cursor_UADBAMJR1143_16S
ATAGATAATCAGTGAAATTGATCTTCCTGTGCAAAAGCAGGAATAAAACCATAAGACGAGAAGACCCTGTGGAACTTAAAAATCAAAGACCACTAGTAAACACCACCCAAACCTAACACAGGCCCATTAACCTAACATGCTGGTCTATATTTTTTGGTTGGGGCGACCTTGGAGAAAAACAAATCCTCCAAAGATAAGACCACACATCTTGACCAAGAGCAACCCCTCAACGTACTAATAGTAGCAAGACCCAGTACAGCTGATCAATGAACCAAGCTACCCCAGGGATAACAGCGCAATCTCCTTCA
>Coua_gigas_FMNH393209_16S
ATGGATAATCAGTGAAATTGATCTTCCTGTGCAAAAGCAGGAATAAAATCATAAGACGAGAAGACCCTGTGGAACTTAAAAATCAAAGACCACTAGTAAACACCACCCAATCCTAACAGGCCCACTAACCTAACATGCTGGTCTATATTTTTTGGTTGGGGCGACCTTGGAGAAAAACAAATCCTCCAAAGATAAGACCATGCATCTTGACCGAGAGCAACCCCTCAACGTACTAATAGTAGCAAGACCCAGTATAACTGATCAATGAACCAAGCTACCCCAGGGATAACAGCGCAATCTCCTTCA
>Coua_olivaceiceps_FMNH434432_16S
ATAGATAATCAGTGAAATTGATCTTCCTGTGCAAAAGCAGGAATAAAACCATAAGACGAGAAGACCCTGTGGAACTTAAAAATCAAAGACCACTAGTAAACACCACCCAAACCTAACACAGGCCCATTAACCTAACATGCTGGTCTATATTTTTTGGTTGGGGCGACCTTGGAGAAAAACAAATCCTCCAAAGATAAGACCACACATCTTGACCAAGAGCAACCCCTCAACGTACTAATAGTAGCAAGACCCAGTACAGCTGATCAATGAACCAAGCTACCCCAGGGATAACAGCGCAATCTCCTTCA
>Coua_reynaudii_UADBAMJR0893_16S
GCGGATAATCAGTGAAATTGATCTTCCTGTGCAAAAGCAGGAATAAAATCATAAGACGAGAAGACCCTGTGGAACTTAAAAATCAAAGACCACTAGTAAACAACACCAAAACCTAACAGGCCCACTAACCCAACATGCTGGTCTATATTTTTTGGTTGGGGCGACCTTGGAGAAAAACAAATCCTCCAAAGATAAGACCACATATCTTGACCAAGAGCAACCTCTCAACGTGCTAATAGTAGCAAGACCCAGTATAACTGATCAATGAACCAAGCTACCCCAGGGATAACAGCGCAATCTCCTTCA
>Coua_ruficeps_UADBAMJR1108_16S
ATAGATAATCAGTGAAATTGATCTTCCTGTGCAAAAGCAGGAATAAAATCATAAGACGAGAAGACCCTGTGGAACTTAAAAATCAAAGACCACTAGTAAACAAAATCCAAACCTAACGGGTCTACTAACTAACATGCTGGCCTATATTTTTTGGTTGGGGCGACCTTGGAGAAAAACAAATCCTCCAAAAATAAGATCACACATCTTGACCAAGAACAACCTCTCAACGTGCTAACAGCAGTAAGATCCAGTATATCTGATCAATGAACCAAGCTACCCCAGGGATAACAGCGCAATCTCCTTCA
>Crossleyia_xanthophrys_FMNH435043_16S
ACAGGCAATCGGTGAAATTGATCTCCCTGTACAAAAGCAGGGATAACCCCATAAGACGAGAAGACCCTGTGGAACTTAAAAATCAGCGACCACCCTGAATTACATCCAAACCCAACCCGGGTACACTTACTCACAGGTCATTGGTCCGCATTTTTCGGTTGGGGCGACCTTGGAGCAAAACAAAACCTCCAAATATTGGACCACACCTCTAGACTGAGAGCAACCCCTCAACGTGCGAATAGCATCCAGACCCAATACAATTGATCAATGGACCAAGCTACCCCAGGGATAACAGCGCAATCTCCTTCG
>Cryptosylvicola_randrianasoloi_FMNH396198_16S
GCAGGCAATCGGTGAAATTGATCCCCCTGTACAAAAGCAGGGATGTCCACATAAGACGAGAAGACCCTGTGGAACTTCAAAATCAGCGACCACCCTGGATTACATGCAAACCCAACCCGGGCTCACTTACTCACAGGCCACTGGTCCGCATTTTTCGGTTGGGGCGACCTTGGAGCAAAACAAAACCTCCAAACATTGGACCACACCTCTAAACTGAGAGCAACCTCTCAACGTGCGAATAGCAACCAGACCCAATATAATTGACCAATGGACCAAGCTACCCCAGGGATAACAGCGCAATCTCCTCCA
>Cuculus_poliocephalus_FMNH436423_16S
ACAGATAACCAGTGAAATTGATCTTCCTGTGCAAAAGCAGGAATAGCACCATAAGACGAGAAGACCCTGTGGAACTTAAAAATCAACGACCACTACCAACTTAAACCAAAGCCCACGGGGCCCATTAACACTGAATGTTGGTCCGCATTTTTTGGTTGGGGCGACCTTGGAGAAAAACAAATCCTCCAAAAACAAGACCCTCCCTCTTGACCAAGAGCAACTACTCAACGTACTAATAGTACCCAGACCCAGCATGACTGATCAATGAACCAAGCTACCCCAGGGATAACAGCGCAATCTCCTTCA
>Cyanolanius_madagascariensis_UADBAMJR0510_16S
ACAGGCGATCGGTGAAATTGATCTCCCTGTGCAAAAGCAGGGATAAACCCATAAGACGAGAAGACCCTGTGGAACTTCAAAATCAGCAACCACCCTTGAACACATTCACACCCACTGGGTACACGAACCTACAAGGAACTGGTCTGCATTTTTTGGTTGGGGCGACCTTGGAGAAAAACAAATCCTCCAAATATTAGACCACACCTCTAGACTGAGAGCAACCCCTCGAAGTGCTAATAGCACCCAGACCCAATATAATTGATCAATGGACCAAGCTACCCCAGGGATAACAGCGCAATCCCCTCCG
>Dicrurus_forficatus_UADBAMJR1262_16S
ACAGGCAATCGGTGAAATTGATCTCCCTGTGCAAAAGCAGGGATAAACACATAAGACGAGAAGACCCTGTGGAACTTCAAAATAAGCAGCCACACTATTACACATTAACACCCACTGGGTTCACGCATATTACTAGTCTCTGGCATGCATTTTTCGGTTGGGGCGACCTTGGAGAAAAACAGATCCTCCAAAAATTGGACCAAAACTCTAGACGAAGAGCAACCTCTCAACGTGCTAATAGTATCCAGACCCAATATAATTGATCAATGGACCAAGCTACCCCAGGGATAACAGCGCAATCTCCTCCG
>Dryolimnas_cuvieri_UADBASMG19464_16S
CAGGGATAGACTCAATAAGACGAGAAGAGCCTGTGGAACTTAAAAACCAGCAGTCACTCTACAGACCAAATAAAAACCTACCAGGCTCACGATGAACAGATGATTGGCTCGCATTTTTCGGTTGGGGCGACCTGGGAGAAAAACATATCCTCCAAAAATAAGACCACCCCTCTTGACCGAGATCAACCACTCAAAGTGCTAACAGTAACCAGACCCAGCACAGCTGATCAATGAACCAAGCTACCCCAGGGATAACAGCGCAATCCCCTTCA
>Eremopterix_hova_FMNH396138_16S
ACAGGCAATCGGTGAAATTGATCTCCCTGTGCGAAAGCAGGGATAACCCCATAAGACGAGAAGACCCTGTGGAACTTTAAAAACAGCAACCACCCCAATATACATCCACACCCAATCCGGGCACACTTACACTATAAAGCACTGGTTTGCATTTTTTCGGTTGGGGCAACCTTGGAGCAAAACAGAACCTCCAAAAACTGGACCATCCCTCCAGACTAAGAGCGACTACTCGAAGTGCGAAAAGTACCCAGATCCAATATAATTGATCAATGGACCAAGCTACCCCAGGGATAACAGCGCAATCTCCTCCA
>Euryceros_prevostii_FMNH356691_16S
ACAGGCAATCGGTGAAATTGATCTCCCTGTGCAAAAGCAGGGATAAACACATAAGACGAGAAGACCCTGTGGAACTTCAAAATCAGCAACCACCCTTACACACATTCACACCCACCGGGTACACGAACCTACAAGGCGCTGGTCTGCATTTTTTGGTTGGGGCGACCTTGGAGAAAAAAAGATCCTCCAAAAATTGGACCATCCCTCCATACTAAGAGCGACTACTCAAAGTGCTAATAGCACCCAGACCCAATATAATTGATCAATGGACCAAGCTACCCCAGGGATAACAGCGCAATCCCCTCCG
>Eurystomus_glaucurus_FMNH384689_16S
ACAGATAATCAGTGAAATTGATCTCCTCGTACAAAAGCGAGAATAAACACACAAGACGAGAAGACCCTGTGGAACTTAAAAACCACAGCCACCCTCCAACTCAAATCCCAGCCCCACAGGCCCACCCCCCCTGGAGCACTGGTTTGTGTTTTTCGGTTGGGGCGACCTTGGAGAAAAACAAATCCTCCATAGACAAGATCACACATCTTAACCAAGAACCACCCCTCAACGTGCAAAAAGTGACCTGACCCAATATATTTGATCAATGAACCAAGCTACCCCAGGGATAACAGCGCAATCTCCCTTA
>Falculea_palliata_FMNH356670_16S
GCAGGCAATCGGTGAAATTGATCTCCCTGTGCAAAAGCAGGGATAAACCCATAAGACGAGAAGACCCTGTGGAACTTCAAAATCAGCAACCACCCTTCAGCACATCCACACCCACTGGGTTCACGAACCTACAAGGCGCTGGTCTGCATTTTTTGGTTGGGGCGACCTTGGAGAAAAACAGATCCTCCAAAAATTAGACCATACCTCTAGACTGAGAGCGACCCCTCAACGTGCTAATAGCACCCAGACCCAATATAATTGATCAATGGACCAAGCTACCCCAGGGATAACAGCGCAATCTCCTCCG
>Foudia_madagascariensis_UADBAMJR1012_16S
ACAGGCGATCGGTGAAATTGATCTCCCTGTACAAAAGCAGGGATAAACCCATAAGACGAGAAGACCCTGTGGAACTTCAAAACCAACGACCACCTTAAATCACATATACACCTACCGGGTTCACTGCTACACAAGCCACTGGTCTGTGTTTTTCGGTTGGGGCGACCTTGGAGCAAAACAAAACCTCCAAAAATTAGACCACACCTCTAGACAGAGAGCAACCCCTCAATGTGCTAATAGCATCCAGACCCAATATAATTGATCAATGGACCAAGCTACCCCAGGGATAACAGCGCAATCTCCTCCG
>Foudia_omissa_UADBAMJR0278_16S
ACAGGCGATCGGTGAAATTGATCTCCCTGTACAAAAGCAGGGATAAACCCATAAGACGAGAAGACCCTGTGGAACTTCAAAACCAACGACCACCTTAAATCACATATACACCTACCGGGTTCACTGCTACACAAGCCACTGGTCTGTGTTTTTCGGTTGGGGCGACCTTGGAGCAAAACAAAACCTCCAAAAATTAGACCACACCTCTAGACAGAGAGCAACCCCTCAATGTGCTAATAGCATCCAGACCCAATATAATTGATCAATGGACCAAGCTACCCCAGGGATAACAGCGCAATCTCCTCCG
>Hartertula_flavoviridis_UADBAMJR0590_16S
GCAGGCAATCGGTGAAATTGATCTCCCTGTACAAAAGCAGGGATAACCCCATAAGACGAGAAGACCCTGTGGAACTTCAAAATCAGCGACCACCCTAAATTACATATAAACCCAACTCGGGCTCACTTTCCTACAGGCCACTGGTCCGCATTTTTCGGTTGGGGCGACCTTGGAGCAAAACAGAACCTCCAAACATTGGACCACACCTCCAAACTAAGAGCAACCCCTCAACGTGCGAACAGCATCCAGACCCAATACAATTGATCAATGGACCAAGCTACCCCAGGGATAACAGCGCAATCTCCTCCA
>Hartlaubius_auratus_FMNH384699_16S
GCAGGCAATCGGTGAAATTGATCTCCCTGTGCAAAAGCAGGGATAAACCCATAAGACGAGAAGACCCTGTGGAACTTCAAAACCAGCGGCCACCCCAAAATACACAACCACCCACTGGGTTCACTGACACACTAAGCTTCTGGCCCGCGTTTTTCGGTTGGGGCGACCTTGGAGAAAAACAAATCCTCCAAAAATTAGACCATCCCTCCAGACCAAGAGCAACCCCTCAACGTGCTAATAGCAACCAGACCCAATATAATTGATCTATGGACCAAGCTACCCCAGGGATAACAGCGCAATCCCCTCCG
>Hypositta_corallirostris_FMNH363833_16S
ACAGGCAATCGGTGAAATTGATCTCCCTGTGCAAAAGCAGGGATAAACACATAAGACGAGAAGACCCTGTGGAACTTCAAAATCAGCAACCACCCTTTAACGCATACACACCCACTGGGTTCACGAACATGAAAGGAACTGGTCTGCATTTTTTGGTTGGGGCGACCTTGGAGAAAAACAGATCCTCCAAAAATTAGACCACAACTCTAGACTGAGAGCAACCCCTCAACGTGCTAATAGCACCCAGACCCAATATAATTGATCAATGGACCAAGCTACCCCAGGGATAACAGCGCAATCCCCTCCG
>Hypsipetes_madagascariensis_UADBAMJR1261_16S
GCAGGCGATCGGTGAAATTGATCTCCCTGTACAAAAGCAGGGATAACAACATAAGACGAGAAGACCCTGTGGAACTTTAAAAACAGCAACCACCCCAAGCACACATACACACCCACCCCGGGCTCACTTACCTAATGGGATATTGGTTTGCATTTTTTCGGTTGGGGCGACCTTGGAGCAAAACAAAACCTCCAAATATGGGACCATACCTCCAGACTAAGAGCAACCTCTCAAAGTGCTAATAGTAACCAGACCCAATATAATTGATCAATGGACCAAGCTACCCCAGGGATAACAGCGCAATCTCCTCCG
>Lepidopygia_nana_FMNH352980_16S
ACAGGCAATCGGTGAAATTGATCTCCCTGTACAAAAGCAGGGATAAACCCATAAGACGAGAAGACCCTGTGGAACTTTAAAACCAACGGCCACCTTATATCACATACACACCCACTGGGCTCACTGACACATAAGAGACTGGCACGTGTTTTTCGGTTGGGGCGACCTTGGAGTAAAACAAAGCCTCCAAAAATTGGACCATAAATCTAGACTAAGAGCAACCCCTCAAAGTGCTAACAGCACCCAGACCCAATATAATTGATCAATGGACCAAGCTACCCCAGGGATAACAGCGCAATCTCCTCCG
>Leptopterus_chabert_FMNH352880_16S
ACAGGCAATCGGTGAAATTGATCTCCCTGTGCAAAAGCAGGGATAAACCCATAAGACGAGAAGACCCTGTGGAACTTCAAAATCAGCAACCACCCTTTAACACATTCACACCCATCGGGTTCACGACACTAAAAGGAGATGGTCTGCATTTTTCGGTTGGGGCGACCTTGGAGAAAAACAGATCCTCCAAAGATTAGACCACACCTCTAGACCAAGAGCAACACCTCGACGTGCTAATAGTACCCAGACCCAATATAATTGATCAATGGACCAAGCTACCCCAGGGATAACAGCGCAATCCCCTCCG
>Limosa_lapponica_FMNH352778_16S
ACAGATAATCAGTGAAATTGATCTCCCTGTGCAAAAGCAGGGATACACTCATAAGACGAGAAGACCCTGTGGAACTTAAAAATCAGCAGCCACTGCCTATATAAACCAGAACCTAACAGGCCCACTACTCGTAAATGCTGGCTTGCATTTTTCGGTTGGGGCGACCTTGGAGAAAAACAAATCCTCCAAAAATAAGACCATACCTCTTAACCAAGAGCAACTCCTCAACGTACTAATAGTAACCAGACCCAATATAATTGATCAATGGACCAAGCTACCCC
>Lophotibis_cristata_FMNH345600_16S
ACAGACAATCAGTGAAATTGATCTCCCTGTGCAAAAGCAGGGATGCACACATAAGACGAGAAGACCCTGTGGAACTTAAAAATCAGCGGCCACTGCACTCAATATCAAACCTATCAGGCCCACTATCCCTAAAACATTGGCTCGCATTTTTTGGTTGGGGCGACCTTGGAGAAAAACAAATCCTCCAAAAATAAGACCACCTATCTTAACCAAGAGCAACCCCTCAACGTACTAACAGTAACTAGACCCAATACAATTGACCAATGAACCAAGCTACCCCAGGGATAACAGCGCAATCTCCTTCA
>Mentocrex_beankaensis_FMNH431145_16S
GTAGGCAATCAGTGAAATTGATCTCCTCGTACAAAAGCGTGGATGAACACATAAGACGAGAAGACCCTGTGGAACTTAAAAATCAACAACCACTAAAACCGAATCTCTAAACCTACTTAGGCTTAACAACCACAAAAAATTGGTTCGCATTTTTCGGTTGGGGCGACCTTGGAGAAAGACAAATCCTCCAAAAATAAGACTACCCCTCTTAACCAAGAGCAACACCTCAAAGTACTAACAGTAACCAGACCCAGTACAACTGACCAATGAACCAAGCTACCCCAGGGATAACAGCGCAATCCCCTCCA
>Milvus_migrans_FMNH431139_16S
ACAGATAGTCAGTGAAATTGATCTCCCTGTGCAAAAGCAGGAATAAGCACATAAGACGAGAAGACCCTGTGGAACTTAAAAATCAGCAGCCACTGCACACAAGATACGCACCTACTAGGTCTACAACTAAAACCTAAATGCTGGCCTGCATTTTTCGGTTGGGGCGACCTTGGAGAAAAGAAAAGCCTCCAAAAATAAGACCACACCCCTTAACCAAGAACAACCCCTCAACGTACTAATAGTAACCAGACCCAATAAAAATTGATCAATGGACTAAGCTACCCCAGGGATAACAGCGCAATCCCTCCT
>Monticola_imerinus_FMNH429330_16S
GCAGGCAATCGGTGAAATTGATCTCCCTGTGCAAAAGCAGGGATAAACCCATAAGACGAGAAGACCCTGTGGAACTTTAAAAACAGCGACCACCCCAAATTACATAAACACCCACCGGGCTCACTTACACATAAGCCACTGGTCCGCATTTTTTCGGTTGGGGCGACCTTGGAGAAAAGCAAATCCTCCAAAAATTAGACCTTAAATCTAGACCAAGAGCAACCACTCAACGTGCCAACAGCACCCAGACCCAATATAATTGATCAATGGACCAAGCTACCCCAGGGATAACAGCGCAATCTCCTTTA
>Monticola_sharpei_UADBAMJR1263_16S
GCAGGCAATCGGTGAAATTGATCTCCCTGTGCAAAAGCAGGGATAAACCCATAAGACGAGAAGACCCTGTGGAACTTTAAAAACAGCGACCACCCCAAATTACATAAACACCCACCGGGCTCACTTACACATAAGCCACTGGTCCGCATTTTTTCGGTTGGGGCGACCTTGGAGAAAAGCAAATCCTCCAAAAATTAGACCTTAAATCTAGACCAAGAGCAACCACTCAACGTGCCAACAGCACCCAGACCCAATATAATTGATCAATGGACCAAGCTACCCCAGGGATAACAGCGCAATCTCCTTTA
>Motacilla_flaviventris_FMNH431196_16S
ACAGGCAATCGGTGAAATTGATCTTCCTGTACAAAAGCAGGGATAAACACATAAGACGAGAAGACCCTGTGGAACTTCAAAACCAGCAGCCACCTTAAAGCACCTACACACCCACCGGGTTCACTGACTTACAAGCTCCTGGCCTGCGTTTTTCGGTTGGGGCGACCTTGGAGCAAAACAGAACCTCCAAAAATTAGACCACAACTCTAGACTAAGAGCGACCCCTCAACGTGCGAATAGCATCCAGACCCAATACAATTGACCAATGGACCAAGCTACCCCAGGGATAACAGCGCAATCTCCTCCA
>Mystacornis_crossleyi_UADBAMJR0610_16S
ACAGGCGATCGGTGAAATTGATCTCCCTGTGCAAAAGCAGGGATAAACACATAAGACGAGAAGACCCTGTGGAACTTCAAAATCAGCAACCACCCTTAAACACATCAACACCCACTGGGTACACGAACCTATAAGGTGCTGGTCTGCATTTTTCGGTTGGGGCGACCTTGGAGAAAAACAGATCCTCCAAAGATTAGACCAAACATCTAGACCAAGAGCAACCCCTCAACGTGCTAATAGCACCCAGACCCAATATAATTGATCAATGGACCAAGCTACCCCAGGGATAACAGCGCAATCTCCTCCG
>Neodrepanis_hypoxantha_UADBAMJR12_16S
GCAGGCAATCAGTGAAATTGATCCTCCTGTGCAAAAGCAGGAATAAATACATAAGACGAGAAGACCCTGTGGAACTTAAAAATCAACAGCCACCCTCCCCTCCTTCCCCCCTACCTGGCTCACTTTCAAAGAGGCACTGGCCCACATTTTTCGGTTGGGGCGACCTTGGAGTAAAACTCACCCTCCAAAAACTAGAACAACACTCTAAACCAAGGTCAACTAACCAACGTGCTAACAGCAACCAGACCCAATATTACATTGACCAATGAACCAAGCTACCCCAGGGATAACAGCGCAATCTCCTCCA
>Neomixis_striatigula_FMNH436456_16S
ACAGGCAATCGGTGAAATTGATCTCCCTGTGCAAAAGCAGGGATAAACCCATAAGACGAGAAGACCCTGTGGAACTTCAAAAACAGCAACCACCCCAAAATACATACACCCCCACTTCGGGCTCACTTACTTACTGGGACGCTGGTCTGCATTTTTTCGGTTGGGGCGACCTTGGAGCAAAACAAAACCTCCAAATATGGGACCATACCTCCAGACTAAGAGCAACCCCTCAAAGTGCTAATAGCCACCAGATCCAATACAATTGACCAATGGACCAAGCTACCCCAGGGATAACAGCGCAATCTCCTCCA
>Neomixis_tenella_FMNH396128_16S
ACAGGCAATCGGTGAAATTGATCTCCCTGTGCAAAAGCAGGGATAAACCCATAAGACGAGAAGACCCTGTGGAACTTCAAAAACAGCAACCACCCCAAAATACATACACCCCCACCTCGGGCTCACTTATTTAATGGGACACTGGTCTGCATTTTTTCGGTTGGGGCGACCTTGGAGCAAAACAAAACCTCCAAATATGGGACCATACCTCCAGACTAAGAGCAACCCCTCAAAGTGCTAATAGCCACCAGATCCAATATAATTGACCAATGGACCAAGCTACCCCAGGGATAACAGCGCAATCTCCTCCA
>Neomixis_viridis_FMNH393344_16S
TAAACCCATAAGACGAGAAGACCCTGTGGAACTTTAAAAACAGCAACCACCCCAAATCACATACACCCCCACCCCGGGCTCACTGACCCACTGGGATGCTGGTTTGCATTTTTTCGGTTGGGGCGACCTTGGAGCAAAACAAAACCTCCAAACACAGGACCATACCTCCAGACTAAGAGCAACCCCTCAAAGTGCTAATAGCCACCAGATCCAATATAATTGATCAATGGACCAAGCTACCCCAGGGATAACAGCGCAATCTCCTCCA
>Nesillas_typica_FMNH393401_16S
ACAGGCAATCGGTGAAATTGATCTCCCTGTGCAAAAGCAGGGATAAACCCATAAGACGAGAAGACCCTGTGGAACTTTAAAATCAGCAACCACCCTAGCACACATATACACCCAACACGGGCTCACTTACTCATAGGCCACTGGTTCGCATTTTTTCGGTTGGGGCGACCTTGGAGCAAAACAGAACCTCCAAATATTAGACCATACCTCTAGACTAAGAGCAACCCCTCAAAGTGCCAACAGCACCCAGACCCAATACAATTGATCAATGGACCAAGCTACCCCAGGGATAACAGCGCAATCTCCTCCA
>Newtonia_amphichroa_FMNH363856_16S
ACAGGCGATCGGTGAAATTGATCTCCCTGTGCAAAAGCAGGGATAAACCCATAAGACGAGAAGACCCTGTGGAACTTCAAAATCAGCAACCACCCTTCAACACATTCACACCCATTGGGCTCACGAACCTAAAAGGGGCTGGTCTGCATTTTTCGGTTGGGGCGACCTTGGAGAAAAGCAAATCCTCCAAAGATTAGACCAAACCTCTAGACTAAGAGCAACCTCTCAACGTGCTAACAGCACCCAGACCCAATATAATTGATCAATGGACCAAGCTACCCCAGGGATAACAGCGCAATCCCCTCCA
>Newtonia_archboldi_FMNH436447_16S
ACAGGCGATCGGTGAAATTGATCTCCCTGTGCAAAAGCAGGGATAAACCCATAAGACGAGAAGACCCTGTGGAACTTCAAAATCAACAACCACCCTTCAACACACCCACACCCACCGGGTTCACGAACTAAAAAGGAGATGGTCTGTATTTTTCGGTTGGGGCGACCTTGGAGAAAAGAAGATCCTCCAAAAATTAGACCACACCTCTAGACTAAGAGCAACCCCTCAACGTGCTAATAGCACCCAGACCCAATATAATTGATCAATGGACCAAGCTACCCCAGGGATAACAGCGCAATCCCCTCCG
>Newtonia_brunneicauda_FMNH436437_16S
ACAGGCGATCGGTGAAATTGATCTCCCTGTGCAAAAGCAGGGATAAACCCATAAGACGAGAAGACCCTGTGGAACTTCAAAATCAGCAGCCACCCTTCAACACATACGCACCCACTGGGTTCACGAACTCAAAAGGAGCTGGCCTGCATTTTTCGGTTGGGGCGACCTTGGAGAAAAACAGATCCTCCAAAGATTAGACCAAACCTCTAAACTGAGAGCAACCCCTCAACGTGCTAATAGCACCCAGACCCAATATAATTGATCAATGGACCAAGCTACCCCAGGGATAACAGCGCAATCCCCTCCA
>Numida_meleagris_FMNH384667_16S
ACAGATGATCAGTGAAATTAGTATTCCCGTGCAAAAACGAGAATGGGACCATAAGACGAGAAGACCCTGTGGAACTTCAAAATCACGACCACCTTGGCACCAACCCAAATCCACCGGACCCACCCACACAAAACACCTGGTCGACATTTTTCGGTTGGGGCGACCTTGGAGAAAAATAAATCCTCCAAACCACAGACCACAACTCTTCACCAAGACCAACCCCTCTAAGTACTAACAGTAACCAGACCCAATATAATTGATCAATGGACCAAGCTACCCCAGGGATAACAGCGCAATCTCCTCCA
>Oriolia_bernieri_FMNH356684_16S
GCAGGCAATCGGTGAAATTGATCTCCCTGTGCAAAAGCAGGGATAAACCCATAAGACGAGAAGACCCTGTGGAACTTCAAAATCAGCAACCACCCTTCAACACATCCACGCCCACTGGGCTCACGAACCTACAAGGCGCTGGTCTGCATTTTTCGGTTGGGGCGACCTTGGAGAAAAACAGATCCTCCAAAAATTAGACCATACCTCTAGACCGAGAGCAACCCCTCAACGTGCTAATAGCACCCAGACCCAATATAATTGATCAATGGACCAAGCTACCCCAGGGATAACAGCGCAATCTCCTCCG
>Oxylabes_madagascariensis_FMNH396172_16S
GCGGGCGATCGGTGAAATTGATCTCCCTGTACAAAAGCAGGGATAACCACATAAGACGAGAAGACCCTGTGGAACTTCAAAATCAGCGACCACCCTGGAATACATACAAACCCAACTCGGGCTCACTTACTTACAGGCCACTGGTCCGCATTTTTCGGTTGGGGCGACCTTGGAGCAAAACAGAACCTCCAAACATTAGACCACACCTCTAGACTGAGAGCGACCTCTCAACGTGCGAATAGCACCCAGACCCAATATAATTGATCAATGGACCAAGCTACCCCAGGGATAACAGCGCAATCTCCTCCA
>Phedina_borbonica_FMNH436517_16S
ACAGGCAATCGGTGAAATTGATCTCCCTGTGAAAAAGCAGGGATAAACCCATAAGACGAGAAGACCCTGTGGAACTTCAAAAACAGCAGCCACCCCAAAACACCTTATACACCCTACTTAGGGACCACGAACCTATGGGCCGCTGGCTTGCATTTTTTCGGTTGGGGCGACCTTGGAGCAAAACAAAACCTCCAAACACTAGACCACACCTCTAGACTAAGAGCAACCACTCAACGTGCAAATAGCACCCAGACCCAATACAATTGATTGATGGACCAAGCTACCCCAGGGATAACAGCGCAATCTCCTCCA
>Philepitta_castanea_UADBAMJR1233_16S
ACAGGTAATCAGTGAAATTGATCTCCCTGTGCAAAAGCAGGAATAACAACATAAGACGAGAAGACCCTGTGGAACTTAAAAATAAGTAGTCACCCTCTCCCCTCTATCACCCCACTGGGCCCATCCCACAAGAGGAACTGACTCACATTTTTCGGTTGGGGCGACCTTGGAGTAAAGCCTAACCTCCAAAAACTAGACCTCCCCTCTAAACCAAGAACAACCAATCAACGTGCTAACAGCAACCAGACCCAATATAATATTGATCAATGAACCAAGCTACCCCAGGGATAACAGCGCAATCTCCTCCA
>Philepitta_schlegeli_FMNH431191_16S
ACAGGTAATCAGTGAAATTGATCCCCCTGTGCAAAAGCAGGAATAACTACATAAGACGAGAAGACCCTGTGGAACTTAAAAATAAGCAGCCACCCTCCCCCTCTCCCCTCCCACTGGGTCCACCTCCCAGGAAGAGCTGGCTGACATTTTTCGGTTGGGGCGACCTTGGAGTAAAACCCAACCTCCAAAGACTAGACCACCCCTCTAAACCAAGAACCACCAATCAACGTACTAACAGTAACCAGACCCAATACAATATTGATCAATGAACCAAGCTACCCCAGGGATAACAGCGCAATCTCCTCCA
>Ploceus_nelicourvi_FMNH396113_16S
ACAGGCAATCGGTGAAATTGATCTCCCTGTACAAAAGCAGGGATAAACCCATAAGACGAGAAGACCCTGTGGAACTTTAAAACCAACGACCACCTTAAATCACATACACACCCACTGGGTTCACTGACACATAAGCCACTGGTCTGTGTTTTTCGGTTGGGGCGACCTTGGAGCAAAACAAAACCTCCAAAAATTGGACCATACCTCCAGACTAAGAGCAACCCCTCAACGTGCTAATAGCATCCAGACCCAATATAATTGATCAATGGACCAAGCTACCCCAGGGATAACAGCGCAATCTCCTCCG
>Ploceus_sakalava_FMNH352987_16S
ACAGGCAATCGGTGAAATTGATCTCCCTGTACAAAAGCAGGGATAAACCCATAAGACGAGAAGACCCTGTGGAACTTTAAAACCAACGACCACCTTAAATCACACACACACCCACTGGGTTCACTGACACATAAGCCACTGGTCTGTGTTTTTCGGTTGGGGCGACCTTGGAGCAAAACAAAACCTCCAAAAATTGGACCATACCTCCAGACTAAGAGCAACCCCTCAACGTGCTAATAGCATCCAGACCCAATATAATTGATCAATGGACCAAGCTACCCCAGGGATAACAGCGCAATCTCCTCTG
>Pseudobias_wardi_FMNH356702_16S
ACAGGCGATCGGTGAAATTGATCTCCCTGTGCAAAAGCAGGGATAACCCCATAAGACGAGAAGACCCTGTGGAACTTCAAAATCAGCAGCCACCCTTAAACGCATTCACACCCACCGGGTTCACGAACCAACAAGGAACTGGCCTGCATTTTTTGGTTGGGGCGACCTTGGAGAAAAACAGATCCTCCAAAAATTAGACCACACCTCTAGACTGAGAGCGACATCTCGACGTGCTAATAGTACCCAGACCCAATATAATTGATCAATGGACCAAGCTACCCCAGGGATAACAGCGCAATCCCCTCCG
>Randia_pseudozosterops_FMNH479641_16S
GCAGGCAATCGGTGAAATTGATCTCCCTGTACAAAAGCAGGGATAACCCCATAAGACGAGAAGACCCTGTGGAACTTTAAAATCAGCTACCACCCTGAAATACATACAAACCCACTTGGGCTCACTTACTAACAGGCCACTGGTACGCATTTTTCGGTTGGGGCGACCTTGGAGCAAAACAAAACCTCCAAACATTAGACCACACCTCTAGACTGAGAGCAACTCCTCAACGTGCGAATAGCACCCAGACCCAATATAATTGATCAATGGACCAAGCTACCCCAGGGATAACAGCGCAATCTCCTTCG
>Riparia_paludicola_FMNH384801_16S
ACAGGCAATCGGTGAAATTGATCTCCCTGTGCAAAAGCAGGGATAAACCCATAAGACGAGAAGACCCTGTGGAACTTCAAAAACAGCAGCCACCCCAATACACCTACCCACCCACCTAGGGCTCACGAACTAACGGGCCACTGGCTTGCATTTTTTCGGTTGGGGCGACCTTGGAGCAAAACAGAACCTCCAAACATTAGACCACACCTCTAAACCAAGAGCAACCACTCGACGTGCGAACAGCACCCAGACCCAATATAATTGACCAATGGACCAAGCTACCCCAGGGATAACAGCGCAATCTCCTCCA
>Sarothrura_insularis_FMNH384729_16S
GTAGGTAATCAGTGAAATTGATCCCCTCGTGCAAAAGCGTGGATACCCACATAAGACGAGAAGACCCTGTGGAACTTAAAAATCACTAGCCACTTAATCAATAAACCCTCAAGCCTACCCTAGGCCCAACCAAACTAAACAGCTGGCCTACATTTTTCGGTTGGGGCGACCTTGGAGAAAAACAAATCCTCCAAAAACAAGACCATACCTCTTAACCAAGAGCAACATCTCAAAGTGCTAACAGCAACCAGACCCAGTACAACTGACCAATGAACCAAGCTACCCCAGGGATAACAGCGCAATCCCCTCCA
>Saxicola_torquata_FMNH393333_16S
GCAGGCAATCGGTGAAATTGATCTCCCTGTGCAAAAGCAGGGATAAACCCATAAGACGAGAAGACCCTGTGGAACTTTAAAAACAGCGGCCACCCCAAATTACATAACCCCCCACTTGGGCTCACTAACACATAAGCCACTGGCCTGCATTTTTTCGGTTGGGGCGACCTTGGAGAAAAACAAATCCTCCAAAAATTGGACCTTCCCTCTAGACCAAGAGCAACACCTCAACGTGCTAATAGCATCCAGACCCAATATAATTGATCAATGGACCAAGCTACCCCAGGGATAACAGCGCAATCTCCTTTA
>Schetba_rufa_FMNH436519_16S
ACAGGCAATCGGTGAAATTGATCTCCCTGTGCAAAAGCAGGGATAAACACATAAGACGAGAAGACCCTGTGGAACTTCAAAATCAGCAACCACCCTTCCACACATTCACACCCACCGGGTACACGAACCTACAAGGCGCTGGTCTGCATTTTTTGGTTGGGGCGACCTTGGAGAAAAAAAGATCCTCCAAAAATTGGACCATCCCTCCAGACTGAGAGCGACTCCTCAAAGTGCTAATAGCACCCAGACCCAATATAATTGATCAATGGACCAAGCTACCCCAGGGATAACAGCGCAATCTCCTCCG
>Tachymarptis_melba_FMNH396065_16S
ACAGATAATCAGTGAAACTGATCTTCTTGTGCAAAAGCAGGAATAATTACATAAGACGAGAAGACCCTGTGGAACTTAAAAATCAGCAGCCATCCTACCAAACTCAAACCTACCAGGCTCACTAAACCCTTGAAGCAAACACTGGCTTGCATTTTTTGGTTGGGGCGACCTTGGAGAAAAATAGAACCTCCAAAAACAAGACCATACCTCTTATCCAAGAGCAACACCTCGACGTACAAACAGTGACCAGACCCAGTACAACTGAGCAATGAACCAAGCTACCCCAGGGATAACAGCGCAATCTCCCCCA
>Terpsiphone_mutata_FMNH436460_16S
ACAGGCGATCGGTGAAATTGATCTCCCTGTGCGAAAGCAGGGATAACAACATAAGACGAGAAGACCCTGTGGAACTTAAAAATCAGCAGCCACCCTAGAACACATTCAATCCCACTGGGTTCACGCATTTATAGGTCATTGGCCTGCATTTTTCGGTTGGGGCGACCTTGGAGAAAAACAAATCCTCCAAACATTGGACCACACCTCCAGACTGAGAGCAACCTCTCAACGTGCTAATAGCAACCAGACCCAATATAATTGATCAATGGACCAAGCTACCCCAGGGATAACAGCGCAATCTCCTTCG
>Thamnornis_chloropetoides_UADBAMJR0554_16S
GCAGGCAATCGGTGAAATTGATCTCCCTGTACAAAAGCAGGGATAACCCCATAAGACGAGAAGACCCTGTGGAACTTCAAAATCAGCGACCACCCTAAATAACATACAAACCCAATCCGGGCTCACGTACTTACAGGCTACTGGTCCGCATTTTTCGGTTGGGGCGACCTTGGAGCAAAACAAAACCTCCAAACATTAGACCACACCTCTAGACTGAGAGCAACCCCTCAACGTGCGAATAGCACCCAGATCCAATATAATTGATCAATGGACCAAGCTACCCCAGGGATAACAGCGCAATCTCCTTCA
>Turnix_nigricollis_FMNH436420_16S
ACAGGCGATCGGTGAAATTGATCTCCCTGTGCGAAAGCAGGGATAACAACATAAGACGAGAAGACCCTGTGGAACTTAAAAATCAGCAGCCACCCTAGAACACATTCAATCCCACTGGGTTCACGCATTTATAGGTCATTGGCCTGCATTTTTCGGTTGGGGCGACCTTGGAGAAAAACAAATCCTCCAAACATTGGACCACACCTCCAGACTGAGAGCAACCTCTCAACGTGCTAATAGCAACCAGACCCAATATAATTGATCAATGGACCAAGCTACCCCAGGGATAACAGCGCAATCTCCTTCG
>Upupa_epops_FMNH352820_16S
GTAGGTAATCAATGAAATTGATCTCCTCGTGCAAAAGCGAGGATGGACCCATAAGACGAGAAGACCCTGTGGAACTTAAAGATCAGGGGCCACCTGATACCAATTATAACCTACCAGGAATACCCATTTACCCGCGCTGGCACCCATCTTTTGGTTGGGGCGACCTTGGAGAAAAACAAAACCTCCAAACACAGGATCAAAAATCCTTACCAAGAGCAACCCCTCAACGTACTACAAAGCAACCAGACCCAATACAATTGATCAATGGACCAAGCTACCCCAGGGATAACAGCGCAATCCCCCTCA
>Vanga_curvirostris_FMNH434668_16S
ACAGGCGATCGGTGAAATTGATCTCCCTGTGCAAAAGCAGGGATAAACCCATAAGACGAGAAGACCCTGTGGAACTTCAAAATCAGCAACCACCCTTCAACGCATTCACACCCACCGGGTTCACGAACCTACAAGGCACTGGTCTGCATTTTTTGGTTGGGGCGACCTTGGAGAAAAACAGATCCTCCAAAAATTAGACCACACCTCTAGACTGAGAGCGACCCCTCAACGTGCTAATAGCACCCAGACCCAATATAATTGATCAATGGACCAAGCTACCCCAGGGATAACAGCGCAATCCCCTCCG
>Xanthomixis_apperti_FMNH393162_16S
ACAGGCAATCGGTGAAATTGATCTCCCTGTACAAAAGCAGGGATAACCCCATAAGACGAGAAGACCCTGTGGAACTTTAAAATCAGCGACCACCCTGGAATACATACAAACCCAACCCGGGCTCACTTACTCACAGGCCACTGGTCTGCATTTTTCGGTTGGGGCGACCTTGGAGCAAAACAAAACCTCCAAACATTAGACCACACCTCTAAACTGAGAGCGACCACTCAAAGTGCTAATAGCACCCAGACCCAATACAATTGACCAATGGACCAAGCTACCCCAGGGATAACAGCGCAATCTCCTCCG
>Xanthomixis_cinereiceps_FMNH393287_16S
ACAGGCGATCGGTGAAATTGATCTCCCTGTACAAAAGCAGGGATAACCCCATAAGACGAGAAGACCCTGTGGAACTTTAAAATCAGCGACCACCCTGGAATACATACAAACCCAACTCGGGCTCACTTACTCACAGGCTACTGGTCCGCATTTTTCGGTTGGGGCGACCTTGGAGCAAAACAAAACCTCCAAACATTAGACCACACCTCTAAACTGAGAGCAACCACTCAAAGTGCTAATAGCACCCAGACCCAATACAATTGACCAATGGACCAAGCTACCCCAGGGATAACAGCGCAATCTCCTCCG
>Xanthomixis_tenebrosa_FMNH393278_16S
ACAGGCAATCGGTGAAATTGATCTCCCTGTACAAAAGCAGGGATAACCACATAAGACGAGAAGACCCTGTGGAACTTAAAAATCAGCGACCACCCTGAATTACATCCAAACCCAACCCGGGTTCACTCACTTACAGGTCATTGGTCCGCATTTTTCGGTTGGGGCGACCTTGGAGCAAAACAGAACCTCCAAACATTAGACCACACCTCTAGACTGAGAGCGACCCCTCAACGTGCGAATAGCATCCAGACCCAATACAATTGATCAATGGACCAAGCTACCCCAGGGATAACAGCGCAATCTCCTTCG
>Xanthomixis_zosterops_FMNH384740_16S
ACAGGCAATCGGTGAAATTGATCTCCCTGTACAAAAGCAGGGATAACCCCATAAGACGAGAAGACCCTGTGGAACTTTAAAATAAGCGACCACCCTAAAATACATACAAACCCAACTCGGGCTCACTTACTAACAGGCCACTGGTCCGCATTTTTCGGTTGGGGCGACCTTGGAGCAAAACAAAACCTCCAAACATTAGACCACACCTCTAAACTGAGAGCAACCCCTCAAAGTGCGAATAGCACCCAGACCCAATATAATTGATCAATGGACCAAGCTACCCCAGGGATAACAGCGCAATCTCCCCCG
>Xenopirostris_polleni_FMNH434675_16S
ACAGGCAATCGGTGAAATTGATCTCCCTGTGCAAAAGCAGGGATAAACCCATAAGACGAGAAGACCCTGTGGAACTTCAAAATCAGCAACCACCCTTCAACACATCCACGCCCACTGGGCTCACGAACCTACAAGGTGCTGGTCTGCATTTTTTGGTTGGGGCGACCTTGGAGAAAAACAGATCCTCCAAAAATTGGACCATACCTCTAGACCGAGAGCAACCCCTCAACGTGCTAATAGCACCCAGACCCAATATAATTGATCAATGGACCAAGCTACCCCAGGGATAACAGCGCAATCTCCTCCG
>Xenopirostris_xenopirostris_FMNH356665_16S
ACAGGCAATCGGTGAAATTGATCTCCCTGTGCAAAAGCAGGGATAAACCCATAAGACGAGAAGACCCTGTGGAACTTCAAAATCAGCAACCACCCTTCAACACATCCACGCCCACTGGGCTCACGAACCTACAAGGTGCTGGTCTGCATTTTTTGGTTGGGGCGACCTTGGAGAAAAACAGATCCTCCAAAAATTAGACCATACCTCTAGACTGAGAGCAACCCCTCAACGTGCTAATAGCACCCAGACCCAATATAATTGATCAATGGACCAAGCTACCCCAGGGATAACAGCGCAATCTCCTCCG
>Zosterops_maderaspatanus_UADBAMJR1268_16S
ACAGGCAATCGGTGAAATTGATCTCCCTGTACAAAAGCAGGGATAACTACATAAGACGAGAAGACCCTGTGGAACTTCAAAAACAGCAGCCACCCCAAACAACACACCTCCCCCCAACTCGGGCTTACGTCTTTACGGGTAACTGGCTTGCATTTTTTCGGTTGGGGCGACCTTGGAGCAAAACAAAACCTCCAAATCTTGGACCATCAATCCAGACTGAGAGCGACCTCTCAACGTGCTAATAGCAACCAGATCCAATATAATTGATCAATGGACCAAGCTACCCCAGGGATAACAGCGCAATCTCCTCCA
>Oena_capensis_FMNH396238_16S
GTGGATGATCAGTGAAATTGATCTCCCTGTGCAAAAGCAGGAATGAATACATAAGACGAGAAGACCCTGTGGAACTTAAAAATCAATAGCCACCCCTAATATAAATCCAACCTACCAGGCTCACTACAACAAGTACTGGCCTACATTTTTCGGTTGGGGCGACCTTGGAGAAAAACGCATCCTCCAAAAACAAGACCACCTCCCCTCTTAACCAAGAGCAACCCCTCAACGTACTAACAGTAACCAGACCCAATATAATTGACCAATGGACCAAGCTACCCCAGGGATAACAGCGCAATCCCCTCCA
>Coracopsis_vasa_FMNH384671_16S
GCAGACAATCAATGAAACTGATCTCCCTGTGCAAAAGCAGGGATAAACACATAAGACGAGAAGACCCTGTGGAACTTTAAAATCAATAGCCACTACACACTTAACCTAAGCCTACCAGGTCCACCGCCCGAAACACTGGCTAACATTTTTAGGTTGGGGCGACCTTGGAGAAAAACAAATCCTCCAAAAACAGGGCCAAACCCCTAACCAAGAGCAACCCCTCAACGTGCCAATAGCACCCAGACCCAATAAAATTGACCAATGAACCAAGCTACCCCAGGGATAACAGCGCAATCTCCCCCA
>Ceblepyris_cinerea_FMNH427335_16S
ACAGGCGATCGGTGAAATTGATCTCCCTGTGCAAAAGCAGGGATAAACACATAAGACGAGAAGACCCTGTGGAACTTTAAAATCAGCAGCCACCCCACATCACATTCAAGCCCACTGGGCCCACGCACCTACAAGGCACTGGCATGCATTTTTCGGTTGGGGCGACCTTGGAGAAAAACAAATCCTCCAAAAATTAGACCACAACTCTAGACTGAGAGCGACATCTCAACGTGCGAATAGCAACCAGACCCAATATAATTGATCAATGGACCAAGCTACCCCAGGGATAACAGCGCAATCTCCTCCG
>Mesitornis_unicolor_DQ674596_NA_NA_16S
ACAAATAATCAGTGAAACTGATCTTCCTGTGCAAAAGCAGGAATAAACACATAAGACGAGAAGACCCTGTGGAACTTTAAAATCAGCAGCCACCATAAAAAAACTCCAACCTACTAGGCCCTACTACACTCTTTTTCATAACACTGGCCTGCATTTTTTGGTTGGGGCGACCTTGGAGAAAAACAAACCCTCCAAAAACAGGGCAATATCCCTTAACTAAGAGCAACCCCTCAATGTGCTAACAGCAACCAGACCCAATTTAATTGATCAATGAACCAAGCTACCCCAGGGATAACAGCGCAATCTCCTTTA
>Artamella_viridis_JQ239191_FMNH_356676_16S
GCAGGCAATCGGTGAAATTGATCTCCCTGTGCAAAAGCAGGGATAAACCCATAAGACGAGAAGACCCTGTGGAACTTCAAAATCAGCAACCACCCTTCAACACATCCACGCCCATCGGGCTCACGAACCTACAAGGTGCTGGTCTGCATTTTTTGGTTGGGGCGACCTTGGAGAAAAACAGATCCTCCAAAGATTAGACCATACCTCTAGACTGAGAGCGACCACTCAACGTGCTAATAGCACCCAGACCCAATATAATTGATCAATGGACCAAGCTACCCCAGGGATAACAGCGCAATCTCCTCCG
>Oriolus_larvatus_JQ239196_FMNH_346779_16S
ACAGGCAATCGGTGAAATTGATCTCCCTGTGCAAAAGCAGGGATAAACCCATAAGACGAGAAGACCCTGTGGAACTTTAAAATCAGCGACCACCCCACAACACATCCACTCCCACCGGGTTCACGCACTTGCAAACCGCTGGTCCGCATTTTTCGGTTGGGGCGACCTTGGAGAAAAACAAATCCTCCAAAGATTGGACCACACCTCTAGACTAAGAGCAACCCCTCAACGTGCTAATAGCAACCAGACCCAATATAATTGATCAATGGACCAAGCTACCCCAGGGATAACAGCGCAATCTCCTCCG
>Pseudobias_wardi_JQ239200_FMNH_356702_16S
ACAGGCGATCGGTGAAATTGATCTCCCTGTGCAAAAGCAGGGATAACCCCATAAGACGAGAAGACCCTGTGGAACTTCAAAATCAGCAGCCACCCTTAAACGCATTCACACCCACCGGGTTCACGAACCAACAAGGAACTGGCCTGCATTTTTTGGTTGGGGCGACCTTGGAGAAAAACAGATCCTCCAAAAATTAGACCACACCTCTAGACTGAGAGCGACATCTCGACGTGCTAATAGTACCCAGACCCAATATAATTGATCAATGGACCAAGCTACCCCAGGGATAACAGCGCAATCCCCTCCG
>Eremopterix_hova_KF060349_FMNH_352844_16S
ACAGGCAATCGGTGAAATTGATCTCCCTGTGCGAAAGCAGGGATAACCCCATAAGACGAGAAGACCCTGTGGAACTTTAAAAACAGCAACCACCCCAATATACATCCACACCCAAAGCACTGGTTTGCATTTTTTCGGTTGGGGCAACCTTGGAGCAAAACAGAACCTCCAAAAACTGGACCATCCCTCCAGACTAAGAGCGACTACTCGAAGTGCGAAAAGTACCCAGATCCAATATAATTGATCAATGGACCAAGCTACCCCAGGGATAACAGCGCAATCTCCTCCA
>Mullerornis_agilis_KJ749825_MNZ_S38300_16S
GCAGATAATCAGTGAAATTGATCTCCCTGTGCAAAAGCAGGAATATGGACATAAGACGAGAAGACCCTGTGGAACTTCAAAATCAAGGACCAATGCACTTAATTCCCAAACCTATCAANGCTCACCCCACCTGCAATACAATGGTCCTTATTTTTCGGTTGGGGCGACCTTGGAGAAAAAAAGATCCTCCAAAAATAAGACCATCAGTCTTGACTAAGAGCTACTCCTCAAAGTACTAATAGTAACCAGACCCAATATAATTGACCAATGAACCAAGCTACCCCAGGGATAACAGCGCAATCTCCTTCA
>Aepyornis_sp._KY412176_NA_NA_16S
GCAGATAATCAGTGAAATTGATCTCCCTGTGCAAAAGCAGGAATATGAACATAAGACGAGAAGACCCTGTGGAACTTCAAAATCAAGGACCAATGTACTTAACCTCCAAACCTACAAGGCTCACTACACTTACAATACAATGGTCCTTATTTTTCGGTTGGGGCGACCTTGGAGAAAAAAAGATCCTCCAAAAATAAGACCATCAATCTTGACTAAGAGCTACTCCTCAAAGTGCTAATAGTAACCAGACCCAATATAATTGACTAGTGAACCAAGCTACCCCAGGGATAACAGCGCAATCTCCTTCA
>Threskiornis_aethiopicus_MN196537_NA_NA_16S
ACAGATAATCAGTGAAATTGATCTTCCTGTGCAAAAGCAGGGATATACTCATAAGACGAGAAGACCCTGTGGAACTTAAAAATCAGCGGCCACCATACATAACACTAAGCCTACCAGGCCCACTACCACCAAAGCATTGGCTCGCATTTTTTGGTTGGGGCGACCTTGGAGGAAAATAGATCCTCCAAAAACAAGACCACAAATCTTAACCAAGAGCAACCCCTCAACGTACTAATAGTAACCAGACCCAATACAATTGATCAATGGACCAAGCTACCCCAGGGATAACAGCGCAATCTCCTTCA
>Margaroperdix_madagarensis_MW574377_FMNH_384730_16S
GCAGATAATCAGTGAAATTAGTATCCTCGTGCAAAAACGAGAATGTGATCATAAGACGAGAAGACCCTGTGGAACTTTAAAATCACGACCACCCTTCCACCAACACCACCCCACTGGGCCCATCCATACAAACCCCCTTGGTCGACATTTTTCGGTTGGGGCGACCTTGGAGAAAAACAAAACCTCCAAATTTATAGACCACACCTCTTAACCAAGATCAACTCATCAAAGTCCTAATAGTAACTAGACCCAATACAATTGATTAATGAACCAAGCTACCCCAGGGATAACAGCGCAATCTCCTCCA
>Mullerornis_modestus_OP413793__AD2110_16S
GCAGATAATCAGTGAAATTGATCTCCCTGTGCAAAAGCAGGAATATGGACATAAGACGAGAAGACCCTGTGGAACTTCAAAATCAAGGACCAATGCACTTAATTCCCAAACCTATCAAGGCTCACCCCACCTGCAATACAGTGGTCCTTATTTTTCGGTTGGGGCGACCTTGGAGAAAAAAAGATCCTCCAAAAATAAGACCATCAGTCTTGACTAAGAGCCACTCCTCAAAGTACTAATAGTAACCAGACCCAATATAATTGACCAATGAACCAAGCTACCCCAGGGATAACAGCGCAATCTCCTTCA
>Mullerornis_modestus_OP413795__AD276_16S
GCAGATAATCAGTGAAATTGATCTCCCTGTGCAAAAGCAGGAATATGGACATAAGACGAGAAGACCCTGTGGAACTTCAAAATCAAGGACCAATGCACTTAATTCCCAAACCTATCAAGGCTCACCCCACCTGCAATACAATGGTCCTTATTTTTCGGTTGGGGCGACCTTGGAGAAAAAAAGATCCTCCAAAAATAAGACCATCAGTCTTGACTAAGAGCCACCCCTCAAAGTACTAATAGTAACCAGACCCAATATAATTGACCAATGAACCAAGCTACCCCAGGGATAACAGCGCAATCTCCTTCA
>Aepyornis_sp._OP413798__AD1293_16S
GCAGATAATCAGTGAAATTGATCTCCCTGTGCAAAAGCAGGAATATGAACATAAGACGAGAAGACCCTGTGGAACTTCAAAATCAAGGACCAATGTACTTAACCTCCAAACCTACAAGGCTCATCACACCTACAATACAATGGTCCTTATTTTTCGGTTGGGGCGACCTTGGAGAAAAAAAGATCCTCCAAAAATAAGACCATCAATCTTGACCAAGAGCTACTCCTCAAAGTGCTAATAGTAACCAGACCCAATATAATTGACTAGTGAACCAAGCTACCCCAGGGATAACAGCGCAATCTCCTTCA
>Aepyornis_maximus_OP413805__AD1666_16S
GCAGATAATCAGTGAAATTGATCTCCCTGTGCAAAAGCAGGAATATGAACATAAGACGAGAAGACCCTGTGGAACTTCAAAATCAAGGACCAATGTACTTAACCTCCAAACCTACAAGGCTCACTACACCTACAATACAATGGTCCTTATTTTTCGGTTGGGGCGACCTTGGAGAAAAAAAGATCCTCCAAAAATAAGACCATCAATCTTGACTAAGAGCTACTCCTCAAAGTGCTAATAGTAACCAGACCCAATATAATTGACTAGTGAACCAAGCTACCCCAGGGATAACAGCGCAATCTCCTTCA
>Aepyornis_maximus_OP413807__AD1664_16S
GCAGATAATCAGTGAAATTGATCTCCCTGTGCAAAAGCAGGAATATGAACATAAGACGAGAAGACCCTGTGGAACTTCAAAATCAAGGACCAATGTACTTAACCTCCAAACCTACAAGGCTCACTACACCTACAATACAATGGTCCTTATTTTTCGGTTGGGGCGACCTTGGAGAAAAAAAGATCCTCCAAAAATAAGACCATCAATCTTGACTAAGAGCTACTCCTCAAAGTGCTAATAGTAACCAGACCCAATATAATTGACTAGTGAACCAAGCTACCCCAGGGATAACAGCGCAATCTCCTTCA
>Aepyornis_maximus_OP413809__AD1662_16S
GCAGATAATCAGTGAAATTGATCTCCCTGTGCAAAAGCAGGAATATGAACATAAGACGAGAAGACCCTGTGGAACTTCAAAATCAAGGACCAATGTACTTAACCTCCAAACCTACAAGGCTCACTACACCTACAATACAATGGTCCTTATTTTTCGGTTGGGGCGACCTTGGAGAAAAAAAGATCCTCCAAAAATAAGACCATCAATCTTGACTAAGAGCTACTCCTCAAAGTGCTAATAGTAACCAGACCCAATATAATTGACTAGTGAACCAAGCTACCCCAGGGATAACAGCGCAATCTCCTTCA
>Aepyornis_maximus_OP413810__AD2667_16S
GCAGATAATCAGTGAAATTGATCTCCCTGTGCAAAAGCAGGAATATGAACATAAGACGAGAAGACCCTGTGGAACTTCAAAATCAAGGACCAATGTACTTAACCTCCAAACCTACAAGGCTCACTACACCTACAATACAATGGTCCTTATTTTTCGGTTGGGGCGACCTTGGAGAAAAAAAGATCCTCCAAAAATAAGACCATCAATCTTGACTAAGAGCTACTCCTCAAAGTACTAATAGTAACCAGACCCAATATAATTGACTAATGAACCAAGCTACCCCAGGGATAACAGCGCAATCTCCTTCA
