# Supplementary material for: VoronaGasyCodes: A Public Database of Mitochondrial Barcodes for Malagasy Birds
Source: Mol Ecol Resour. 2025 Aug 7;25(8):e70027. doi: 10.1111/1755-0998.70027 (PMC12550469; doi:10.1111/1755-0998.70027)
Supplement: Supplementary file 1 — Data S1: men70027‐sup‐0001‐Supinfo.zip. [file MEN-25-e70027-s001.zip › 202504_COI_all.fasta]

>Accipiter_madagascariensis_JF792339_JEMU_23_COI
ACTATACTTAATCTTCGGCGCTTGAGCTGGTATAGTCGGCACTGCCCTTAGCCTACTCATCCGTGCAGAACTTGGTCAACCCGGCACACTACTAGGCGATGACCAAATCTACAATGTAATCGTCACCGCACATGCCTTTGTAATAATCTTCTTCATAGTCATACCCATTATAATCGGAGGTTTCGGAAACTGACTCGTCCCGCTCATAATCGGCGCCCCTGACATAGCTTTCCCACGCATAAACAACATAAGTTTCTGACTACTACCCCCATCCTTCCTTCTCCTACTAGCCTCTTCG
>Athene_superciliaris_MF871727_FMNH_384685_COI
CTGGGAGATGACCAGATCTACAACGTAATTGTCACCGCCCACGCCTTTGTAATAATCTTCTTCATGGTCATGCCCATCATGATCGGTGGCTTTGGAAACTGACTAGTCCCACTAATAATTGGAGCCCCAGATATAGCCTTCCCCCGCATAAACAACATAAGCTTCTGATTACTGCCCCCATCACTTATGCTTCTTCTCGCCTCATCCACAGTAGAGGCTGGAGCCGGCACAGGATGAACAGTTTACCCCCCTCTAGCCAGCAACCTCGCCCATGCCGGAGCTTCAGTGGATCTGGCCATCTTCTCCCTGCACCTAGCCGGAGTCTCCTCTATCCTGGGGGCAATTAACTTCATCACAACCGCCATCAACATAAAACCCCCATCCCTATCACAATACCAAACCCCCCTATTCGTATGATCCGTATTAATCACCGCCATCCTTCTACTCCTATCACTCCCCGTCCTAGCAGCAGGCATCACCATACTGCTAACAGACCGCAACCTAAACACCACGTTCTTC
>Xenopirostris_damii_JQ239316_PBZT_uncatalogued_COI
TACTAGGAGACGACCAGATCTACAACGTAGTAGTTACAGCCCATGCCTTCGTAATGATCTTCTTCATGGTAATACCAATCATAATCGGAGGATTTGGAAACTGACTGGTCCCACTAATAATTGGCGCCCCAGACATGGCATTCCCCCGAATAAACAACATAAGCTTCTGACTACTTCCTCCTTCATTCTTACTACTCCTAGCTTCCTCAACAGTAGAAGCAGGAGCAGGTACAGGATGAACTGTATATCCACCACTAGCTGGAAACCTAGCCCATGCTGGAGCTTCAGTAGACCTAGCTATTTTCTCATTACACTTAGCAGGTATTTCATCAATCCTAGGGGCAATCAACTTCATTACAACATCAATTAACATAAAACCACCTGCCCTGTCACAATACCAAACCCCACTATTCGTATGATCCGTACTAATTACTGCAGTATTACTCCTCCTATCCCTACCAGTACTCGCTGCAGGAATTACTATGCTACTAACAGACCGAAACCTAAACACTACGTTCTTCGACCCAGCAGGAGGAGGTGATCCAGTACTATACCAGCACCTA
>Hypositta_corallirostris_JQ239297_FMNH_356693_COI
GTCGGTACCGCCCTAAGCCTCCTCATCCGAGCAGAACTAGGCCAACCTGGCGCCCTACTAGGAGATGACCAAATCTACAATGTAGTGGTTACAGCCCATGCCTTCGTAATAATCTTCTTCATAGTAATACCAATCATAATTGGAGGGTTTGGAAACTGATTAGTCCCCCTAATGATTGGAGCCCCCGACATAGCATTCCCCCGAATAAACAACATAAGCTTCTGACTACTCCCCCCTTCCTTCCTACTTCTCCTAGCCTCCTCAACAGTAGAAGCAGGAGCGGGAACAGGTTGAACCGTGTATCCACCTCTAGCCGGGAACCTAGCCCATGCCGGAGCCTCGGTAGACCTGGCTATTTTCTCACTACATTTAGCAGGTATTTCCTCAATCCTAGGGGCAATCAACTTTATCACAACAGCAATTAACATAAAACCACCTGCCCTATCACAATACCAAACCCCACTATTCGTATGATCAGTACTAATTACCGCCGTACTCCTCCTTCTTTCCCTACCAGTCCTGGCTGCCGGAATCACTATGCTACTCACAGACCGAAATCTAAACACCACTTTCTTCGATCCAGCAGGAGGAGGTGATCCAGTACTATACCAACACCTA
>Cyanolanius_madagascarinus_JQ239292_FMNH_356683_COI
CCTATACCTTATCTTCGGCGCATGAGCCGGGATAGTTGGTACCGCCCTAAGCCTACTAATCCGAGCAGAACTTGGACAACCCGGAGCCCTACTGGGAGACGACCAAATCTACAACGTAGTAGTTACAGCCCATGCCTTCGTAATAATCTTCTTCATGGTAATGCCAATCATGATCGGAGGATTTGGAAATTGACTAGTACCAATGATAATTGGCGCCCCAGATATAGCATTCCCACGAATAAACAACATAAGCTTTTGACTACTTCCACCATCATTCCTACTACTAATAGCTTCATCAACAGTAGAAGCAGGGGTAGGAACAGGATGAACCGTATACCCACCACTGGCAGGAAATCTAGCCCATGCTGGAGCTTCAGTAGACCTGGCCATCTTCTCCCTACACCTTGCAGGAATCTCATCCATCCTAGGAGCAATCAACTTCATTACAACAGCAATTAATATAAAACCACCCGCCCTATCACAATACCAAACACCACTGTTCGTATGATCAGTACTAATCACAGCCGTGCTTCTTCTACTATCCCTACCAGTACTAGCTGCAGGAATCACCATGCTACTAACAGATCGCAACCTCAACACCACATTCTTTGACCCAGCAG
>Copsychus_albospecularis_FJ473000_FMNH_393316_COI
TCTTCGGCGCATGAGCCGGAATGGTAGGTACCGCCCTAAGCCTCCTCATCCGAGCAGAACTAGGCCAACCAGGCGCCCTACTGGGAGACGACCAAATCTATAACGTAGTAGTCACGGCCCATGCCTTCGTGATAATCTTCTTCATAGTTATACCAATTATGATCGGAGGATTTGGAAACTGACTGGTCCCCCTAATAATCGGAGCACCGGACATGGCATTCCCCCGAATAAACAACATAAGCTTCTGACTACTCCCCCCATCCTTCCTGCTCCTCCTAGCCTCCTCCACAGTCGAAGCCGGGGTGGGAACAGGTTGAACAGTCTACCCCCCTCTCGCTGGGAACCTAGCTCATGCTGGAGCTTCAGTAGATTTAGCCATCTTCTCACTCCACCTGGCCGGTATCTCTTCAATTTTAGGGGCCATTAATTTCATCACAACAGCAATCAACATAAAACCGCCTGCCCTTTCACAATATCAAACTCCACTATTCGTTTGATCCGTACTAATCACTGCAGTCCTACTCCTCCTGTCTCTCCCTGTCCTCGCCGCTGGCATCACCATACTTCTCACCGACCGCAACCTAAACACCCCCTTCTTTGACCCAGCAGGAGGAGGAGACCCAGTACTTTACCAACACC
>Copsychus_albospecularis_FJ473001_FMNH_393317_COI
CTCTACCTAATCTTCGGCGCATGAGCCGGAATGGTAGGTACCGCCCTAAGCCTCCTCATCCGAGCAGAACTAGGCCAACCAGGCGCCCTACTGGGAGACGACCAAATCTATAACGTAGTAGTCACGGCCCATGCCTTCGTGATAATCTTCTTCATAGTTATACCAATTATGATCGGAGGATTTGGAAACTGACTGGTCCCCCTAATAATCGGAGCACCGGACATGGCATTCCCCCGAATAAACAACATAAGCTTCTGACTACTCCCCCCATCCTTCCTGCTCCTCCTAGCCTCCTCCACAGTCGAAGCCGGGGTGGGAACAGGTTGAACAGTCTACCCCCCTCTCGCTGGGAACCTAGCTCATGCTGGAGCTTCAGTAGATTTAGCCATCTTCTCACTCCACCTGGCCGGTATCTCTTCAATTTTAGGGGCCATTAATTTCATCACAACAGCAATCAACATAAAACCGCCTGCCCTTTCACAATATCAAACTCCACTATTCGTTTGATCCGTACTAATCACTGCAGTCCTACTCCTCCTGTCTCTCCCTGTCCTCGCCGCTGGCATCACCATACTTCTCACCGACCGCAACCTAAACACCACCTTCTTTGACCCAGCAGGAGGAGGAGACCCAGTACTTTACCAACACC
>Copsychus_albospecularis_FJ473002_FMNH_393318_COI
CTCTACCTAATCTTCGGCGCATGAGCCGGAATGGTAGGTACCGCCCTAAGCCTCCTCATCCGAGCAGAACTAGGCCAACCAGGCGCCCTACTGGGAGACGACCAAATCTATAACGTAGTAGTCACGGCCCATGCCTTCGTGATAATCTTCTTCATAGTTATACCAATTATGATCGGAGGATTTGGAAACTGACTGGTCCCCCTAATAATCGGAGCACCGGACATGGCATTCCCCCGAATAAACAACATAAGCTTCTGACTACTCCCCCCATCCTTCCTGCTCCTCCTAGCCTCCTCCACAGTCGAAGCCGGGGTGGGAACAGGTTGAACAGTCTACCCCCCTCTCGCTGGGAACCTGGCTCATGCTGGAGCCTCAGTAGATTTAGCCATCTTCTCACTCCACCTGGCCGGTATCTCTTCAATTTTAGGGGCCATTAATTTCATCACAACAGCAATCAACATAAAACCGCCTGCCCTTTCACAATATCAAACTCCACTATTCGTTTGATCCGTACTAATCACTGCAGTCCTACTCCTCCTGTCTCTCCCTGTCCTCGCCGCTGGCATCACCATACTTCTCACCGACCGCAACCTAAACACCACCTTCTTTGACCCAGCAGGAGGAGGAGACCCAGTACTTTACCAACACC
>Copsychus_albospecularis_FJ473003_FMNH_393319_COI
CTCTACCTAATCTTCGGCGCATGAGCCGGAATGGTAGGTACCGCCCTAAGCCTCCTCATCCGAGCAGAACTAGGCCAACCAGGCGCCCTACTGGGAGACGACCAAATCTATAACGTAGTAGTCACGGCCCATGCCTTCGTGATAATCTTCTTCATAGTTATACCAATTATGATCGGAGGATTTGGAAACTGACTGGTCCCCCTAATAATCGGAGCACCGGACATGGCATTCCCCCGAATAAACAACATAAGCTTCTGACTACTCCCCCCATCCTTCCTGCTCCTCCTAGCCTCCTCCACAGTCGAAGCCGGGGTGGGAACAGGTTGAACAGTCTACCCCCCTCTCGCTGGGAACCTGGCTCATGCTGGAGCTTCAGTAGATTTAGCCATCTTCTCACTCCACCTGGCCGGTATCTCTTCAATTTTAGGGGCCATTAATTTCATCACAACAGCAATCAACATAAAACCGCCTGCCCTTTCACAATATCAAACTCCACTATTCGTTTGATCCGTACTAATCACTGCAGTCCTACTCCTCCTGTCTCTCCCTGTCCTCGCCGCTGGCATCACCATACTTCTCACCGACCGCAACCTAAACACCACCTTCTTTGACCCAGCAGGAGGAGGAGACCCAGTACTTTACCAACACC
>Copsychus_albospecularis_FJ473004_FMNH_393320_COI
CTCTACCTAATCTTCGGCGCATGAGCCGGAATGGTAGGTACCGCCCTAAGCCTCCTCATCCGAGCAGAACTAGGCCAACCAGGCGCCCTACTGGGAGACGACCAAATCTATAACGTAGTAGTCACGGCCCATGCCTTCGTGATAATCTTCTTCATAGTTATACCAATTATGATCGGAGGATTTGGAAACTGACTGGTCCCCCTAATAATCGGAGCACCGGACATGGCATTCCCCCGAATAAACAACATAAGCTTCTGACTACTCCCCCCATCCTTCCTGCTCCTCCTAGCCTCCTCCACAGTCGAAGCCGGGGTGGGAACAGGTTGAACAGTCTACCCCCCTCTCGCTGGGAACCTAGCTCATGCTGGAGCTTCAGTAGATTTAGCCATCTTCTCACTCCACCTGGCCGGTATCTCTTCAATTTTAGGGGCCATTAATTTCATCACAACAGCAATCAACATAAAACCGCCTGCCCTTTCACAATATCAAACTCCACTATTCGTTTGATCCGTACTAATCACTGCAGTCCTACTCCTCCTGTCTCTCCCTGTCCTCGCCGCTGGCATCACCATACTTCTCACCGACCGCAACCTAAACACCACCTTCTTTGACCCAGCAGGAGGAGGAGACCCAGTACTTTACCAACACC
>Copsychus_albospecularis_FJ473005_FMNH_393321_COI
CTCTACCTAATCTTCGGCGCATGAGCCGGAATGGTAGGTACCGCCCTAAGCCTCCTCATCCGAGCAGAACTAGGCCAACCAGGCGCCCTACTGGGAGACGACCAAATCTATAACGTAGTAGTCACGGCCCATGCCTTCGTGATAATCTTCTTCATAGTTATACCAATTATGATCGGAGGATTTGGAAACTGACTGGTCCCCCTAATAATCGGAGCACCGGACATGGCATTCCCCCGAATAAACAACATAAGCTTCTGACTACTCCCCCCATCCTTCCTGCTCCTCCTAGCCTCCTCCACAGTCGAAGCCGGGGTGGGAACAGGTTGAACAGTCTACCCCCCTCTCGCTGGGAACCTAGCTCATGCTGGAGCTTCAGTAGATTTAGCCATCTTCTCACTCCACCTGGCCGGTATCTCTTCAATTTTAGGGGCCATTAATTTCATCACAACAGCAATCAACATAAAACCGCCTGCCCTTTCACAATATCAAACTCCACTATTCGTTTGATCCGTACTAATCACTGCAGTCCTACTCCTCCTGTCTCTCCCTGTCCTCGCCGCTGGCATCACCATACTTCTCACCGACCGCAACCTAAACACCACCTTCTTTGACCCAGCAGGAGGAGGAGACCCAGTACTCTACCAACACC
>Copsychus_albospecularis_FJ473006_FMNH_393322_COI
CTCTACCTAATCTTCGGCGCATGAGCCGGAATGGTAGGTACCGCCCTAAGCCTCCTCATCCGAGCAGAACTAGGCCAACCAGGCGCCCTACTGGGAGACGACCAAATCTATAACGTAGTAGTCACGGCCCATGCCTTCGTGATAATCTTTTTCATAGTTATACCAATTATGATCGGAGGATTTGGAAACTGACTGGTCCCCCTAATAATCGGAGCACCGGACATGGCATTCCCCCGAATAAACAACATAAGCTTCTGACTACTCCCCCCATCCTTCCTGCTCCTCCTAGCCTCCTCCACAGTCGAAGCCGGGGTGGGAACAGGTTGAACAGTCTACCCCCCTCTCGCTGGGAACCTAGCTCATGCTGGAGCTTCAGTAGATTTAGCCATCTTCTCACTCCACCTGGCCGGTATCTCTTCAATTTTAGGGGCCATTAATTTCATCACAACAGCAATCAACATAAAACCGCCTGCCCTTTCACAATATCAAACTCCACTATTCGTTTGATCCGTACTAATCACTGCAGTCCTACTCCTCCTGTCTCTCCCTGTCCTCGCCGCTGGCATCACCATACTTCTCACCGACCGCAACCTAAACACCACCTTCTTTGACCCAGCAGGAGGAGGAGACCCAGTACTTTACCAACACC
>Copsychus_albospecularis_FJ473007_FMNH_393323_COI
CTCTACCTAATCTTCGGCGCATGAGCCGGAATGGTAGGTACCGCCCTAAGCCTCCTCATCCGAGCAGAACTAGGCCAACCAGGCGCCCTACTGGGAGACGACCAAATCTATAACGTAGTAGTCACGGCCCATGCCTTCGTGATAATCTTCTTCATAGTTATACCAATTATGATCGGAGGATTTGGAAACTGACTGGTCCCCCTAATAATCGGAGCACCGGACATGGCATTCCCCCGAATAAACAACATAAGCTTCTGACTACTCCCCCCATCCTTCCTGCTCCTCCTAGCCTCCTCCACAGTCGAAGCCGGGGTGGGAACAGGTTGAACAGTCTACCCCCCTCTCGCTGGGAACCTAGCTCATGCTGGAGCTTCAGTAGATTTAGCCATCTTCTCACTCCACCTGGCCGGTATCTCTTCAATTTTAGGGGCCATTAATTTCATCACAACAGCAATCAACATAAAACCGCCTGCCCTTTCACAATATCAAACTCCACTATTCGTTTGATCCGTACTAATCACTGCAGTCCTACTCCTCCTGTCTCTCCCTGTCCTCGCCGCTGGCATCACCATACTTCTCACCGACCGCAACCTAAACACCACCTTCTTTGACCCAGCAGGAGGAGGAGACCCAGTACTTTACCAACACC
>Copsychus_albospecularis_FJ473008_FMNH_393324_COI
CTCTACCTAATCTTCGGCGCATGAGCCGGAATGGTAGGTACCGCCCTAAGCCTCCTCATCCGAGCAGAACTAGGCCAACCAGGCGCCCTACTGGGAGACGACCAAATCTATAACGTAGTAGTCACGGCCCATGCCTTCGTGATAATCTTCTTCATAGTTATACCAATTATGATCGGAGGATTTGGAAACTGACTGGTCCCCCTAATAATCGGAGCACCGGACATGGCATTCCCCCGAATAAACAACATAAGCTTCTGACTACTCCCCCCATCCTTCCTGCTCCTCCTAGCCTCCTCCACAGTCGAAGCCGGGGTGGGAACAGGTTGAACAGTCTACCCCCCTCTCGCTGGGAACCTAGCTCATGCTGGAGCTTCAGTAGATTTAGCCATCTTCTCACTCCACCTGGCCGGTATCTCTTCAATTTTAGGGGCCATTAATTTCATCACAACAGCAATCAACATAAAACCGCCTGCCCTTTCACAATATCAAACTCCACTATTCGTTTGATCCGTACTAATCACTGCAGTCCTACTCCTCCTGTCTCTCCCTGTCCTCGCCGCTGGCATCACCATACTTCTCACCGACCGCAACCTAAACACCACCTTCTTTGACCCAGCAGGAGGAGGAGACCCAGTACTTTACCAACACC
>Copsychus_albospecularis_FJ473009_FMNH_393325_COI
CTCTACCTAATCTTCGGCGCATGAGCCGGAATGGTAGGTACCGCCCTAAGCCTCCTCATCCGAGCAGAACTAGGCCAACCAGGCGCCCTACTGGGAGACGACCAAATCTATAACGTAGTAGTCACGGCCCATGCCTTCGTGATAATCTTCTTCATAGTTATACCAATTATGATCGGAGGATTTGGAAACTGACTGGTCCCCCTAATAATCGGAGCACCGGACATGGCATTCCCCCGAATAAACAACATAAGCTTCTGACTACTCCCCCCATCCTTCCTGCTCCTCCTAGCCTCCTCCACAGTCGAAGCCGGGGTGGGAACAGGTTGAACAGTCTACCCCCCTCTCGCTGGGAACCTAGCTCATGCTGGAGCTTCAGTAGATTTAGCCATCTTCTCACTCCACCTGGCCGGTATCTCTTCAATTTTAGGGGCCATTAATTTCATCACAACAGCAATCAACATAAAACCGCCTGCCCTTTCACAATATCAAACTCCACTATTCGTTTGATCCGTACTAATCACTGCAGTCCTACTCCTCCTGTCTCTCCCTGTCCTCGCCGCTGGCATCACCATACTTCTCACCGACCGCAACCTAAACACCACCTTCTTTGACCCAGCAGGAGGAGGAGACCCAGTACTCTACCAACACC
>Artamella_viridis_JQ239289_FMNH_356676_COI
TCTGTACCTGATTTTCGGTGCATGAGCCGGAATAGTCGGTACCGCCCTAAGCCTCCTTATTCGAGCAGAACTAGGTCAACCCGGAGCCCTACTAGGAGACGACCAGATCTACAATGTAGTAGTTACAGCCCATGCCTTCGTAATGATCTTCTTCATAGTAATACCAATCATAATCGGAGGATTCGGAAACTGACTGGTTCCACTAATAATTGGTGCCCCGGACATGGCCTTCCCCCGAATAAATAACATAAGCTTCTGACTACTTCCCCCATCATTCCTACTACTCCTGGCTTCATCAACAGTAGAAGCAGGGGCAGGAACAGGATGAACCGTGTACCCACCATTAGCTGGAAATCTAGCTCACGCTGGAGCTTCAGTAGACCTAGCTATCTTCTCACTACACCTAGCAGGTATTTCATCAATCCTAGGGGCAATCAACTTCATTACAACAGCAATTAACATGAAACCTCCTGCCCTATCACAATACCAAACCCCACTATTCGTATGATCAGTACTAATTACCGCAGTACTACTCCTCCTATCCCTACCAGTCCTAGCTGCGGGAATCACCATGCTACTAACAGACCGAAACCTAAACACCACATTCTTCGACCCAGCAGGAGGTGGTGACCCCGTACTGTACCAGCACCTA
>Batis_diops_JQ239290_FMNH_346523_COI
TCTGTACCTAATTTTCGGCGCATGAGCCGGAATGGTAGGTACCGCCCTAAGCCTCATTATTCGAGCAGAACTAGGCCAACCTGGAGCCCTACTAGGAGACGACCAAATCTATAACGTAGTAGTTACAGCCCATGCTTTCGTAATAATCTTCTTCATAGTAATACCAATTATGATCGGGGGATTTGGAAACTGACTAGTCCCACTAATAATTGGTGCCCCAGACATGGCATTCCCACGAATAAACAATATAAGCTTCTGACTACTCCCCCCATCATTCCTGCTCCTCCTAGCTTCCTCAACAGTAGAAGCAGGAGCAGGAACAGGCTGAACAGTATATCCACCACTAGCCGGAAACCTGGCCCATGCTGGAGCTTCAGTAGACCTGGCTATCTTCTCACTCCACCTAGCAGGTATCTCCTCAATCCTCGGGGCAATCAATTTCATCACCACAGCAATCAATATGAAACCTCCTGCCCTATCACAATACCAAACTCCACTGTTTGTTTGATCAGTCCTAATCACCGCAGTACTTCTACTTCTCTCCTTACCAGTACTTGCCGCTGGTATCACTATACTGCTCACAGACCGAAACCTCAACACCACATTCTTTGACCCTGCAGGAGGAGGAGACCCAGTACTATACCAACATCTC
>Calicalicus_madagascariensis_JQ239291_FMNH_345780_COI
TCTGTACCTAATTTTCGGTGCGTGAGCCGGAATAGTTGGTACCGCTCTAAGTCTCATTATTCGGGCAGAACTAGGCCAACCAGGGTCACTACTAGGAGATGACCAAATCTACAACGTAGTAGTTACAGCCCATGCTTTCGTAATAATCTTCTTCATAGTAATACCAATCATAATCGGAGGATTTGGAAACTGACTAGTACCACTAATAATCGGAGCCCCTGACATAGCATTCCCCCGAATAAACAACATGAGTTTCTGATTACTTCCCCCATCATTCCTACTCCTCCTAGCCTCCTCAACAGTAGAAGCAGGGGCAGGAACTGGATGAACTGTTTACCCCCCATTAGCCGGAAATCTAGCCCACGCCGGAGCTTCAGTAGACCTCGCTATCTTCTCACTACACCTAGCTGGTATCTCCTCAATTCTAGGAGCAATCAACTTCATTACAACAGCAATCAACATAAAACCACCAGCCCTATCTCAATACCAAACCCCACTGTTCGTATGATCAGTACTAATTACTGCCGTACTCCTACTTCTATCCCTACCGGTTCTAGCCGCCGGAATCACTATGCTGCTAACAGACCGAAACCTAAACACCACATTCTTCGATCCAGCAGGAGGAGGAGACCCAGTACTGTACCAACACCTA
>Euryceros_prevostii_JQ239295_FMNH_356689_COI
TCTGTACATAATTTTCGGCGCGTGAGCCGGAATAGTTGGTACCGCCCTAAGCCTCCTAATCCGAGCAGAACTTGGCCAACCAGGGGCTCTACTAGGAGACGATCAAATCTATAACGTAGTAGTTACAGCCCATGCCTTCGTAATAATTTTCTTCATGGTTATACCAATTATAATCGGAGGATTTGGAAACTGACTAGTCCCCCTTATAATTGGCGCCCCGGACATAGCATTTCCCCGAATAAATAACATAAGCTTCTGACTACTACCACCATCCTTTCTTCTGCTGTTAGCTTCCTCAACAGTAGAAGCAGGAGCAGGAACAGGTTGAACTGTGTATCCACCCCTGGCTGGAAACCTAGCCCATGCCGGAGCCTCAGTAGACCTAGCCATCTTCTCACTACATCTAGCAGGTATTTCATCAATCCTAGGAGCAATCAACTTTATCACAACAGCAATTAACATGAAACCTCCTGCCTTATCACAGTACCAAACCCCACTATTTGTATGATCCGTACTAATCACTGCAGTATTACTTCTACTCTCCCTACCAGTGCTTGCCGCCGGAATCACTATGCTACTCACAGACCGAAACCTAAATACTACGTTCTTTGACCCAGCAGGAGGAGGTGACCCTGTACTGTACCAACACCTA
>Falculea_palliata_JQ239296_FMNH_356673_COI
TCTGTACCTAATTTTCGGTGCATGAGCCGGAATAGTCGGTACCGCCCTAAGCCTCCTCATCCGAGCAGAACTAGGCCAACCAGGAGCCCTACTAGGAGACGACCAGATCTACAATGTAGTAGTTACAGCCCATGCCTTCGTAATGATCTTCTTCATAGTAATACCAATCATAATCGGAGGATTCGGAAACTGACTGGTTCCACTAATAATTGGCGCCCCGGACATGGCATTTCCACGAATAAACAACATAAGCTTTTGACTACTTCCCCCATCCTTCCTATTACTCCTAGCTTCCTCAACAGTAGAAGCCGGAGCAGGAACAGGCTGAACTGTATACCCACCATTAGCTGGAAACCTGGCCCATGCCGGAGCTTCAGTAGACCTGGCCATTTTCTCATTACATCTGGCAGGTATTTCCTCAATCCTAGGGGCAATCAACTTCATTACAACAGCAATTAACATGAAACCGCCTGCCCTATCACAATACCAAACTCCATTATTCGTATGATCAGTACTAATTACTGCAGTACTACTACTTCTATCCCTACCAGTACTAGCTGCAGGAATCACCATGCTACTAACAGACCGAAACCTAAATACCACATTCTTCGACCCAGCAGGAGGTGGTGACCCAGTACTATACCAACACCTA
>Leptopterus_chabert_JQ239300_FMNH_356681_COI
TCTGTACGTTATTTTCGGCGCATGAGCCGGAATAGTCGGTACCGCCCTAAGCTTACTAATCCGAGCAGAACTAGGTCAACCAGGTGCTTTACTAGGAGACGACCAAATCTACAACGTAGTAGTTACAGCTCACGCTTTCGTAATAATCTTCTTCATAGTTATACCAATTATAATCGGAGGATTCGGAAACTGACTAGTCCCATTAATAATTGGCGCCCCAGATATAGCATTTCCACGAATAAACAATATAAGCTTCTGACTACTCCCACCCTCTTTCCTACTCCTACTAGCCTCCTCAACAGTAGAAGCAGGAGCAGGAACTGGATGAACTGTATACCCACCATTAGCAGGAAACCTAGCCCATGCTGGAGCTTCAGTAGACCTAGCCATTTTCTCACTACATCTAGCAGGTATCTCCTCAATCCTAGGAGCAATCAACTTTATCACAACAGCCATCAACATGAAACCGCCTGCTCTTTCACAATATCAAACCCCACTGTTTGTATGATCAGTACTGATCACTGCAGTATTACTACTTCTTTCCCTACCAGTTCTAGCTGCAGGAATCACAATACTACTAACAGACCGAAACCTAAACACCACGTTCTTCGACCCAGCAGGAGGGGGTGATCCAGTGCTATACCAGCACCTA
>Mystacornis_crossleyi_JQ239301_FMNH_345861_COI
TCTGTACCTGATCTTCGGCGCATGAGCCGGAATAGTCGGTACCGCCCTAAGCCTCATCATCCGGGCAGAACTTGGTCAACCAGGAGCCCTACTAGGAGACGATCAGATCTACAATGTAGTAGTTACAGCCCACGCCTTCGTAATAATCTTCTTCATGGTAATGCCAATCATAATCGGAGGATTTGGAAACTGACTAGTCCCCCTAATGATTGGTGCCCCAGACATAGCATTCCCACGAATAAACAACATAAGCTTTTGACTCCTACCCCCATCATTCCTACTCCTCCTAGCCTCATCCACAGTAGAAGCAGGAGCAGGAACAGGCTGAACTGTTTACCCCCCATTAGCTGGAAACCTAGCCCATGCTGGAGCTTCAGTAGACCTAGCTATTTTCTCACTACATCTAGCAGGAATCTCCTCAATCCTTGGAGCCATCAACTTCATCACAACAGCAATTAATATAAAACCACCAGCCCTATCACAATACCAAACCCCACTATTCGTTTGATCCGTCCTAATCACTGCAGTGCTACTTCTTCTTTCCCTACCAGTTCTAGCCGCAGGTATCACTATACTACTCACAGACCGAAACTTAAACACTACATTCTTCGACCCAGCAGGGGGAGGTGACCCAGTATTATATCAGCACTTA
>Newtonia_brunneicauda_JQ239302_FMNH_345885_COI
TCTGTACCTAATTTTCGGCGCATGAGCCGGAATAATTGGTACCGCCCTAAGCCTTCTAATCCGAGCAGAACTAGGACAACCTGGAGCCCTACTCGGAGATGATCAAATCTACAACGTAGTAGTTACAGCCCATGCTTTCGTAATAATCTTCTTCATAGTTATGCCCATCATGATCGGGGGATTCGGAAACTGACTGGTCCCACTAATAATCGGAGCCCCAGACATAGCATTCCCACGAATAAATAACATGAGCTTCTGATTACTACCACCTTCATTCCTACTACTCCTAGCTTCCTCAACAGTAGAAGCAGGAGCAGGAACTGGATGAACTGTTTATCCACCATTAGCTGGAAACCTAGCCCATGCTGGAGCTTCAGTAGACCTAGCCATCTTCTCACTACACTTAGCAGGTATTTCATCAATCCTAGGAGCAATCAACTTCATCACAACGGCAATTAACATGAAACCTCCTGCCCTATCACAATACCAAACCCCACTATTCGTGTGATCCGTACTAATCACCGCAGTACTGCTCCTACTATCCCTACCAGTACTAGCCGCTGGAATCACAATGCTACTCACAGACCGAAACCTAAATACCACATTCTTCGACCCCGCGGGCGGAGGAGATCCAGTACTATACCAGCACTTA
>Oriolia_bernieri_JQ239303_FMNH_356684_COI
TCTATACCTAATTTTCGGTGCATGAGCCGGAATAGTTGGTACCGCCCTAAGCCTTCTTATTCGAGCAGAACTAGGCCAACCAGGAGCCCTACTAGGAGACGACCAGATCTACAACGTAGTAGTTACAGCCCATGCCTTCGTAATGATTTTCTTCATAGTAATGCCAATCATAATCGGAGGATTCGGAAACTGACTGGTCCCACTAATAATCGGCGCCCCAGACATGGCATTCCCCCGAATAAATAACATAAGCTTCTGATTACTTCCCCCATCATTCCTACTACTCCTGGCTTCCTCAACAGTAGAAGCAGGAGCAGGAACAGGTTGAACTGTATACCCACCATTAGCTGGAAACCTGGCCCATGCCGGAGCTTCAGTAGACCTAGCCATCTTCTCACTACACCTGGCAGGTATTTCATCAATCCTAGGGGCAATCAACTTCATTACAACAGCAATTAATATGAAACCACCTGCCCTATCACAATACCAAACCCCACTATTCGTATGATCAGTACTAATTACTGCAGTCCTACTTCTCCTATCCCTACCAGTCCTAGCTGCAGGAATTACTATGCTATTAACAGACCGAAACCTAAACACTACATTTTTCGACCCAGCAGGAGGCGGTGACCCTGTACTATACCAGCACCTG
>Philentoma_pyrhoptera_JQ239305_ANSP_16104_COI
TCTGTACCTAATTTTCGGTGCCTGAGCCGGAATAGTTGGTACCGCCCTCAGCCTCCTCATCCGAGCAGAACTAGGACAACCTGGCGCCCTGCTAGGAGATGACCAAATCTACAACGTAGTAGTTACAGCCCATGCCTTCGTAATAATCTTCTTCATGGTAATACCAATCATAATCGGAGGATTTGGAAACTGACTAGTACCCCTGATAATCGGGGCCCCAGACATAGCATTCCCCCGAATAAACAACATAAGCTTCTGACTTCTTCCTCCATCCTTCTTACTTCTCCTAGCCTCATCAACCGTAGAAGCAGGAGCAGGTACAGGTTGAACCGTATATCCCCCATTAGCCGGAAACCTAGCCCATGCCGGTGCCTCCGTAGACCTAGCTATTTTCTCACTACACCTAGCGGGTATCTCCTCAATTCTAGGGGCAATCAACTTCATTACCACAGCAATTAACATAAAACCACCCGCCCTGTCACAATACCAAACCCCACTATTCGTATGATCCGTATTAATCACCGCAGTACTTCTCCTGCTCTCCCTCCCTGTACTCGCTGCCGGAATCACTATGCTACTAACAGACCGAAACCTAAATACCACATTCTTCGATCCAGCCGGAGGAGGTGATCCTATCCTGTACCAACATCTG
>Platysteira_peltata_JQ239306_FMNH_346536_COI
TCTGTACCTAATCTTCGGCGCATGAGCCGGAATGGTAGGTACCGCCCTAAGCCTTATTATCCGAGCAGAACTAGGCCAACCAGGAGCCCTACTAGGAGACGACCAAGTTTACAACGTAGTAGTTACAGCCCATGCTTTTGTAATGATCTTCTTCATAGTAATACCTATTATGATTGGAGGATTTGGAAACTGACTAGTCCCACTAATAATCGGTGCTCCCGACATAGCATTCCCACGAATAAACAACATAAGCTTCTGACTCCTTCCCCCATCATTCCTACTCCTCCTAGCCTCCTCAACAGTAGAAGCAGGAGCAGGAACAGGCTGAACTGTATATCCTCCACTGGCCGGAAACCTAGCTCATGCTGGAGCCTCAGTAGACCTAGCCATTTTCTCGCTACATCTGGCAGGTATCTCCTCAATTCTAGGGGCAATCAACTTCATCACCACAGCAATCAACATGAAACCACCTGCCTTATCACAATATCAGACCCCACTATTCGTCTGATCCGTACTAATTACCGCAGTCCTACTGCTCCTGTCCCTACCAGTCCTCGCCGCTGGCATCACTATGCTACTAACAGACCGAAACCTCAATACCACATTCTTCGACCCAGCAGGAGGCGGTGACCCAGTGCTATACCAACATCTC
>Pseudobias_wardi_JQ239308_FMNH_356702_COI
TCTGTACATAATTTTCGGTGCATGAGCCGGAATAGTTGGTACCGCCCTAAGCCTCCTTATCCGAGCGGAACTAGGACAACCCGGTGCCCTACTAGGAGACGACCAAATCTATAACGTAATCGTTACAGCTCATGCTTTCGTAATAATCTTCTTCATAGTCATACCCATCATAATTGGGGGATTCGGAAACTGATTAGTCCCCCTAATAATCGGAGCCCCAGACATAGCATTCCCACGGATAAATAATATAAGCTTCTGACTACTGCCTCCCTCATTCTTACTTCTTCTAGCCTCCTCAACAGTAGAAGCAGGAGCAGGAACAGGATGAACAGTGTACCCCCCACTAGCCGGAAACCTAGCCCACGCCGGAGCCTCAGTGGACCTAGCTATTTTCTCCCTACATCTAGCAGGTATCTCCTCTATCCTAGGGGCAATCAATTTCATCACAACAGCAATCAACATAAAACCTCCTGCCTTATCACAATACCAAACCCCACTATTTGTATGATCAGTACTAATCACTGCAGTGCTCCTACTACTATCCCTGCCAGTACTTGCCGCAGGAATTACTATACTACTTACAGACCGAAACCTAAACACTACCTTCTTTGACCCAGCAGGGGGAGGAGATCCTGTCCTATACCAACACCTG
>Schetba_rufa_JQ239310_FMNH_356657_COI
TCTGTACATAATTTTCGGTGCATGAGCCGGAATAGTTGGTACCGCCCTAAGCCTCCTAATTCGAGCGGAGCTCGGCCAACCGGGAGCCCTTCTAGGAGATGATCAAATCTACAACGTAGTAGTTACAGCCCATGCCTTTGTAATAATCTTCTTCATGGTTATACCAATTATAATCGGAGGATTTGGAAACTGACTAGTTCCCCTTATAATTGGCGCCCCGGACATGGCATTCCCCCGAATAAATAATATGAGCTTCTGACTACTACCACCATCCTTCCTACTACTCCTAGCCTCTTCAACAGTAGAGGCAGGGGCAGGAACAGGCTGAACTGTATACCCACCTCTAGCTGGAAACCTAGCCCATGCTGGAGCCTCAGTAGACCTAGCTATCTTCTCACTACATCTAGCAGGTATTTCATCAATTCTTGGGGCAATCAACTTTATCACAACAGCAATCAACATGAAACCTCCTGCTCTATCACAATACCAAACCCCACTATTCGTTTGATCCGTACTAATCACCGCAGTACTACTTCTACTCTCCCTACCAGTACTTGCTGCCGGGATTACTATGCTACTTACAGACCGAAACCTAAACACTACATTCTTTGACCCTGCACGAGGAGGCGACCCTGTACTATACCAACACCTA
>Tylas_eduardi_JQ239313_FMNH_356649_COI
TCTGTACCTAATTTTCGGCGCCTGAGCCGGAATAGTTGGTACCGCTCTAAGCCTGCTCATCCGAGCAGAACTAGGCCAACCTGGGGCCCTACTAGGAGATGACCAAATCTATAACGTAGTGGTTACAGCCCATGCCTTCGTTATAATTTTCTTCATAGTAATACCAATCATAATCGGAGGATTCGGAAACTGACTGGTACCCCTAATGATCGGAGCCCCAGACATAGCGTTCCCCCGAATAAACAACATGAGCTTCTGACTTTTACCTCCCTCATTCCTGCTACTCCTAGCTTCCTCAACAGTAGAAGCGGGGGCAGGAACAGGTTGAACTGTCTACCCCCCTCTAGCAGGAAACCTAGCCCATGCTGGAGCTTCAGTAGACCTAGCCATCTTTTCACTTCACTTAGCAGGTATTTCCTCAATTCTAGGGGCAATCAACTTCATCACAACAGCAATCAACATGAAACCCCCTGCCCTATCACAGTACCAAACCCCACTATTCGTATGATCCGTACTAATCACCGCAGTGCTTCTCTTACTTTCCCTACCAGTCCTTGCTGCCGGAATCACCATGCTACTAACAGACCGAAACCTAAACACCACATTCTTCGATCCAGCAGGGGGAGGAGACCCAGTACTGTACCAACATCTA
>Vanga_curvirostris_JQ239314_FMNH_356661_COI
CCTGTACCTAATTTTCGGCGCATGAGCCGGAATAGTCGGTACCGCCCTAAGCCTCCTTATTCGAGCAGAACTAGGCCAACCAGGAGCCCTGCTAGGGGACGACCAAATCTACAATGTAGTAGTTACAGCCCACGCCTTCGTAATGATTTTCTTCATAGTGATGCCTATCATGATCGGAGGATTTGGAAACTGACTAGTCCCCCTAATAATCGGTGCCCCTGACATAGCCTTCCCCCGAATAAACAACATGAGCTTCTGACTCCTCCCCCCTTCCTTCCTGCTACTCCTGGCCTCCTCAACCGTAGAGGCAGGAGCAGGAACAGGCTGAACCGTATACCCACCACTAGCCGGAAACCTAGCCCACGCCGGAGCCTCAGTAGACCTGGCCATTTTCTCACTACACCTGGCAGGTATCTCCTCAATCTTAGGGGCAATCAATTTCATCACAACAGCAATCAACATAAAACCACCTGCCCTATCACAATACCAAACCCCACTGTTCGTATGATCAGTACTAATTACTGCAGTTCTTCTCCTTCTTTCCCTACCGGTCTTAGCTGCCGGCATTACTATGCTACTTACAGACCGAAACCTAAACACCACATTCTTCGACCCAGCGGGAGGAGGGGACCCCGTACTATACCAACACCTG
>Xenopirostris_xenopirostris_JQ239317_FMNH_356664_COI
TCTGTACCTAATTTTCGGTGCATGAGCCGGAATAGTCGGTACCTCCCTAAGCTTACTCATTCGAGCAGAACTAGGCCAACCAGGAGCCCTACTAGGAGACGACCAGATCTACAACGTAGTAGTTACAGCCCACGCCTTCGTAATGATCTTCTTCATGGTAATACCAATCATAATCGGAGGATTTGGAAACTGACTGGTCCCACTAATAATTGGTGCCCCGGACATGGCATTCCCACGAATAAACAACATAAGCTTCTGACTGCTTCCTCCTTCATTCTTACTACTCCTAGCTTCCTCAACAGTAGAAGCAGGAGCAGGTACAGGATGAACTGTATATCCACCACTAGCTGGAAACCTGGCCCATGCCGGAGCTTCAGTAGACCTAGCCATTTTCTCACTACACTTAGCAGGTATTTCATCAATCCTAGGAGCAATCAACTTCATCACAACGGCAATTAACATGAAACCACCTGCCCTGTCACAATACCAAACCCCACTATTCGTATGATCCGTACTAATTACTGCAGTATTACTCCTCCTATCCCTACCAGTACTCGCTGCAGGAATTACTATGCTACTAACAGACCGAAACCTAAACACCACATTCTTCGACCCAGCAGGAGGAGGTGATCCCGTACTATACCAACACCTA
>Accipiter_francesiae_JF792344_RMCA_A9038A0001_COI
CTTATACCTAATCTTTGGCGCTTGAGCCGGCATAGTAGGCACCGCCCTCAGCCTACTCATCCGTGCAGAACTCGGCCAACCAGGCACACTTCTAGGTGACGATCAAATCTACAATGTAATCGTCACCGCACATGCCTTTGTAATAATCTTTTTTATGGTCATACCAATTATAATCGGAGGATTCGGAAACTGACTTGTACCACTCATAATCGGCGCCCCCGACATAGCCTTCCCACGCATAAACAACATAAGTTTCTGATTACTCCCCCCATCCTTTCTTCTCCTACTAGCTTCTTCAACAGTAGAAGCAGGAGCTGGCACAGGATGGACTGTTTACCCCCCACTAGCCAGCAACATAGCCCATGCTGGCGCCTCAGTAGACCTAGCCATCTTCTCACTACACCTAGCCGGAGTCTCATCCATCCTGGGGGCTATTAACTTCATTACAACCGCTATCAACATAAAACCCCCAGCCCTCTCTCAATATCAAACACCCCTCTTTGTATGGTCCGTTCTCATCACCGCCGTCCTACTACTACTTTCACTTCCAGTACTAGCCGCCGGCATTACTATACTACTCACAGATCGCAACCTCAACACAACATTCTTCGACCCCGCTGGGGGAGGCGACCCCATCCTATACCAACATCTCTTCTGATTCTTCGGACATCCTGAAGTCTACATCCTAATTCTAC
>Accipiter_francesiae_JF792345_RMCA_A9038A0002_COI
CTTATACCTAATCTTTGGCGCTTGAGCCGGCATAGTAGGCACCGCCCTCAGCCTACTCATCCGTGCAGAACTCGGCCAACCAGGCACACTTCTAGGTGACGATCAAATCTACAATGTAATCGTCACCGCACATGCCTTTGTAATAATCTTTTTTATGGTCATACCAATTATAATCGGAGGATTCGGAAACTGACTTGTACCACTCATAATCGGCGCCCCCGACATAGCCTTCCCACGCATAAACAACATAAGTTTCTGATTACTCCCCCCATCCTTTCTTCTCCTACTAGCTTCTTCAACAGTAGAAGCAGGAGCTGGCACAGGATGGACTGTTTACCCCCCACTAGCCAGCAACATAGCCCATGCTGGCGCCTCAGTAGACCTAGCCATCTTCTCACTACACCTAGCCGGAGTCTCATCCATCCTGGGGGCTATTAACTTCATTACAACCGCTATCAACATAAAACCCCCAGCCCTCTCTCAATATCAAACACCCCTCTTTGTATGGTCCGTTCTCATCACCGCCGTCCTACTACTACTTTCACTTCCAGTACTAGCCGCCGGCATTACTATACTACTCACAGATCGCAACCTCAACACAACATTCTTCGACCCCGCTGGGGGAGGCGACCCCATCCTATACCAACATCTCTTCTGATTCTTCGGACATCCTGAAGTCTACATCCTAATTCTAC
>Accipiter_francesiae_JF792346_RMCA_A9038A0003_COI
CTTATACCTAATCTTTGGCGCTTGAGCCGGCATAGTAGGCACCGCCCTCAGCCTACTCATCCGTGCAGAACTCGGCCAACCAGGCACACTTCTAGGTGACGATCAAATCTACAATGTAATCGTCACCGCACATGCCTTTGTAATAATCTTTTTTATGGTCATACCAATTATAATCGGAGGATTCGGAAACTGACTTGTACCACTCATAATCGGCGCCCCCGACATAGCCTTCCCACGCATAAACAACATAAGTTTCTGATTACTCCCCCCATCCTTTCTTCTCCTACTAGCTTCTTCAACAGTAGAAGCAGGAGCTGGCACAGGATGGACTGTTTACCCCCCACTAGCCAGCAACATAGCCCATGCTGGCGCCTCAGTAGACCTAGCCATCTTCTCACTACACCTAGCCGGAGTCTCATCCATCCTGGGGGCTATTAACTTCATTACAACCGCTATCAACATAAAACCCCCAGCCCTCTCTCAATATCAAACACCCCTCTTTGTATGGTCCGTTCTCATCACCGCCGTCCTACTACTACTTTCACTTCCAGTACTAGCCGCCGGCATTACTATACTACTCACAGATCGCAACCTCAACACAACATTCTTCGACCCCGCTGGGGGAGGCGACCCCATCCTATACCAACATCTCTTCTGATTCTTCGGACATCCTGAAGTCTACATCCTAATTCTAC
>Accipiter_francesiae_JF792347_RMCA_A9038A0004_COI
CTTATACCTAATCTTTGGCGCTTGAGCCGGCATAGTAGGCACCGCCCTCAGCCTACTCATCCGTGCAGAACTCGGCCAACCAGGCACACTTCTAGGTGACGATCAAATCTACAATGTAATCGTCACCGCACATGCCTTTGTAATAATCTTTTTTATGGTCATACCAATTATAATCGGAGGATTCGGAAACTGACTTGTACCACTCATAATCGGCGCCCCCGACATAGCCTTCCCACGCATAAACAACATAAGTTTCTGATTACTCCCCCCATCCTTTCTTCTCCTACTAGCTTCTTCAACAGTAGAAGCAGGAGCTGGCACAGGATGGACTGTTTACCCCCCACTAGCCAGCAACATAGCCCATGCTGGCGCCTCAGTAGACCTAGCCATCTTCTCACTACACCTAGCCGGAGTCTCATCCATCCTGGGGGCTATTAACTTCATTACAACCGCTATCAACATAAAACCCCCAGCCCTCTCCCAATATCAAACACCCCTCTTTGTATGGTCCGTTCTCATCACCGCCGTCCTACTACTACTTTCACTTCCAGTACTAGCCGCCGGCATTACTATACTACTCACAGATCGCAACCTCAACACAACATTCTTCGACCCCGCTGGGGGAGGCGACCCCATCCTATACCAACATCTCTTCTGATTCTTCGGACATCCTGAAGTCTACATCCTAATTCTAC
>Accipiter_francesiae_JF792348_RMCA_A9038A0005_COI
CTTATACCTAATCTTTGGCGCTTGAGCCGGCATAGTAGGCACCGCCCTCAGCCTACTCATCCGTGCAGAACTCGGCCAACCAGGCACACTTCTAGGTGACGATCAAATCTACAATGTAATCGTCACCGCACATGCCTTTGTAATAATCTTTTTTATGGTCATACCAATTATAATCGGAGGATTCGGAAACTGACTTGTACCACTCATAATCGGCGCCCCCGACATAGCCTTCCCACGCATAAACAACATAAGTTTCTGATTACTCCCCCCATCCTTTCTTCTCCTACTAGCTTCTTCAACAGTAGAAGCAGGAGCTGGCACAGGATGGACTGTTTACCCCCCACTAGCCAGCAACATAGCCCATGCTGGCGCCTCAGTAGACCTAGCCATCTTCTCACTACACCTAGCCGGAGTCTCATCCATCCTGGGGGCTATTAACTTCATTACAACCGCTATCAACATAAAACCCCCAGCCCTCTCTCAATATCAAACACCCCTCTTTGTATGGTCCGTTCTCATCACCGCCGTCCTACTACTACTTTCACTTCCAGTACTAGCCGCCGGCATTACTATACTACTCACAGATCGCAACCTCAACACAACATTCTTCGACCCCGCTGGGGGAGGCGACCCCATCCTATACCAACATCTCTTCTGATTCTTCGGACATCCTGAAGTCTACATCCTAATTCTAC
>Accipiter_francesiae_JF792349_RMCA_A9038A0006_COI
CTTATACCTAATCTTTGGCGCTTGAGCCGGCATAGTAGGCACCGCCCTCAGCCTACTCATCCGTGCAGAACTCGGCCAACCAGGCACACTTCTAGGTGACGATCAAATCTACAATGTAATCGTCACCGCACATGCCTTTGTAATAATCTTTTTTATGGTCATACCAATTATAATCGGAGGATTCGGAAACTGACTTGTACCACTCATAATCGGCGCCCCCGACATAGCCTTCCCACGCATAAACAACATAAGTTTCTGATTACTCCCCCCATCCTTTCTTCTCCTACTAGCTTCTTCAACAGTAGAAGCAGGAGCTGGCACAGGATGGACTGTTTACCCCCCACTAGCCAGCAACATAGCCCATGCTGGCGCCTCAGTAGACCTAGCCATCTTCTCACTACACCTAGCCGGAGTCTCATCCATCCTGGGGGCTATTAACTTCATTACAACCGCTATCAACATAAAACCCCCAGCCCTCTCTCAATATCAAACACCCCTCTTTGTATGGTCCGTTCTCATCACCGCCGTCCTACTACTACTTTCACTTCCAGTACTAGCCGCCGGCATTACTATACTACTCACAGATCGCAACCTCAACACAACATTCTTCGACCCCGCTGGGGGAGGCGACCCCATCCTATACCAACATCTCTTCTGATTCTTCGGACATCCTGAAGTCTACATCCTAATTCTAC
>Accipiter_francesiae_JF792350_RMCA_A9038A0007_COI
CTTATACCTAATCTTTGGCGCTTGAGCCGGCATAGTAGGCACCGCCCTCAGCCTACTCATCCGTGCAGAACTCGGCCAACCAGGCACACTTCTAGGTGACGATCAAATCTACAATGTAATCGTCACCGCACATGCCTTTGTAATAATCTTTTTTATGGTCATACCAATTATAATCGGAGGATTCGGAAACTGACTTGTACCACTCATAATCGGCGCCCCCGACATAGCCTTCCCACGCATAAACAACATAAGTTTCTGATTACTCCCCCCATCCTTTCTTCTCCTACTAGCTTCTTCAACAGTAGAAGCAGGAGCTGGCACAGGATGGACTGTTTACCCCCCACTAGCCAGCAACATAGCCCATGCTGGCGCCTCAGTAGACCTAGCCATCTTCTCACTACACCTAGCCGGAGTCTCATCCATCCTGGGGGCTATTAACTTCATTACAACCGCTATCAACATAAAACCCCCAGCCCTCTCTCAATATCAAACACCCCTCTTTGTATGGTCCGTTCTCATCACCGCCGTCCTACTACTACTTTCACTTCCAGTACTAGCCGCCGGCATTACTATACTACTCACAGATCGCAACCTCAACACAACATTCTTCGACCCCGCTGGGGGAGGCGACCCCATCCTATACCAACATCTCTTCTGATTCTTCGGACATCCTGAAGTCTACATCCTAATTCTAC
>Hartlaubius_auratus_EF484172_FMNH_384699_COI
CCTATATCTAATCTTTGGCGCATGAGCCGGAATAGTAGGTACCGCCCTAAGTCTCCTTATTCGAGCAGAACTGGGTCAACCAGGGGCTCTACTAGGTGACGACCAAGTTTACAACGTAATCGTCACAGCCCACGCTTTCGTAATAATCTTCTTTATAGTTATACCAATCATGATCGGAGGCTTCGGAAACTGACTAGTCCCACTAATAATCGGAGCCCCAGACATAGCATTCCCCCGAATAAACAACATAAGCTTCTGACTACTGCCACCATCCTTCCTACTCCTTCTAGCCTCATCCACAGTCGAAGCAGGAGTAGGAACAGGCTGAACTGTGTACCCACCCCTAGCCGGCAACCTTGCCCACGCTGGAGCCTCAGTAGACCTAGCCATCTTCTCCCTCCACCTGGCAGGAATCTCCTCAATCCTTGGGGCCATCAACTTCATCACAACAGCAATCAACATAAAACCCCCTGCCCTATCACAATACCAAACACCACTATTCGTCTGATCCGTACTAATCACTGCTGTACTCCTACTGCTATCCCTACCAGTGCTTGCCGCTGGAATCACTATGCTTCTCACCGACCGCAACTTAAACACCACCTTCTTCGACCCCGCAGGAGGAGGAGACCCAGTACTATATCAACACCTTTTCTGATTCTTCGGCCACCCAGAAGTTTATATCCTAATTCTAC
>Accipiter_francesiae_UADBAMJR1247_COI
CTTATACCTAATCTTTGGCGCTTGAGCCGGCATAGTAGGCACCGCCCTCAGCCTACTCATCCGTGCAGAACTCGGCCAACCAGGCACACTTCTAGGTGACGATCAAATCTACAATGTAATCGTCACCGCACATGCCTTTGTAATAATCTTTTTTATGGTCATACCAATTATAATCGGAGGATTCGGAAACTGACTTGTACCACTCATAATCGGCGCCCCCGACATAGCCTTCCCACGCATAAACAACATAAGTTTCTGATTACTCCCCCCATCCTTTCTTCTCCTACTAGCTTCTTCAACAGTAGAAGCAGGAGCTGGCACAGGATGGACTGTTTACCCCCCACTAGCCAGCAACATAGCCCATGCTGGCGCCTCAGTAGACCTAGCCATCTTCTCACTACACCTAGCCGGAGTCTCATCCATCCTGGGGGCTATTAACTTCATTACAACCGCTATCAACATAAAACCCCCAGCCCTCTCTCAATATCAAACACCCCTCTTTGTATGGTCCGTTCTCATCACCGCCGTCCTACTACTACTTTCACTTCCAGTACTAGCCGCCGGCATTACTATACTACTCACAGATCGCAACCTCAACACAACATTCTTCGACCCCGCTGGGGGAGGCGACCCCATCCTATACCAACATCTCTTCTGATTCTTCGGACATCCTGAAGTCTACATCCTAATTCTAC
>Acridotheres_tristis_FMNH353034_COI
CCTCTACCTAATTTTCGGCGCATGAGCCGGGATGGTAGGTACCGCCCTAAGCCTCCTTATCCGAGCAGAACTAGGCCAACCAGGCGCTCTACTGGGAGACGACCAAGTCTACAACGTAGTAGTTACAGCCCACGCCTTCGTAATAATTTTCTTTATGGTTATACCAATCATGATCGGAGGCTTCGGAAACTGACTAGTCCCTCTAATAATCGGAGCCCCAGATATAGCATTCCCACGAATAAACAACATAAGCTTCTGACTACTCCCCCCATCCTTCTTACTACTTCTAGCCTCCTCTACAGTCGAAGCAGGGGTAGGAACAGGCTGAACAGTGTACCCCCCTCTAGCAGGCAACCTAGCCCACGCCGGAGCCTCAGTAGACCTAGCCATCTTCTCCCTACACCTAGCCGGTATTTCCTCAATCCTGGGGGCTATCAATTTCATCACTACAGCAATCAACATAAAACCGCCCGCCCTGTCACAATACCAAACTCCCCTATTCGTTTGATCCGTACTAATTACTGCAGTACTACTACTCCTGTCACTCCCCGTTCTTGCTGCTGGCATTACAATGCTCCTCACCGACCGCAACCTCAACACCACCTTCTTCGACCCCGCAGGAGGAGGAGACCCTGTACTGTATCAACACCTCTTCTGATTCTTCGGCCACCCTGAAGTATACATTCTAATCCTCC
>Agapornis_canus_FMNH352794_COI
TCTCTACCTAATCTTTGGCGCATGAGCCGGCATAATTGGCACCTCCTTGAGCCTGCTCATCCGCGCAGAACTAGGCCAACCGGGCACCCTCTTAGGGGACGACCAGATCTACAATGTAATCGTCACTGCCCATGCCTTCGTAATAATCTTTTTCATGGTAATACCAATCATAATTGGCGGATTTGGAAACTGATTGGTCCCGCTCATAATCGGAGCCCCAGACATAGCCTTCCCGCGCATAAACAACATAAGTTTCTGATTACTCCCCCCATCCTTCCTCCTCTTACTAGCCTCCTCCACAGTAGAAGCAGGAGCCGGCACAGGATGGACAGTATACCCCCCTCTAGCCGGAAACCTAGCCCACGCCGGGCCCTCAGTAGACTTAGCCATTTTCTCCCTCCACCTAGCAGGAGTGTCATCTATTCTCGGAGCAATCAACTTCATCACCACTGCCATCAACATAAAACCCCCCGCCCTGTCACAATACCAAACCCCTCTGTTCGTCTGATCTGTCTTAATCACCGCCGTCCTCCTACTACTCTCCCTACCAGTTCTGGCCGCCGGAATCACAATACTTCTCACCGATCGCAACCTAAACACCACTTTCTTCGACCCCGCTGGAGGAGGAGACCCAATCCTATACCAACACCTGTTCTGATTCTTTGGGCACCCAGAAGTATACATCTTAATCCTCC
>Anas_melleri_FMNH360027_COI
TCTATACCTTATCTTCGGGGCATGAGCCGGAATAATTGGCACAGCACTCAGCCTACTAATCCGGGCAGAGCTAGGCCAGCCAGGGACCCTCCTGGGCGACGACCAAATTTATAACGTGATCGTCACCGCTCACGCCTTCGTAATAATCTTCTTCATGGTAATGCCCATCATAATTGGAGGGTTCGGCAACTGATTGGTCCCCCTGATAATCGGTGCCCCCGACATAGCATTCCCACGAATAAACAACATAAGCTTCTGACTCCTCCCACCATCATTCCTCCTTCTACTCGCCTCATCCACTGTAGAAGCTGGCGCTGGTACAGGTTGAACCGTATACCCACCTCTAGCAGGCAACCTAGCCCACGCCGGAGCCTCAGTGGACCTGGCTATCTTCTCACTTCACCTGGCCGGTGTCTCCTCCATCCTCGGAGCCATTAACTTCATTACCACAGCCATCAACATAAAACCCCCCGCACTCTCACAATACCAAACCCCACTTTTCGTCTGATCAGTCCTAATTACCGCCATTCTGCTCCTCCTATCACTCCCCGTCCTCGCCGCCGGCATCACAATGCTACTAACCGACCGAAACCTAAACACCACATTCTTTGATCCTGCCGGAGGAGGAGACCCAATCCTGTACCAGCACCTATTTTGATTCTTCGGCCACCCAGAAGTCTATATCTTAATCCTCC
>Apus_barbatus_FMNH434436_COI
TCTATACCTAATCTTTGGAGCATGAGCCGGCATAGTCGGAACTGCCCTCAGCCTACTTATCCGAGCAGAACTTGGACAACCAGGAACTCTCCTAGGAGATGACCAAATCTACAACGTCATTGTAACTGCCCACGCTTTCGTCATAATCTTCTTCATAGTTATGCCTATCATAATCGGAGGATTTGGAAACTGACTAGTGCCCCTCATAATCGGCGCACCCGACATAGCATTCCCCCGAATAAACAACATAAGCTTCTGATTACTCCCCCCATCATTCCTACTCCTCCTAGCCTCCTCAACAGTAGAAGCAGGAGCAGGAACAGGCTGAACCGTATACCCTCCCCTAGCAGGTAACCTAGCTCACGCAGGAGCATCAGTAGACCTTGCCATCTTCTCCCTCCACCTAGCAGGTGTCTCCTCCATTCTAGGTGCAATTAACTTCATCACTACCGCTATCAACATAAAACCTCCTGCTCTCTCACAATACCAAACACCCCTATTCGTATGATCCGTCCTCATCACCGCCGTCCTACTACTCCTCTCCCTCCCCGTTCTTGCCGCTGGCATTACTATACTCTTAACTGACCGCAACCTAAACACCACATTCTTCGACCCAGCCGGAGGAGGAGACCCAATCCTATATCAACACCTATTCTGATTCTTTGGCCACCCGGAAGTCTACATCTTAATCCTAC
>Artamella_viridis_FMNH384778_COI
TCTGTACCTAATTTTCGGTGCATGAGCCGGAATAGTCGGTACCGCCCTAAGCCTCCTTATTCGAGCAGAACTAGGCCAACCAGGAGCCCTACTAGGAGACGACCAGATCTACAATGTAGTAGTTACAGCCCATGCCTTCGTAATGATCTTCTTCATAGTAATACCAATCATAATCGGAGGATTCGGAAACTGACTGGTTCCACTAATAATTGGTGCCCCGGACATGGCCTTCCCCCGAATAAATAACATAAGCTTCTGATTACTGCCCCCATCATTCCTACTACTCCTGGCTTCATCAACAGTAGAAGCAGGAGCAGGAACAGGATGAACCGTGTACCCACCACTAGCTGGAAATCTAGCCCACGCTGGAGCTTCAGTAGACCTAGCTATCTTCTCACTACACCTAGCAGGTATTTCATCAATCCTAGGGGCAATCAACTTCATTACAACAGCAATTAACATGAAACCGCCTGCCCTATCACAATACCAAACCCCACTATTCGTATGATCAGTACTAATCACTGCAGTACTACTCCTCCTATCCCTGCCAGTTCTAGCTGCAGGAATCACTATGCTACTGACAGACCGAAACCTAAACACCACATTCTTCGACCCAGCAGGAGGTGGTGACCCCGTACTATACCAGCATCTATTCTGATTCTTCGGACACCCAGAAGTATATATCCTAATCCTAC
>Atelornis_crossleyi_FMNH393205_COI
TTTATACTTAATCTTTGGAGCATGAGCAGGCATAGTCGGAACCGCCCTCAGCTTACTCATTCGTGCAGAACTAGGTCAACCAGGTACCCTCCTGGGTGACGACCAAATCTACAACGTGATCGTCACTGCCCATGCCTTCGTAATAATCTTTTTTATAGTTATACCAATCATGATCGGAGGCTTTGGCAATTGACTAGTCCCCCTCATAATCGGAGCCCCTGACATAGCATTTCCCCGCATAAACAACATAAGCTTCTGATTACTCCCCCCATCCTTTCTACTTCTCCTAGCCTCCTCTACTGTAGAAGCCGGAGCCGGCACCGGATGAACTGTATACCCCCCTCTCGCCGGCAACCTAGCCCACGCCGGAGCTTCCGTAGACCTAGCTATCTTCTCCTTACACCTAGCCGGTGTATCATCTATCCTAGGAGCAATCAACTTCATCACCACTGCCATCAACATAAAACCTCCAGCCCTTTCCCAATACCAAACCCCCCTATTCGTATGATCCGTACTAATCACAGCAGTCTTACTCCTACTCTCACTACCAGTCTTAGCCGCTGGCATTACTATGCTTCTCACAGACCGCAACTTAAACACTACATTCTTTGACCCTGCCGGAGGGGGCGACCCTGTCCTATACCAACATCTTTTCTGATTCTTCGGCCATCCCGAAGTTTACATTCTTATCTTAC
>Atelornis_pittoides_FMNH393202_COI
CTCTTAGGCGACGACCAAATCTACAATGTAATCGTCACTGCTCATGCCTTTGTAATAATCTTCTTCATAGTCATACCAATCATGATCGGAGGCTTTGGTAATTGACTCGTCCCTCTCATAATCGGAGCCCCCGACATAGCATTCCCCCGCATAAACAACATAAGTTTCTGACTACTCCCCCCATCCTTCCTACTCCTCCTAGCCTCATCCACCGTAGAAGCCGGAGCTGGCACTGGATGAACTGTATACCCACCTCTTGCCGGCAACCTAGCCCACGCTGGTGCCTCCGTAGACCTAGCCATCTTCTCCCTACATCTAGCCGGTGTATCATCTATCCTAGGGGCAATCAACTTCATCACTACCGCCATCAACATAAAACCCCCAGCCCTTTCCCAATACCAAACCCCCTTATTCGTATGATCTGTACTTATCACAGCAGTCCTACTCCTACTCTCACTACCAGTCTTAGCCGCTGGCATTACCATGCTCCTTACAGATCGCAATCTAAACACCACATTCTTTGACCCCGCCGGAGGAGGTGACCCTGTCCTATACCAGCACCTCTTCTGATTCTTCGGCCACCCTGAGGTTTACATCCTAATTCTAC
>Aythya_innotata_FMNH360032_COI
CCTATATCTTATCTTCGGGGCATGAGCCGGAATAATCGGCACAGCACTCAGCCTGCTAATCCGCGCAGAACTAGGCCAACCAGGAACCCTCCTAGGTGATGACCAGATTTACAACGTAATCGTCACCGCCCACGCCTTTGTAATAATCTTCTTCATAGTGATGCCCATTATAATCGGAGGGTTTGGCAACTGATTAGTCCCCCTAATAATCGGCGCCCCTGACATAGCATTCCCACGAATAAACAACATAAGCTTCTGACTCCTTCCACCTTCATTCCTCCTCCTACTCGCCTCATCCACCGTAGAAGCCGGCGCCGGCACAGGCTGAACCGTGTACCCACCACTAGCAGGCAACCTAGCTCACGCTGGGGCCTCAGTAGACCTGGCTATCTTCTCACTCCACTTAGCCGGTGTTTCCTCCATTCTCGGAGCCATTAACTTTATCACCACAGCCATCAACATAAAACCCCCCGCACTCTCACAATACCAGACCCCACTCTTCGTCTGATCCGTCCTAATCACCGCTATTCTACTCCTCCTGTCACTACCCGTTCTCGCCGCTGGCATCACAATACTACTAACCGACCGAAACCTAAACACCACATTCTTTGACCCCGCCGGAGGAGGCGACCCAATCCTGTACCAACACCTATTCTGATTCTTCGGTCATCCAGAAGTCTACATCTTAATCCTCC
>Bernieria_madagascariensis_FMNH393255_COI
CCTATATCTAATCTTCGGCGCATGAGCCGGAATAGTAGGTACCGCCCTAAGCCTTCTCATCCGGGCAGAACTAGGACAGCCAGGCGCCCTCCTAGGAGACGACCAAATCTACAACGTGATCGTCACAGCCCATGCCTTCGTAATAATCTTCTTCATAGTCATACCAATCATAATCGGAGGATTCGGCAACTGACTCGTCCCCCTAATAATCGGAGCCCCAGACATAGCATTCCCACGAATAAATAACATAAGCTTCTGACTACTTCCCCCTTCCTTCCTACTCCTACTAGCTTCATCCACCGTTGAAGCAGGAGCAGGCACAGGCTGAACAGTGTACCCACCACTAGCTGGTAATCTAGCCCACGCTGGGGCCTCAGTAGACCTAGCTATCTTCTCACTTCACCTAGCAGGTATCTCCTCCATCCTAGGAGCAATCAACTTCATCACAACAGCAATCAACATAAAACCACCAGCCCTCTCACAATATCAGACCCCTCTATTCGTATGATCCGTATTAATCACCGCAGTCCTACTTCTACTATCACTTCCTGTCCTTGCTGCCGGCATTACTATACTACTAACCGACCGTAACCTAAACACTACCTTCTTCGACCCAGCAGGAGGAGGAGACCCAGTACTTTATCAGCACTTATTCTGATTCTTCGGACACCCAGAAGTGTACATCCTCATCCTAC
>Geobiastes_squamiger_FMNH384758_COI
CCTATACTTAATCTTTGGGGCATGAGCCGGCATAGTCGGAACAGCCCTTAGCCTATTAATCCGTGCAGAACTAGGCCAACCAGGAACCCTCCTGGGAGATGACCAAATCTACAATGTAATCGTCACCGCTCATGCCTTCGTAATAATCTTCTTCATAGTTATACCAATCATAATTGGGGGCTTTGGCAATTGACTCGTCCCTCTTATAATTGGAGCCCCCGACATAGCATTTCCACGCATAAACAATATAAGCTTCTGACTACTCCCACCATCCTTCCTACTCCTCCTGGCATCCTCCACCGTAGAAGCCGGAGCAGGCACCGGATGAACTGTATACCCCCCTCTCGCTGGTAACCTAGCCCATGCTGGAGCTTCCGTAGACCTAGCCATCTTCTCTCTACATTTAGCTGGTGTGTCCTCTATCCTAGGGGCAATCAACTTCATCACTACTGCCATCAACATAAAACCCCCAGCCCTTTCCCAATACCAAACCCCCCTATTCGTATGATCTGTTCTAATCACAGCAGTCCTACTCCTACTCTCACTACCAGTCCTAGCTGCTGGCATTACCATACTCCTCACAGATCGTAACCTAAACACTACATTCTTCGACCCTGCCGGTGGAGGTGACCCTGTACTATACCAACACCTTTTCTGATTCTTCGGCCACCCAGAAGTTTATATCTTAATTCTAC
>Calicalicus_madagascariensis_FMNH356654_COI
TCTGTACCTAATTTTCGGTGCGTGAGCCGGAATAGTTGGTACCGCTCTAAGTCTCATTATTCGGGCAGAACTAGGCCAACCAGGGTCCCTACTAGGAGATGACCAAATCTACAACGTAGTAGTTACAGCTCATGCTTTCGTAATAATCTTCTTCATAGTAATACCAATCATAATTGGAGGATTTGGAAACTGGCTAGTACCACTAATAATCGGAGCCCCTGATATAGCATTCCCCCGAATAAACAACATGAGCTTCTGACTACTTCCCCCATCATTCCTACTCCTCCTAGCCTCCTCAACAGTAGAAGCAGGGGCAGGAACTGGATGAACTGTTTACCCCCCATTAGCTGGAAATCTAGCCCACGCCGGAGCTTCAGTAGACCTCGCTATCTTCTCACTACACCTAGCTGGTATCTCCTCAATTCTAGGAGCAATCAACTTCATTACAACAGCAATCAACATAAAACCACCAGCCTTATCCCAATACCAAACCCCACTGTTCGTGTGATCAGTACTAATTACTGCCGTACTCCTACTTCTATCCCTACCGGTTCTAGCCGCCGGAATCACCATGCTGCTAACAGACCGAAACCTAAACACCACATTCTTCGATCCAGCGGGAGGAGGAGACCCAGTACTGTACCAACACCTGTTCTGATTCTTCGGCCACCCAGAAGTATACATCCTTATCCTAC
>Caprimulgus_enarratus_UADBAMJR1206_COI
CCTTTACCTAATCTTCGGCGCATGGGCCGGAATAGTAGGAACTGCCCTAAGCCTCTTAATCCGCGCCGAACTAGGCCAACCAGGGACCCTCCTAGGAGACGACCAAATCTACAATGTAATCGTTACTGCCCATGCCTTCGTAATGATCTTCTTTATAGTAATACCAATCATAATCGGAGGATTCGGAAACTGACTAATTCCTCTCATAATTGGAGCCCCCGACATAGCATTCCCCCGAATAAACAACATAAGCTTCTGACTGCTACCTCCCTCTTTCCTACTCCTATTAGCCTCATCCACAGTAGAAGCAGGAGCTGGTACAGGATGAACCGTGTACCCCCCTCTGGCCGGAAACCTAGCCCATGCTGGAGCCTCAGTAGACTTAGCTATCTTCTCCCTACACTTAGCAGGAGTATCCTCCATCCTAGGCGCAATCAATTTCATCACCACCGCCATCAACATAAAGCCCCCCGCTCTATCACAATATCAAACCCCATTATTCGTATGATCAGTCCTAATTACCGCCGTCCTACTATTACTCTCACTCCCCGTCCTAGCTGCAGGCATCACCATACTACTCACAGACCGAAACCTAAACACAACATTCTTCGACCCCGCTGGCGGAGGCGACCCAGTACTATACCAACACTTATTCTGATTCTTCGGCCATCCAGAAGTATATATCCTAATTCTAC
>Caprimulgus_madagascariensis_FMNH396236_COI
CCTCTACTTAATCTTCGGTGCCTGAGCCGGCATAGTAGGAACTGCCCTTAGCCTGCTTATCCGTGCTGAACTAGGCCAGCCTGGAACCCTTTTAGGGGATGACCAAATTTACAATGTAATCGTTACAGCCCATGCATTCGTAATAATCTTCTTCATAGTAATACCAATCATAATTGGAGGTTTTGGTAACTGACTAGTACCACTAATAATCGGAGCCCCCGACATGGCATTCCCCCGAATAAACAACATAAGCTTCTGATTACTGCCTCCATCCTTTCTCCTCCTACTAGCCTCCTCTACCGTAGAAGCAGGGGCTGGTACAGGATGAACCGTTTACCCGCCACTCGCTGGAAACCTAGCCCACGCTGGGGCTTCCGTAGACCTAGCCATCTTCTCACTACATTTAGCAGGAGTATCCTCCATCCTAGGTGCAATCAATTTCATCACCACTGCCATTAACATAAAACCCCCCGCTCTTTCACAATACCAAACCCCACTATTCGTATGGTCAGTTTTAATTACAGCCGTACTACTTCTCCTCTCCCTCCCTGTCCTAGCTGCAGGTATTACCATACTACTAACCGATCGCAACCTAAACACCACCTTCTTTGACCCCGCCGGAGGGGGTGACCCAGTACTATACCAACATCTATTCTGGTTTTTTGGACACCCAGAAGTATATATCCTAATCCTAC
>Ceblepyris_cinerea_FMNH427335_COI
CCTATACCTAATCTTCGGCGCATGAGCCGGAATGGTAGGTACCGCCCTAAGTCTCCTTATTCGAGCAGAGCTAGGACAACCCGGAGCCCTTCTAGGGGACGACCAGATCTACAATGTAATTGTCACAGCTCATGCTTTCGTAATAATCTTCTTCATAGTAATACCAATCATAATCGGAGGATTCGGAAACTGACTAGTCCCCCTTATGATCGGTGCCCCAGATATAGCATTCCCCCGAATAAATAACATAAGCTTCTGACTTCTACCTCCATCCTTCCTCCTACTCCTAGCCTCCTCAACAGTAGAAGCAGGAGCAGGAACAGGATGAACTGTGTATCCCCCACTAGCCGGAAACCTAGCCCACGCCGGAGCTTCAGTAGACTTAGCTATCTTCTCCCTACACCTAGCCGGTATCTCCTCTATTCTTGGAGCAATCAACTTCATTACAACAGCAATTAACATAAAACCACCTGCTCTATCTCAATACCAAACCCCACTATTCGTATGATCCGTCCTAATTACCGCAGTACTCCTACTCCTATCCCTCCCCGTTCTTGCTGCTGGCATTACCATGCTACTCACAGACCGTAATCTCAATACCACATTCTTCGACCCAGCGGGAGGAGGAGACCCTGTACTGTACCAGCACCTATTCTGATTCTTTGGACACCCCGAAGTCTACATCCTAATTCTAC
>Centropus_toulou_FMNH436424_COI
CTTATACCTAATCTTTGGTGCTTGAGCCGGTATAATTGGAACCGCCCTAAGCCTTCTTATCCGTGCAGAACTAGGACAGCCAGGAACTCTTCTAGGAGATGACCAAATCTATAATGTAATTGTTACTGCACATGCATTCGTAATAATCTTCTTTATAGTAATGCCCATTCTAATTGGAGGATTCGGAAACTGACTAGTCCCACTTATAATCGGCGCCCCTGATATAGCATTCCCCCGCATAAATAACATAAGCTTCTGACTACTTCCACCCTCATTCCTCCTTCTTTTGGCCTCCTCTACAGTAGAAGCAGGAGCAGGAACAGGATGAACAGTATATCCTCCCCTAGCGGGCAACTTAGCCCACGCAGGAGCTTCCGTAGACCTAGCAATCTTCTCCCTACATTTAGCAGGAGTATCATCAATTCTAGGCGCAATCAACTTTATCACCACTGCTATCAACATAAAACCACCAGCCCTTTCACAATACCAAACCCCATTATTCGTATGATCCGTTCTCATTACCGCAGTCCTCTTACTCCTATCCTTACCAGTCCTTGCCGCTGGTATTACCATATTACTAACAGATCGAAACCTAAACACCACATTCTTTGACCCAGCCGGGGGAGGAGACCCTGTACTATACCAACACCTATTCTGATTCTTTGGCCATCCAGAGGTATATATCCTTATCCTAC
>Cinnyris_notata_FMNH393444_COI
CCTATACCTAATCTTTGGCGCATGAGCCGGGATAGTGGGAACCGCCCTCAGCCTACTAATTCGAGCAGAGCTGGGACAACCCGGAGCCCTCCTGGGGGACGATCAAATCTACAACGTTATTGTCACAGCCCATGCTTTCGTAATAATCTTCTTCATAGTCATGCCAATTATAATCGGAGGCTTCGGAAACTGACTAGTCCCTCTGATAATTGGAGCCCCAGACATAGCATTCCCCCGAATAAACAACATAAGCTTCTGACTACTTCCTCCATCATTCCTACTCCTACTAGCCTCCTCTACAGTTGAAGCCGGAGTAGGAACAGGCTGAACCGTCTACCCTCCCTTAGCCGGCAACCTAGCCCACGCTGGAGCATCAGTAGACCTAGCCATCTTCTCACTGCACCTAGCAGGCATCTCCTCAATCCTAGGGGCAATCAACTTCATCACAACAGCAATCAACATAAAACCCCCTGCCCTATCACAATACCAAACCCCCCTCTTCGTCTGATCCGTCCTAATCACTGCAGTACTTCTTCTCCTATCTCTCCCAGTCCTTGCTGCCGGCATTACCATGCTTCTAACAGACCGAAACCTAAATACAACATTCTTCGACCCCGCGGGCGGAGGTGATCCTGTTCTATACCAACACCTCTTCTGATTCTTTGGACACCCAGAAGTATATATCCTAATCCTAC
>Cinnyris_souimanga_FMNH393425_COI
CCTATACCTAATCTTTGGCGCATGAGCCGGAATAGTAGGCACTGCCCTGAGCCTCCTCATTCGAGCAGAACTAGGACAGCCAGGAGCCCTCCTAGGAGACGACCAAATTTACAATGTAGTCGTCACAGCCCATGCTTTCGTAATAATCTTCTTCATAGTCATGCCTATTATAATCGGAGGGTTCGGAAACTGACTGGTCCCCCTAATAATTGGAGCCCCAGACATAGCATTCCCCCGAATAAACAACATAAGCTTCTGACTACTACCCCCATCCTTCCTACTCCTACTAGCCTCCTCTACCGTAGAAGCAGGGGTAGGAACAGGCTGAACAGTCTACCCGCCCCTAGCCGGCAACCTAGCCCATGCCGGAGCATCAGTAGACCTAGCCATCTTCTCACTACACCTGGCTGGTATCTCCTCAATCCTAGGAGCAATCAACTTCATCACAACAGCAGTCAACATAAAACCGCCTGCCCTCTCACAATACCAAACACCCCTCTTCGTTTGATCTGTTCTAATTACTGCAGTTCTCCTTCTTCTATCCCTTCCCGTCCTCGCCGCCGGGATCACCATGCTACTAACTGACCGAAACCTAAACACAACATTCTTCGATCCCGCAGGTGGGGGAGACCCTGTTCTATACCAACACCTCTTCTGATTCTTCGGACACCCAGAAGTATACATCCTAATCCTAC
>Cisticola_cherina_FMNH352929_COI
CCTATACCTAATCTTCGGCGCATGAGCCGGAATAGTAGGTACCTCACTAAGTCTTCTCATTCGAGCGGAATTAGGCCAACCAGGAGCCCTCCTCGGAGACGATCAAATTTACAACGTGATCGTCACAGCACATGCTTTCGTAATAATCTTCTTTATAGTTATACCAATTATGATCGGAGGTTTCGGTAACTGATTAGTACCACTAATAATCGGAGCCCCAGACATAGCATTCCCACGTATGAACAACATAAGCTTTTGACTTTTACCACCCTCATTCCTACTACTTCTAGCTTCTTCAACAGTAGAGGCAGGAGCAGGCACAGGATGAACAGTATACCCTCCACTAGCCGGTAACCTAGCCCATGCAGGAGCCTCAGTAGACCTAGCCATCTTCTCACTACATCTAGCCGGAATTTCATCCATCCTAGGAGCAATCAATTTCATCACAACAGCAATCAACATAAAACCACCAGCCCTATCACAATACCAAACTCCACTATTCGTCTGATCCGTACTAATTACCGCAGTACTACTTCTCCTCTCCCTACCTGTGCTCGCCGCTGGCATCACAATACTACTCACCGACCGAAACCTAAATACCACATTCTTCGACCCAGCAGGAGGAGGAGACCCAGTACTTTACCAACACCTGTTCTGATTCTTCGGACACCCAGAAGTCTATATCCTCATCCTAC
>Copsychus_albospecularis_FMNH360050_COI
CCTCTACCTAATCTTCGGCGCATGAGCCGGAATGGTAGGTACCGCCCTAAGCCTCCTCATCCGAGCAGAACTAGGCCAACCAGGCGCCCTACTGGGAGACGACCAAATCTATAACGTAGTAGTCACGGCTCATGCTTTCGTGATAATCTTCTTCATAGTTATACCAATTATGATCGGAGGATTTGGAAACTGACTGGTCCCCCTAATAATCGGAGCACCGGACATGGCATTCCCCCGAATAAACAACATAAGCTTCTGACTACTCCCCCCATCCTTCCTGCTCCTCCTAGCCTCCTCCACAGTCGAAGCCGGGGTGGGAACAGGTTGAACAGTCTACCCCCCTCTCGCTGGGAACCTAGCTCATGCTGGAGCTTCAGTAGATTTAGCCATCTTCTCACTCCACCTGGCCGGTATCTCTTCAATTTTAGGGGCCATTAATTTCATCACAACAGCAATCAACATAAAACCGCCTGCCCTTTCACAATATCAAACTCCACTATTCGTTTGATCTGTGCTAATCACTGCAGTCCTACTCCTCCTGTCTCTCCCTGTCCTCGCCGCTGGCATCACCATACTTCTCACCGACCGCAACCTAAACACCACCTTCTTTGACCCAGCAGGAGGAGGAGACCCAGTACTTTACCAACACCTCTTCTGATTCTTTGGCCACCCAGAAGTATACATCCTAATCCTCC
>Coracopsis_vasa_FMNH384671_COI
CCTCTACCTAATCTTCGGCGCATGAGCTGGCATAATTGGCACTGCCCTAAGCCTGCTCATCCGCGCAGAACTTGGTCAACCAGGAACCCTCTTAGGAGACGACCAGATCTACAACGTAATCGTTACCGCCCATGCCTTCGTAATAATCTTCTTTATAGTAATACCAATCATAATCGGAGGCTTCGGGAACTGGCTAGTCCCCCTTATAATTGGTGCCCCTGACATAGCTTTCCCCCGCATAAACAACATAAGCTTCTGACTACTCCCCCCATCCTTTCTCCTCCTACTAGCCTCATCCACAGTGGAAGCAGGAGCAGGCACAGGGTGGACAGTTTACCCTCCCCTAGCCGGAAACTTAGCTCATGCTGGAGCCTCTGTGGACCTAGCTATCTTCTCCCTCCACCTAGCAGGAGTATCTTCCATCCTAGGGGCAATCAACTTCATTACCACCGCTATCAACATAAAGCCCCCCGCCCTATCACAATATCAAACCCCACTATTCGTTTGATCCGTCCTAATCACAGCCGTACTTCTCCTACTGTCCCTACCAGTCCTGGCCGCCGGCATCACCATACTTCTCACAGACCGCAACCTAAACACCACATTCTTCGATCCTGCTGGAGGAGGAGATCCAATCCTATACCAACACCTCTTCTGGTTCTTTGGGCACCCAGAAGTATACATCCTTATCCTCC
>Corythornis_vintsioides_UADBAMJR1277_COI
CTTATACCTAATCTTCGGTGCGTGAGCCGGCATAATTGGTACCGCCCTAAGCCTACTCATCCGCGCAGAATTAGGACAACCAGGTACACTCCTAGGAGATGACCAGATTTACAACGTAATTGTCACCGCCCATGCCTTCGTCATAATCTTCTTCATAGTGATGCCCATCATAATCGGCGGATTTGGAAACTGACTCGTTCCCCTAATAATCGGAGCCCCAGACATGGCCTTCCCACGCATAAACAACATAAGCTTCTGACTCCTCCCACCATCATTCCTCTTACTCCTAGCATCCTCTACAATCGAAGCAGGCGCTGGCACAGGCTGAACCGTATATCCTCCACTAGCCGGCAACCTCGCCCATGCTGGAGCTTCAGTAGACCTAGCCATTTTCTCCCTCCATCTAGCAGGAGTATCCTCTATCCTAGGAGCAATTAACTTTATTACAACTGCCACTAATATAAAACCCCCAGCCCTCTCCCAATACCAAACTCCACTCTTTGTGTGATCCGTACTAATCACTGCCGTACTTCTCCTCCTATCATTACCGGTCCTTGCTGCCGGTATCACGATACTCCTAACAGACCGCAACCTAAATACCACCTTCTTCGACCCCGCTGGAGGAGGCGACCCAATCCTATATCAACACCTATTCTGATTCTTCGGCCACCCCGAAGTCTACATCCTAATCCTCC
>Coua_caerulea_FMNH472533_COI
CCTCTACCTAATCTTTGGTGCATGAGCCGGTATAGTTGGGACCGCCCTAAGCCTACTTATCCGTGCAGAATTAGGTCAACCAGGTACACTTCTAGGAGATGACCAAATCTACAATGTAATTGTCACCGCACATGCCTTCGTAATAATCTTCTTCATAGTTATACCAATCATAATCGGAGGCTTTGGAAACTGACTAGTCCCACTTATAATTGGTGCCCCTGACATAGCATTCCCCCGCATGAACAATATAAGCTTCTGACTGCTACCTCCTTCCTTCCTACTACTCCTAGCCTCATCCACAGTAGAAGCAGGTGCAGGAACAGGATGAACAGTATATCCACCACTAGCTGGAAACCTAGCCCATGCTGGTGCTTCAGTTGACTTAGCCATCTTTTCCCTACACTTAGCCGGTGTATCCTCAATCTTAGGTGCAATTAACTTCATTACAACTGCCATTAACATAAAACCACCCGCCCTTTCACAATATCAAACTCCCCTATTCGTATGATCCGTACTCATCACTGCCGTCCTACTACTCCTCTCCCTCCCAGTCCTTGCAGCCGGCATCACTATACTACTAACAGACCGTAACCTAAATACTACATTCTTTGATCCTGCCGGAGGAGGAGACCCCGTCTTATATCAACACCTATTCTGATTCTTCGGACACCCCGAAGTATATATCCTAATCCTCC
>Coua_coquereli_FMNH434632_COI
CTTATACCTAATCTTCGGTGCATGAGCTGGTATAGTCGGAACCGCCCTAAGCCTACTCATCCGCGCAGAATTAGGCCAACCGGGCACACTCTTAGGAGACGATCAAATCTATAATGTAATTGTCACCGCACATGCCTTCGTAATAATCTTCTTCATGGTCATACCAATCATGATCGGAGGTTTCGGAAACTGACTAGTCCCACTTATAATTGGCGCTCCCGATATGGCATTCCCCCGCATAAACAACATAAGCTTCTGGCTACTCCCTCCTTCCTTCCTACTACTCCTAGCCTCATCTACAGTAGAAGCAGGCGCTGGAACAGGCTGAACAGTATATCCACCATTAGCTGGAAACCTAGCTCACGCTGGAGCCTCAGTCGACTTAGCCATCTTCTCCCTTCACCTAGCCGGTGTATCCTCAATCTTAGGTGCAATCAACTTCATCACAACTGCTATTAACATAAAACCTCCTGCCCTTTCACAATATCAAACTCCTCTATTTGTATGATCTGTCCTCATTACCGCCGTGCTATTACTCCTCTCCCTCCCAGTCCTTGCTGCTGGCATTACTATGCTACTAACAGACCGTAACCTAAACACCACATTCTTTGATCCCGCCGGAGGAGGAGACCCCGTTCTGTATCAACACCTATTCTGATTCTTCGGGCACCCTGAAGTGTATATTCTTATCCTCC
>Coua_cristata_FMNH472479_COI
CCTATACTTAATCTTTGGTGCATGAGCCGGTATAATTGGAACCGCCCTAAGCCTACTCATCCGTGCAGAATTAGGCCAACCGGGCACACTCCTAGGAGATGACCAAATCTACAATGTAATTGTCACTGCACATGCATTCGTAATAATCTTCTTCATAGTTATACCAATCATAATTGGAGGCTTTGGAAACTGACTAGTTCCACTTATAATTGGCGCCCCCGACATAGCATTTCCCCGCATAAATAATATAAGCTTCTGACTACTACCCCCTTCCTTCCTACTACTCCTAGCCTCATCCACAGTAGAAGCAGGCGCAGGAACAGGATGAACAGTATACCCACCATTAGCTGGAAACCTAGCCCACGCCGGAGCTTCAGTTGATTTAGCTATCTTTTCCCTACATCTAGCCGGTGTATCCTCAATCTTAGGTGCTATCAACTTCATCACAACCGCCATTAACATAAAACCACCCGCCCTCTCACAATATCAAACCCCTCTATTCGTATGATCCGTACTCATCACTGCCGTCTTACTACTCCTCTCCCTCCCAGTCCTCGCTGCCGGCATCACCATATTATTAACAGACCGTAACCTAAACACCACATTCTTTGACCCTGCTGGAGGCGGAGATCCCGTCCTATATCAACACTTATTCTGATTCTTCGGACACCCCGAAGTATATATCCTAATTCTCC
>Coua_cursor_UADBAMJR1143_COI
CTTATACCTAATCTTCGGTGCATGAGCTGGTATAGTCGGAACCGCCCTAAGCCTACTCATCCGCGCAGAATTAGGCCAACCGGGCACACTCTTAGGAGACGATCAAATCTATAATGTAATTGTCACCGCACATGCCTTCGTAATAATCTTCTTCATGGTCATACCAATCATGATCGGAGGTTTCGGAAACTGACTAGTCCCACTTATAATTGGCGCTCCCGATATGGCATTCCCCCGCATAAACAACATAAGCTTCTGACTACTCCCTCCTTCCTTCCTACTACTCCTAGCCTCATCTACAGTAGAAGCAGGCGCCGGAACAGGCTGAACAGTATATCCACCATTAGCTGGAAACCTAGCTCACGCTGGAGCCTCAGTCGACTTAGCCATCTTCTCCCTTCACCTAGCCGGTGTATCCTCAATCTTAGGTGCAATCAACTTCATCACAACTGCTATTAACATAAAACCTCCTGCCCTTTCACAATATCAAACTCCTCTATTTGTATGATCCGTCCTCATTACTGCCGTGCTATTACTCCTCTCCCTCCCAGTCCTTGCTGCTGGCATTACTATGCTACTAACAGACCGTAACCTAAACACCACATTCTTTGATCCCGCCGGAGGAGGAGACCCCGTTCTATATCAACACCTATTCTGATTCTTTGGACACCCTGAAGTGTATATTCTTATCCTCC
>Coua_gigas_FMNH393209_COI
CCTATACCTAATCTTTGGCGCATGAGCCGGTATAGTTGGAACCGCCCTAAGCTTACTCATCCGTGCAGAATTAGGCCAACCAGGTACGCTCTTAGGAGATGACCAAATCTACAATGTAATTGTCACCGCACATGCCTTTGTAATAATCTTCTTCATAGTTATACCAATCATGATCGGAGGCTTCGGAAACTGACTAGTCCCACTTATAATCGGCGCCCCCGACATGGCATTCCCTCGCATAAACAACATAAGCTTCTGACTACTCCCCCCTTCCTTCCTACTACTCCTGGCCTCATCTACAGTAGAAGCGGGTGCAGGAACAGGATGAACAGTATACCCCCCACTAGCTGGAAACCTAGCCCACGCTGGGGCTTCAGTCGACTTGGCCATCTTCTCCCTCCACCTAGCCGGTGTATCCTCAATCTTAGGTGCAATCAACTTTATCACAACCGCTATTAATATAAAACCACCTGCCCTCTCACAATATCAAACTCCTCTATTTGTATGATCCGTCCTCATTACTGCTGTACTATTACTCCTCTCCCTCCCGGTCCTTGCTGCCGGCATCACCATGTTATTAACAGATCGTAACCTAAACACCACATTCTTTGATCCGGCCGGAGGTGGAGACCCCGTCTTATATCAACACTTATTCTGATTCTTCGGACACCCCGAAGTATACATTCTCATCCTCC
>Coua_olivaceiceps_FMNH434432_COI
CTTATACCTAATCTTCGGTGCATGAGCTGGTATAGTCGGAACCGCCCTAAGCCTACTCATCCGCGCAGAATTAGGCCAACCGGGCACACTCTTAGGAGACGATCAAATCTATAATGTAATTGTCACCGCACATGCCTTCGTAATAATCTTCTTCATGGTCATACCAATCATGATCGGAGGTTTCGGAAACTGACTAGTCCCACTTATAATTGGCGCTCCCGATATAGCATTCCCCCGCATAAACAACATAAGCTTCTGGCTACTCCCTCCTTCCTTCCTACTACTCCTAGCCTCATCTACAGTAGAAGCAGGCGCCGGAACAGGCTGAACAGTATATCCACCATTAGCTGGAAACCTAGCTCACGCTGGAGCCTCAGTCGACTTAGCCATCTTCTCCCTTCACCTAGCCGGTGTATCCTCAATCTTAGGTGCAATCAACTTCATCACAACTGCTATTAACATAAAACCTCCTGCTCTTTCACAATATCAAACTCCTCTATTTGTATGATCCGTCCTCATTACTGCCGTGCTATTACTCCTCTCCCTCCCAGTCCTTGCTGCTGGCATTACTATGCTACTAACAGACCGTAACCTAAACACCACATTCTTTGATCCCGCCGGAGGAGGAGACCCCGTTCTATATCAACACCTATTCTGATTCTTTGGACACCCTGAAGTGTATATTCTTATCCTCC
>Coua_reynaudii_UADBAMJR0893_COI
CCTCTACCTAATCTTTGGTGCATGAGCTGGTATAGTTGGAACTGCCCTAAGCTTACTCATTCGTGCAGAATTAGGCCAACCGGGCACACTCTTAGGAGACGACCAAATCTACAATGTAATTGTCACCGCACATGCCTTCGTAATAATCTTCTTTATAGTTATACCAATCATGATCGGAGGCTTCGGAAACTGACTAGTCCCACTTATAATTGGCGCCCCCGACATGGCATTCCCTCGCATAAACAACATAAGCTTCTGACTACTCCCCCCTTCCTTCCTACTACTTCTAGCCTCATCTACAGTAGAAGCAGGCGCAGGAACAGGATGAACAGTATACCCACCATTAGCCGGAAACCTAGCCCACGCTGGGGCCTCGGTCGACTTAGCCATCTTCTCCCTCCACCTAGCCGGTGTATCTTCAATCTTAGGTGCAATCAACTTCATTACAACTGCTATTAATATAAAACCACCTGCCCTTTCACAATACCAAACTCCTCTGTTTGTATGGTCTGTCCTCATTACCGCCGTACTATTACTCCTCTCCCTTCCAGTCCTCGCTGCCGGCATCACCATACTACTAACAGACCGTAACCTAAACACCACATTTTTTGATCCTGCCGGAGGAGGAGACCCTGTTCTTTACCAACACTTATTCTGATTCTTTGGACACCCCGAAGTATACATTCTCATCCTCC
>Coua_ruficeps_UADBAMJR1108_COI
CCTATACCTAATCTTTGGCGCATGAGCCGGTATGGTCGGAACTGCCCTAAGCTTACTCATCCGCGCAGAACTAGGTCAACCAGGTACACTCTTAGGAGACGACCAAATCTACAATGTAATTGTCACCGCACATGCCTTCGTAATAATTTTCTTTATAGTCATACCAATCATAATCGGAGGTTTCGGAAACTGACTAGTCCCACTTATAATTGGCGCCCCCGACATAGCATTTCCCCGCATGAACAACATAAGCTTCTGACTACTTCCCCCTTCCTTCCTACTACTCCTAGCCTCATCTACAGTAGAAGCAGGTGCAGGAACAGGATGGACAGTATATCCACCATTAGCTGGAAACCTCGCTCACGCCGGAGCCTCAGTTGACTTAGCCATCTTCTCCCTTCACCTAGCTGGTGTATCCTCAATCTTAGGTGCAATCAATTTCATCACAACCGCTATCAACATAAAACCACCCGCCCTCTCACAATACCAAACCCCTCTGTTTGTATGATCTGTCCTCATTACTGCTGTACTACTACTCCTCTCCCTCCCGGTCCTCGCCGCTGGCATCACTATGTTACTAACAGACCGCAACCTAAACACCACATTCTTCGACCCTGCCGGAGGAGGCGACCCTGTTCTATACCAACACTTATTCTGATTCTTCGGACACCCTGAAGTATATATCCTTATCCTAC
>Coua_verreauxi_FMNH472476_COI
CCTCTACCTAATCTTCGGTGCATGGGCCGGTATAGTTGGAACCGCCTTAAGCCTACTCATCCGTGCAGAGCTAGGTCAACCTGGTACACTTCTAGGAGACGACCAAATCTACAATGTAATCGTTACCGCACATGCCTTCGTAATAATCTTCTTCATAGTTATACCAATCATGATTGGAGGCTTTGGAAACTGACTAGTCCCACTTATAATTGGTGCCCCCGATATAGCATTTCCCCGAATAAACAACATGAGCTTCTGACTATTACCCCCCTCCTTCCTACTACTTCTAGCCTCATCCACAGTAGAAGCAGGCGTAGGAACAGGATGAACAGTATACCCGCCACTAGCTGGAAACCTAGCCCACGCCGGAGCCTCCGTTGACTTAGCCATCTTTTCCCTACATCTAGCTGGTGTATCCTCAATCTTAGGCGCAATCAACTTCATCACAACCGCTATTAACATAAAACCACCTGCCCTTTCACAATATCAAACTCCCCTATTCGTATGATCCGTACTCATCACTGCCGTCCTGCTACTCCTCTCCCTCCCAGTCCTCGCTGCCGGCATTACTATACTACTAACAGACCGCAACCTAAACACTACATTCTTTGACCCTGCCGGAGGGGGGGATCCCGTCCTGTACCAACACCTATTCTGATTCTTCGGACACCCCGAAGTATATATCCTAATCCTCC
>Crossleyia_xanthophrys_FMNH435043_COI
CCTATACCTTATCTTCGGAGCATGAGCCGGAATGGTAGGCACCGCCCTAAGCCTCCTAATCCGAGCAGAACTAGGACAACCCGGCGCCCTCCTAGGTGACGACCAAGTCTACAATGTAATCGTCACAGCCCATGCCTTCGTAATAATTTTCTTCATAGTCATACCAATCATAATCGGAGGATTTGGAAACTGACTCGTCCCCCTAATAATCGGAGCACCAGACATAGCATTCCCACGAATAAACAACATAAGCTTCTGACTCCTCCCCCCATCATTCCTACTCTTACTAGCCTCCTCCACTGTTGAAGCAGGGGTAGGAACAGGCTGAACCGTATACCCACCCCTAGCCGGAAACCTAGCCCACGCGGGAGCCTCAGTGGACCTGGCTATCTTTTCCCTGCACCTAGCAGGTATCTCCTCAATCCTGGGAGCAATTAACTTCATCACAACAGCAATCAACATAAAACCACCCGCCCTCTCACAATACCAAACTCCACTATTCGTGTGATCCGTTCTAATCACTGCAGTACTACTGCTCCTCTCACTACCTGTCCTCGCAGCCGGCATCACTATGCTACTAACCGACCGCAACCTCAACACCACCTTCTTCGATCCTGCAGGAGGAGGCGACCCAGTACTATACCAACACCTATTCTGATTCTTCGGACACCCAGAAGTATACATCCTGATTCTAC
>Cryptosylvicola_randrianasoloi_FMNH396198_COI
CCTATACCTAATCTTCGGTGCATGAGCAGGAATGGTAGGAACCGCCCTAAGCCTCCTAATCCGAGCAGAATTAGGACAACCCGGCGCCCTCCTGGGAGACGACCAAATCTACAATGTGATCGTCACAGCCCATGCCTTCGTAATAATCTTCTTCATAGTAATACCAATCATAATCGGAGGATTCGGAAACTGACTCGTTCCACTGATAATCGGAGCCCCAGACATAGCATTCCCACGAATAAACAACATAAGCTTTTGACTACTCCCCCCCTCCTTCCTACTTCTACTAGCCTCTTCTACCATTGAAGCTGGAGCAGGCACAGGATGAACCGTATACCCACCCCTAGCTGGTAACCTAGCCCACGCAGGAGCTTCAGTAGACCTAGCCATCTTCTCACTCCACCTAGCAGGTATCTCCTCTATCCTAGGGGCAATCAACTTTATCACCACAGCAATCAACATAAAACCACCAGCCCTTTCACAGTACCAAACCCCCCTATTCGTGTGATCTGTACTAATCACTGCAGTCCTACTACTCCTATCACTTCCAGTCCTCGCCGCTGGCATCACTATACTACTAACTGACCGCAACCTTAACACAACCTTCTTTGACCCAGCAGGAGGAGGAGACCCAGTACTATACCAACACCTATTCTGATTCTTCGGACATCCAGAAGTTTACATCCTAATCCTAC
>Cuculus_poliocephalus_FMNH436423_COI
TCTATACTTAATCTTTGGTGCTTGAGCCGGCATGGTAGGAACAGCCCTGAGCCTACTTATTCGTGCAGAACTAGGACAACCAGGAACCCTCCTCGGAGACGATCAAATCTACAATGTAATCGTTACAGCACATGCTTTCGTGATAATTTTCTTTATAGTTATGCCAATCATAATTGGAGGATTCGGAAACTGACTAGTCCCACTTATAATTGGTGCCCCAGACATAGCATTCCCACGCATGAACAACATGAGCTTCTGACTTCTCCCCCCATCCTTTTTACTCTTACTAGCCTCTTCAACAGTAGAAGCAGGAGCAGGAACCGGATGAACAGTATACCCCCCATTAGCCGGCAACTTAGCCCACGCCGGAGCATCAGTAGACCTAGCCATCTTCTCCCTACACCTGGCAGGTGTTTCATCAATCCTAGGGGCAATCAACTTCATCACAACAGCCATCAACATAAAACCTCCCGCACTGTCCCAATACCAAACACCCCTATTCGTATGATCAGTACTTATCACCGCCGTCCTACTCCTATTATCCCTACCCGTACTAGCTGCCGGTATCACGATACTACTAACAGATCGCAACCTAAACACCACATTCTTTGACCCAGCAGGAGGAGGTGACCCCGTATTATACCAACACCTATTCTGATTCTTTGGACACCCAGAAGTCTACATCCTAATTCTAC
>Cyanolanius_madagascariensis_UADBAMJR0510_COI
TCTGTACCTAATTTTCGGTGCATGAGCCGGAATAGTTGGTACCGCACTAAGTCTTCTTATTCGAGCTGAACTAGGACAACCTGGCGCTCTACTAGGAGACGACCAAATTTATAACGTAGTAGTTACAGCTCACGCTTTCGTAATAATTTTTTTCATAGTAATACCGATCATAATTGGAGGATTCGGAAACTGACTAGTCCCACTAATAATCGGTGCCCCAGACATAGCATTCCCACGAATAAACAACATAAGCTTCTGACTTCTTCCACCATCATTTCTACTACTCCTAGCCTCCTCTACAGTAGAAGCAGGAGCAGGAACAGGTTGAACCGTCTACCCACCACTAGCTGGAAACCTAGCCCATGCTGGAGCCTCAGTAGACCTAGCCATCTTCTCCCTCCACCTGGCAGGTATCTCCTCAATCCTAGGAGCAATCAACTTCATCACAACAGCAATTAACATAAAACCACCTGCCCTATCACAATACCAAACCCCACTATTCGTATGATCAGTGCTAATTACCGCAGTATTACTACTCCTTTCCCTACCAGTTTTAGCTGCCGGAATCACTATGCTACTAACAGACCGAAACCTAAATACCACATTCTTTGACCCAGCAGGAGGAGGTGACCCAATTCTATATCAACACCTATTCTGATTCTTCGGACACCCAGAAGTATACATCCTAATCCTTC
>Dicrurus_forficatus_UADBAMJR1262_COI
TCTATACTTAATTTTCGGTGCATGAGCCGGAATAGTTGGTACCGCCCTTAGCCTCCTTATTCGAGCAGAGCTAGGTCAACCTGGAGCCCTTCTAGGGGATGACCAGATCTACAACGTAGTAGTTACAGCCCATGCTTTCGTAATAATCTTTTTTATAGTTATACCAATTATAATCGGAGGATTTGGAAACTGACTGGTTCCCCTGATAATTGGTGCCCCAGATATAGCATTCCCACGAATAAACAATATAAGCTTCTGACTACTCCCTCCATCATTCCTATTACTGCTAGCTTCCTCTACAGTAGAAGCAGGAGCAGGCACAGGATGAACTGTATATCCTCCACTAGCCGGAAACCTAGCCCATGCTGGAGCTTCAGTAGACCTAGCCATCTTCTCACTTCACTTAGCAGGTATCTCCTCAATCCTAGGAGCAATCAACTTCATTACAACAGCAATCAACATAAAACCCCCTGCCCTATCACAATATCAAACCCCCCTATTCGTATGATCCGTACTAATCACTGCAGTACTTCTCCTGCTCTCCCTACCTGTACTTGCAGCTGGAATTACCATGCTCCTAACAGACCGCAACCTCAATACTACCTTCTTCGACCCAGCAGGAGGTGGAGACCCAGTCCTTTACCAACACCTATTCTGATTCTTCGGACACCCAGAAGTTTACATCCTAATTCTAC
>Eremopterix_hova_FMNH396138_COI
ACTGTACCTAATTTTCGGCGCATGAGCCGGAATAGTAGGTACTGCCCTAAGCCTCCTCATCCGAGCAGAACTAGGCCAACCCGGCGCCCTGCTAGGAGACGACCAAATCTACAACGTAATTGTCACAGCCCACGCCTTCGTAATGATCTTCTTCATAGTAATGCCGATCATAATCGGAGGATTCGGAAACTGACTAGTACCCCTAATAATCGGTGCACCAGACATAGCATTCCCCCGAATAAACAACATAAGCTTCTGACTCCTACCTCCCTCTTTCCTCCTCCTACTAGCCTCCTCTACAGTAGAAGCAGGCGCAGGAACAGGATGAACCGTATACCCCCCATTAGCTGGCAACCTAGCCCACGCCGGAGCATCAGTTGACCTAGCAATCTTCTCTCTCCACCTCGCAGGCATTTCATCAATCCTAGGAGCTATCAACTTTATCACCACTGCAATCAACATGAAACCCCCTGCCCTATCCCAATACCAAACACCCCTATTCGTATGATCAGTCCTAATCACCGCAGTGCTCCTACTCCTATCCCTCCCCGTCCTAGCCGCTGGTATCACTATGCTACTCACGGACCGCAACCTCAACACTACCTTTTTCGACCCTGCAGGAGGAGGAGACCCAGTACTATACCAACACCTATTCTGATTCTTTGGCCACCCAGAAGTCTACATCCTAATCCTTC
>Euryceros_prevostii_FMNH356691_COI
TCTGTACCTAATTTTCGGCGCGTGAGCCGGAATAGTTGGTACCGCCCTAAGCCTCCTAATCCGAGCAGAACTTGGCCAACCAGGGGCTCTACTAGGAGACGATCAAATCTATAACGTAGTAGTTACAGCCCATGCCTTCGTAATAATTTTCTTCATGGTTATACCAATTATAATCGGAGGATTTGGAAACTGACTAGTCCCCCTTATAATTGGCGCCCCGGACATAGCATTTCCCCGAATAAATAACATAAGCTTCTGACTACTACCACCATCCTTTCTTCTGCTGTTAGCTTCCTCAACAGTAGAAGCAGGAGCAGGAACAGGTTGAACTGTGTATCCACCCCTGGCTGGAAACCTAGCCCATGCCGGAGCCTCAGTAGACCTAGCCATCTTCTCACTACATCTAGCAGGTATTTCATCAATCCTAGGAGCAATCAACTTTATCACAACAGCAATTAACATGAAACCTCCTGCCTTATCACAGTACCAAACCCCACTATTTGTATGATCCGTACTAATCACTGCAGTATTACTTCTACTCTCCCTACCAGTGCTTGCCGCCGGAATCACTATGCTACTCACAGACCGAAACCTAAATACTACGTTCTTTGACCCAGCAGGAGGAGGTGACCCTGTACTGTACCAACACCTATTCTGATTTTTCGGACACCCAGAAGTATACATCTTAATCCTAC
>Eurystomus_glaucurus_FMNH384689_COI
CCTATACCTAATCTTCGGAGCATGAGCTGGCATGGTAGGAACCGCCCTCAGCCTACTCATCCGCGCAGAATTAGGCCAACCAGGAACCTTACTAGGAGACGACCAAATTTACAATGTAATTGTCACCGCCCATGCCTTCGTGATAATCTTCTTCATGGTCATACCAGTCATAATCGGAGGCTTCGGAAACTGACTAGTCCCACTTATAATTGGAGCTCCCGACATGGCATTTCCTCGCATGAACAACATAAGCTTCTGACTACTTCCCCCATCCTTCCTGCTCCTCCTAGCTTCTTCTACCGTAGAAGCTGGTGCCGGTACAGGATGAACCGTATATCCCCCACTAGCTGGCAACCTAGCTCACGCAGGAGCCTCCGTAGACCTAGCTATCTTCTCCCTACACTTAGCTGGAGTTTCATCTATCCTAGGTGCAATCAACTTTATTACCACTGCCATCAACATAAAACCCCCAACCCTATCTCAATACCAAACCCCCCTATTCGTATGATCCGTCCTAATCACAGCTGTTCTACTCCTACTCTCACTACCAGTCCTAGCCGCTGGCATCACAATACTGCTTACAGATCGAAACCTAAACACTACATTCTTCGACCCCGCCGGAGGAGGCGACCCAGTCCTATACCAACACCTCTTCTGATTCTTCGGGCACCCTGAAGTATACATCCTAATCCTCC
>Falculea_palliata_FMNH356670_COI
TCTGTACCTAATTTTCGGTGCATGAGCCGGAATAGTCGGTACCGCCCTAAGCCTCCTCATCCGAGCAGAACTAGGCCAACCAGGAGCCCTACTAGGAGACGACCAGATCTACAATGTAGTAGTTACAGCCCATGCCTTCGTAATGATCTTCTTCATAGTAATACCAATCATAATCGGAGGATTCGGAAACTGACTGGTTCCACTAATAATTGGCGCCCCGGACATGGCATTTCCACGAATAAACAACATAAGCTTTTGACTACTTCCCCCATCCTTCCTATTACTCCTAGCTTCCTCAACAGTAGAAGCCGGAGCAGGAACAGGCTGAACTGTATACCCACCATTAGCTGGAAACCTGGCCCATGCCGGAGCTTCAGTAGACCTGGCCATTTTCTCATTACATCTGGCAGGTATTTCCTCAATCCTAGGGGCAATCAACTTCATTACAACAGCAATTAACATGAAACCGCCTGCCCTATCACAATACCAAACTCCATTATTCGTATGATCAGTACTAATTACTGCAGTACTACTACTTCTATCCCTACCAGTACTAGCTGCAGGAATCACCATGCTACTAACAGACCGAAACCTAAATACCACATTCTTCGACCCAGCAGGAGGTGGTGACCCAGTACTATACCAACACCTATTCTGATTCTTTGGCCACCCAGAAGTATACATCCTAATTTTAC
>Foudia_madagascariensis_UADBAMJR1012_COI
CCTATACCTAATTTTCGGTGCGTGAGCCGGAATAGTAGGAACTGCCCTAAGCCTTCTTATTCGAGCAGAACTAGGTCAGCCTGGCGCTCTTCTAGGAGACGACCAAATCTACAACGTAGTCGTCACAGCTCACGCCTTTGTAATAATCTTCTTCATAGTTATGCCAATCATAATCGGAGGATTCGGAAACTGACTAGTCCCTCTGATAATCGGAGCCCCAGACATAGCATTCCCACGAATAAACAACATGAGCTTCTGGCTACTTCCTCCGTCATTCCTACTACTGCTAGCCTCCTCCACAGTTGAAGCAGGAGTCGGAACAGGCTGAACCGTGTACCCCCCACTAGCTGGCAACCTAGCCCACGCCGGGGCATCCGTTGATCTGGCTATTTTCTCTCTCCACTTAGCGGGTATTTCCTCTATCCTAGGGGCAATCAACTTTATCACAACAGCAATTAACATAAAACCTCCCGCCCTATCACAATATCAAACCCCCCTATTCGTTTGATCCGTCCTAATTACTGCAGTTCTCCTACTCCTGTCCCTCCCAGTTCTCGCCGCCGGGATTACCATGCTCCTAACAGACCGCAACCTAAACACTACATTCTTCGACCCCGCTGGAGGAGGAGACCCAATCCTATACCAACACCTATTCTGATTCTTCGGACACCCAGAAGTCTATATCCTAATCCTAC
>Foudia_omissa_UADBAMJR0278_COI
CCTATACCTAATTTTCGGTGCATGAGCCGGAATAGTAGGAACTGCCCTAAGCCTTCTTATTCGAGCAGAACTAGGTCAACCTGGCGCTCTTCTAGGAGACGATCAAATCTACAACGTAGTCGTCACAGCTCACGCCTTTGTAATAATCTTCTTCATAGTTATGCCAATCATAATCGGAGGATTCGGAAACTGACTAGTCCCTCTGATAATCGGAGCCCCAGACATAGCATTCCCACGAATAAACAACATGAGCTTCTGACTACTTCCTCCGTCATTCCTACTGCTGCTAGCCTCCTCCACAGTTGAAGCAGGAGTCGGAACAGGCTGAACCGTGTACCCCCCACTAGCTGGCAACCTAGCCCACGCCGGGGCATCCGTTGATCTAGCTATTTTCTCTCTCCACTTAGCGGGTATTTCCTCTATCCTAGGGGCAATCAACTTTATCACAACAGCAATTAACATAAAACCTCCCGCCCTATCACAATATCAAACCCCCCTATTCGTTTGATCCGTCCTAATTACTGCAGTTCTCCTACTCCTATCCCTCCCAGTTCTCGCCGCCGGGATTACCATGCTCCTAACAGACCGCAACCTAAACACTACATTCTTCGACCCCGCTGGAGGAGGAGACCCAATCCTATACCAACACCTATTCTGATTCTTCGGACACCCAGAAGTCTATATCCTAATCCTA
>Hartertula_flavoviridis_UADBAMJR0590_COI
CCTGTACCTAATCTTTGGTGCATGAGCTGGAATAGTGGGCACCTCCCTAAGCCTCCTTATCCGAGCAGAACTGGGACAACCAGGGGCCCTCCTAGGAGACGACCAAATCTACAACGTAATTGTAACAGCCCATGCCTTCGTAATAATCTTCTTCATAGTCATACCAATCATAATCGGAGGATTCGGAAACTGATTAGTACCACTAATAATCGGAGCCCCAGACATAGCATTCCCACGAATAAATAACATAAGCTTCTGACTACTTCCCCCCTCCTTCCTCCTCCTACTGGCCTCCTCTACTATTGAAGCAGGAGCTGGTACAGGATGAACAGTATATCCACCCCTAGCCGGCAACCTAGCCCACGCAGGCGCTTCAGTAGACCTAGCCATCTTCTCACTCCACCTAGCAGGCATCTCCTCTATCCTTGGAGCAATCAACTTCATCACCACAGCAATTAACATAAAACCCCCCGCCCTCTCACAATACCAAACCCCCCTATTCGTCTGATCCGTCCTAATCACTGCAGTTCTACTCCTTCTTTCACTACCCGTCCTAGCTGCTGGTATCACCATGCTACTAACCGACCGCAACCTTAACACCACCTTCTTCGACCCAGCAGGAGGAGGAGACCCAGTACTCTACCAACATTTATTCTGATTCTTCGGACACCCAGAAGTTTACATCCTAATCTTAC
>Hartlaubius_auratus_FMNH384699_COI
CCTATATCTAATCTTTGGCGCATGAGCCGGAATAGTAGGTACCGCCCTAAGTCTCCTTATTCGAGCAGAACTGGGTCAACCAGGGGCTCTACTAGGTGACGACCAAGTTTACAACGTAATCGTCACAGCCCACGCTTTCGTAATAATCTTCTTTATAGTTATACCAATCATGATCGGAGGCTTCGGAAACTGACTAGTCCCACTAATAATCGGAGCCCCAGACATAGCATTCCCCCGAATAAACAACATAAGCTTCTGACTACTGCCACCATCCTTCCTACTCCTTCTAGCCTCATCCACAGTCGAAGCAGGAGTAGGAACAGGCTGAACTGTGTACCCACCCCTAGCCGGCAACCTTGCCCACGCTGGAGCCTCAGTAGACCTAGCCATCTTCTCCCTCCACCTGGCAGGAATCTCCTCAATCCTTGGGGCCATCAACTTCATCACAACAGCAATCAACATAAAACCCCCTGCCCTATCACAATACCAAACACCACTATTCGTCTGATCCGTACTAATCACTGCTGTACTCCTACTGCTATCCCTACCAGTGCTTGCCGCTGGAATCACTATGCTTCTCACCGACCGCAACTTAAACACCACCTTCTTCGACCCCGCAGGAGGAGGAGACCCAGTACTATATCAACACCTTTTCTGATTCTTCGGCCACCCAGAAGTTTATATCCTAATTCTAC
>Hypositta_corallirostris_FMNH363833_COI
TCTGTACCTGATTTTCGGTTCATGAGCCGGAATAGTCGGTACCGCCCTAAGCCTCCTCATCCGAGCAGAACTAGGCCAACCTGGCGCCCTACTAGGAGATGACCAAATCTACAATGTAGTGGTTACAGCCCATGCCTTCGTAATAATCTTCTTCATAGTAATACCAATCATAATTGGAGGGTTTGGAAACTGATTAGTCCCCCTAATGATTGGAGCCCCCGACATAGCATTCCCCCGAATAAACAACATAAGCTTCTGACTACTCCCCCCTTCCTTCCTACTTCTCCTAGCCTCCTCAACAGTAGAAGCAGGAGCGGGAACAGGTTGAACCGTGTATCCACCTCTAGCCGGGAACCTAGCCCATGCCGGAGCCTCGGTAGATCTGGCTATTTTCTCACTACATTTAGCAGGTATTTCCTCAATCCTAGGGGCAATCAACTTTATCACAACAGCAATTAACATAAAACCACCTGCCCTATCACAATACCAAACCCCACTATTCGTATGATCAGTACTAATTACCGCCGTACTCCTCCTTCTTTCCCTACCAGTCCTGGCTGCCGGAATCACTATGCTACTCACAGACCGAAATCTAAACACCACTTTCTTCGATCCAGCAGGAGGAGGTGATCCAGTACTATACCAACACCTATTCTGATTCTTCGGCCACCCAGAAGTATACATCCTAATCCTAC
>Hypsipetes_madagascariensis_UADBAMJR1261_COI
TCTCTACCTAATCTTTGGCGCATGAGCCGGAATAGTAGGTACCGCCCTAAGCCTCCTTATTCGAGCAGAACTGGGCCAACCAGGAGCCCTCCTGGGGGACGACCAAATTTACAATGTAGTCGTCACAGCCCATGCATTCGTAATAATCTTCTTTATAGTTATGCCAATTATAATCGGAGGGTTCGGAAACTGACTGGTTCCCCTAATAATCGGAGCCCCAGACATAGCATTCCCCCGAATAAACAACATAAGCTTCTGACTACTACCCCCATCATTCCTACTACTGCTAGCCTCCTCCACAGTAGAAGCAGGAGCTGGAACAGGATGAACAGTTTACCCCCCACTAGCTGGTAACCTGGCACACGCCGGAGCCTCTGTAGACCTGGCTATCTTCTCCCTACACCTAGCTGGTATTTCCTCAATCCTAGGAGCAATCAACTTTATCACAACCGCAATCAACATAAAACCGCCTGCCCTATCACAGTACCAAACTCCATTATTCGTCTGATCTGTCCTAATCACTGCAGTCCTACTACTGCTATCTCTCCCAGTACTAGCTGCTGGTATCACTATGCTGCTAACCGACCGCAACCTAAATACTACCTTCTTCGACCCAGCAGGAGGAGGTGACCCAGTGCTTTACCAACATTTATTCTGATTCTTTGGTCACCCAGAAGTTTACATCTTAATCCTCC
>Leptopterus_chabert_FMNH352880_COI
TCTGTACCTTATTTTCGGCGCATGAGCCGGAATAGTCGGTACCGCCCTAAGCTTACTAATCCGAGCAGAACTAGGTCAACCAGGTGCTTTACTAGGAGACGACCAAATCTACAACGTAGTAGTTACAGCTCACGCTTTCGTAATAATCTTCTTCATAGTTATACCAATTATAATCGGAGGATTCGGAAACTGACTAGTCCCATTAATAATTGGCGCCCCAGATATAGCATTTCCACGAATAAACAATATAAGCTTCTGACTACTCCCACCCTCTTTCCTACTCCTACTAGCCTCCTCAACAGTAGAAGCAGGAGCAGGAACTGGATGAACTGTATACCCACCATTAGCAGGAAACCTAGCCCATGCTGGAGCTTCAGTAGACCTAGCCATTTTCTCACTACATCTAGCAGGTATCTCCTCAATCCTAGGAGCAATCAACTTTATCACAACAGCCATCAACATGAAACCGCCTGCTCTTTCACAATATCAAACCCCACTGTTTGTATGATCAGTACTGATCACTGCAGTATTACTACTTCTTTCCCTACCAGTTCTAGCTGCAGGAATCACAATACTACTAACAGACCGAAACCTAAACACCACGTTCTTCGACCCAGCAGGAGGGGGTGATCCAGTGCTATACCAGCACCTATTCTGATTCTTCGGACACCCAGAAGTATACATCCTTATCCTAC
>Lophotibis_cristata_FMNH345600_COI
CCTATATCTAATCTTCGGCGCATGAGCTGGCATAGTTGGAACTGCACTTAGCCTACTCATTCGCGCTGAACTTGGTCAACCAGGAACACTTCTAGGAGATGACCAAATCTATAATGTAATTGTCACGGCCCATGCTTTTGTAATAATCTTCTTTATAGTAATGCCAATCATGATCGGCGGATTTGGCAACTGACTAGTCCCACTCATAATCGGCGCCCCTGACATAGCATTCCCACGCATAAACAACATAAGCTTCTGACTACTACCCCCCTCATTCTTACTCCTCCTAGCCTCCTCTACAGTAGAAGCAGGGGCAGGTACAGGATGAACTGTATACCCACCACTTGCTGGTAACCTCGCCCATGCCGGGGCCTCAGTTGACCTAGCCATCTTTTCTCTCCATCTAGCTGGTGTGTCTTCCATCTTAGGGGCAATTAACTTTATCACAACCGCAATTAACATAAAACCTCCGGCTCTTTCACAATATCAAACGCCCCTATTCGTCTGATCAGTCCTAATCACTGCCGTCCTACTATTACTCTCACTCCCAGTTCTCGCTG
>Mentocrex_beankaensis_FMNH431145_COI
CTTATACTTAATCTTTGGAGCATGAGCTGGCATAATCGGAACCGCCCTCAGCTTACTCATTCGAGCAGAATTAGGCCAACCAGGAAGTCTATTAGGTGACGACCAAATCTACAATGTAATCGTTACTGCCCATGCCTTCGTAATAATCTTTTTTATAGTTATACCAATTATGATTGGAGGCTTCGGCAACTGACTAGTCCCCTTAATAATCGGCGCTCCAGACATAGCATTTCCACGCATAAACAACATAAGCTTCTGACTCTTACCACCATCCTTCCTCCTCCTGCTAGCATCCTCAACAGTAGAAGCAGGAGCAGGCACAGGATGGACAGTGTACCCCCCACTAGCAGGTAATATAGCTCATGCAGGAGCCTCAGTAGACTTAGCAATCTTTTCTCTCCACCTGGCAGGAGTATCCTCAATCCTAGGTGCTATCAACTTCATTACCACCGCTATTAACATAAAACCACCAGCCCTCTCACAATACCAAACACCGCTATTTGTATGATCCGTCCTTATCACTGCCGTTCTACTACTACTATCACTTCCCGTCCTAGCTGCTGGCATTACCATACTATTAACCGACCGAAACCTCAACACTACATTCTTCGACCCC
>Merops_superciliosus_FMNH352817_COI
ACTCTACTTGATCTTTGGAGCCTGGGCCGGTATAATTGGCACCGCCCTAAGCCTACTCATCCGTGCAGAACTCGGCCAACCGGGCACCCTCTTAGGAGATGACCAAATCTATAATGTTATCGTCACAGCCCATGCCTTCGTAATAATTTTCTTCATGGTCATACCCATCATGATCGGAGGGTTCGGAAATTGACTTGTTCCCCTGATAATTGGGGCCCCCGACATAGCATTCCCCCGCATAAACAACATGAGCTTCTGACTACTGCCTCCCTCCTTCCTTCTGCTCCTAGCATCCTCCACAGTAGAAGCCGGCGCAGGGACTGGATGGACCGTATACCCGCCTCTTGCCGGCAACCTCGCCCACGCTGGGGCATCCGTAGACCTAGCCATCTTCTCCCTTCACCTAGCAGGGGTTTCCTCCATCCTAGGTGCAGTTAATTTCATTACGACTGCCATCAACATGAAACCCCCAGCCCTTTCCCAGTATCAAACCCCCCTATTTGTATGATCCGTGCTAATTACCGCCGTCCTACTCCTACTATCACTCCCCGTCCTAGCTGCTGGAATTACTATGCTACTAACAGACCGAAACCTAAACACTACCTTCTTCGATCCGGCCGGAGGAGGCGACCCAATTCTATACCAACACCTATTCTGATTCTTCGGCCATCCCGAGGTGTACATTCTTATCCTGC
>Milvus_migrans_FMNH431139_COI
TCTATATCTAATCTTCGGCGCCTGAGCTGGTATAATCGGCACCGCCCTCAGCCTACTCATTCGTGCAGAACTTGGTCAACCAGGTACGCTCCTAGGCGACGACCAAATCTACAATGTAATCGTCACTGCACATGCTTTCGTAATAATCTTCTTCATAGTTATACCCATTATAATTGGAGGGTTCGGAAACTGACTTGTCCCTCTCATAATTGGCGCCCCTGACATAGCTTTCCCACGCATGAACAACATAAGCTTCTGACTACTCCCTCCATCTTTCCTCCTCCTACTAGCCTCCTCAACCGTAGAAGCAGGGGCTGGTACTGGATGAACTGTTTACCCCCCATTAGCTGGCAACATAGCCCATGCCGGGGCCTCAGTGGACCTAGCCATCTTCTCCTTACACCTAGCCGGAATTTCATCCATTCTAGGAGCAATTAACTTCATCACAACTGCTATCAACATAAAACCCCCAGCCCTTTCCCAATACCAAACACCCCTATTTGTATGATCTGTCCTCATTACCGCTGTCCTACTACTACTCTCACTCCCAGTCCTAGCTGCTGGCATTACCATGTTACTTACAGACCGAAACCTCAACACAACGTTCTTTGACCCTGCCGGCGGAGGCGATCCTATCCTATACCAACATCTTTTCTGATTCTTCGGGCACCCAGAAGTTTACATCCTAATTCTTC
>Monticola_imerinus_FMNH429330_COI
CCTCTACCTAATTTTCGGCGCATGAGCCGGAATAGTGGGTACCGCCCTAAGCCTCCTCATCCGAGCAGAGCTGGGCCAACCAGGCGCCCTACTAGGAGACGACCAAGTCTACAACGTAGTCGTCACAGCCCATGCTTTCGTAATAATTTTCTTCATAGTTATACCAATTATGATCGGGGGGTTTGGAAACTGACTGGTCCCCCTAATAATCGGAGCCCCAGACATGGCCTTCCCCCGAATAAACAACATAAGCTTCTGACTACTTCCCCCATCCTTCCTACTCCTCCTGGCCTCTTCTACCGTTGAAGCAGGGGTAGGAACCGGCTGAACCGTATATCCCCCTCTAGCCGGCAACCTAGCCCATGCCGGAGCCTCAGTCGACCTGGCCATTTTCTCCCTTCACCTGGCAGGTATCTCCTCTATTCTAGGCGCCATCAATTTCATCACAACAGCAATCAACATAAAACCCCCAGCCCTCTCACAATACCAAACGCCCCTATTCGTATGATCCGTCCTAATCACTGCAGTCCTTCTCCTCCTGTCCCTCCCAGTTCTCGCCGCAGGCATTACCATGCTCCTTACCGACCGCAACCTAAACACCACTTTCTTCGACCCTGCAGGAGGAGGAGACCCAGTACTCTACCAACATCTTTTCTGATTCTTCGGACACCCAGAAGTTTATATCCTGATCCTCC
>Monticola_sharpei_UADBAMJR1263_COI
CCTCTACCTAATTTTCGGCGCATGAGCCGGAATAGTGGGTACCGCCCTAAGCCTCCTCATCCGAGCAGAGCTGGGCCAACCAGGCGCCCTACTAGGAGACGACCAAGTCTACAACGTAGTCGTCACAGCCCATGCTTTCGTAATAATTTTCTTCATAGTTATACCAATTATGATCGGGGGGTTTGGAAACTGACTGGTCCCCCTAATAATCGGAGCCCCAGACATGGCCTTCCCCCGAATAAACAACATAAGCTTCTGACTACTTCCCCCATCCTTCCTACTCCTCCTGGCCTCTTCTACCGTTGAAGCAGGGGTAGGAACCGGCTGAACCGTATATCCCCCTCTAGCCGGCAACCTAGCCCATGCCGGAGCCTCAGTCGACCTGGCCATTTTCTCCCTTCACCTGGCAGGTATCTCCTCTATTCTAGGCGCCATCAATTTCATCACAACAGCAATCAACATAAAACCCCCAGCCCTCTCACAATACCAAACGCCCCTATTCGTATGATCCGTCCTAATCACTGCAGTCCTTCTCCTCCTGTCCCTCCCAGTTCTCGCCGCAGGCATTACCATGCTCCTTACCGACCGCAACCTAAACACCACTTTCTTCGACCCTGCAGGAGGAGGAGACCCAGTACTCTACCAACATCTTTTCTGATTCTTCGGACACCCAGAAGTTTATATCCTGATCCTCC
>Motacilla_flaviventris_FMNH431196_COI
ACTATACCTAATCTTCGGCGCATGGGCCGGAATAGTAGGTACCGCCCTAAGCCTCCTCATTCGAGCAGAACTAGGCCAACCCGGAGCCCTCCTAGGGGACGATCAGGTCTACAACGTCGTCGTTACTGCTCATGCTTTCGTAATAATCTTCTTCATAGTCATACCCATTATAATCGGAGGCTTCGGAAACTGACTAGTTCCCCTAATAATCGGAGCCCCAGACATAGCATTCCCCCGAATGAACAACATAAGCTTCTGACTGCTGCCCCCATCCTTCCTCCTTCTACTAGCATCATCCACAGTTGAAGCAGGGGCAGGTACAGGCTGAACCGTATACCCCCCATTAGCTGGCAACCTAGCCCATGCTGGAGCTTCAGTCGACCTAGCAATTTTCTCCCTACACTTAGCCGGCATCTCTTCAATCCTAGGCGCAATTAACTTTATCACAACAGCAATCAACATAAAACCCCCTGCCCTCTCACAATATCAAACCCCACTGTTCGTTTGATCAGTCCTAATCACCGCAGTCCTGCTACTACTCTCCCTACCAGTACTAGCCGCAGGTATCACTATACTCCTCACAGATCGCAACCTTAACACTACATTCTTCGACCCTGCAGGGGGAGGAGACCCCGTTTTATACCAGCACCTCTTCTGATTCTTCGGACACCCAGAAGTCTACATCCTAATTCTCC
>Mystacornis_crossleyi_UADBAMJR0610_COI
TCTGTACCTGATCTTCGGCGCATGAGCCGGAATAGTCGGTACCGCCCTAAGCCTCATCATCCGGGCAGAACTTGGTCAACCAGGAGCTCTACTAGGAGACGATCAGATCTACAATGTAGTAGTTACAGCCCACGCCTTCGTAATAATTTTCTTCATGGTAATGCCAATCATAATCGGAGGATTTGGAAACTGACTAGTCCCCCTAATGATTGGTGCCCCAGACATAGCATTCCCACGAATAAACAACATAAGCTTTTGACTCCTACCCCCATCATTCCTACTCCTCCTAGCCTCATCCACAGTAGAAGCAGGAGCAGGAACAGGCTGAACTGTTTACCCCCCATTAGCTGGAAACCTAGCCCATGCTGGAGCTTCAGTAGACCTAGCTATTTTCTCACTACATCTAGCAGGAATCTCCTCAATCCTTGGAGCCATCAACTTCATCACAACAGCAATTAATATAAAACCACCAGCCCTATCACAATACCAAACCCCACTATTCGTTTGATCCGTCCTAATCACTGCAGTGCTACTTCTTCTTTCCCTACCAGTTCTAGCCGCAGGTATCACTATACTACTCACAGACCGAAACTTAAACACTACATTCTTCGACCCAGCAGGGGGAGGTGACCCAGTATTATATCAGCACTTATTCTGATTCTTCGGCCATCCAGAAGTATACATCCTAATTTTAC
>Neodrepanis_coruscans_FMNH393232_COI
CCTCTACTTAATTTTCGGTGCATGAACTGGAATAGCCGGTACCGCCCTTAGCCTCCTCATCCGAGCAGAACTTGGCCAACCAGGGACCCTACTAGGAGATGACCAAATCTACAACGTAATTGTTACCGCCCATGCCTTCATCATAATCTTTTTCATAGTAATACCTATTATGATCGGAGGATTTGGCAATTGACTAGTACCACTCATGATTGGTGCTCCAGACATAGCCTTCCCTCGAATAAATAACATAAGTTTCTGACTCCTTCCACCATCCTTCCTACTCCTTCTAGCCTCCTCCACAGTAGAAGCCGGAGCAGGCACTGGATGAACTGTCTACCCTCCCCTGGCCGGAAACTTAGCCCATGCAGGAGCCTCAGTAGACCTAGCTATTTTCTCCCTCCATCTAGCAGGTGTTTCCTCCATCTTAGGTGCAATTAATTTCATCACAACCGCAATTAACATAAAACCCCCTGCTCTATCCCAATATCAAACTCCTCTATTTGTCTGATCCGTCCTTATTACAGCCGTACTTTTACTGCTATCTCTCCCAGTTCTCGCTGCTGGCATCACCATGTTACTTACTGACCGTAACCTAAACACCACCTTCTTCGACCCAGCTGGAGGTGGAGATCCTATCCTGTATCAACACTTATTCTGATTCTTTGGCCACCCAGAAGTTTATATTCTCATTCTTC
>Neomixis_striatigula_FMNH436456_COI
CCTATACCTAATCTTCGGTGCATGAGCTGGGATAGTAGGCACTTCACTTAGCCTTCTCATCCGAGCAGAACTTGGTCAACCAGGTGCACTACTAGGAGATGACCAAATCTACAATGTAGTAGTTACAGCTCATGCTTTCGTAATAATCTTTTTTATAGTTATACCAATCATGATCGGGGGATTTGGCAACTGACTAGTCCCCCTAATAATCGGAGCCCCCGATATAGCATTCCCACGTATAAACAACATAAGCTTCTGACTTTTACCTCCATCCTTTCTCCTTCTCCTAGCCTCCTCTACAGTCGAAGCAGGCGCAGGGACAGGCTGAACAGTGTACCCACCCCTAGCCGGCAACCTAGCCCATGCTGGAGCTTCAGTCGACTTGGCCATTTTCTCCCTACACCTGGCCGGAATCTCATCCATCCTAGGAGCAATCAACTTTATTACCACGGCAATCAACATAAAACCCCCAGCCCTATCACAATACCAAACTCCCCTATTCGTCTGATCAGTACTGATCACTGCAGTCCTTCTACTACTGTCCCTTCCTGTACTCGCCGCCGGCATCACCATGCTCCTCACTGACCGAAATCTTAACACTACCTTCTTTGACCCCGCAGGTGGAGGTGACCCAGTACTTTACCAACACCTCTTCTGATTCTTCGGACACCCAGAAGTCTACATCCTAATCCTGC
>Neomixis_tenella_FMNH396128_COI
CCTATACCTAATCTTTGGCGCATGAGCCGGAATGGTAGGAACTTCACTAAGCCTCCTCATCCGAGCAGAACTAGGTCAACCCGGTGCACTACTGGGAGATGACCAAATCTACAATGTAGTAGTTACAGCCCATGCTTTCGTAATAATCTTCTTCATAGTTATACCAATTATGATCGGAGGATTTGGCAACTGACTCGTACCCCTAATAATCGGAGCCCCCGACATAGCATTCCCACGTATAAATAACATAAGCTTCTGACTTCTACCTCCATCCTTCCTCCTTCTCTTAGCCTCCTCTACAGTTGAAGCCGGGGCAGGAACAGGATGAACAGTGTACCCACCCTTAGCCGGCAATCTAGCCCATGCTGGAGCTTCAGTCGACCTGGCTATCTTCTCCCTACACCTAGCCGGAATCTCATCCATCCTCGGAGCAATCAACTTTATTACCACAGCAATCAACATAAAACCCCCAGCCCTATCACAGTACCAAACCCCCTTATTCGTCTGATCGGTACTAATCACCGCAGTCCTTCTACTGCTATCCCTTCCTGTACTCGCCGCTGGCATCACTATACTCCTTACTGACCGAAACCTTAACACCACCTTCTTTGACCCGGCAGGTGGAGGTGACCCAGTACTTTACCAACACCTCTTCTGATTCTTCGGACACCCAGAAGTCTACATCTTAATTCTAC
>Neomixis_viridis_FMNH393344_COI
CCTATACCTAATTTTTGGCGCATGAGCTGGGATAGTAGGCACTTCATTAAGCCTTCTCATCCGAGCAGAACTAGGACAACCAGGTGCCCTACTAGGAGACGACCAAATCTATAACGTAATCGTCACAGCCCACGCCTTTGTAATAATCTTCTTTATAGTTATACCAATTATGATTGGAGGCTTCGGTAACTGACTAGTCCCACTAATAATCGGAGCCCCTGACATAGCATTCCCACGTATAAACAACATAAGCTTCTGACTCCTCCCCCCATCCTTCCTCCTACTTCTAGCCTCCTCTACAGTCGAAGCAGGGGCAGGGACAGGCTGAACAGTATACCCCCCTCTAGCTGGTAACCTAGCCCATGCTGGAGCCTCAGTCGACCTGGCCATCTTCTCTCTACACCTAGCCGGAATTTCATCCATCCTTGGAGCAATCAATTTCATCACCACAGCAATTAATATAAAACCCCCAGCCCTATCACAATACCAAACCCCCCTATTCGTTTGATCCGTACTAATCACTGCAGTCCTACTACTCCTATCCCTCCCAGTCCTTGCAGCAGGCATCACTATGCTCCTCACCGACCGCAACCTTAACACTACCTTCTTCGACCCTGCAGGCGGAGGAGACCCAGTACTTTACCAACACCTATTCTGATTCTTCGGACACCCAGAGGTCTATATCCTAATCCTAC
>Nesillas_typica_FMNH393401_COI
TCTGTACCTAATCTTCGGTGCATGAGCCGGAATAGTAGGTACCGCCCTAAGTCTCCTCATTCGAGCAGAACTAGGCCAACCCGGGGCTCTCCTTGGAGATGATCAAGTATACAACGTGATCGTTACAGCCCATGCCTTCGTAATAATCTTCTTTATAGTTATACCTATCATGATTGGGGGATTTGGAAATTGACTAGTTCCCCTGATAATCGGAGCCCCAGACATAGCATTCCCCCGAATAAATAACATAAGCTTCTGACTACTCCCACCCTCTTTCCTACTACTACTAGCCTCATCAACAGTTGAAGCAGGTGCTGGAACAGGTTGAACCGTATACCCCCCTCTAGCCGGCAACCTAGCCCACGCCGGAGCCTCAGTCGATTTAGCCATCTTCTCCCTACATCTAGCAGGTATCTCATCAATCCTAGGAGCTATTAACTTCATCACAACAGCTATCAACATAAAACCACCTGCCCTGTCCCAATATCAAACTCCCTTATTCGTTTGATCCGTCCTAATCACCGCAGTACTCCTCCTCCTATCCCTCCCAGTACTAGCCGCCGGCATCACTATGCTACTCACTGATCGTAACCTCAACACTACTTTTTTCGACCCTGCAGGAGGAGGAGACCCAGTGCTCTACCAACACCTGTTTTGATTCTTCGGCCACCCAGAAGTGTACATCCTAATCCTAC
>Newtonia_amphichroa_FMNH363856_COI
TCTGTACCTAATTTCGGCGCATGAGCCGGAATAATTGGTACCGCCCTAAGCCTTCTCATCCGAGCAGAACTAGGCCAGCCAGGAGCTCTACTAGGAGATGACCAAATCTACAACGTAGTAGTTACGGCCCATGCCTTCGTAATAATCTTCTTCATAGTTATGCCAATTATGATCGGGGGATTCGGAAACTGACTGGTACCACTAATAATTGGTGCCCCAGACATAGCATTCCCACGAATAAACAACATAAGCTTCTGATTACTACCACCTTCATTCCTACTACTTCTAGCCTCCTCAACAGTAGAAGCAGGAGCAGGAACCGGATGAACTGTATACCCCCCACTAGCCGGAAACCTAGCCCATGCCGGAGCCTCAGTCGACCTGGCTATCTTCTCATTACACTTAGCAGGTATCTCATCAATTTTAGGGGCGATCAACTTCATCACAACAGCAATTAACATGAAACCCCCTGCCCTATCACAATACCAGACCCCACTATTCGTGTGATCCGTGCTAATCACTGCAGTTCTACTCCTACTATCCCTACCAGTACTAGCTGCCGGAATCACAATGCTACTAACAGACCGAAACCTAAACACTACATTCTTCGACCCCGCAGGTGGAGGGGACCCAGTACTGTACCAGCACCTATTCTGATTCTTCGGACACCCAGAAGTCTACATCCTAATCCTCC
>Newtonia_archboldi_FMNH436447_COI
TCTGTACCTAATCTTCGGAGCATGAGCCGGAATAATTGGTACCGCCCTAAGCCTTCTAATTCGAGCAGAACTAGGCCAACCTGGAGCCCTACTAGGAGACGACCAAATCTACAACGTAGTGGTTACAGCCCATGCCTTCGTAATAATCTTCTTCATAGTAATACCTATCATAATCGGAGGGTTTGGAAACTGACTAGTACCACTAATAATTGGAGCCCCAGACATAGCATTCCCACGAATAAACAACATAAGCTTTTGACTCCTACCACCTTCATTCCTACTACTTCTAGCCTCATCAACAGTAGAAGCAGGAGCAGGAACTGGATGAACCGTTTACCCCCCACTAGCTGGAAACCTAGCCCATGCTGGAGCTTCAGTAGACCTAGCTATCTTCTCACTACATCTAGCAGGTATCTCATCAATCCTAGGAGCTATCAACTTCATTACAACAGCAATCAACATAAAACCCCCTGCCTTATCACAATACCAAACCCCACTGTTTGTATGATCAGTACTAATTACTGCAGTGCTACTACTCCTCTCTCTGCCTGTATTAGCCGCTGGGATCACAATACTGCTCACCGACCGAAACCTAAATACCACATTTTTTGACCCCGCAGGAGGGGGTGACCCAGTACTATACCAGCACCTATTCTGATTCTTTGGACACCCAGAAGTGTACATCCTAATCCTAC
>Newtonia_brunneicauda_FMNH436437_COI
TCTGTACCTAATTTTCGGCGCATGAGCCGGAATAATTGGCACCGCCCTAAGCCTTCTAATCCGAGCAGAACTAGGACAACCTGGAGCCCTACTCGGAGACGATCAAATCTACAACGTAGTAGTTACAGCCCATGCTTTCGTAATAATCTTCTTCATAGTTATGCCTATCATGATCGGGGGATTCGGAAACTGACTGGTCCCACTAATAATCGGAGCCCCAGACATGGCATTCCCACGAATAAATAACATGAGCTTTTGATTACTGCCACCTTCATTCCTACTACTCCTAGCTTCCTCAACAGTAGAAGCAGGAGCAGGAACTGGATGAACTGTTTATCCACCATTAGCTGGAAACCTAGCCCATGCTGGAGCTTCAGTAGACCTAGCCATCTTCTCACTACACTTAGCAGGTATTTCATCAATCCTAGGAGCAATCAACTTCATCACAACAGCAATTAACATGAAACCCCCTGCCCTATCACAATACCAAACCCCACTATTCGTGTGATCCGTACTAATCACCGCAGTACTACTCCTACTGTCCCTACCAGTACTAGCCGCTGGAATCACAATGCTACTAACAGACCGAAACCTAAATACTACATTCTTCGACCCCGCGGGCGGAGGAGATCCAGTACTATACCAGCACTTATTCTGATTTTTCGGACATCCAGAAGTATACATCCTAATTCTAC
>Numida_meleagris_FMNH384667_COI
TCTTTACCTAATCTTTGGCACATGAGCAGGCATAGTCGGCACAGCACTCAGCCTGTTAATCCGCGCAGAACTAGGACAACCAGGGACCCTTTTAGGGGACGACCAAATTTATAATGTAATCGTCACAGCCCATGCCTTCGTCATAATTTTCTTCATAGTTATACCAATCATGATCGGCGGCTTCGGAAACTGATTAGTACCACTAATAATCGGTGCCCCGGACATAGCATTCCCACGAATAAACAACATAAGCTTCTGACTCCTCCCGCCCTCCTTCCTCCTACTACTAGCATCCTCTACTGTAGAAGCCGGAGCTGGCACAGGATGAACTGTTTACCCACCCCTAGCCAGCAACCTTGCCCATGCTGGCGCCTCCGTAGACTTAGCCATCTTCTCCCTCCACCTAGCAGGTGTCTCATCCATCTTAGGTGCTATCAACTTCATTACCACCATCATCAACATAAAACCCCCTGCATTGACACAATACCAAACACCCTTATTCGTATGATCAGTCCTCATCACCGCCATTCTTCTCCTCCTATCCCTACCAGTCCTCGCCGCTGGCATTACAATACTCCTCACCGATCGAAACCTCAACACCACATTCTTCGACCCAGCCGGAGGCGGAGACCCAGTACTATACCAGCACCTATTCTGATTCTTCGGCCACCCTGAAGTCTACATCCTCATCCTCC
>Oena_capensis_FMNH396238_COI
CCTATACCTCATCTTTGGCGCATGGGCCGGCATAATTGGCACCGCACTTAGCCTCCTTATTCGTGCAGAGCTTGGACAACCAGGCACCCTACTAGGAGACGACCAAATCTATAATGTAATTGTCACCGCACATGCTTTCGTAATAATCTTCTTCATAGTCATACCAATCATAATTGGAGGGTTCGGAAACTGACTAGTCCCCCTCATAATTGGCGCTCCTGATATGGCTTTCCCACGAATAAATAACATAAGCTTCTGACTCCTACCCCCATCCTTCCTTCTTCTCCTAGCCTCCTCTACCGTCGAAGCTGGCGCAGGCACAGGATGAACCGTATATCCCCCCTTAGCTGGCAACCTAGCTCACGCCGGAGCCTCTGTAGACCTAGCTATCTTCTCCCTCCACCTCGCAGGTGTCTCCTCCATCCTGGGAGCTATCAACTTCATTACAACAGCCATTAACATAAAACCACCAGCCCTCTCACAATACCAAACTCCGCTATTCGTATGGTCAGTCCTCATTACTGCTGTACTCCTACTCCTATCTCTACCAGTCCTAGCCGCAGGCATTACCATACTGCTTACCGACCGAAACCTAAACACCACATTCTTCGACCCTGCAGGCGGTGGTGACCCAGTACTATACCAACATCTCTTCTGATTCTTTGGCCACCCCGAAGTCTACATTTTAATTCTAC
>Oriolia_bernieri_FMNH356684_COI
TCTATACCTAATTTTCGGTGCATGAGCCGGAATAGTTGGTACCGCCCTAAGCCTTCTTATTCGAGCAGAACTAGGCCAACCAGGAGCCCTACTAGGAGACGACCAGATCTACAACGTAGTAGTTACAGCCCATGCCTTCGTAATGATTTTCTTCATAGTAATGCCAATCATAATCGGAGGATTCGGAAACTGACTGGTCCCACTAATAATCGGCGCCCCAGACATGGCATTCCCCCGAATAAATAACATAAGCTTCTGATTACTTCCCCCATCATTCCTACTACTCCTGGCTTCCTCAACAGTAGAAGCAGGAGCAGGAACAGGTTGAACTGTATACCCACCATTAGCTGGAAACCTGGCCCATGCCGGAGCTTCAGTAGACCTAGCCATCTTCTCACTACACCTGGCAGGTATTTCATCAATCCTAGGGGCAATCAACTTCATTACAACAGCAATTAATATGAAACCACCTGCCCTATCACAATACCAAACCCCACTATTCGTATGATCAGTACTAATTACTGCAGTCCTACTTCTCCTATCCCTACCAGTCCTAGCTGCAGGAATTACTATGCTATTAACAGACCGAAACCTAAACACTACATTTTTCGACCCAGCAGGAGGCGGTGACCCTGTACTATACCAGCACCTGTTCTGATTCTTCGGCCACCCAGAAGTATACATCCTAATCCTAC
>Otus_rutilus_UADBAMJR1217_COI
CCTATACCTAATCTTTGGGGCCTGAGCCGGAATAGTTGGCACCGCCCTCAGCCTACTTATTCGAGCCGAACTCGGCCAACCAGGAACTTTACTAGGCGATGACCAGATCTACAACGTAATCGTCACCGCCCATGCCTTTGTAATAATCTTCTTCATGGTCATACCCATCATGATCGGAGGATTTGGGAACTGGCTAGTTCCACTAATAATTGGAGCCCCAGATATAGCTTTCCCCCGCATGAACAACATAAGCTTCTGACTACTACCACCATCCTTCCTACTCCTCCTAGCCTCCTCCACAGTAGAAGCAGGGGCAGGTACAGGATGAACCGTCTACCCTCCCCTAGCTAGCAACTTGGCCCACGCCGGAGCCTCAGTAGACCTAGCCATCTTCTCCCTTCACTTGGCTGGGGTATCCTCCATCTTAGGGGCAATCAACTTCATTACCACCGCTATCAACATAAAACCCCCATCCCTATCCCAATATCAAACCCCCCTATTTGTCTGATCCGTACTCATCACCGCCATTCTATTACTCCTCTCACTTCCAGTTCTCGCCGCAGGCATTACCATACTATTAACTGACCGTAACCTAAACACCACATTCTTCGACCCTGCTGGAGGAGGAGACCCAGTTCTGTACCAACACCTATTCTGATTCTTCGGCCACCCAGAGGTCTACATCCTAATCCTGC
>Oxylabes_madagascariensis_FMNH396172_COI
CTTATACCTAATTTTCGGCACATGAGCCGGAATAGTAGGTACCGCCCTAAGCCTCCTTATTCGGGCAGAACTAGGACAACCCGGTGCTCTCCTAGGAGACGACCAAATTTACAACGTGATCGTCACAGCCCATGCTTTCGTAATAATCTTCTTCATAGTAATACCAATTATAATCGGAGGATTCGGAAACTGACTCGTTCCCCTAATAATTGGAGCTCCGGACATAGCATTCCCACGAATAAACAACATAAGCTTCTGACTACTTCCCCCTTCCTTCCTACTCCTACTCGCTTCCTCTACAGTTGAAGCAGGAGCAGGCACAGGCTGAACAGTATACCCACCCCTAGCTGGCAACCTAGCCCACGCAGGAGCCTCAGTAGACCTAGCCATCTTCTCACTCCACCTAGCAGGCATCTCCTCCATCCTAGGGGCAATCAACTTCATCACAACAGCAATCAACATAAAACCACCCGCCCTATCACAATACCAAACCCCCCTATTCGTATGATCCGTACTAATCACCGCAGTCCTACTTCTCCTGTCACTTCCAGTTCTAGCTGCCGGTATTACCATACTACTAACTGATCGCAACCTAAACACCACCTTCTTTGACCCAGCAGGAGGAGGAGACCCAGTACTCTACCAACATCTATTCTGATTCTTCGGACACCCAGAAGTATACATCCTAATTCTAC
>Philepitta_schlegeli_FMNH431191_COI
CCTTTACCTAATTTTTGGTGCATGAACCGGAATAGCTGGTACCGCTCTCAGCCTCCTCATCCGAGCAGAGCTTGGCCAACCAGGCACTCTACTAGGAGACGACCAAATCTACAACGTTATCGTCACTGCTCATGCTTTCGTAATAATCTTTTTCATAGTCATACCCATCATAATCGGAGGGTTTGGCAACTGACTAGTACCACTTATAATCGGCGCCCCAGACATAGCATTCCCACGAATAAACAACATAAGCTTCTGACTTCTACCACCATCCTTCCTACTATTACTAGCTTCATCTACAGTAGAAGCCGGAGCGGGTACCGGATGAACCGTCTATCCCCCCCTGGCCGGAAACCTAGCACACGCAGGAGCTTCAGTAGACTTAGCCATCTTTTCATTACACCTAGCAGGTATTTCTTCCATCCTAGGTGCAATCAACTTCATCACAACTGCAATCAACATAAAACCCCCTGCCCTGTCACAATACCAAACCCCTCTATTCGTCTGATCAGTCCTCATTACAGCCGTACTTCTCCTGCTCTCCCTCCCAGTCCTTGCCGCTGGCATCACTATATTACTCACTGATCGTAATCTAAACACCACCTTCTTTGATCCAGCTGGAGGCGGTGACCCCATCCTATACCAACACCTATTCTGATTCTTCGGTCACCCAGAAGTCTACATCCTCATCCTAC
>Ploceus_nelicourvi_FMNH396113_COI
CCTATACCTAATCTTCGGCGCATGAGCCGGAATGGTAGGAACCGCCCTAAGCCTTCTCATTCGGGCAGAACTAGGCCAACCTGGAGCTCTACTAGGAGACGACCAAATCTACAACGTGGTTGTCACGGCCCATGCCTTTGTAATGATTTTCTTTATAGTAATACCAATCATAATCGGAGGATTTGGAAACTGACTAGTCCCCCTAATGATTGGAGCCCCCGATATAGCATTCCCACGAATAAATAACATAAGCTTCTGACTACTCCCTCCATCCTTCCTCCTACTGCTAGCCTCCTCCACAGTTGAAGCAGGAGTGGGAACAGGATGAACAGTCTACCCACCACTAGCCGGAAACCTAGCACACGCCGGAGCCTCCGTAGACTTAGCCATTTTCTCCCTACATCTCGCAGGTATCTCCTCAATTCTAGGGGCAATCAACTTCATCACAACAGCAATCAACATAAAACCCCCTGCTCTATCGCAATACCAAACTCCCCTATTCGTTTGATCAGTACTAATTACTGCAGTTCTCCTACTTCTGTCCCTCCCAGTTCTCGCCGCCGGGATCACTATGCTGCTAACAGACCGTAACCTCAACACCACCTTCTTTGACCCTGCAGGAGGAGGAGACCCAATCCTGTACCAGCACCTGTTCTGATTCTTCGGTCACCCAGAAGTATACATCCTAATCCTAC
>Ploceus_sakalava_FMNH352987_COI
TCATTCGGGCAGAACTAGGCCAACCTGGAGCTCTACTAGGAGACGACCAAATCTACAACGTGGTTGTCACAGCCCATGCCTTTGTAATGATTTTCTTTATAGTAATACCAATCATAATCGGAGGATTTGGAAACTGACTAGTCCCCCTAATGATTGGAGCCCCTGACATAGCATTCCCACGAATAAATAACATAAGCTTCTGACTGCTCCCTCCATCCTTCCTCCTACTGTTAGCCTCTTCCACAGTTGAAGCAGGAGTGGGAACAGGATGAACAGTCTACCCACCACTAGCCGGAAACCTAGCACACGCCGGAGCCTCCGTAGACTTAGCCATTTTCTCCCTACATCTCGCAGGTATCTCCTCAATTCTAGGAGCAATCAATTTCATCACAACAGCAATCAACATAAAACCCCCTGCCCTGTCACAGTACCAAACCCCCCTATTCGTTTGATCAGTACTAATTACTGCAGTTCTCCTACTTCTGTCCCTCCCAGTTCTCGCCGCCGGGATCACTATGCTACTAACAGACCGTAACCTCAACACTACCTTCTTTGACCCTGCAGGAGGAGGAGACCCAATCCTGTACCAACACCTGTTCTGATTCTTCGGCCACCCAGAAGTATATATCCTAATCCTAC
>Pterocles_personatus_FMNH487452_COI
CCTCTACCTAATTTTTGGTGCATGAGCAGGTATAATCGGCACTGCCCTTAGCCTCCTTATCCGTGCAGAACTTGGTCAACCAGGAACTCTCCTAGGAGACGATCAAATTTATAACGTAATTGTCACCGCCCATGCATTCGTAATGATCTTCTTTATAGTTATACCCATTATGATTGGAGGATTCGGAAACTGACTTGTCCCTCTCATAATCGGCGCACCTGACATAGCATTCCCACGTATAAATAACATAAGCTTCTGACTTCTCCCACCATCCTTCTTACTACTTTTAGCCTCATCAACAGTAGAAGCCGGGGCCGGCACAGGATGAACTGTTTATCCCCCTCTAGCCGGCAATTTAGCTCATGCCGGAGCTTCAGTTGATCTAGCCATCTTTTCTTTACATCTAGCGGGTGTATCTTCCATCCTAGGGGCAATCAATTTCATCACAACTGCCATTAACATAAAACCGCCAGCCTTGTCACAATATCAAACCCCCTTATTTGTATGATCTGTCCTCATTACCGCCGTCCTTCTCCTGCTCTCACTTCCAGTCCTTGCTGCTGGTATTACCATACTCCTTACAGATCGAAATCTAAACACTACATTCTTCGACCCTGCTGGAGGGGGCGACCCAGTCCTATATCAACACCTTTTCTGATTCTTTGGTCACCCAGAAGTCTACATTCTAATTCTCC
>Riparia_paludicola_FMNH384801_COI
CCTGTACCTAATCTTTGGCGCATGAGCAGGCATGGTAGGAACCGCCCTAAGCCTACTCATCCGAGCAGAACTAGGACAGCCCGGCGCCCTCCTTGGAGACGACCAAATCTACAACGTGATCGTCACGGCCCACGCCTTCGTAATAATCTTCTTCATAGTTATACCAATCATGATCGGAGGATTCGGGAACTGACTAGTGCCCCTAATAATTGGAGCCCCAGATATGGCATTCCCCCGAATAAATAACATGAGCTTCTGACTCCTTCCCCCATCCTTCCTACTCCTACTAGCTTCCTCCACAGTAGAAGCAGGAGCAGGAACTGGCTGAACCGTGTACCCTCCCCTAGCCGGTAACCTAGCCCATGCTGGTGCTTCCGTAGATCTTGCTATCTTCTCCCTTCACCTAGCAGGGATCTCCTCAATTCTAGGGGCAATCAACTTCATCACCACAGCAATCAACATAAAACCTCCCGCCCTGTCACAATACCAAACCCCCCTATTCGTCTGATCCGTACTAATCACCGCAGTACTTCTCCTCCTATCACTCCCCGTACTAGCCGCTGGCATCACAATACTACTAACAGACCGCAACCTCAACACCACCTTCTTTGACCCAGCCGGGGGAGGAGACCCAGTACTCTACCAACACCTATTCTGATTCTTCGGCCACCCAGAAGTCTACATCTTAATCCTTC
>Rostratula_benghalensis_FMNH393178_COI
TTTATACCTTATCTTCGGCGCATGGGCCGGCATGGTCGGAACCGCCCTTAGCCTACTCATCCGCGCAGAACTGGGCCAACCAGGGACCTTACTAGGCGATGATCAAATCTACAATGTAATTGTTACAGCCCATGCCTTCGTAATAATCTTTTTCATAGTAATACCAATCATGATCGGGGGCTTTGGAAACTGACTAGTCCCCCTTATAATTGGAGCCCCAGACATAGCATTCCCTCGTATAAACAACATAAGCTTCTGACTCCTACCCCCATCATTCCTCCTTCTACTAGCCTCCTCCACAGTAGAAGCCGGTGCAGGCACCGGATGAACTGTATATCCACCCCTCGCTGGCAATTTAGCCCATGCTGGAGCTTCAGTAGACCTAGCCATTTTTTCCCTCCACTTAGCAGGTGTATCCTCCATCCTAGGTGCAATCAATTTCATTACAACCGCCATCAACATAAAACCACCAGCCCTCTCCCAATATCAAACCCCGCTATTTGTATGATCCGTACTTATCACTGCCGTCTTACTACTACTCTCTCTCCCCGTCCTTGCTGCTGGCATTACCATATTATTAACTGATCGCAATCTAAACACTACATTCTTCGACCCTGCCGGTGGAGGTGATCCCATCCTTTATCAACATTTATTTTGATTCTTTGGCCACCCAGAAGTATACATTCTAATCCTAC
>Sarothrura_insularis_FMNH384729_COI
CCTTTACCTAATCTTTGGGGCATGAGCTGGCATAATTGGCACCGCCCTGAGTCTTCTCATCCGTGCGGAACTAGGCCAACCAGGGACCCTCCTAGGAGACGACCAAATCTATAACGTAATCGTCACTGCCCATGCTTTCGTAATAATCTTTTTCATAGTAATACCAATCATAATCGGGGGCTTTGGTAACTGACTAGTCCCACTAATAATTGGAGCCCCAGACATAGCATTCCCACGCATAAACAACATAAGCTTCTGACTCCTACCCCCATCCTTCCTACTACTCCTAGCATCCTCTACAGTAGAAGCAGGAGCCGGCACAGGATGAACAGTATACCCACCACTAGCCGGCAACCTAGCCCACGCAGGAGCCTCAGTAGATCTAGCAATTTTTTCCCTTCACCTAGCAGGTGTCTCCTCAATCCTAGGTGCAATCAACTTTATTACCACCGCCATTAACATAAAACCACCTGCCCTCTCCCAATATCAAACCCCACTCTTTGTATGATCCGTCCTTATCACCGCTGTATTATTACTATTGTCCTTACCTGTCCTAGCCGCCGGTATCACCATGCTACTAACCGACCGAAACCTTAATACCACATTTTTCGACCCTGCTGGAGGTGGAGACCCAATCCTGTACCAACACCTATTCTGATTCTTTGGCCACCCAGAAGTCTATATCTTAATCCTCC
>Saxicola_torquata_FMNH393333_COI
TCTTTACCTAATCTTTGGCGCATGAGCCGGAATAGTAGGCACCGCCCTAAGCCTTCTCATCCGAGCAGAACTAGGCCAACCAGGCGCCCTACTAGGGGACGACCAAGTCTACAACGTAGTCGTCACAGCCCATGCTTTCGTAATGATTTTCTTCATAGTCATACCAATTATAATCGGAGGATTCGGAAACTGACTTGTTCCTTTAATAATTGGGGCCCCAGACATAGCATTCCCCCGAATAAACAACATAAGCTTCTGACTACTCCCTCCTTCTTTCCTACTTCTCCTAGCTTCCTCTACCGTCGAAGCAGGGGTTGGAACCGGTTGAACCGTATACCCGCCCCTTGCCGGCAACTTAGCACACGCGGGAGCCTCAGTAGACCTGGCCATCTTCTCTCTTCACCTAGCAGGTATTTCCTCAATCCTAGGTGCCATCAACTTCATCACAACAGCAATCAACATAAAACCACCTGCCCTTTCACAATATCAAACACCCCTCTTTGTGTGATCCGTCCTAATCACCGCCGTCCTACTCCTTCTATCTCTTCCTGTTCTTGCCGCTGGTATTACCATGCTCCTTACCGACCGTAACCTAAATACCACCTTCTTTGACCCTGCAGGAGGGGGAGACCCAGTGCTTTACCAACACCTTTTCTGATTCTTTGGACATCCAGAAGTGTATATCCTAATCCTCC
>Schetba_rufa_FMNH436519_COI
TCTGTACCTAATTTTCGGTGCATGAGCCGGAATAGTTGGTACCGCCCTAAGCCTCCTAATTCGAGCGGAGCTCGGCCAACCGGGAGCCCTTCTAGGAGATGATCAAATCTACAACGTAGTAGTTACAGCCCATGCCTTTGTAATAATCTTCTTCATGGTTATACCAATTATAATCGGAGGATTTGGAAACTGACTAGTTCCCCTTATAATTGGCGCCCCGGACATGGCATTCCCCCGAATAAATAATATGAGCTTCTGACTACTACCACCATCCTTCCTACTACTCCTAGCCTCTTCAACAGTAGAGGCAGGGGCAGGAACAGGCTGAACTGTATACCCACCTCTAGCTGGAAACCTAGCCCACGCTGGAGCCTCAGTAGACCTAGCTATTTTCTCACTACATCTAGCAGGTATTTCATCAATCCTTGGGGCAATCAACTTTATCACAACAGCAATCAACATGAAACCTCCTGCTCTATCACAATACCAAACCCCACTATTCGTTTGATCCGTACTAATCACCGCAGTACTACTTCTACTCTCCCTACCAGTACTTGCTGCCGGGATTACTATGCTACTCACAGACCGAAACCTAAACACTACATTCTTTGACCCTGCAGGAGGAGGAGACCCTGTACTATACCAACACCTATTCTGATTTTTCGGACACCCAGAAGTATATATCCTCATCCTAC
>Tachybaptus_pelzelnii_FMNH384663_COI
CCTATACTTAATTTTCGGCGCATGAGCAGGCATAGTCGGCACCGCCCTAAGCCTGCTAATCCGTGCAGAACTAGGCCAACCAGGAACCCTTCTAGGAGACGACCAAATCTACAATGTAATCGTCACTGCCCATGCCTTCGTAATAATCTTCTTTATAGTAATACCAATCATAATCGGAGGATTTGGAAACTGACTAGTCCCCCTAATAATTGGAGCCCCCGACATAGCATTCCCCCGCATAAACAACATAAGCTTTTGACTCCTCCCCCCATCCTTCCTTCTCCTCCTAGCCTCATCAACAGTAGAAGCCGGAGCAGGCACAGGGTGAACCGTATACCCACCACTAGCAGGTAACCTAGCCCATGCTGGCGCCTCAGTAGACCTAGCCATCTTTTCACTACACCTAGCAGGCGTATCCTCAATCCTAGGGGCAATTAACTTCATCACAACCGCCATCAACATAAAACCCCCAGCCCTCTCACAATACCAAACCCCCCTATTCGTATGATCCGTCCTCATCACTGCCGTCTTACTACTACTCTCACTTCCAGTCCTCGCCGCTGGAATTACCATACTACTAACAGACCGAAACCTAAACACCACATTCTTTGATCCTGCTGGAGGCGGAGACCCAGTCCTATACCAACACCTCTTCTGATTCTTTGGCCATCCAGAAGTCTACATCCTAATCCTCC
>Terpsiphone_mutata_FMNH436460_COI
TCTGTATCTGATTTTCGGTGCATGAGCCGGGATAGTAGGTACCGCCCTAAGCCTTCTCATTCGAGCAGAACTAGGCCAACCAGGCGCTCTACTGGGAGACGACCAAATCTACAATGTAGTAGTTACAGCCCACGCCTTCGTGATAATCTTCTTCATGGTTATACCTATTATAATTGGAGGGTTTGGTAACTGACTAGTCCCCCTAATAATCGGAGCCCCAGACATAGCATTCCCACGAATAAACAACATAAGCTTCTGACTACTTCCTCCATCATTCCTACTTCTTCTAGCTTCCTCAACAGTAGAAGCAGGAGCAGGAACAGGATGAACCGTTTACCCACCACTAGCTGGTAATCTAGCCCATGCCGGGGCCTCAGTCGACCTGGCCATCTTCTCCCTACACCTAGCAGGTATTTCCTCCATCCTCGGAGCAATTAACTTCATCACAACGGCAATTAACATGAAACCACCTGCCCTGTCACAATATCAAACACCCCTATTTGTATGATCCGTACTAATTACCGCAGTACTGCTCCTCCTCTCCCTACCTGTACTTGCTGCCGGAATCACTATGCTACTCACAGACCGCAACCTAAACACCACATTCTTCGACCCAGCAGGAGGGGGAGACCCAGTACTATACCAACACCTATTCTGATTCTTCGGCCACCCAGAAGTCTATATCCTCATTCTAC
>Thamnornis_chloropetoides_UADBAMJR0554_COI
CCTATACCTTATCTTTGGCGCATGAGCCGGAATGGTAGGCACTGCCCTAAGCCTCCTCATCCGAGCAGAATTAGGACAACCAGGGGCCCTCCTAGGAGACGATCAAATCTACAACGTGATCGTCACAGCCCATGCCTTCGTAATAATCTTCTTCATGGTCATACCAATCATAATCGGAGGATTCGGAAATTGACTCGTACCCCTAATAATTGGAGCCCCAGACATAGCATTTCCACGAATAAACAACATAAGCTTCTGGCTACTCCCCCCTTCCTTCCTACTCCTACTGGCCTCCTCTACCGTCGAAGCAGGAGCAGGTACAGGATGAACAGTATACCCACCTCTAGCTGGTAACCTAGCCCATGCAGGAGCCTCAGTAGACCTAGCCATCTTCTCACTCCACCTAGCAGGTATTTCTTCCATCCTAGGAGCAATTAACTTTATCACAACAGCAATCAACATAAAACCACCCGCCCTCTCACAATACCAAACCCCCCTATTCGTATGATCCGTACTAATCACTGCAGTTCTTCTCCTCCTATCACTTCCCGTTCTCGCTGCTGGAATCACTATACTATTAACCGACCGTAACCTCAACACCACCTTCTTCGACCCAGCAGGAGGAGGGGACCCAGTGCTCTACCAACATTTATTCTGATTCTTCGGACACCCAGAAGTATACATCCTAATTCTAC
>Tringa_nebularia_FMNH360039_COI
CTGGCATAATTGGAACTGCCCTCAGCCTCCTCATTCGCGCAGAATTAGGTCAACCGGGAACCCTACTAGGAGACGACCAAATCTACAATGTAATCGTCACCGCCCATGCCTTCGTAATAATTTTCTTCATAGTAATACCGATTATAATTGGTGGCTTCGGAAATTGACTAGTCCCACTCATAATCGGCGCCCCCGATATAGCATTCCCACGTATAAACAACATAAGCTTCTGACTACTTCCCCCATCATTCCTACTGCTACTAGCATCCTCAACAGTAGAAGCCGGAGCTGGTACAGGGTGAACAGTATATCCTCCTCTCGCTGGTAATCTAGCCCATGCCGGTGCCTCAGTAGACCTCGCCATCTTTTCTCTTCACCTAGCAGGTGTCTCCTCTATCCTTGGTGCTATCAACTTCATCACAACCGCCATTAACATAAAACCCCCAGCTCTCTCCCAATATCAAACCCCCCTATTCGTATGATCAGTACTTATTACCGCCGTCCTTCTCCTACTCTCCCTTCCAGTCCTTGCCGCTGGTATCACCATATTACTAACAGACCGAAACCTAAACACCACATTCTTCGATCCAGCTGGGGGAGGAGATCCCGTCCTATACCAACATCTTTTCTGATTCTTCGGCCATCCAGAAGTCTATATCCTTATTCTGC
>Turnix_nigricollis_FMNH436420_COI
CTTATCTTTGGCGCATGAGCTGGCATAGCTGGTACTGCCCTAAGCCTCCTCATCCGCGCAGAACTAGGACAACCAGGAACCCTTCTAGGAGACGACCAAATTTATAACGTAATCGTCACCGCCCATGCCTTCGTAATAATCTTCTTTATAGTTATACCCATCATAATTGGCGGCTTTGGGAACTGACTAGTCCCGCTTATAATTGGAGCACCAGACATGGCATTCCCGCGAATAAACAACATAAGCTTCTGACTTCTCCCACCCTCATTCCTCCTCCTACTCGCATCCTCCACAGTAGAAGCTGGAGCGGGTACAGGATGAACTGTATACCCCCCACTTGCCGGAAACCTAGCCCACGCAGGCGCTTCAGTAGACCTTGCTATCTTTTCACTACACCTGGCAGGAGTTTCTTCGATTCTAGGAGCAATTAACTTTATCACAACCGCAATCAACATAAAACCCCCAGCCCTCTCCCAATATCAAACCCCCTTATTCGTGTGATCAGTGCTTATTACCGCTGTCCTCCTCCTACTCTCCCTACCAGTTCTCGCTGCCGGCATCACCATACTACTAACAGACCGAAATCTGAACACTACATTCTTCGACCCCGCCGGAGGAGGTGACCCTATCTTGTATCAACACCTATTCTGATTCTTCGGACATCCCGAAGTCTACATCCTAATCCTCC
>Tylas_eduardi_FMNH393163_COI
TCTGTACCTAATTTTCGGCGCCTGAGCCGGAATAGCTGGTACCGCTCTAAGCCTGCTCATCCGAGCAGAACTAGGCCAACCTGGGGCCCTACTAGGAGATGACCAAATCTATAACGTAGTGGTTACAGCCCATGCCTTCGTTATAATTTTCTTCATAGTAATACCAATCATAATCGGAGGATTCGGAAACTGACTGGTACCCCTAATGATCGGAGCCCCAGACATAGCATTCCCCCGAATAAACAACATGAGCTTCTGACTTTTACCTCCCTCATTCCTACTACTCCTAGCTTCCTCAACAGTAGAAGCGGGGGCAGGAACAGGTTGAACTGTCTACCCCCCTCTAGCAGGAAACCTAGCCCATGCTGGAGCTTCAGTAGACCTAGCCATCTTTTCACTTCACTTAGCAGGTATTTCCTCAATCCTAGGGGCAATCAACTTCATCACAACAGCAATCAACATGAAACCCCCTGCCCTATCACAATACCAAACCCCACTATTCGTATGATCCGTACTAATCACCGCAGTGCTTCTCTTACTTTCCCTACCAGTCCTTGCTGCCGGAATCACCATGCTACTAACAGACCGAAACCTAAACACCACATTCTTCGATCCAGCAGGGGGAGGAGACCCAGTACTGTACCAACATCTATTCTGATTCTTCGGCCACCCAGAAGTCTACATCCTAATCCTTC
>Tyto_soumagnei_FMNH363792_COI
CTTATACCTAGTCTTCGGTGCATGGGCCGGCATAGTAGGCACAGCCCTCAGCCTCCTAATCCGGGCAGAACTAGGACAACCAGGAACCCTCCTAGGAGACGACCAGATCTACAACGTAATTGTTACTGCCCACGCCTTTGTAATAATTTTCTTCATGGTAATACCCATCATGATCGGCGGGTTTGGAAACTGACTAGTCCCTCTCATAATCGGAGCCCCGGACATAGCATTCCCGCGCATAAATAACATGAGCTTTTGACTACTTCCCCCCTCCTTCCTACTACTGCTAGCATCTTCCACAGTTGAAGCTGGAGCAGGCACAGGATGGACCGTCTACCCACCATTGGCCAGCAACATAGCCCACGCCGGGGCTTCAGTTGATCTGGCCATTTTTTCGCTCCATCTAGCAGGTGTCTCATCCATCCTCGGAGCAATCAACTTCATTACAACCGCCATTAACATAAAACCCCCAGCCTTGTCACAATACCAAACACCGCTGTTTGTATGGTCAGTCTTCATCACCGCAATCCTACTCCTACTATCACTCCCAGTACTAGCTGCTGGCATCACTATACTCTTGACCGACCGAAACCTAAACACCACATTCTTTGACCCTGCCGGAGGGGGCGACCCTGTCCTGTATCAACATCTCTTCTGATTCTTTGGCCATCCAGAAGTGTATATCCTAATCCTCC
>Upupa_epops_FMNH352820_COI
TCTATACCTGATTTTCGGAGCATGGGCCGGAATAGTGGGCACAGCCCTTAGCCTCCTAATCCGCGCAGAACTAGGACAACCAGGAACCCTCCTGGGTGATGACCAAATTTACAATGTAATCGTCACCGCCCATGCTTTCGTAATAATTTTCTTTATAGTTATACCAATTATAATCGGAGGCTTCGGAAACTGATTAGTCCCATTAATAATCGGTGCCCCAGACATAGCATTCCCACGTATGAATAACATAAGCTTCTGACTACTCCCACCCTCCTTCCTTCTCCTAATGGCCTCCTCCACAGTTGAAGCCGGGGCCGGCACAGGATGAACAGTCTATCCCCCCTTAGCCGGCAACCTCGCCCATGCCGGAGCCTCTGTTGACCTGGCAATCTTTTCACTTCACCTGGCCGGAATTTCCTCTATCCTAGGGGCAATCAATTTTATCACAACAGCCATCAACATAAAACCCCCAGCACTGTCACAATACCAAACCCCATTATTCGTCTGATCTGTATTAATCACTGCCGTATTACTCCTTCTATCCCTACCAGTTTTAGCAGCTGGCATCACAATACTTCTAACTGATCGAAACCTGAACACCACCTTCTTCGACCCAGCAGGAGGAGGAGACCCAATCCTATACCAACACCTATTCTGATTCTTCGGACACCCAGAAGTATACATCCTAATCCTCC
>Vanga_curvirostris_FMNH434668_COI
CCTGTACCTAATTTTCGGCGCATGAGCCGGAATAGTCGGTACCGCCCTAAGCCTCCTTATTCGAGCAGAACTAGGTCAACCAGGAGCCCTGCTAGGGGACGACCAAATCTACAATGTAGTAGTTACAGCCCACGCCTTCGTAATGATTTTCTTCATAGTAATACCTATCATGATCGGAGGATTTGGAAACTGACTAGTCCCCCTAATAATCGGTGCCCCTGACATAGCCTTCCCCCGAATAAACAACATGAGCTTCTGACTCCTCCCCCCTTCCTTCCTGCTACTCCTGGCCTCCTCAACTGTAGAGGCAGGAGCAGGAACAGGCTGAACCGTATACCCACCACTAGCCGGAAACCTAGCCCACGCCGGAGCCTCAGTAGACCTGGCCATTTTCTCACTACACCTGGCAGGTATCTCCTCAATCTTAGGGGCAATCAATTTCATCACAACAGCAATCAACATGAAACCACCTGCCCTATCACAATACCAAACCCCACTGTTCGTATGATCAGTGCTAATTACTGCAGTTCTTCTCCTTCTTTCCCTACCGGTCCTAGCTGCCGGCATTACCATGCTACTTACAGACCGAAACCTAAACACCACATTCTTCGACCCAGCGGGAGGAGGGGACCCCGTACTATACCAACACCTGTTCTGATTCTTTGGCCATCCAGAAGTATACATCCTAATCCTCC
>Xanthomixis_apperti_FMNH393162_COI
CCTATACCTGATCTTCGGTGCATGAGCTGGAATAGTGGGTACCGCCCTAAGCCTACTCATCCGAGCAGAACTAGGCCAACCAGGCGCCCTCCTAGGAGACGACCAAATCTACAATGTAATCGTCACAGCCCATGCCTTTGTAATAATTTTCTTTATAGTCATACCAATCATAATCGGAGGATTTGGAAACTGACTAGTCCCTATAATAATCGGAGCCCCAGACATAGCATTCCCACGAATAAACAACATAAGCTTCTGACTACTCCCACCCTCATTCCTACTTCTATTAGCCTCCTCTACCGTTGAAGCAGGGGTAGGAACAGGCTGAACTGTCTACCCCCCTTTAGCTGGTAACCTAGCCCACGCAGGGGCCTCAGTGGACCTAGCCATCTTCTCACTCCACTTAGCAGGTATCTCCTCAATCCTCGGAGCAATCAACTTCATCACAACAGCAATTAACATAAAACCACCTGCCCTGTCACAATACCAGACCCCATTATTTGTATGATCCGTCCTAATCACTGCAGTCCTCCTACTCCTCTCCCTCCCCGTCCTCGCTGCCGGCATTACCATACTACTTACAGACCGCAACCTAAATACTACTTTCTTCGACCCAGCAGGAGGCGGTGACCCAGTACTCTACCAACACTTATTCTGATTCTTTGGACACCCAGAAGTATACATCCTAATCCTAC
>Xanthomixis_cinereiceps_FMNH393287_COI
CCTATACCTAATCTTCGGTGCATGAGCTGGAATGGTAGGTACCGCCCTAAGCTTACTCATCCGAGCAGAACTAGGCCAACCAGGTGCCCTCCTAGGAGACGACCAAATCTATAACGTGATCGTCACAGCCCATGCCTTTGTAATAATCTTCTTTATGGTCATACCAATCATAATCGGAGGATTTGGAAACTGACTAGTCCCTATAATAATCGGAGCCCCAGACATAGCATTCCCACGAATAAATAACATAAGCTTCTGACTACTCCCACCATCATTCCTTCTTCTACTAGCCTCCTCTACCGTCGAAGCAGGGGCAGGAACAGGTTGAACCGTCTACCCCCCTCTAGCTGGTAACCTAGCTCATGCAGGAGCCTCAGTAGACCTAGCCATCTTCTCACTCCACCTAGCAGGCATCTCCTCAATCCTCGGAGCAATCAACTTCATCACAACAGCAATTAACATAAAACCACCCGCCCTATCACAATACCAAACCCCATTATTTGTATGATCCGTTCTAATCACTGCAGTCCTACTACTCCTATCCCTCCCTGTCCTCGCTGCCGGTATTACCATACTGCTGACCGACCGTAACCTAAACACTACTTTCTTCGACCCAGCAGGAGGTGGTGACCCAGTACTCTACCAACACTTATTCTGATTCTTTGGGCACCCAGAAGTATACATCCTAATCCTAC
>Xanthomixis_tenebrosa_FMNH393278_COI
CCTCTACCTCATTTTCGGTGCATGAGCCGGAATAGTAGGCACCGCCCTAAGCCTTATCATTCGAGCAGAACTAGGCCAACCCGGCGCCCTACTGGGAGACGACCAAATTTATAATGTAATCGTCACCGCCCATGCCTTCGTAATAATCTTCTTTATGGTTATACCAATCATGATCGGGGGGTTCGGAAACTGACTCGTCCCCTTAATAATTGGAGCGCCAGACATAGCATTCCCACGAATAAACAACATAAGCTTCTGACTACTCCCTCCATCCTTCCTGCTCCTACTGGCCTCCTCCACCGTCGAAGCAGGAGCAGGAACAGGTTGAACTGTATACCCTCCCCTAGCTGGAAACCTAGCTCATGCAGGAGCCTCAGTAGACCTAGCCATCTTCTCCCTGCATCTAGCAGGTATCTCCTCAATCCTAGGGGCAATCAACTTCATCACAACAGCGATCAACATAAAACCACCCGCCCTCTCACAATACCAAACCCCACTATTTGTATGATCAGTACTAATCACCGCAGTCCTACTCCTCCTCTCTCTCCCCGTCCTCGCAGCGGGCATTACCATGCTGCTAACCGACCGCAACCTCAACACCACTTTCTTCGACCCAGCAGGAGGCGGCGACCCAGTACTATATCAACACCTGTTCTGATTCTTCGGACACCCAGAGGTTTATATCCTAATCCTCC
>Xanthomixis_zosterops_FMNH384740_COI
CCTATACCTAATTTTTGGCGCATGAGCTGGAATGGTAGGCACCGCCCTAAGCCTACTCATCCGAGCAGAACTTGGCCAGCCAGGCGCTCTCCTAGGAGACGACCAAATCTACAACGTAATCGTCACGGCCCATGCCTTTGTAATAATCTTCTTTATAGTCATACCAATCATAATTGGAGGATTTGGAAACTGACTAGTCCCTATAATAATCGGAGCTCCAGACATGGCATTCCCACGAATAAACAACATGAGCTTCTGACTACTTCCACCCTCATTCCTACTACTACTAGCCTCTTCCACCGTTGAAGCAGGAGCAGGGACAGGCTGAACCGTCTACCCCCCTCTAGCAGGTAACCTAGCCCATGCAGGAGCCTCAGTAGACCTAGCCATTTTCTCCCTTCACTTAGCAGGTATCTCATCAATTCTAGGCGCAATCAACTTCATTACAACGGCAATCAACATAAAACCACCTGCTCTATCACAATACCAAACCCCATTATTTGTATGATCAGTCCTAATTACCGCAGTCCTCCTACTACTCTCCCTTCCTGTCCTCGCCGCCGGCATCACCATGCTACTAACCGATCGCAACCTAAACACCACCTTCTTTGATCCAGCAGGAGGAGGTGACCCAGTACTCTACCAACACCTATTCTGATTCTTCGGACACCCAGAAGTCTACATTCTAATCCTGC
>Xenopirostris_polleni_FMNH434675_COI
TCTGTACCTAATTTTCGGTGCATGAGCCGGAATAGTCGGTACCGCCCTAAGCCTTATCATTCGAGCAGAACTAGGTCAACCAGGAGCCTTACTAGGAGACGACCAGATCTACAATGTAGTAGTTACAGCCCATGCCTTCGTAATGATCTTCTTCATAGTAATACCGATCATGATCGGAGGATTTGGAAACTGACTGGTACCACTAATAATTGGTGCCCCGGACATGGCATTCCCTCGAATAAACAACATAAGCTTCTGACTCCTTCCCCCTTCATTCTTACTACTCCTAGCCTCCTCAACAGTAGAAGCAGGTGCAGGAACAGGATGAACCGTATACCCACCACTAGCTGGAAACCTAGCCCACGCCGGAGCTTCAGTAGACCTAGCTATCTTCTCACTACACCTAGCAGGTATTTCATCAATTCTAGGGGCAATCAACTTCATTACAACAGCAATTAACATGAAACCACCTGCCCTATCACAGTACCAAACCCCACTATTCGTGTGATCCGTACTAATCACTGCAGTCCTACTCCTTCTATCACTACCAGTACTCGCTGCAGGAATTACTATGCTACTAACAGACCGAAACCTAAACACTACATTCTTCGACCCAGCAGGAGGAGGTGATCCCGTACTATACCAGCACCTATTCTGATTCTTTGGCCACCCAGAAGTATACATCCTAATCCTAC
>Xenopirostris_xenopirostris_FMNH356665_COI
TCTGTACCTAATTTTCGGTGCATGAGCCGGAATAGTCGGTACCTCCCTAAGCTTACTCATTCGAGCAGAACTAGGCCAACCAGGAGCCCTACTAGGAGACGACCAGATCTACAACGTAGTAGTTACAGCCCACGCCTTCGTAATGATCTTCTTCATGGTAATACCAATCATAATCGGAGGATTTGGAAACTGACTGGTCCCACTAATAATTGGTGCCCCGGACATGGCATTCCCACGAATAAACAACATAAGCTTCTGACTGCTTCCTCCTTCATTCTTACTACTCCTAGCTTCCTCAACAGTAGAAGCAGGAGCAGGTACAGGATGAACTGTATATCCACCACTAGCTGGAAACCTGGCCCATGCCGGAGCTTCAGTAGACCTAGCCATTTTCTCACTACACTTAGCAGGTATTTCATCAATCCTAGGAGCAATCAACTTCATCACAACGGCAATTAACATGAAACCACCTGCCCTGTCACAATACCAAACCCCACTATTCGTATGATCCGTACTAATTACTGCAGTATTACTCCTCCTATCCCTACCAGTACTCGCTGCAGGAATTACTATGCTACTAACAGACCGAAACCTAAACACCACATTCTTCGACCCAGCAGGAGGAGGTGATCCCGTACTATACCAACACCTATTCTGATTCTTCGGACACCCAGAAGTATACATCTTAATTCTAC
>Zosterops_maderaspatanus_UADBAMJR1268_COI
CCTGTATCTAATCTTCGGCGCATGAGCCGGAATAGTAGGTACCGCCTTAAGCCTCCTCATTCGAGCAGAACTGGGCCAACCAGGTGCCCTCCTGGGAGACGACCAAGTCTATAATGTAGTCGTCACAGCCCACGCTTTTGTAATAATCTTCTTCATAGTAATACCAATTATGATCGGAGGATTTGGAAACTGACTAGTCCCACTAATGATTGGGGCTCCAGACATGGCATTCCCCCGAATAAATAATATAAGCTTCTGACTACTCCCTCCATCGTTCCTACTACTACTAGCCTCCTCCACAGTAGAAGCCGGAGTGGGTACAGGATGAACTGTATACCCCCCTTTAGCTGGCAATCTCGCCCACGCGGGAGCCTCAGTTGACCTAGCTATCTTCTCCCTACACCTGGCGGGTATCTCATCTATTCTAGGGGCAATCAACTTTATCACCACAGCAATCAACATAAAACCACCCGCCATATCACAATACCAAACTCCTCTATTCGTTTGATCAGTACTAATCACCGCAGTCCTACTCCTCCTATCCCTACCCGTACTTGCTGCAGGTATTACAATGCTACTAACCGACCGTAACCTAAACACCACCTTCTTTGACCCAGCAGGAGGAGGAGACCCAGTACTATATCAACATCTTTTCTGATTCTTCGGACATCCCGAAGTTTACATCCTGATCTTAC
