# Supplementary material for: VoronaGasyCodes: A Public Database of Mitochondrial Barcodes for Malagasy Birds
Source: Mol Ecol Resour. 2025 Aug 7;25(8):e70027. doi: 10.1111/1755-0998.70027 (PMC12550469; doi:10.1111/1755-0998.70027)
Supplement: Supplementary file 1 — Data S1: men70027‐sup‐0001‐Supinfo.zip. [file MEN-25-e70027-s001.zip › 202504_CYTB_all.fasta]

>Eremopterix_hova_KF060478_FMNH_352844_CYTB
CAGGCCTCCTACTCGCCATACACTACACAGCGGACACCTCCCTAGCTTTCGCCTCCGTCGCCCACATCTGCCGAGATGTCCAATTCGGATGACTAATCCGAAACCTACATGCAAACGGAGCTTCCCTATTCTTCGTATGCATCTACTTCCACATCGGACGAGGATTCTACTACGGTTCATACCTAAACAAAGAAACCTGAAACGTCGGAGTCATTCTCCTGCTAGTCCTCATAGCAACAGCCTTCGTAGGCTACGTTCTCCCCTGAGGACAAATATCATTCTGAGGCGCTACAGTAATCACAAACCTATTCTCAGCAATCCCTTACGTTGGTCAAACCCTGGTAGAATGAGCATGAGGAGGGTTCTCCGTAGACAACCCCACCCTCACCCGATTCTTCGCCCTCCACTTCCTCCTCCCATTCCTCATCGCTGGACTCACACTAGTCCACCTCACCTTCCTCCACGAAACAGGATCAAACAACCCCCTAGGCATCCCCTCAGACTGCGATAAAATCCCATTCCACCCGTACTACACCACAAAAGATATCCTAGGATTTGCCCTCCTAATCGTCGTACTTCTCTCCCTCGCCCTGTTTTCCCCCAACCTCCTAGGAGACCCCGAAAACTTCACACCAGCTAATCCTCTAGCTACACCACCGCACATCAAACCAGAATGATACTTCCTTTTCGCATACGCCATCCTTCGATCAATCCCCAACAAACTAGGAGGAGTCCTAGCCCTAGCCGCCTCTATCCTAGTACTATTCCTCACTCCACTCCTCCACACCTCAAAACTACGCTCAATAACCTTCCGACCACTATCACAAATCCTATTTTGAACCCTAGTAGCCAACCTCCTTGTCCTAACCTGAGTAGGCAGCCAACCCGTCGAACATCCATTCATCATCATCGGACAACTGGCCTCAATTTCCTACTTCACCATCATCCTTGTCCTATTCCCACTAGTATCCATCCTAGAAAACAAAATACTCAAACTT
>Bernieria_madagascariensis_HQ333038_FMNH_431202_CYTB
GGATCCCTTCTAGGCATCTGTCTAATCACACAAATCATCACAGGCCTTCTACTAGCTATACACTACACAGCAGACACCTCCCTAGCCTTTGCCTCAGTCGCCCACACGTGCCGAAACGTCCAATTTGGCTGACTCATCCGCAACCTACACGCAAACGGAGCTTCCTTCTTCTTCATCTGCATCTACTTCCACATCGGCCGAGGATTCTACTACGGGTCATACCTCAACAAAGAAACCTGAAACGTAGGAGTCCTCCTACTACTCGCGCTGATAGCAACTGCCTTCGTAGGATATGTCCTACCCTGAGGCCAAATATCATTCTGAGGAGCTACAGTAATCACAAACCTATTCTCAGCAATCCCATACATCGGCCAAACACTAGTAGAATGAGCGTGAGGAGGGTTCTCAGTAGACAACCCTACACTAACCCGATTCTTTGCCATTCACTTCCTCCTACCATTCGTCATCGCCGGACTTACACTAGTACATCTCACCCTCCTACATGACACAGGATCTAACAACCCCCTAGGAATCCCCTCAGACTGCGACAAAATCCCATTCCACCCCTATTACTCCACAAAAGACGTCCTAGGATTCGTACTAATACTAATCCTCCTAGCCACCATAGCCCTATTCTCCCCAAACCTGCTAGGAGATCCAGAAAACTTCACACCGGCTAATCCACTGGCCACACCCCCACACATCAAACCAGAATGGTACTTCCTATTCGCCTACGCCATTCTCCGATCCATCCCAAACAAACTAGGAGGAGTCCTAGCCCTGGCCGCCTCAGTCCTAGTATTATTCCTAATTCCACTTCTCCATACCTCCAAACTACGATCAATAACCTTCCGTCCACTCTCACAAATCCTATTCTGAACCCTAGTAGCTAACCTACTAGTACTCACCTGAGTAGGCAGCCAACCAGTAGAACACCCGTTTATCATCATCGGACAACTAGCCTCATTCTCCTACTTCACAATCATTCTAGTCCTATTCCCCCTTGTATCTATCTTAGAAAACAAAATACTAAACT
>Dryolimnas_cuvieri_MH651432_NHM_1931-8-18-1004_CYTB
ATGCCGCAATGTACAATATGGTTGATTACTCCGCAACCTCCACGCTAACGGAGCCTCATTCTTCTTCATCTGTATCTATCTACACATTGGCCGAGGATTCTACTACGGCTCCTACCTTTACAAAGAAACCTGAAACACAGGAATCATCTTACTACTCACCCTCATAGCCACTGCCTTCGTCGGTTACGTACTTCCATGAGGACAAATATCATTCTGAGGGG
>Dryolimnas_cuvieri_MH651433_NHM_1931-8-18-1761_CYTB
ATGCCGCAATGTACAATATGGTTGATTACTCCGCAACCTCCACGCTAACGGAGCCTCATTCTTCTTCATCTGTATCTATCTACACATTGGCCGAGGATTCTACTACGGCTCCTACCTTTACAAAGAAACCTGAAACACAGGAATCATCTTACTACTCACCCTCATAGCCACTGCCTTCGTCGGTTACGTACTTCCATGAGGACAAATATCATTCTGAGGGG
>Dryolimnas_cuvieri_MH651436_NHM_1931-8-18-1765_CYTB
CACATGCCGCAATGTACAATATGGTTGATTACTCCGCAACCTCCACGCTAACGGAGCCTCATTCTTCTTCATCTGTATCTATCTACACATTGGCCGAGGATTCTACTACGGCTCCTACCTTTACAAAGAAACCTGAAACACAGGAATCATCTTACTACTCACCCTCATAGCCACTGCCTTCGTCGGTTACGTACTTCCATGAGGACAAATATCATTCTGAGGGG
>Dryolimnas_cuvieri_MH651437_NHM_1931-8.18-1759_CYTB
CACATGCCGCAACGTACAATACGGTTGATTACTCCGCAACCTCCACGCTAACGGAGCCTCATTCTTCTTCATCTGTATCTATCTACACATTGGCCGAGGATTCTACTACGGCTCCTACCTTTACAAAGAAACCTGAAACACAGGAATCATCTTACTACTCACCCTCATAGCCACTGCCTTCGTCGGTTACGTACTTCCATGAGGACAAATATCATTCTGAGGGG
>Dryolimnas_cuvieri_MH651423_NHM_1889-11-3-72_CYTB
CACACATGCCGCAACGTACAATATGGTTGATTACTCCGCAACCTCCACGCTAACGGAGCCTCATTCTTCTTCATCTGTATCTATCTACACATTGGCCGAGGATTCTACTACGGCTCCTACCTTTACAAAGAAACCTGAAACACAGGAATCATCTTACTACTCACCCTCATAGCCACTGCCTTCGTCGGTTACGTACTTCCATGAGGACAAATATCATTCTGAGGGG
>Dryolimnas_cuvieri_MH651424_NHM_1931-8-18-1002_CYTB
CACACATGCCGCAATGTACAATATGGTTGATTACTCCGCAACCTCCACGCTAACGGAGCCTCATTCTTCTTCATCTGTATCTATCTACACATTGGCCGAGGATTCTACTACGGCTCCTACCTTTACAAAGAAACCTGAAACACAGGAATCATCTTACTACTCACCCTCATAGCCACTGCCTTCGTCGGTTACGTACTTCCATGAGGACAAATATCATTCTGAGGGG
>Dryolimnas_cuvieri_MH651425_NHM_1931-8-18-1760_CYTB
CACACATGCCGCAATGTACAATATGGTTGATTACTCCGCAACCTCCACGCTAACGGAGCCTCATTCTTCTTCATCTGTATCTATCTACACATTGGCCGAGGATTCTACTACGGCTCCTACCTTTACAAAGAAACCTGAAACACAGGAATCATCTTACTACTCACCCTCATAGCCACTGCCTTCGTCGGTTACGTACTTCCATGAGGACAAATATCATTCTGAGGGG
>Dryolimnas_cuvieri_MH651438_NHM_1931-8-1-8-1757_CYTB
GCACTACACTGCAGACACAACTATAGCCTTCTCCTCCGTCGCCCACACATGCCGCAACGTACAATATGGTTGATTACTCCGCAACCTCCACGCTAACGGAGCCTCATTCTTCTTCATCTGTATCTATCTACACATTGGCCGAGGATTCTACTACGGCTCCTACCTCTACAAAGAAACCTGAAACACAGGAATCATCTTACTACTCACCCTCATAGCCACTGCCTTCGTCGGTTACGTACTTCCATGAGGACAAATATCATTCTGAGGGG
>Dryolimnas_cuvieri_MH651439_NHM_1931-8-18-1764_CYTB
GCACTACACTGCAGACACAACTATAGCCTTCTCCTCCGTCGCCCACACATGCCGCAACGTACAATATGGTTGATTACTCCGCAACCTCCACGCTAACGGAGCCTCATTCTTCTTCATCTGTATCTATCTACACATTGGCCGAGGATTCTACTACGGCTCCTACCTTTACAAAGAAACCTGAAACACAGGAATCATCTTACTACTCACCCTCATAGCCACTGCCTTCGTCGGTTACGTACTTCCATGAGGACAAATATCATTCTGAGGGG
>Acrocephalus_newtoni_AF129459_FMNH_380000_CYTB
TTTCGGCTCACTTCTAGGGCTCTGCCTAGCCACCCAAATCATCACAGGGCTCCTGCTAGCCATGCACTACACAGCAGACACTTCCCTGGCATTCGCCTCAGTTGCCCACATATGCCGAGACGTGCAATTTGGATGACTAATTCGCAACCTCCACGCAAATGGGGCTTCTCTCTTCTTCATCTGCATCTACTTTCACATCGGCCGAGGAATCTACTACGGATCATACCTAAACAAAGAAACATGAAACATCGGCATCATTCTACTACTGACCCTAATAGCAACTGCATTCGTAGGCTACGTCCTGCCT
>Acrocephalus_newtoni_AF129460_FMNH_380001_CYTB
TTTCGGCTCACTTCTAGGGCTCTGCCTAGCCACCCAAATCATCACAGGGCTCCTGCTAGCCATGCACTACACAGCAGACACTTCCCTGGCATTCGCCTCAGTTGCCCACATATGCCGAGACGTGCAATTTGGATGACTGATTCGCAACCTCCACGCAAATGGGGCTTCTCTCTTCTTCATCTGCATCTACTTTCACATCGGCCGAGGAATCTACTACGGATCATACCTAAACAAAGAAACATGAAACATCGGCATCGTTCTACTACTGACCCTAATAGCAACTGCATTCGTAGGCTACGTCCTGCCT
>Acrocephalus_newtoni_AF129461_FMNH_384719_CYTB
TTTCGGCTCACTTCTAGGGCTCTGCCTAGCCACCCAAATCATCACAGGGCTCCTGCTAGCCATGCACTACACAGCAGACACTTCCCTGGCATTCGCCTCAGTTGCCCACATATGCCGAGACGTGCAATTTGGATGACTGATTCGCAACCTCCACGCAAATGGGGCTTCTCTCTTCTTCATCTGCATCTACTTTCACATCGGCCGAGGAATCTACTACGGATCATACCTAAACAAAGAAACATGAAACATCGGCATCGTTCTACTACTGACCCTAATAGCAACTGCATTCGTAGGCTACGTCCTGCCT
>Acrocephalus_newtoni_AF129462_FMNH_NA_CYTB
TTTCGGCTCACTTCTAGGGCTCTGCCTAGCCACCCAAATCATCACAGGGCTCCTGCTAGCCATGCACTACACAGCAGACACTTCCCTGGCATTCGCCTCAGTTGCCCACATATGCCGAGACGTGCAATTTGGATGACTAATTCGCAACCTCCACGCAAATGGGGCTTCTCTCTTCTTCATCTGCATCTACTTTCACATCGGCCGAGGAATCTACTACGGATCATACCTAAACAAAGAAACATGAAACATCGGCATCGTTCTACTACTGACCCTAATAGCAACTGCATTCGTAGGCTACGTCCTGCCT
>Acrocephalus_newtoni_AF129463_FMNH_NA_CYTB
TTTCGGCTCACTTCTAGGGCTCTGCCTAGCCACCCAAATCATCACAGGGCTCCTGCTAGCCATGCACTACACAGCAGACACTTCCCTGGCATTCGCCTCAGTTGCCCACATATGCCGAGACGTGCAATTTGGATGACTAATTCGCAACCTCCACGCAAATGGGGCTTCTCTCTTCTTTATCTGCATCTACTTTCACATCGGCCGAGGAATCTACTACGGATCATACCTAAACAAAGAAACATGAAACATCGGCATCATTCTACTACTGACCCTAATAGCAACTGCATTCGTAGGCTACGTCCTGCCT
>Newtonia_amphichroa_MG990982_FMNH_395989_CYTB
CTCTGTAGCCCACATATGCCGAAACGTACAATTCGGATGACTAATCCGTAACCTACATGCAAACGGAGCCTCATTCTTCTTCATCTGTATTTACCTACACATCGGACGAGGATTCTACTACGGCTCCTACCTGAATAAAGAAACCTGAAACGTAGGAGTTGTTCTGCTACTAGCCCTAATAGCAACTGCCTTCGTAGGATATGTCCTGCCATGAGGACAAATATCGTTCTGAGGAGCTACAGTAATCACTAACCTATTCTCAGCAATCCCATACATTGGACAAACACTAGTAGAATGAGCCTGAGGAGGATTCTCAGTAGACAATCCCACACTAACCCGATTCT
>Newtonia_amphichroa_MG990978_FMNH_384721_CYTB
TCTAGCCTTCAACTCTGTAGCCCACATATGCCGAAACGTACAATTCGGATGACTAATCCGTAACCTACATGCAAACGGAGCCTCATTCTTCTTCATCTGTATTTACCTACACATTGGACGAGGATTCTACTACGGCTCCTACCTGAATAAAGAAACCTGAAACGTAGGAGTTGTTCTGCTACTAGCCCTAATAGCAACTGCCTTCGTAGGATATGTCCTGCCATGAGGACAAATATCGTTCTGAGGAGCTACAGTAATCACTAACCTATTCTCAGCAATCCCATACATTGGACAAACACTAGTAGAATGAGCCTGAGGAGGATTCTCAGTAGACAATCCCACACTAACCCGATTCTTTGCCCTACACTTCCTACTACCATTCATTATTGCAGGACTAACACTAGTACACCTAACCTTCCTGCATGAAACAGGATCAAACAACCCACTAGGCATTCCATCAGACTGCGACAAAATCCCATTCC
>Newtonia_amphichroa_MG990977_FMNH_363858_CYTB
ACGGAGCCTCATTCTTCTTCATCTGCATTTACCTACACATTGGACGAGGATTCTACTACGGCTCCTACCTGAACAAAGAAACCTGAAACGTAGGAGTCATTCTGCTACTAGCCCTAATAGCAACTGCCTTCGTAGGATATGTCCTGCCATGAGGACAAATATCGTTCTGAGGAGCTACAGTAATCACTAACCTATTCTCAGCAATTCCATACATCGGACAAACACTAGTAGAATGAGCCTGAGGAGGATTCTCAGTAGACAACCCCACACTAACTCGATTCTTCGCCCTACACTTCCTACTACCATTCATTATTGCAGGACTAACACTAGTACACCTAACCTTCCTGCATGAAACAGGATCAAACAACCCACTAGGTATTCCATCAGATTGCGACAAAATCCCATTCCACCCATACTACTCAATCAAAGACATCCTAGGATTCACACTAATACTAATTCCACTAATCACCCTAGCCCTATTCTCCCCTAACCTGCTAGGAGACCCAGAAAATTTCACGCCCGCCAACCCACTAGCCA
>Margaroperdix_madagarensis_U90640_NA_NA_CYTB
ACCCAAATCCTCACCGGTCTCCTATTAGCCATACACTACACCGCAGACACCTCCCTAGCCTTTTTCTCCGTAGCCTACACATGTCGAAACGTACAATACGGTTGACTCATCCGAAACCTCCATGCAAACGGTGCATCATTCTTCTTCATCTGCATCTTTCTCCATATCGGACGAGGCCTATACTACGGCTCCTACCTATACAAAGAAACCTGAAACACAGGAGTAGTCTTACTCCTCACACTAATGGCCACTGCTTTTGTAGGATATGTTCTACCATGAGGCCAAATATCATTTTGAGGGGCTACCGTCATTACAAACCTATTCTCAGCAGTCCCCTACATCGGCCAGTCCCTAGTAGAATGAGCTTGAGGGGGCTTCTCAGTCGACAATCCAACCCTCACCCGATTCTTCGCCCTCCACTTCCTTCTCCCATTCCTAATCGCAGGAATCACTATCATCCACCTCACATTCCTACACGAATCAGGCTCAAACAACCCACTAGGCATTTCATCCGATTCTGATAAAATTCCATTCCACCCATACTACTCCATCAAAGATGCCCTAGGACTAACAATAATACTCACCCCATTCCTTACACTAGCCCTATTCTCCCCAAACTTCTTAGGCGACCCAGAAAACTTTGCACCAGCCAACCCCCTA
>Xenopirostris_damii_JQ239230_PBZT_uncatalogued_CYTB
CATGTGCCGAAACGTCCAATTTGGCTGACTAATCCGAAACTTACACGCAAATGGAGCTTCATTATTCTTCATCTGCATCTACCTACACATCGGACGAGGACTATATTACGGATCCTACCTAAACAAGGAAACTTGAAACATTGGAGTCATCCTCCTACTAACTCTAATAGCAACCGCCTTCGTAGGATANGTCCTACCATGAGGACAAATATTATTCTGAGGCGCCACAGTAANNNCTAACCTACTATCAGCAATCCCNTNCATNGGNCAAACCCTAGTGGGATGAGCTTGAGGAGGATTCTCNGTAGACAACCCAACACTAACCCGATTCTTCGCCCTACACTTCCTCCTACCATTCGTAATCGCAGGACTAACACTAGTCCACCTTACCTTCTTACACGAAACAGGATCAAATAACCCCCTTGGAATTCCATCAGATTGCGACAAAATCCCATTCCACCCCTACTACTCAGTCAAGGACATCCTAGGATTCGCACTAATACTAATCTCACTAGTCTCCCTAGCCTTATTCTCCCCAAACCTACTAGGAGACCCAGAAAATTTCACGCCCGCCAACCCACTGGCCACACCACCACACATTAAACCAGAATGATACTTCCTATTCGCATACGCCATCCTACGATCAATCCCTAACAAACTAGGAGGGG
>Newtonia_amphichroa_MG990951_MJR_1079_CYTB
GGCCCCCAACCTTCGTAAAAACCACCCTCTACTAAAAATCGTAAACGACTCCTTAATCGACCTACCAACTCCATCAAATATCTCAACCTGATGAAACTTTGGATCCCTACTAGGTCTATGCTTAATCACACAAATTGTAACAGGACTACTACTAGCTATACACTACACAGCAGACACCACTCTAGCCTTCAACTCTGTAGCCCACATATGCCGAAACGTACAATTCGGATGACTAATCCGTAACCTACATGCAAACGGAGCCTCATTCTTCTTCATCTGCATTTACCTACACATCGGACGAGGATTCTACTACGGCTCCTACCTGAATAAAGAAACCTGAAACGTAGGAGTTGTTCTGCTACTAGCCCTAATAGCAACTGCCTTCGTAGGATATGTCCTGCCATGAGGACAAATATCGTTCTGAGGAGCTACAGTAATCACTAACCTATTCTCAGCAATCCCATACATTGGACAAACACTAGTAGAATGAGCCTGAGGAGGATTCTCAGTAGACAATCCCACACTAACCCGATTCTTTGCCCTACACTTCCTACTACCATTCATTATTGCAGGACTAACACTAGTACACCTAACCTTCCTGCATGAAACAGGATCAAACAACCCACTAGGCATTCCATCAGACTGCGACAAAATCCCATTCCATCCATACTACTCAATCAAAGA
>Newtonia_amphichroa_MG990958_MJR_375_CYTB
ATGGCCCCCAACCTTCGTAAAAACCACCCTCTACTAAAAATCGTAAACGACTCCCTAATCGACCTACCAACTCCATCAAATATCTCAGCCTGATGAAACTTTGGATCCCTACTAGGTCTATGCTTAATCACACAAATTGTAACAGGACTACTACTAGCTATACACTACACAGCAGACACCACTCTAGCCTTCAACTCTGTAGCCCACATATGCCGAAACGTACAATTCGGATGACTAATCCGTAACCTACATGCAAACGGAGCCTCATTCTTCTTCATCTGCATTTACCTACACATTGGACGAGGATTCTACTACGGCTCCTACCTGAATAAAGAAACCTGAAACGTAGGAGTTGTTCTGCTACTAGCCCTAATAGCAACTGCCTTCGTAGGATATGTCCTGCCATGAGGACAAATATCGTTCTGAGGAGCTACAGTAATCACTAACCTATTCTCAGCAATCCCATACATTGGACAAACACTAGTAGAATGAGCCTGAGGAGGATTCTCAGTAGACAATCCCACACTAACCCGATTCTTTGCCCTACACTTCCTACTACCATTCATTATTGCAGGACTAACACTAGTACACCTAACCTTCCTGCATGAAACAGGATCAAACAACCCACTAGGCATTCCATCAGACTGCGACAAAATCCCATTCCATCCATACTACTCAATCAAAGACATCC
>Newtonia_amphichroa_MG990992_MJR_394_CYTB
AACGACTCCCTAATCGACCTACCAACTCCATCAAATATCTCAGCCTGATGAAACTTTGGATCCCTACTAGGTCTATGCTTAATCACACAAATTGTAACAGGACTACTACTAGCTATACACTACACAGCAGACACCACTCTAGCCTTCAACTCTGTAGCCCACATATGCCGAAACGTACAATTCGGATGACTAATCCGTAACCTACATGCAAACGGAGCCTCATTCTTCTTCATCTGCATTTACCTACACATTGGACGAGGATTCTACTACGGCTCCTACCTGAATAAAGAAACCTGAAACGTAGGAGTTGTTCTGCTACTAGCCCTAATAGCAACTGCCTTCGTAGGATATGTCCTGCCATGAGGACAAATATCGTTCTGAGGAGCTACAGTAATCACTAACCTATTCTCAGCAATCCCATACATTGGACAAACACTAGTAGAATGAGCCTGAGGAGGATTCTCAGTAGACAATCCCACACTAACCCGATTCTTTGCCCTACACTTCCTACTACCATTCATTATTGCAGGACTAACACTAGTACACCTAACCTTCCTGCATGAAACAGGATCAAACAACCCACTAGGCATTCCATCAGACTGCGACAAAATCCCATTCCATCCATACTACTCAATCAAAGACATCCTAGGATTTACATTAATACTAATCCCACTAGTCACCCTAGCCCTATTCTCCC
>Nesoenas_picturatus_MH307540_L563__CYTB
GGACAAATGTCGTTTTGAGGAGCTACAGTTATCACCAACCTATTCTCAGCTGTCCCCTACATCGGCCAAACCCTTGTCGAATGAGCCTGAGGCGGATTCTCAGTAGACAACCCTACATTAACACGATTCTTCACCCTCCACTTCCTCCTTCCGTTCTTAATTGCAGGCCTCACTATCGTCCACCTCACCTTCTTGCACGAATCGGGCTCAAACAACCCACTGGGCATCTCCTCCAACTGCGATAAAATTCCATTCCACCCCTACTTCTTAAAAGACATCCTCGGCTTCATGCTAATATTTCTTCCCCTAATAACTCTAGCCCTATTTTCACCAAACCTCTTAGGAGACCCAGAAAATTTTACACCAGCTAACCCATTAGTCACACCACCCCATATTAAACCAGAATGGTACTTTTTATTCGCATATGCTATCCTCCGCTCCATCCCCAACAAACTAGGCGGAGTCCTGGCCCTAGCCGCCTCAGTATTAATCCTGTTCCTCACCCCCCTCCTTCACAAATCCAAACAACGCACAATAATCTTCCGCCCCCTCTCTCAACTCCTATTTTGAATTCTAGTCACCAACCTCCTCATCCTGACATGAGTGGGGAGCCAACCCGTAGAGCACCCGTTCATTATCATTGGCCAACTAGCCTCCCTCACCTACTTCATCATCCTCCTCGTCCTCTTCCCTGCTA
>Newtonia_amphichroa_MG990959_MJR_418_CYTB
TCGTAAACGACTCCCTAATCGACCTACCAACTCCATCAAATATCTCAGCCTGATGAAACTTTGGATCCCTACTAGGTCTATGCTTAATCACACAAATTGTAACAGGACTACTACTAGCTATACACTACACAGCAGACACCACTCTAGCCTTCAACTCTGTAGCCCACATATGCCGAAACGTACAATTCGGATGACTAATCCGTAACCTACATGCAAACGGAGCCTCATTCTTCTTCATCTGCATTTACCTACACATTGGACGAGGATTCTACTACGGCTCCTACCTGAATAAAGAAACCTGAAACGTAGGAGTTGTTCTGCTACTAGCCCTAATAGCAACTGCCTTCGTAGGATATGTCCTGCCATGAGGACAAATATCGTTCTGAGGAGCTACAGTAATCACTAACCTATTCTCAGCAATCCCATACATTGGACAAACACTAGTAGAATGAGCCTGAGGAGGATTCTCAGTAGACAATCCCACACTAACCCGATTCTTTGCCCTACACTTCCTACTACCATTCATTATTGCAGGACTAACACTAGTACACCTAACCTTCCTGCATGAAACAGGATCAAACAACCCACTAGGCATTCCATCAGACTGCGACAAAATCCCATTCCATCCATACTACTCAATCAAAGACATCCTAGGATTTACATTAATACTAATCCCACTAGTCACCCTAGCCCTATTCTCCCCTAACCTGCTAGGAGACCCAG
>Newtonia_amphichroa_MG990979_FMNH_384791_CYTB
GTAAACGATTCCCTAATCGACCTACCAACTCCATCAAACATCTCAGCCTGATGAAATTTTGGATCCCTACTAGGTCTATGCTTAATTACACAAATTGTAACAGGACTATTACTAGCTATACACTACACAGCAGACACCACTCTAGCCTTCAACTCTGTAGCACACATATGCCGAAACGTACAATTCGGATGACTAATCCGTAACCTACATGCAAACGGAGCCTCATTCTTCTTCATCTGCATTTACCTACACATTGCACGAGGATTCTACTACGGCTCCTACCTGAACAAAGAAACCTGAAACGTAGGAGTCATTCTGCTACTAGCCCTAATAGCAACTGCCTTCGTAGGATATGTCCTGCCATGAGGACAAATATCGTTCTGAGGAGCTACAGTAATCACTAACCTATTCTCAGCAATTCCATACATCGGACAAACACTAGTAGAATGAGCCTGAGGCGGATTCTCAGTAGACAACCCCACACTAACTCGATTCTTCGCCCTACACTTCCTACTACCATTCATTATTGCAGGACTAACACTAGTACACCTAACCTTCCTGCATGAAACAGGATCAAACAACCCACTAGGTATTCCATCAGATTGCGACAAAATCCCATTCCACCCATACTACTCAATCAAAGACATCCTAGGATTCACACTAATACTAATTCCACTAATCACCCTAGCCCTATTCTCCCCTAACCTGCTAGGAGACCCAGAAAATTTCACGCCCGCCAACCCACTAGCCACTCC
>Accipiter_henstii_MK433176_MNHN_1973-547_CYTB
GCTCCCTCCTAGGAATCTGTCTACTAACACAAATCCTAACTGGCCTACTACTAGCAACACACTACACCGCGGACACCACCCTAGCCTTCTCATCCGTAGCCCACACATGCCGAAACGTACAATACGGCTGACTAATCCGCAATCTGCATGCTAACGGAGCATCCTTCTTCTTCATTTGCATCTACTTCCATATCGGCCGAGGACTTTACTACGGCTCATACCTCTACAAAGAAACCTGAAACACAGGCATCATTCTCCTTCTAACCCTCATAGCAACTGCCTTCGTAGGCTACGTTCTCCCATGAGGTCAAATATCCTTCTGAGGGGCTACAGTTATCACCAATCTATTCTCTGCCATCCCATACATCGGACAAACCATCGTAGAATGGGCCTGAGGAGGATTCTCCGTAGATAACCCCACCCTCACCCGATTCTTTACCCTACACTTTCTACTCCCATTCCTAATCGCAAGCCTCACCCTAATTCACCTTACCTTCCTCCACGAATCAGGCTCAAACAACCCCCTAGGTGTCATTTCAAACTGCGATAAAATCCCCTTCCACCCGTACTTTTCCTTAAAAGACACCTTAGGCTTCCTACTAATACTGCTCCCACTAACAACCCTAGCACTATTCTCCCCCAACCTCCTAGGGGACCCAGAAAATTTCACCCCTGCAAACCCCTTAACCACACCTCCACATATTAAGCCAGAATGATATTTCCTATTCGCATACGCTATCCTACGCTCAATCCCAAA
>Accipiter_henstii_MK433177_MNHN_1932-3790_CYTB
GCTCCCTCCTAGGAATCTGTCTACTAACACAAATCCTAACTGGCCTACTACTAGCAACACACTACACCGCGGACACCACCCTAGCCTTCTCATCCGTAGCCCACACATGCCGAAACGTACAATACGGCTGACTAATCCGCAATCTGCATGCTAACGGAGCATCCTTCTTCTTCATTTGCATCTACTTCCATATCGGCCGAGGACTTTACTACGGCTCATACCTCTACAAAGAAACCTGAAACACAGGCATCATTCTCCTTCTAACCCTCATAGCAACTGCCTTCGTAGGCTACGTTCTCCCATGAGGTCAAATATCCTTCTGAGGGGCTACAGTTATCACCAATCTATTCTCTGCCATCCCATACATCGGACAAACCATCGTAGAATGGGCCTGAGGAGGATTCTCCGTAGATAACCCCACCCTCACCCGATTCTTTACCCTACACTTTCTACTCCCATTCCTAATCGCAAGCCTCACCCTAATTCACCTTACCTTCCTCCACGAATCAGGCTCAAACAACCCCCTAGGTGTCATTTCAAACTGCGATAAAATCCCCTTCCACCCGTACTTTTCCTTAAAAGACACCTTAGGCTTCCTACTAATACTGCTCCCACTAACAACCCTAGCACTATTCTCCCCCAACCTCCTAGGGGACCCAGAAAATTTCACCCCTGCAAACCCCTTAACCACACCTCCACATATTAAGCCAGAATGATATTTCCTATTCGCATACGCTATCCTACGCTCAATCCCAAA
>Accipiter_henstii_MK433178_MNHN_1932-3789_CYTB
GCTCCCTCCTAGGAATCTGTCTACTAACACAAATCCTAACTGGCCTACTACTAGCAACACACTACACCGCGGACACCACCCTAGCCTTCTCATCCGTAGCCCACACATGCCGAAACGTACAATACGGCTGACTAATCCGCAATCTGCATGCTAACGGAGCATCCTTCTTCTTCATTTGCATCTACTTCCATATCGGCCGAGGACTTTACTACGGCTCATACCTCTACAAAGAAACCTGAAACACAGGCATCATTCTCCTTCTAACCCTCATAGCAACTGCCTTCGTAGGCTACGTTCTCCCATGAGGTCAAATATCCTTCTGAGGGGCTACAGTTATCACCAATCTATTCTCTGCCATCCCATACATCGGACAAACCATCGTAGAATGGGCCTGAGGAGGATTCTCCGTAGATAACCCCACCCTCACCCGATTCTTTACCCTACACTTTCTACTCCCATTCCTAATCGCAAGCCTCACCCTAATTCACCTTACCTTCCTCCACGAATCAGGCTCAAACAACCCCCTAGGTGTCATTTCAAACTGCGATAAAATCCCCTTCCACCCGTACTTTTCCTTAAAAGACACCTTAGGCTTCCTACTAATACTGCTCCCACTAACAACCCTAGCACTATTCTCCCCCAACCTCCTAGGGGACCCAGAAAATTTCACCCCTGCAAACCCCTTAACCACACCTCCACATATTAAGCCAGAATGATATTTCCTATTCGCATACGCTATCCTACGCTCAATCCCAAA
>Accipiter_henstii_MK433179_MNHN_1932-717_CYTB
GCTCCCTCCTAGGAATCTGTCTACTAACACAAATCCTAACTGGCCTACTACTAGCAACACACTACACCGCGGACACCACCCTAGCCTTCTCATCCGTAGCCCACACATGCCGAAACGTACAATACGGCTGACTAATCCGCAATCTGCATGCTAACGGAGCATCCTTCTTCTTCATTTGCATCTACTTCCATATCGGCCGAGGACTTTACTACGGCTCATACCTCTACAAAGAAACCTGAAACACAGGCATCATTCTCCTTCTAACCCTCATAGCAACTGCCTTCGTAGGCTACGTTCTCCCATGAGGTCAAATATCCTTCTGAGGGGCTACAGTTATCACCAATCTATTCTCTGCCATCCCATACATCGGACAAACCATCGTAGAATGGGCCTGAGGAGGATTCTCCGTAGATAACCCCACCCTCACCCGATTCTTTACCCTACACTTTCTACTCCCATTCCTAATCGCAAGCCTCACCCTAATTCACCTTACCTTCCTCCACGAATCAGGCTCAAACAACCCCCTAGGTGTCATTTCAAACTGCGATAAAATCCCCTTCCACCCGTACTTTTCCTTAAAAGACACCTTAGGCTTCCTACTAATACTGCTCCCACTAACAACCCTAGCACTATTCTCCCCCAACCTCCTAGGGGACCCAGAAAATTTCACCCCTGCAAACCCCTTAACTACACCTCCACATATTAAGCCAGAATGATATTTCCTATTCGCATACGCTATCCTACGCTCAATCCCAAA
>Accipiter_henstii_MK433180_NHRM_572219_CYTB
GCTCCCTCCTAGGAATCTGTCTACTAACACAAATCCTAACTGGCCTACTACTAGCAACACACTACACCGCGGACACCACCCTAGCCTTCTCATCCGTAGCCCACACATGCCGAAACGTACAATACGGCTGACTAATCCGCAATCTGCATGCTAACGGAGCATCCTTCTTCTTCATTTGCATCTACTTCCATATCGGCCGAGGACTTTACTACGGCTCATACCTCTACAAAGAAACCTGAAACACAGGCATCATTCTCCTTCTAACCCTCATAGCAACTGCCTTCGTAGGCTACGTTCTCCCATGAGGTCAAATATCCTTCTGAGGGGCTACAGTTATCACCAATCTATTCTCTGCCATCCCATACATCGGACAAACCATCGTAGAATGGGCCTGAGGAGGATTCTCCGTAGATAACCCCACCCTCACCCGATTCTTTACCCTACACTTTCTACTCCCATTCCTAATCGCAAGCCTCACCCTAATTCACCTTACCTTCCTCCACGAATCAGGCTCAAACAACCCCCTAGGTGTCATTTCAAACTGCGATAAAATCCCCTTCCACCCGTACTTTTCCTTAAAAGACACCTTAGGCTTCCTACTAATACTGCTCCCACTAACAACCCTAGCACTATTCTCCCCCAACCTCCTAGGGGACCCAGAAAATTTCACCCCTGCAAACCCCTTAACCACACCTCCACATATTAAGCCAGAATGATATTTCCTATTCGCATACGCTATCCTACGCTCAATCCCAAA
>Newtonia_amphichroa_MG990995_MJR_434_CYTB
ATGGCCCCCAACCTTCGTAAAAACCACCCTCTACTAAAAATCGTAAACGACTCCCTAATCGACCTACCAACTCCATCAAATATCTCAGCCTGATGAAACTTTGGATCCCTACTAGGTCTATGCTTAATCACACAAATTGTAACAGGACTACTACTAGCTATACACTACACAGCAGACACCACTCTAGCCTTCAACTCTGTAGCCCACATATGCCGAAACGTACAATTCGGATGACTAATCCGTAACCTACATGCAAACGGAGCCTCATTCTTCTTCATCTGCATTTACCTACACATTGGACGAGGATTCTACTACGGCTCCTACCTGAATAAAGAAACCTGAAACGTAGGAGTTGTTCTGCTACTAGCCCTAATAGCAACTGCCTTCGTAGGATATGTCCTGCCATGAGGACAAATATCGTTCTGAGGAGCTACAGTAATCACTAACCTATTCTCAGCAATCCCATACATTGGACAAACACTAGTAGAATGAGCCTGAGGAGGATTCTCAGTAGACAATCCCACACTAACCCGATTCTTTGCCCTACACTTCCTACTACCATTCATTATTGCAGGACTAACACTAGTACACCTAACCTTCCTGCATGAAACAGGATCAAACAACCCACTAGGCATTCCATCAGACTGCGACAAAATCCCATTCCATCCATACTACTCAATCAAAGACATCCTAGGATTTACATTAATACTAATCCCACTAGTCACCCTAGCCCTATTCTCCCCTAACCTGCTAGGAGACCC
>Newtonia_amphichroa_MG990968_MJR_752_CYTB
ATGGCCCCCAACCTTCGTAAAAACCACCCTCTACTAAAAATCGTAAACGACTCCCTAATCGACCTACCAACTCCATCAAATATTTCAGCCTGATGAAACTTTGGATCCCTACTAGGTCTATGCTTAATCACACAAATTGTAACAGGACTACTACTAGCTATACACTACACAGCAGACACCACTCTAGCCTTCAACTCTGTAGCCCACATATGCCGAAACGTACAATTCGGATGACTAATCCGTAACCTACATGCAAACGGAGCCTCATTCTTCTTCATCTGCATTTACCTACACATTGGACGAGGATTCTACTACGGCTCCTACCTGAATAAAGAAACCTGAAACGTAGGAGTTGTTCTGCTACTAGCCCTAATAGCAACTGCCTTCGTAGGATATGTCCTGCCATGAGGACAAATATCGTTCTGAGGAGCTACAGTAATCACTAACCTATTCTCAGCAATCCCATACATTGGACAAACACTAGTAGAATGAGCCTGAGGAGGATTCTCAGTAGACAATCCCACACTAACCCGATTCTTTGCCCTACACTTCCTACTACCATTCATTATTGCAGGACTAACACTAGTACACCTAACCTTCCTGCATGAAACAGGATCAAACAACCCACTAGGCATTCCATCAGACTGCGACAAAATCCCATTCCATCCATACTACTCAATCAAAGACATCCTAGGATTTACATTAATACTAGTCCCACTAATCACCCTAGCCCTATTCTCCCCTAACCTGCTAGGAGACCCAGAAAA
>Newtonia_brunneicauda_MG991031_MJR_497_CYTB
ATGGCCCTCAATCTTCGTAAAAACCACCCCCTAATAAAAATCGTAAACGATTCCCTAATCGACCTACCAACCCCATCAAACATCTCAGCCTGATGAAACTTTGGATCCCTGCTAGGAGTCTGCCTAATCACACAAATTGTAACAGGACTATTACTAGCCATACACTACACAGCAGACACCTCACTAGCCTTCAACTCCGTAGCACACATATGCCGAAACGTACAATTCGGATGATTAATCCGAAACCTACATGCAAACGGAGCCTCCTTCTTCTTCATCTGCATCTACCTACACATTGGACGAGGATTCTACTACGGCTCCTATCTTAATAAAGAAACCTGAAACGTAGGAGTTATCCTACTCCTAGCCCTAATAGCAACCGCCTTCGTAGGATACGTCCTGCCATGAGGACAGATATCATTCTGAGGAGCTACAGTTATTACAAACCTATTCTCAGCAATCCCATACATCGGACAAACACTAGTAGAATGAGCTTGAGGTGGATTCTCAGTAGACAACCCAACACTAACCCGATTCTTCGCCCTACACTTCCTACTACCATTCGTAATTGCAGGACTAACACTAGTTCATCTAACCTTCCTACACGAAACAGGATCAAACAACCCACTAGGAATCCCATCAGATTGCGACAAAATCCCATTCCACCCATACTACTCAATCAAAGACATCCTAGGATTTACACTAATACTAATCCCACTAGTCACCCTAGCCCTATTCTCCCCTAACCTGCTAGGAGACCCAGAAAA
>Newtonia_brunneicauda_MG991017_FMNH_396202_CYTB
ATGGCCCTCAATCTTCGTAAAAACCACCCCCTAATAAAAATCGTAAACGATTCCCTAATCGACCTACCAACCCCATCAAACATCTCAGCCTGATGAAACTTTGGATCCCTGCTAGGAGTCTGCCTAATCACACAAATTGTAACAGGACTACTACTAGCCATACACTACACAGCAGACACCTCACTGGCCTTCAACTCCGTGGCACACATATGCCGAAACGTACAATTCGGATGATTAATCCGAAACCTACATGCAAACGGAGCCTCCTTCTTCTTCATCTGCATCTACCTACACATCGGACGAGGATTCTACTACGGTTCCTATCTTAACAAAGAAACCTGAAACGTAGGAGTCATCCTACTCCTTGCCCTAATAGCAACTGCCTTCGTAGGATACGTCCTGCCATGAGGACAGATATCATTCTGAGGAGCTACAGTTATTACAAACCTATTCTCAGCAATCCCATACATCGGACAAACACTAGTAGAATGAGCTTGAGGTGGATTCTCAGTAGACAATCCAACTCTGACCCGATTCTTCGCCCTACACTTCCTACTACCATTCGTAATTGCAGGACTAACACTAGTACATCTAACCTTCCTACACGAAACAGGATCAAACAACCCACTAGGAATCCCATCGGATTGCGATAAAATCCCATTCCACCCATACTACTCAATCAAAGACATCCTAGGATTTACACTAATACTAATCCCATTAGTCACCCTAGCCCTATTCTCCCCTAACCTGCTAGGAGACCCAGAAAATT
>Newtonia_brunneicauda_MG991035_MJR_524_CYTB
ATGGCCCTCAATCTTCGTAAAAACCACCCCCTAATAAAAATCGTAAACGATTCCCTAATCGACCTACCAACCCCATCAAACATCTCAGCCTGATGAAACTTTGGATCCCTGCTAGGAGTCTGCCTAATCACACAAATTGTAACAGGACTACTACTAGCCATACACTACACAGCAGACACCTCACTAGCCTTTAACTCCGTAGCACACATATGCCGAAACGTACAATTCGGATGATTAATCCGAAACCTACATGCAAACGGAGCCTCCTTCTTCTTCATCTGCATCTACCTACACATTGGACGAGGATTCTACTACGGCTCCTATCTCAATAAAGAAACCTGAAACGTAGGAGTCATCCTACTCCTTGCCCTAATAGCAACCGCCTTCGTAGGATACGTCCTGCCATGAGGACAGATATCATTCTGAGGAGCTACAGTTATTACAAACCTATTCTCAGCAATCCCATACATCGGACAAACACTAGTAGAATGAGCTTGAGGTGGATTCTCAGTAGACAATCCAACTCTAACCCGATTCTTCGCCCTACACTTCCTACTACCATTCGTAATTGCAGGACTAACACTAGTACATCTAACCTTCCTACACGAAACAGGATCAAACAACCCACTAGGAATCCCATCGGATTGCGATAAAATCCCATTCCACCCATACTACTCAATCAAAGACATCCTAGGATTTACACTAATACTAATCCCATTAGTCACCCTAGCCCTATTCTCCCCTAACCTGCTAGGAGACCCAGAAAATTTCACGCC
>Newtonia_brunneicauda_MG991066_FMNH_427346_CYTB
ATGGCCCTCAATCTTCGTAAAAACCACCCCCTAATAAAAATCGTAAACGATTCCCTAATCGACCTACCAACCCCATCAAACATCTCAGCCTGATGAAACTTTGGATCCCTGCTAGGAGTCTGCCTAATCACACAAATTGTAACAGGACTACTACTAGCCATACACTACACAGCAGACACCTCACTAGCCTTCAACTCCGTGGCACACATATGCCGAAACGTACAATTCGGATGATTAATCCGAAACCTACATGCAAACGGAGCCTCCTTCTTCTTCATCTGCATCTACCTACACATCGGACGAGGATTCTACTACGGTTCCTATCTTAACAAAGAAACCTGAAACGTAGGAGTCATCCTACTCCTTGCCCTAATAGCAACCGCCTTCGTAGGATACGTCCTGCCATGAGGACAGATATCATTCTGAGGAGCTACAGTTATTACAAACCTATTCTCAGCAATCCCATACATCGGACAAACACTAGTAGAATGAGCTTGAGGTGGATTCTCAGTAGACAATCCAACTCTGACCCGATTCTTCGCCCTACACTTCCTACTACCATTCGTAATTGCAGGACTAACACTAGTACATCTAACCTTCCTACACGAAACAGGATCAAACAACCCACTAGGAATCCCATCGGATTGCGATAAAATCCCATTCCACCCATACTACTCAATCAAAGACATCCTAGGATTTACACTAATACTAATCCCATTAGTCACCCTAGCCCTATTCTCCCCTAACCTGCTAGGAGACCCAGAAAATTTCACGCCC
>Newtonia_amphichroa_MG991001_FMNH_393367_CYTB
ATGGCCCCCAACCTTCGTAAAAACCACCCTCTACTAAAAATCGTAAACGACTCCCTAATCGACCTACCAACTCCATCAAATATCTCAACCTGATGAAACTTTGGATCCCTACTAGGTCTATGCTTAATCACACAAATTGTAACAGGACTACTACTAGCTATACACTACACAGCAGACACCACTCTAGCCTTCAACTCTGTAGCCCACATATGCCGAAACGTACAATTCGGATGACTAATCCGTAACCTACATGCAAACGGAGCCTCATTCTTCTTCATCTGCATTTACCTACACATCGGACGAGGATTCTACTACGGCTCCTACCTGAATAAAGAAACCTGAAACGTAGGAGTTGTTCTGCTACTAGCCCTAATAGCAACTGCCTTCGTAGGATATGTCCTGCCATGAGGACAAATATCGTTCTGAGGAGCTACAGTAATCACTAACCTATTCTCAGCAATCCCATACATTGGACAAACACTAGTAGAATGAGCCTGAGGGGGATTCTCAGTAGACAATCCCACACTAACCCGATTCTTTGCCCTACACTTCCTACTACCATTCATTATTGCAGGACTAACACTAGTACACCTAACCTTCCTGCATGAAACGGGATCAAACAACCCACTAGGCATTCCATCAGACTGCGACAAAATCCCATTCCATCCATACTACTCAATCAAAGACATCCTAGGATTTACACTAATACTAATCCCACTAGTCACCCTAGCCCTATTCTCCCCTAACCTGCTAGGAGACCCAGAAAATTTCACGCCCGCC
>Newtonia_amphichroa_MG990989_FMNH_396209_CYTB
ATGGCCCCCAACCTTCGTAAAAACCACCCTTTACTAAAAATCGTAAACGACTCCCTAATCGACCTACCAACTCCATCAAATATCTCAACCTGATGAAACTTTGGATCCCTACTAGGTCTATGCTTAATCACACAAATTGTAACAGGACTACTACTAGCTATACACTACACAGCAGACACCACTCTAGCCTTCAACTCCGTAGCCCACATATGCCGAAACGTACAATTCGGATGACTAATCCGTAACCTACATGCAAACGGAGCCTCATTCTTCTTCATCTGCATTTACCTACACATCGGACGAGGATTCTACTACGGCTCCTACCTGAATAAAGAAACCTGAAACGTAGGAGTTGTTCTGCTACTAGCCCTAATAGCAACTGCCTTCGTAGGATATGTCCTGCCATGAGGACAAATATCGTTCTGAGGAGCTACAGTAATCACTAACCTATTCTCAGCAATCCCATACATTGGACAAACACTAGTAGAATGAGCCTGAGGAGGATTCTCAGTAGACAATCCCACACTAACCCGATTCTTTGCCCTACACTTCCTACTACCATTCATTATTGCAGGACTAACACTAGTACACCTAACCTTCCTGCATGAAACAGGATCAAACAACCCACTAGGCATTCCATCAGACTGCGACAAAATCCCATTCCATCCATACTACTCAATCAAAGACATCCTAGGATTTACACTAATACTAATCCCACTAGTCACCCTAGCCCTATTCTCCCCTAACCTGCTAGGAGACCCAGAAAATTTCACGCCCGCCA
>Newtonia_brunneicauda_MG991079_FMNH_436442_CYTB
ATGGCCCTCAATCTTCGTAAAAACCACCCCCTAATAAAAATCGTAAACGATTCCCTAATCGACCTACCAACACCATCAAACATCTCAGCCTGATGAAACTTTGGATCCCTACTAGGAGTCTGCCTAATCACACAAATTGTAACAGGACTACTACTAGCCATACACTACACAGCAGACACCTCACTAGCCTTCAACTCCGTAGCACACATATGCCGAAACGTACAATTCGGATGATTAATCCGAAACCTACATGCAAACGGAGCCTCCTTCTTCTTCATCTGCATCTACCTACACATCGGACGAGGATTCTACTACGGCTCCTATCTTAATAAAGAAACCTGAAACGTAGGAGTCATCCTACTCCTAGCCCTAATAGCAACCGCCTTCGTAGGATACGTCCTGCCATGAGGACAGATATCATTCTGAGGAGCTACAGTTATTACAAACCTATTCTCAGCAATCCCATACATCGGACAAACACTAGTAGAATGAGCTTGAGGTGGATTCTCAGTAGACAATCCAACGCTAACCCGATTCTTCGCCCTACACTTCCTACTACCATTCGTAATCGCAGGACTAACACTAGTACATCTAACCTTCCTACACGAAACAGGATCAAACAACCCACTAGGAATCCCATCGGATTGCGATAAAATCCCATTCCACCCATACTACTCAATCAAAGACATCCTAGGATTTACACTAATACTAATCCCATTAGTCACCCTAGCCCTATTCTCCCCTAACCTACTAGGAGACCCAGAAAATTTCACGCCCGCCA
>Newtonia_amphichroa_MG990987_FMNH_396207_CYTB
ATGGCCCCCAACCTTCGTAAAAACCACCCTCTACTAAAAATCGTAAACGACTCCCTAATCGACCTACCAACTCCATCAAATATCTCAACCTGATGAAACTTTGGATCCCTACTAGGTCTATGCTTAATCACACAAATTGTAACAGGACTACTACTAGCTATACATTACACAGCAGACACCACTCTAGCCTTCAACTCTGTAGCCCACATATGCCGAAACGTACAATTCGGATGACTAATCCGTAACCTACATGCAAACGGAGCCTCATTCTTCTTCATCTGCATTTACCTACACATCGGACGAGGATTCTACTACGGCTCCTACCTGAATAAAGAAACCTGAAACGTAGGAGTTGTTCTGCTACTAGCCCTAATAGCAACTGCCTTCGTAGGATATGTCCTGCCATGAGGACAAATATCGTTCTGAGGAGCTACAGTAATCACTAACCTATTCTCAGCAATCCCATACATTGGACAAACACTAGTAGAATGAGCCTGAGGAGGATTCTCAGTAGACAATCCCACACTAACCCGATTCTTTGCCCTACACTTCCTACTACCATTCATTATTGCAGGACTAACACTAGTACACCTAACCTTCCTGCATGAAACAGGATCAAACAACCCACTAGGCATTCCATCAGACTGCGACAAAATCCCATTCCATCCATACTACTCAATCAAAGACATCCTAGGATTTACACTAATACTAATCCCACTAGTCACCCTAGCCCTATTCTCCCCTAACCTGCTAGGAGACCCAGAAAATTTCACGCCCGCCAACCC
>Newtonia_amphichroa_MG990994_MJR_416_CYTB
ATGGCCCCCAACCTTCGTAAAAACCACCCTCTACTAAAAATCGTAAACGACTCCCTAATCGACCTACCAACTCCATCAAATATCTCAGCCTGATGAAACTTTGGATCCCTACTAGGTCTATGCTTAATCACACAAATTGTAACAGGACTACTACTAGCTATACACTACACAGCAGACACCACTCTAGCCTTCAACTCTGTAGCCCACATATGCCGAAACGTACAATTCGGATGACTAATCCGTAACCTACATGCAAACGGAGCCTCATTCTTCTTCATCTGCATTTACCTACACATTGGACGAGGATTCTACTACGGCTCCTACCTGAATAAAGAAACCTGAAACGTAGGAGTTGTTCTGCTACTAGCCCTAATAGCAACTGCCTTCGTAGGATATGTCCTGCCATGAGGACAAATATCGTTCTGAGGAGCTACAGTAATCACTAACCTATTCTCAGCAATCCCATACATTGGACAAACACTAGTAGAATGAGCCTGAGGAGGATTCTCAGTAGACAATCCCACACTAACCCGATTCTTTGCCCTACACTTCCTACTACCATTCATTATTGCAGGACTAACACTAGTACACCTAACCTTCCTGCATGAAACAGGATCAAACAACCCACTAGGCATTCCATCAGACTGCGACAAAATCCCATTCCATCCATACTACTCAATCAAAGACATCCTAGGATTTACATTAATACTAATCCCACTAGTCACCCTAGCCCTATTCTCCCCTAACCTGCTAGGAGACCCAGAAAATTTCACGCCCGCCAACCC
>Newtonia_brunneicauda_MG991037_MJR_543_CYTB
ATGGCCCTCAATCTTCGTAAAAACCATCCCCTAATAAAAATCGTAAACGATTCCCTAATCGACCTACCAACCCCATCAAACATCTCAGCCTGATGAAACTTTGGATCCCTACTAGGAGTCTGCCTAATCACACAAATTGTAACAGGACTACTACTAGCCATACACTACACAGCAGACACCTCACTAGCCTTCAACTCCGTAGCACACATATGCCGAAACGTACAATTCGGATGATTAATCCGAAACCTACATGCAAACGGAGCCTCCTTCTTCTTCATCTGCATCTACCTACACATTGGACGAGGATTCTACTACGGCTCCTATCTTAATAAAGAAACCTGAAACGTAGGAGTCATCCTACTCCTAGCCCTAATAGCAACCGCCTTCGTAGGATACGTCCTGCCATGAGGACAGATATCATTCTGAGGAGCTACAGTTATTACAAACCTATTCTCAGCAATCCCATACATCGGACAAACACTAGTAGAATGAGCTTGAGGTGGATTCTCAGTAGACAATCCAACGCTAACCCGATTCTTCGCCCTACACTTCCTACTACCATTCGTAATTGCAGGACTAACACTAGTACATCTAACCTTCCTACACGAAACAGGATCAAACAACCCACTAGGAATCCCATCGGATTGCGATAAAATCCCATTCCACCCATACTACTCAATCAAAGACATCCTAGGATTTACACTAATACTAATCCCATTAGTCACCCTAGCCCTATTCTCCCCTAACCTACTAGGAGACCCAGAAAATTTCACGCCCGCCAACCC
>Newtonia_brunneicauda_MG991076_FMNH_436439_CYTB
ATGGCCCTCAATCTTCGTAAAAACCACCCCCTAATAAAAATCGTAAACGATTCCCTAATCGACCTACCAACACCATCAAACATCTCAGCCTGATGAAACTTTGGATCCCTGCTAGGAGTCTGCCTAATCACACAAATTGTAACAGGACTACTACTAGCCATACACTACACAGCAGACACCTCACTAGCCTTCAACTCCGTAGCACACATATGCCGAAACGTACAATTCGGATGATTAATCCGAAACCTACATGCAAACGGAGCCTCCTTCTTCTTCATCTGCATCTACCTACACATCGGACGAGGATTCTACTACGGCTCCTATCTTAATAAAGAAACCTGAAACGTAGGAGTCATCCTACTCCTAGCCCTAATAGCAACCGCCTTCGTAGGATACGTCCTGCCATGAGGACAGATATCATTCTGAGGAGCTACAGTTATTACAAACCTATTCTCAGCAATCCCATACATCGGACAAACACTAGTAGAATGAGCTTGAGGTGGATTCTCAGTAGACAATCCAACGCTAACCCGATTCTTCGCCCTACACTTCCTACTACCATTCGTAATCGCAGGACTAACACTAGTACATCTAACCTTCCTACACGAAACAGGATCAAACAACCCACTAGGAATCCCATCGGATTGCGATAAAATCCCATTCCACCCATACTACTCAATCAAAGACATCCTAGGATTTACACTAATACTAATCCCATTAGTCACCCTAGCCCTATTCTCCCCTAACCTACTAGGAGACCCAGAAAATTTCACGCCCGCCAACCC
>Newtonia_brunneicauda_MG991082_FMNH_436445_CYTB
ATGGCCCTCAATCTTCGTAAAAACCACCCCCTAATAAAAATCGTAAACGATTCCCTAATCGACCTACCAACACCATCAAACATCTCAGCCTGATGAAACTTTGGATCCCTGCTAGGAGTCTGCCTAATCACACAAATTGTAACAGGACTACTACTAGCCATACACTACACAGCAGACACCTCACTAGCCTTCAACTCCGTAGCACACATATGCCGAAACGTACAATTCGGATGATTAATCCGAAACCTACATGCAAACGGAGCCTCCTTCTTCTTCATCTGCATCTACCTACACATCGGACGAGGATTCTACTACGGCTCCTATCTTAATAAAGAAACCTGAAACGTAGGAGTCATCCTACTCCTAGCCCTAATAGCAACCGCCTTCGTAGGATACGTCCTGCCATGAGGACAGATATCATTCTGAGGAGCTACAGTTATTACAAACCTATTCTCAGCAATCCCATACATCGGACAAACACTAGTAGAATGAGCTTGAGGTGGATTCTCAGTAGACAATCCAACGCTAACCCGATTCTTCGCCCTACACTTCCTACTACCATTCGTAATCGCAGGACTAACACTAGTACATCTAACCTTCCTACACGAAACAGGATCAAACAACCCACTAGGAATCCCATCGGATTGCGATAAAATCCCATTCCACCCATACTACTCAATCAAAGACATCCTAGGATTTACACTAATACTAATCCCATTAGTCACCCTAGCCCTATTCTCCCCTAACCTACTAGGAGACCCAGAAAATTTCACGCCCGCCAACCC
>Newtonia_brunneicauda_MG991088_FMNH_436527_CYTB
ATGGCCCTCAATCTTCGTAAAAACCACCCCCTAATAAAAATCGTAAACGATTCCCTAATCGACCTACCAACCCCATCAAACATCTCAGCCTGATGAAACTTTGGATCCCTGCTAGGAGTCTGCCTAATTACACAAATTGTAACAGGACTACTACTAGCCATACACTACACAGCAGACACCTCACTAGCCTTTAACTCCGTAGCACACATATGCCGAAACGTACAATTCGGATGATTAATCCGAAACCTACATGCAAACGGAGCCTCCTTCTTCTTCATCTGCATCTACCTACACATTGGACGAGGATTCTACTACGGCTCCTATCTTAATAAAGAAACCTGAAACGTAGGAGTCATCCTACTCCTTGCCCTAATAGCAACCGCCTTCGTAGGATACGTCCTGCCATGAGGACAGATATCATTCTGAGGAGCTACAGTTATTACAAACCTATTCTCAGCAATCCCATACATCGGACAAACACTAGTAGAATGAGCTTGAGGTGGATTCTCAGTAGACAATCCAACTCTAACCCGATTCTTCGCCCTACACTTCCTACTACCATTCGTAATTGCAGGACTAACACTAGTACATCTAACCTTCCTACACGAAACAGGATCAAACAACCCACTAGGAATCCCATCGGATTGCGATAAAATCCCATTCCACCCATACTACTCAATCAAAGACATCCTAGGATTTACACTAATACTAATCCCATTAGTCACCCTAGCCCTATTCTCCCCTAACCTGCTAGGAGACCCAGAAAATTTCACGCCCGCCAACCC
>Newtonia_amphichroa_MG990970_MJR_770_CYTB
ATGGCCCCCAACCTTCGTAAAAACCACCCTCTACTAAAAATCGTAAACGACTCCCTAATCGACCTACCAACTCCATCAAATATCTCAGCCTGATGAAACTTTGGATCCCTACTAGGTCTATGCTTAATCACACAAATTGTAACAGGACTACTACTAGCTATACACTACACAGCAGACACCACTCTAGCCTTCAACTCTGTAGCCCACATATGCCGAAACGTACAATTCGGATGACTAATCCGTAACCTACATGCAAACGGAGCCTCATTCTTCTTCATCTGCATTTACCTACACATTGGACGAGGATTCTACTACGGCTCCTACCTGAATAAAGAAACCTGAAACGTAGGAGTTGTTCTGCTACTAGCCCTAATAGCAACTGCCTTCGTAGGATATGTCCTGCCATGAGGACAAATATCGTTCTGAGGAGCTACAGTAATCACTAACCTATTCTCAGCAATCCCATACATTGGACAAACACTAGTAGAATGAGCCTGAGGAGGATTCTCAGTAGACAATCCCACACTAACCCGATTCTTTGCCCTACACTTCCTACTACCATTCATTATTGCAGGACTAACACTAGTACACCTAACCTTCCTGCATGAAACAGGATCAAACAACCCACTAGGCATTCCATCAGACTGCGACAAAATCCCATTCCATCCATACTACTCAATCAAAGACATCCTAGGATTTACATTAATACTAATCCCACTAGTCACCCTAGCCCTATTTTCCCCTAACCTGCTAGGAGACCCAGAAAATTTCACGCCCGCCAACCCA
>Newtonia_brunneicauda_MG991070_FMNH_434460_CYTB
ATGGCCCTCAATCTTCGTAAAAACCACCCCCTAATAAAAATCGTAAACGATTCCCTAATCGACCTACCAACCCCATCAAACATCTCAGCCTGATGAAACTTTGGATCCCTGCTAGGAGTCTGCCTAATCACACAAATTGTAACAGGACTACTACTAGCCATACACTACACAGCAGACACCTCACTAGCCTTCAACTCCGTAGCACACATATGCCGAAACGTACAATTCGGATGATTAATCCGAAACCTACATGCAAACGGAGCCTCCTTCTTCTTCATCTGCATCTACCTACACATTGGACGAGGATTCTACTACGGCTCCTACCTTAATAAAGAAACCTGAAACGTAGGAGTTATCCTACTCCTAGCCCTAATAGCAACCGCCTTCGTAGGATACGTCCTGCCATGAGGACAGATATCATTCTGAGGGGCTACAGTTATTACAAACCTATTCTCAGCAATCCCATACATCGGACAAACACTAGTAGAATGAGCTTGAGGTGGATTCTCAGTAGACAACCCAACACTAACCCGATTCTTCGCCCTACACTTCCTACTACCATTCGTAATTGCAGGACTAACACTAGTTCACCTAACCTTCCTACACGAAACAGGATCAAACAACCCACTAGGAATCCCATCAGATTGCGATAAAATCCCATTCCACCCATACTACTCAATCAAAGACATCCTAGGATTTACACTAATACTAATCCCATTAGTCACCCTAGCTCTATTCTCCCCTAACCTGCTAGGAGACCCAGAAAATTTCACGCCCGCCAACCCA
>Newtonia_amphichroa_MG990945_MJR_624_CYTB
CGTAAAAACCACCCCCTACTAAAAATCGTAAACGATTCCCTAATCGACCTACCAACTCCACCAAACATCTCAGCCTGATGAAATTTTGGATCCCTACTAGGTCTATGCTTAATTACACAAATTGTAACAGGACTATTACTAGCTATACACTACACAGCAGACACCACTCTAGCCTTCAACTCTGTAGCACACATATGCCGAAACGTACAATTCGGATGACTAATCCGTAACCTACATGCAAACGGAGCCTCATTCTTCTTCATCTGCATTTACCTACACATTGGACGAGGATTCTACTACGGCTCCTACCTGAACAAAGAAACCTGAAACGTAGGAGTCATTCTGCTACTAGCCCTAATAGCAACTGCCTTCGTAGGATATGTCCTGCCATGAGGACAAATATCGTTCTGAGGAGCTACAGTAATCACTAACCTATTCTCAGCAATTCCATACATCGGACAAACACTAGTAGAATGAGCCTGAGGAGGATTCTCAGTAGACAACCCCACACTAACTCGATTCTTCGCCCTACACTTCCTACTACCATTCATTATTGCAGGACTAACACTAGTACACCTAACCTTCCTGCATGAAACAGGATCAAACAACCCACTAGGTATTCCATCAGATTGCGACAAAATCCCATTCCACCCATACTACTCAATCAAAGACATCCTAGGATTCACACTAATACTAATTCCACTAATCACCCTAGCCCTATTCTCCCCTAACCTGCTAGGAGACCCAGAAAATTTCACGCCCGCCAACCCACTAGCCACTCCTCCAC
>Newtonia_amphichroa_MG990960_MJR_464_CYTB
ATGGCCCCCAACCTTCGTAAAAACCACCCTCTACTAAAAATCGTAAACGACTCCCTAATCGACCTACCAACTCCATCAAATATCTCAGCCTGATGAAACTTTGGATCCCTACTAGGTCTATGCTTAATCACACAAATTGTAACAGGACTACTACTAGCTATACACTACACAGCAGACACCACTCTAGCCTTCAACTCTGTAGCCCACATATGCCGAAACGTACAATTCGGATGACTAATCCGTAACCTACATGCAAACGGAGCCTCATTCTTCTTCATCTGCATTTACCTACACATTGGACGAGGATTCTACTACGGCTCCTACCTGAATAAAGAAACCTGAAACGTAGGAGTTGTTCTGCTACTAGCCCTAATAGCAACTGCCTTCGTAGGATATGTCCTGCCATGAGGACAAATATCGTTCTGAGGAGCTACAGTAATCACTAACCTATTCTCAGCAATCCCATACATTGGACAAACACTAGTAGAATGAGCCTGAGGAGGATTCTCAGTAGACAATCCCACACTAACCCGATTCTTTGCCCTACACTTCCTACTACCATTCATTATTGCAGGACTAACACTAGTACACCTAACCTTCCTGCATGAAACAGGATCAAACAACCCACTAGGCATTCCATCAGACTGCGACAAAATCCCATTCCATCCATACTACTCAATCAAAGACATCCTAGGATTTACATTAATACTAATCCCACTAGTCACCCTAGCCCTATTCTCCCCTAACCTGCTAGGAGACCCAGAAAATTTCACGCCCGCCAACCCAC
>Newtonia_brunneicauda_MG991044_MJR_872_CYTB
ATGGCCCTCAATCTTCGTAAAAACCACCCCCTAATAAAAATCGTAAACGATTCCCTAATCGACCTACCAACACCATCAAACATCTCAGCCTGATGAAACTTTGGATCCCTGCTAGGAGTCTGCCTAATCACACAAATTGTAACAGGACTACTACTAGCCATACACTACACAGCAGACACCTCACTAGCCTTCAACTCCGTAGCACACATATGCCGAAACGTACAATTCGGATGATTAATCCGAAACCTACATGCAAACGGAGCCTCCTTCTTCTTCATCTGCATCTACCTACACATCGGACGAGGATTCTACTACGGCTCCTATCTTAATAAAGAAACCTGAAACGTAGGAGTCATCCTACTCCTAGCCCTAATAGCAACCGCCTTCGTAGGATACGTCCTGCCATGAGGACAGATATCATTCTGAGGAGCTACAGTTATTACAAACCTATTCTCAGCAATCCCATACATCGGACAAACACTAGTAGAATGAGCTTGAGGTGGATTCTCAGTAGACAATCCAACGCTAACCCGATTCTTCGCCCTACACTTCCTACTACCATTCGTAATCGCAGGACTAACACTAGTACATCTAACCTTCCTACACGAAACAGGATCAAACAACCCACTAGGAATCCCATCGGATTGCGATAAAATCCCATTCCACCCATACTACTCAATCAAAGACATCCTAGGATTTACACTAATACTAATCCCATTAGTCACCCTAGCCCTATTCTCCCCTAACCTACTAGGAGACCCAGAAAATTTCACGCCCGCCAACCCAC
>Newtonia_brunneicauda_MG991055_FMNH_352932_CYTB
ATGGCCCTCAATCTTCGTAAAAACCACCCCCTAATAAAAATCGTAAACGATTCCCTAATCGACCTACCAACCCCATCAAACATCTCAGCCTGATGAAACTTTGGATCCCTGCTAGGAGTCTGCCTAATCACACAAATTGTAACAGGACTACTACTAGCCATACACTACACAGCAGATACCTCACTAGCCTTTAACTCCGTAGCACACATATGCCGAAACGTACAATTCGGATGATTAATCCGAAACCTACATGCAAACGGAGCCTCCTTCTTCTTCATCTGCATCTACCTACACATTGGACGAGGATTCTACTACGGCTCCTATCTTAATAAAGAAACCTGAAACGTAGGAGTCATCCTACTCCTTGCCCTAATAGCAACCGCCTTCGTAGGATACGTCCTGCCATGAGGACAGATATCATTCTGAGGAGCTACAGTCATTACAAACCTATTCTCAGCAATCCCATACATCGGACAAACACTAGTAGAATGAGCTTGAGGTGGATTCTCAGTAGACAATCCAACTCTAACCCGATTCTTTGCCCTACACTTCCTACTACCATTCGTAATTGCAGGACTAACACTAGTACATCTAACTTTCCTACACGAAACAGGATCAAACAACCCACTAGGAATCCCATCGGATTGCGATAAAATCCCATTCCACCCATACTACTCAATCAAAGACATCCTAGGATTTACACTAATACTAATCCCATTAGTCACCCTAGCCCTATTCTCCCCTAACCTGCTAGGAGACCCAGAAAATTTCACGCCCGCCAACCCAC
>Newtonia_brunneicauda_MG991071_FMNH_434461_CYTB
ATGGCCCTCAATCTTCGTAAAAACCACCCCCTAATAAAAATCGTAAACGATTCCCTAATCGACCTACCAACCCCATCAAACATCTCAGCCTGATGAAACTTTGGATCCCTGCTAGGAGTCTGCCTAATCACACAAATTGTAACAGGACTACTACTAGCCATACACTACACAGCAGACACCTCACTAGCCTTCAACTCCGTAGCACACATATGCCGAAACGTACAATTCGGATGATTAATCCGAAACCTACATGCAAACGGAGCCTCCTTCTTCTTCATCTGCATCTACCTACACATTGGACGAGGATTCTACTACGGCTCCTACCTTAATAAAGAAACCTGAAACGTAGGAGTTATCCTACTCCTAGCCCTAATAGCAACCGCCTTCGTAGGATACGTCCTGCCATGAGGACAGATATCATTCTGAGGGGCTACAGTTATTACAAACCTATTCTCAGCAATCCCATACATCGGACAAACACTAGTAGAATGAGCTTGAGGTGGATTCTCAGTAGACAACCCAACACTAACCCGATTCTTCGCCCTACACTTCCTACTACCATTCGTAATTGCAGGACTAACACTAGTTCACCTAACCTTCCTACACGAAACAGGATCAAACAACCCACTAGGAATCCCATCAGATTGCGATAAAATCCCATTCCACCCATACTACTCAATCAAAGACATCCTAGGATTTACACTAATACTAATCCCATTAGTCACCCTAGCTCTATTCTCCCCTAACCTGCTAGGAGACCCAGAAAATTTCACGCCCGCCAACCCAC
>Newtonia_brunneicauda_MG991074_FMNH_436436_CYTB
ATGGCCCTCAATCTTCGTAAAAACCACCCCCTAATAAAAATCGTAAACGATTCCCTAATCGACCTACCAACACCATCAAACATCTCAGCCTGATGAAACTTTGGATCCCTGCTAGGAGTCTGCCTAATCACACAAATTGTAACAGGACTACTACTAGCCATACACTACACAGCAGACACCTCACTAGCCTTCAACTCCGTAGCACACATATGCCGAAACGTACAATTCGGATGATTAATCCGAAACCTACATGCAAACGGAGCCTCCTTCTTCTTCATCTGCATCTACCTACACATCGGACGAGGATTCTACTACGGCTCCTATCTTAATAAAGAAACCTGAAACGTAGGAGTCATCCTACTCCTAGCCCTAATAGCAACCGCCTTCGTAGGATACGTCCTGCCATGAGGACAGATATCATTCTGAGGAGCTACAGTTATTACAAACCTATTCTCAGCAATCCCATACATCGGACAAACACTAGTAGAATGAGCTTGAGGTGGATTCTCAGTAGACAATCCAACGCTAACCCGATTCTTCGCCCTACACTTCCTACTACCATTCGTAATCGCAGGACTAACACTAGTACATCTAACCTTCCTACACGAAACAGGATCAAACAACCCACTAGGAATCCCATCGGATTGCGATAAAATCCCATTCCACCCATACTACTCAATCAAAGACATCCTAGGATTTACACTAATACTAATCCCATTAGTCACCCTAGCCCTATTCTCCCCTAACCTACTAGGAGACCCAGAAAATTTCACGCCCGCCAACCCAC
>Newtonia_amphichroa_MG990997_MJR_707_CYTB
ATGGCCCCCAACCTTCGTAAAAACCACCCTCTACTAAAAATCGTAAACGACTCCCTAATCGACCTACCAACTCCATCAAATATCTCAGCCTGATGAAACTTTGGATCCCTACTAGGTCTATGCTTAATCACACAAATTGTAACAGGACTACTACTAGCTATACACTACACAGCAGACACCACTCTAGCCTTCAACTCTGTAGCCCACATATGCCGAAACGTACAATTCGGATGACTAATCCGTAACCTACATGCAAACGGAGCCTCATTCTTCTTCATCTGCATTTACCTACACATTGGACGAGGATTCTACTACGGCTCCTACCTGAATAAAGAAACCTGAAACGTAGGAGTTGTTCTGCTACTAGCCCTAATAGCAACTGCCTTCGTAGGATATGTCCTGCCATGAGGACAAATATCGTTCTGAGGAGCTACAGTAATCACTAACCTATTCTCAGCAATCCCATACATTGGACAAACACTAGTAGAATGAGCCTGAGGAGGATTCTCAGTAGACAATCCCACACTAACCCGATTCTTTGCCCTACACTTCCTACTACCATTCATTATTGCAGGACTAACACTAGTACACCTAACCTTCCTGCATGAAACAGGATCAAACAACCCACTAGGCATTCCATCAGACTGCGACAAAATCCCATTCCATCCATACTACTCAATCAAAGACATCCTAGGATTTACATTAATACTAATCCCACTAGTCACCCTAGCCCTATTTTCCCCTAACCTGCTAGGAGACCCAGAAAATTTCACGCCCGCCAACCCACT
>Newtonia_brunneicauda_MG991036_MJR_528_CYTB
ATGGCCCTCAATCTTCGTAAAAACCACCCCCTAATAAAAATCGTAAACGATTCCCTAATCGACCTACCAACCCCATCAAACATCTCAGCCTGATGAAACTTTGGATCCCTGCTAGGAGTCTGCCTAATCACACAAATTGTAACAGGACTACTACTAGCCATACACTACACAGCAGACACCTCACTAGCCTTTAACTCCGTAGCACACATATGCCGAAACGTACAATTCGGATGATTAATCCGAAACCTACATGCAAACGGAGCCTCCTTCTTCTTCATCTGCATCTACCTACACATTGGACGAGGATTCTACTACGGCTCCTATCTTAATAAAGAAACCTGAAACGTAGGAGTCATCCTACTCCTTGCCCTAATAGCAACCGCCTTCGTAGGATACGTCCTGCCATGAGGACAGATATCATTCTGAGGAGCTACAGTTATTACAAACCTATTCTCAGCAATCCCATACATCGGACAAACACTAGTAGAATGAGCTTGAGGTGGATTCTCAGTAGACAATCCAACTCTAACCCGATTCTTCGCCCTACACTTCCTACTACCATTCGTAATTGCAGGACTAACACTAGTACATCTAACCTTCCTACACGAAACAGGATCAAACAACCCACTAGGAATCCCATCGGATTGCGATAAAATCCCATTCCACCCATACTACTCAATCAAAGACATCCTAGGATTTACACTAATACTAATCCCATTAGTCACCCTAGCCCTATTCTCCCCTAACCTGCTAGGAGACCCAGAAAATTTCACGCCCGCCAACCCACT
>Newtonia_amphichroa_MG990966_MJR_716_CYTB
ATGGCCCCCAACCTTCGTAAAAACCACCCTCTACTAAAAATCGTAAACGACTCCCTAATCGACCTACCAACTCCATCAAATATCTCAGCCTGATGAAACTTTGGATCCCTACTAGGTCTATGCTTAATCACACAAATTGTAACAGGACTACTACTAGCTATACACTACACAGCAGACACCACTCTAGCCTTCAACTCTGTAGCCCACATATGCCGAAACGTACAATTCGGATGACTAATCCGTAACCTACATGCAAACGGAGCCTCATTCTTCTTCATCTGCATTTACCTACACATTGGACGAGGATTCTACTACGGCTCCTACCTGAATAAAGAAACCTGAAACGTAGGAGTTGTTCTGCTACTAGCCCTAATAGCAACTGCCTTCGTAGGATATGTCCTGCCATGAGGACAAATATCGTTCTGAGGAGCTACAGTAATCACTAACCTATTCTCAGCAATCCCATACATTGGACAAACACTAGTAGAATGAGCCTGAGGAGGATTCTCAGTAGACAATCCCACACTAACCCGATTCTTTGCCCTACACTTCCTACTACCATTCATTATTGCAGGACTAACACTAGTACACCTAACCTTCCTGCATGAAACAGGATCAAACAACCCACTAGGCATTCCATCAGACTGCGACAAAATCCCATTCCATCCATACTACTCAATCAAAGACATCCTAGGATTTACATTAATACTAATCCCACTAGTCACCCTAGCCCTATTTTCCCCTAACCTGCTAGGAGACCCAGAAAATTTCACGCCCGCCAACCCACTA
>Newtonia_amphichroa_MG991006_FMNH_393373_CYTB
ATGGCCCCCAACCTTCGTAAAAACCACCCTCTACTAAAAATCGTAAACGACTCCCTAATCGACCTACCAACTCCATCAAATATCTCAACCTGATGAAACTTTGGATCCCTACTAGGTCTATGCTTAATCACACAAATTGTAACAGGACTACTACTAGCTATACACTACACAGCAGACACCACTCTAGCCTTCAACTCTGTAGCCCACATATGCCGAAACGTACAATTCGGATGACTAATCCGTAACCTACATGCAAACGGAGCCTCATTCTTCTTCATCTGCATTTACCTACACATCGGACGAGGATTCTACTACGGCTCCTACCTGAATAAAGAAACCTGAAACGTAGGAGTTGTTCTGCTACTAGCCCTAATAGCAACTGCCTTCGTAGGATATGTCCTGCCATGAGGACAAATATCGTTCTGAGGAGCTACAGTAATCACCAACCTATTCTCAGCAATCCCATACATTGGACAAACACTAGTAGAATGAGCCTGAGGGGGATTCTCAGTAGACAATCCCACACTAACCCGATTCTTTGCCCTACACTTCCTACTACCATTCATTATTGCAGGACTAACACTAGTACACCTAACCTTCCTGCATGAAACGGGATCAAACAACCCACTAGGCATTCCATCAGACTGCGACAAAATCCCATTCCATCCATACTACTCAATCAAAGACATCCTAGGATTTACACTAATACTAATCCCACTAGTCACCCTAGCCCTATTCTCCCCTAACCTGCTAGGAGACCCAGAAAATTTCACGCCCGCCAACCCACTA
>Newtonia_brunneicauda_MG991048_MJR_938_CYTB
ATGGCCCTCAATCTTCGTAAAAACCACCCCCTAATAAAAATCGTAAACGATTCCCTAATCGACCTACCAACCCCATCAAACATCTCAGCCTGATGAAACTTTGGATCCCTGCTAGGAGTCTGCCTAATCACACAAATTGTAACAGGACTACTACTAGCCATACACTACACAGCAGACACTTCACTAGCCTTCAACTCCGTAGCACACATATGCCGAAACGTACAATTCGGATGATTAATCCGAAACCTACATGCAAACGGAGCCTCCTTCTTCTTCATCTGCATCTACCTACACATTGGACGAGGATTCTACTACGGCTCCTATCTTAATAAAGAAACCTGAAACGTAGGAGTTATCCTACTCCTAGCCCTAATAGCAACCGCCTTCGTAGGATACATCCTGCCATGAGGACAGATATCATTCTGAGGAGCTACAGTTATTACAAACCTATTCTCAGCAATCCCATACATCGGACAAACACTAGTAGAATGAGCTTGAGGTGGATTCTCAGTAGACAACCCAACACTAACCCGATTCTTCGCCCTACACTTCCTACTACCATTCGTAATTGCAGGACTAACACTAGTTCATCTAACCTTCCTACACGAAACAGGATCAAACAACCCACTAGGAATCCCATCAGATTGCGACAAAATCCCATTCCACCCATACTACTCAATCAAAGACATCCTAGGATTTACACTAATACTAATCCCACTAGTCACCCTAGCCCTATTCTCCCCTAACCTGCTAGGAGACCCAGAAAATTTCACGCCCGCCAACCCACTA
>Newtonia_brunneicauda_MG991075_FMNH_436437_CYTB
ATGGCCCTCAATCTTCGTAAAAACCACCCCCTAATAAAAATCGTAAACGATTCCCTAATCGACCTACCAACCCCATCAAACATCTCAGCCTGATGAAACTTTGGATCCCTGCTAGGAGTCTGCCTAATCACACAAATTGTAACAGGACTACTACTAGCCATACACTACACAGCAGACACCTCACTAGCCTTCAACTCCGTAGCACACATATGCCGAAACGTACAATTCGGATGATTAATCCGAAACCTACATGCAAACGGAGCCTCCTTCTTCTTCATCTGCATCTACCTACACATTGGACGAGGATTCTACTACGGCTCCTATCTTAATAAAGAAACCTGAAACGTAGGAGTTATCCTACTCCTAGCCCTAATAGCAACCGCCTTCGTAGGATACGTCCTGCCATGAGGACAGATATCATTCTGAGGAGCTACAGTCATTACAAACCTATTCTCAGCAATCCCATACATCGGACAAACACTAGTAGAATGAGCTTGAGGTGGATTCTCAGTAGACAACCCAACACTAACCCGATTCTTCGCCCTACACTTCCTACTACCATTCGTAATTGCAGGACTAACACTAGTTCATCTAACCTTCCTACACGAAACAGGATCAAACAACCCACTAGGAATCCCATCAGATTGCGACAAAATCCCATTCCACCCATACTACTCAATCAAAGACATCCTAGGATTTACACTAATACTAATCCCACTAGTCACCCTAGCCCTATTCTCCCCTAACCTGCTAGGAGACCCAGAAAATTTCACGCCCGCCAACCCACTA
>Newtonia_amphichroa_MG990956_MJR_366_CYTB
ATGGCCCCCAACCTTCGTAAAAACCACCCTCTACTAAAAATCGTAAACGACTCCCTAATCGACCTACCAACTCCATCAAATATCTCAGCCTGATGAAACTTTGGATCCCTACTAGGTCTATGCTTAATCACACAAATTGTAACAGGACTACTACTAGCTATACACTACACAGCAGACACCACTCTAGCCTTCAACTCTGTAGCCCACATATGCCGAAACGTACAATTCGGATGACTAATCCGTAACCTACATGCAAACGGAGCCTCATTCTTCTTCATCTGCATTTACCTACACATTGGACGAGGATTCTACTACGGCTCCTACCTGAATAAAGAAACCTGAAACGTAGGAGTTGTTCTGCTACTAGCCCTAATAGCAACTGCCTTCGTAGGATATGTCCTGCCATGAGGACAAATATCGTTCTGAGGAGCTACAGTAATCACTAACCTATTCTCAGCAATCCCATACATTGGACAAACACTAGTAGAATGAGCCTGAGGAGGATTCTCAGTAGACAATCCCACACTAACCCGATTCTTTGCCCTACACTTCCTACTACCATTCATTATTGCAGGACTAACACTAGTACACCTAACCTTCCTGCATGAAACAGGATCAAACAACCCACTAGGCATTCCATCAGACTGCGACAAAATCCCATTCCATCCATACTACTCAATCAAAGACATCCTAGGATTTACATTAATACTAATCCCACTAGTCACCCTAGCCCTATTCTCCCCTAACCTGCTAGGAGACCCAGAAAATTTCACGCCCGCCAACCCACTAG
>Newtonia_amphichroa_MG990969_MJR_753_CYTB
ATGGCCCCCAACCTTCGTAAAAACCACCCTCTACTAAAAATCGTAAACGACTCCCTAATCGACCTACCAACTCCATCAAATATCTCAGCCTGATGAAACTTTGGATCCCTACTAGGTCTATGCTTAATCACACAAATTGTAACAGGACTACTACTAGCTATACACTACACAGCAGACACCACTCTAGCCTTCAACTCTGTAGCCCACATATGCCGAAACGTACAATTCGGATGACTAATCCGTAACCTACATGCAAACGGAGCCTCATTCTTCTTCATCTGCATTTACCTACACATTGGACGAGGATTCTACTACGGCTCCTACCTGAATAAAGAAACCTGAAACGTAGGAGTTGTTCTGCTACTAGCCCTAATAGCAACTGCCTTCGTAGGATATGTCCTGCCATGAGGACAAATATCGTTCTGAGGAGCTACAGTAATCACTAACCTATTCTCAGCAATCCCATACATTGGACAAACACTAGTAGAATGAGCCTGAGGAGGATTCTCAGTAGACAATCCCACACTAACCCGATTCTTTGCCCTACACTTCCTACTACCATTCATTATTGCAGGACTAACACTAGTACACCTAACCTTCCTGCATGAAACAGGATCAAACAACCCACTAGGCATTCCATCAGACTGCGACAAAATCCCATTCCATCCATACTACTCAATCAAAGACATCCTAGGATTTACATTAATACTAATCCCACTAGTCACCCTAGCCCTATTCTCCCCTAACCTGCTAGGAGACCCAGAAAATTTCACGCCCGCCAACCCACTAG
>Newtonia_amphichroa_MG990973_MJR_821_CYTB
ATGGCCCCCAACCTTCGTAAAAACCACCCTCTACTAAAAATCGTAAACGACTCCCTAATCGACCTACCAACTCCATCAAATATCTCAGCCTGATGAAACTTTGGATCCCTACTAGGTCTATGCTTAATCACACAAATTGTAACAGGACTACTACTAGCTATACACTACACAGCAGACACCACTCTAGCCTTCAACTCTGTAGCCCACATATGCCGAAACGTACAATTCGGATGACTAATCCGTAACCTACATGCAAACGGAGCCTCATTCTTCTTCATCTGCATTTACCTACACATTGGACGAGGATTCTACTACGGCTCCTACCTGAATAAAGAAACCTGAAACGTAGGAGTTGTTCTGCTACTAGCCCTAATAGCAACTGCCTTCGTAGGATATGTCCTGCCATGAGGACAAATATCGTTCTGAGGAGCTACAGTAATCACTAACCTATTCTCAGCAATCCCATACATTGGACAAACACTAGTAGAATGAGCCTGAGGAGGATTCTCAGTAGACAATCCCACACTAACCCGATTCTTTGCCCTACACTTCCTACTACCATTCATTATTGCAGGACTAACACTAGTACACCTAACCTTCCTGCATGAAACAGGATCAAACAACCCACTAGGCATTCCATCAGACTGCGACAAAATCCCATTCCATCCATACTACTCAATCAAAGACATCCTAGGATTTACATTAATACTAATCCCACTAGTCACCCTAGCCCTATTCTCCCCTAACCTGCTAGGAGACCCAGAAAATTTCACGCCCGCCAACCCACTAG
>Newtonia_amphichroa_MG990986_FMNH_396203_CYTB
ATGGCCCCCAACCTTCGTAAAAACCACCCTCTACTAAAAATCGTAAACGACTCCCTAATCGACCTACCAACTCCATCAAATATCTCAGCCTGATGAAACTTTGGATCCCTACTAGGTCTATGCTTAATCACACAAATTGTAACAGGACTACTACTAGCTATACACTACACAGCAGACACCACTCTAGCCTTCAACTCTGTAGCCCACATATGCCGAAACGTACAATTCGGATGACTAATCCGTAACCTACATGCAAACGGAGCCTCATTCTTCTTCATCTGCATTTACCTACACATTGGACGAGGATTCTACTACGGCTCCTACCTGAATAAAGAAACCTGAAACGTAGGAGTTGTTCTGCTACTAGCCCTAATAGCAACTGCCTTCGTAGGATATGTCCTGCCATGAGGACAAATATCGTTCTGAGGAGCTACAGTAATCACTAACCTATTCTCAGCAATCCCATACATTGGACAAACACTAGTAGAATGAGCCTGAGGAGGATTCTCAGTAGACAATCCCACACTAACCCGATTCTTTGCCCTACACTTCCTACTACCATTCATTATTGCAGGACTAACACTAGTACACCTAACCTTCCTGCATGAAACAGGATCAAACAACCCACTAGGCATTCCATCAGACTGCGACAAAATCCCATTCCATCCATACTACTCAATCAAAGACATCCTAGGATTTACATTAATACTAATCCCACTAGTCACCCTAGCCCTATTCTCCCCTAACCTGCTAGGAGACCCAGAAAATTTCACGCCCGCCAACCCACTAG
>Newtonia_brunneicauda_MG991023_MJR_312_CYTB
ATGGCCCTCAATCTTCGTAAAAACCACCCCCTAATAAAAATCGTAAACGATTCCCTAATCGACCTACCAACCCCATCAAACATCTCAGCCTGATGAAACTTTGGATCCCTGCTAGGAGTCTGCCTAATCACACAAATTGTAACAGGACTACTACTAGCCATACACTACACAGCAGACACCTCACTAGCCTTTAACTCCGTAGCACACATATGCCGAAACGTACAATTCGGATGATTAATCCGAAACCTACATGCAAACGGAGCCTCCTTCTTCTTCATCTGCATCTACCTACACATTGGACGAGGATTCTACTACGGCTCCTATCTCAATAAAGAAACCTGAAACGTAGGAGTCATCCTACTCCTTGCCCTAATAGCAACCGCCTTCGTAGGATACGTCCTGCCATGAGGACAGATATCATTCTGAGGAGCTACAGTTATTACAAACCTATTCTCAGCAATCCCATACATCGGACAAACACTAGTAGAATGAGCTTGAGGTGGATTCTCAGTAGACAATCCAACTCTAACCCGATTCTTCGCCCTACACTTCCTACTACCATTCGTAATTGCAGGACTAACACTAGTACATCTAACCTTCCTACACGAAACAGGATCAAACAACCCACTAGGAATCCCATCGGATTGCGATAAAATCCCATTCCACCCATACTACTCAATCAAAGACATCCTAGGATTTACACTAATACTAATCCCATTAGTCACCCTAGCCCTATTCTCCCCTAACCTGCTAGGAGACCCAGAAAATTTCACGCCCGCCAACCCACTAG
>Newtonia_brunneicauda_MG991028_MJR_370_CYTB
ATGGCCCTCAATCTTCGTAAAAACCACCCCCTAATAAAAATCGTAAACGATTCCCTAATCGACCTACCAACCCCATCAAACATCTCAGCCTGATGAAACTTTGGATCCCTGCTAGGAGTCTGCCTAATCACACAAATTGTAACAGGACTACTACTAGCCATACACTACACAGCAGACACCTCACTAGCCTTTAACTCCGTAGCACACATATGCCGAAACGTACAATTCGGATGATTAATCCGAAACCTACATGCAAACGGAGCCTCCTTCTTCTTCATCTGCATCTACCTACACATTGGACGAGGATTCTACTACGGCTCCTATCTTAATAAAGAAACCTGAAACGTAGGAGTCATCCTACTCCTTGCCCTAATAGCAACCGCCTTCGTAGGATACGTCCTGCCATGAGGACAGATATCATTCTGAGGAGCTACAGTTATTACAAACCTATTCTCAGCAATCCCATACATCGGACAAACACTAGTAGAATGAGCTTGAGGTGGATTCTCAGTAGACAATCCAACTCTAACCCGATTCTTCGCCCTACACTTCCTACTACCATTCGTAATTGCAGGACTAACACTAGTACATCTAACCTTCCTACACGAAACAGGATCAAACAACCCACTAGGAATCCCATCGGATTGCGATAAAATCCCATTCCACCCATACTACTCAATCAAAGACATCCTAGGATTTACACTAATACTAATCCCATTAGTCACCCTAGCCCTATTCTCCCCTAACCTGCTAGGAGACCCAGAAAATTTCACGCCCGCCAACCCACTAG
>Newtonia_amphichroa_MG990952_MJR_1080_CYTB
ATGGCCCCCAACCTTCGTAAAAACCACCCTCTACTAAAAATCGTAAACGACTCCTTAATCGACCTACCAACTCCATCAAATATCTCAACCTGATGAAACTTTGGATCCCTACTAGGTCTATGCTTAATCACACAAATTGTAACAGGACTACTACTAGCTATACACTACACAGCAGACACCACTCTAGCCTTCAACTCTGTAGCCCACATATGCCGAAACGTACAATTCGGATGACTAATCCGTAACCTACATGCAAACGGAGCCTCATTCTTCTTCATCTGCATTTACCTACACATCGGACGAGGATTCTACTACGGCTCCTACCTGAATAAAGAAACCTGAAACGTAGGAGTTGTTCTGCTACTAGCCCTAATAGCAACTGCCTTCGTAGGATATGTCCTGCCATGAGGACAAATATCGTTCTGAGGAGCTACAGTAATCACTAACCTATTCTCAGCAATCCCATACATTGGACAAACACTAGTAGAATGAGCCTGAGGAGGATTCTCAGTAGACAATCCCACACTAACCCGATTCTTTGCCCTACACTTCCTACTACCATTCATTATTGCAGGACTAACACTAGTACACCTAACCTTCCTGCATGAAACAGGATCAAACAACCCACTAGGCATTCCATCAGACTGCGACAAAATCCCATTCCATCCATACTACTCAATCAAAGACATCCTAGGATTTACACTAATACTAATCCCACTAGTCACCCTAGCCCTATTCTCCCCTAACCTGCTAGGAGACCCAGAAAATTTCACGCCCGCCAACCCACTAGCC
>Newtonia_brunneicauda_MG991025_MJR_318_CYTB
ATGGCCCTCAATCTTCGTAAAAACCACCCCCTAATAAAAATCGTAAACGATTCCCTAATCGACCTACCAACCCCATCAAACATCTCAGCCTGATGAAACTTTGGATCCCTGCTAGGAGTCTGCCTAATCACACAAATTGTAACAGGACTACTACTAGCCATACACTACACAGCAGACACCTCACTAGCCTTCAACTCCGTAGCACACATATGCCGAAACGTACAATTCGGATGATTAATCCGAAACCTACATGCAAACGGAGCCTCCTTCTTCTTCATCTGCATCTACCTACACATTGGACGAGGATTCTACTACGGCTCCTACCTTAATAAAGAAACCTGAAACGTAGGAGTTATCCTACTCCTAGCCCTAATAGCAACCGCCTTCGTAGGATACGTCCTGCCATGAGGACAGATATCATTCTGAGGGGCTACAGTTATTACAAACCTATTCTCAGCAATCCCATACATCGGACAAACACTAGTAGAATGAGCTTGAGGTGGATTCTCAGTAGACAACCCAACACTAACCCGATTCTTCGCCCTACACTTCCTACTACCATTCGTAATTGCAGGACTAACACTAGTTCACCTAACCTTCCTACACGAAACAGGATCAAACAACCCACTAGGAATCCCATCAGATTGCGATAAAATCCCATTCCACCCATACTACTCAATCAAAGACATCCTAGGATTTACACTAATACTAATCCCATTAGTCACCCTAGCTCTATTCTCCCCTAACCTGCTAGGAGACCCAGAAAATTTCACGCCCGCCAACCCACTAGCC
>Newtonia_brunneicauda_MG991027_MJR_344_CYTB
ATGGCCCTCAATCTTCGTAAAAACCACCCCCTAATAAAAATCGTAAACGATTCCCTAATCGACCTACCAACCCCATCAAACATCTCAGCCTGATGAAACTTTGGATCCCTGCTAGGAGTCTGCCTAATCACACAAATTGTAACAGGACTACTACTAGCCATACACTACACAGCAGACACCTCACTAGCCTTCAACTCCGTAGCACACATATGCCGAAACGTACAATTCGGATGATTAATCCGAAACCTACATGCAAACGGAGCCTCCTTCTTCTTCATCTGCATCTACCTACACATTGGACGAGGATTCTACTACGGCTCCTACCTTAATAAAGAAACCTGAAACGTAGGAGTTATCCTACTCCTAGCCCTAATAGCAACCGCCTTCGTAGGATACGTCCTGCCATGAGGACAGATATCATTCTGAGGGGCTACAGTTATTACAAACCTATTCTCAGCAATCCCATACATCGGACAAACACTAGTAGAATGAGCTTGAGGTGGATTCTCAGTAGACAACCCAACACTAACCCGATTCTTCGCCCTACACTTCCTACTACCATTCGTAATTGCAGGACTAACACTAGTTCACCTAACCTTCCTACACGAAACAGGATCAAACAACCCACTAGGAATCCCATCAGATTGCGATAAAATCCCATTCCACCCATACTACTCAATCAAAGACATCCTAGGATTTACACTAATACTAATCCCATTAGTCACCCTAGCCCTATTCTCCCCTAACCTGCTAGGAGACCCAGAAAATTTCACGCCCGCCAACCCACTAGCC
>Newtonia_brunneicauda_MG991040_MJR_580_CYTB
ATGGCCCTCAATCTTCGTAAAAACCACCCCCTAATAAAAATCGTAAACGATTCCCTAATCGACCTACCAACCCCATCAAACATCTCAGCCTGATGAAACTTTGGATCCCTGCTAGGAGTCTGCCTAATCACACAAATTGTAACAGGACTACTACTAGCCATACACTACACAGCAGACACCTCACTGGCCTTCAACTCCGTGGCACACATATGCCGAAACGTACAATTCGGATGATTAATCCGAAACCTACATGCAAACGGAGCCTCCTTCTTCTTCATCTGCATCTACCTACACATCGGACGAGGATTCTACTACGGTTCCTATCTTAACAAAGAAACCTGAAACGTAGGAGTCATCCTACTCCTTGCCCTAATAGCAACCGCCTTCGTAGGATACGTCCTGCCATGAGGACAGATATCATTCTGAGGAGCTACAGTTATTACAAACCTATTCTCAGCAATCCCATACATCGGACAAACACTAGTAGAATGAGCTTGAGGTGGATTCTCAGTAGACAATCCAACTCTGACCCGATTCTTCGCCCTACACTTCCTACTACCATTCGTAATTGCAGGACTAACACTAGTACATCTAACCTTCCTACACGAAACAGGATCAAACAACCCACTAGGAATCCCATCGGACTGCGATAAAATCCCATTCCACCCATACTACTCAATCAAAGACATCCTAGGATTTACACTAATACTAATCCCACTAGTCACCCTAGCCCTATTCTCCCCTAACCTGCTAGGAGACCCAGAAAATTTCACGCCCGCCAACCCACTAGCC
>Newtonia_brunneicauda_MG991056_FMNH_352933_CYTB
ATGGCCCTCAATCTTCGTAAAAACCACCCCCTAATAAAAATCGTAAACGATTCCCTAATCGACCTACCAACCCCATCAAACATCTCAGCCTGATGAAACTTTGGATCCCTGCTAGGAGTCTGCCTAATCACACAAATTGTAACAGGACTACTACTAGCCATACACTACACAGCAGACACCTCACTAGCCTTCAACTCCGTAGCACACATATGCCGAAACGTACAATTCGGATGATTAATCCGAAACCTACATGCAAACGGAGCCTCCTTCTTCTTCATCTGCATCTACCTACACATTGGACGAGGATTCTACTACGGCTCCTACCTTAATAAAGAAACCTGAAACGTAGGAGTTATCCTACTCCTAGCCCTAATAGCAACCGCCTTCGTAGGATACGTCCTGCCATGAGGACAGATATCATTCTGAGGGGCTACAGTTATTACAAACCTATTCTCAGCAATCCCATACATCGGACAAACACTAGTAGAATGAGCTTGAGGTGGATTCTCAGTAGACAACCCAACACTAACCCGATTCTTCGCCCTACACTTCCTACTACCATTCGTAATTGCAGGACTAACACTAGTTCACCTAACCTTCCTACACGAAACAGGATCAAACAACCCACTAGGAATCCCATCAGATTGCGATAAAATCCCATTCCACCCATACTACTCAATCAAAGACATCCTAGGATTTACACTAATACTAATCCCATTAGTCACCCTAGCCCTATTCTCCCCTAACCTGCTAGGAGACCCAGAAAATTTCACGCCCGCCAACCCACTAGCC
>Newtonia_brunneicauda_MG991078_FMNH_436441_CYTB
ATGGCCCTCAATCTTCGTAAAAACCACCCCCTAATAAAAATCGTAAACGATTCCCTAATCGACCTACCAACACCATCAAACATCTCAGCCTGATGAAACTTTGGATCCCTGCTAGGAGTCTGCCTAATCACACAAATTGTAACAGGACTACTACTAGCCATACACTACACAGCAGACACCTCACTAGCCTTCAACTCCGTAGCACACATATGCCGAAACGTACAATTCGGATGATTAATCCGAAACCTACATGCAAACGGAGCCTCCTTCTTCTTCATCTGCATCTACCTACACATCGGACGAGGATTCTACTACGGCTCCTATCTTAATAAAGAAACCTGAAACGTAGGAGTCATCCTACTCCTAGCCCTAATAGCAACCGCCTTCGTAGGATACGTCCTGCCATGAGGACAGATATCATTCTGAGGAGCTACAGTTATTACAAACCTATTCTCAGCAATCCCATACATCGGACAAACACTAGTAGAATGAGCTTGAGGTGGATTCTCAGTAGACAATCCAACGCTAACCCGATTCTTCGCCCTACACTTCCTACTACCATTCGTAATCGCAGGACTAACACTAGTACATCTAACCTTCCTACACGAAACAGGATCAAACAACCCACTAGGAATCCCATCAGATTGCGATAAAATCCCATTCCACCCATACTACTCAATCAAAGACATCCTAGGATTTACACTAATACTAATCCCATTAGTCACCCTAGCCCTATTCTCCCCTAACCTACTAGGAGACCCAGAAAATTTCACGCCCGCCAACCCACTGGCC
>Newtonia_archboldi_MG991092_MJR_958_CYTB
ATGGCCCTCAATCTTCGTAAAAATCACCCCCTACTAAAAATCGTAAACGACTCCCTAATTGATCTTCCTACCCCATCCAACATCTCAGCCTGATGAAACTTTGGATCTCTACTAGGCGTATGCCTAGTAACACAAATTGTAACAGGACTACTACTAGCCATACACTACACAGCAGACACCACCTTAGCCTTCAACTCCGTAGCACACATATGCCGAAATGTCCAATTTGGATGACTAATTCGAAACCTACACGCAAACGGAGCCTCATTCTTCTTCATCTGCATATACCTTCACATCGGACGAGGATTTTACTACGGATCTTACCTAAACAAAGAAACCTGAAACGTAGGAGTTATCCTACTCCTAGCCCTAATAGCAACCGCCTTTGTTGGTTACGTCCTACCATGAGGACAAATATCATTCTGAGGGGCTACAGTAATCACCAACCTATTCTCAGCAATCCCGTACGTAGGACAAACACTAGTAGAATGAGCCTGAGGTGGTTTCTCAGTAGACAACCCCACACTAACACGATTCTTCGCCCTACACTTCCTACTTCCATTCGTAATCGCAGGACTAACATTAGTCCACCTCACTTTCTTACATGAAACAGGATCAAACAACCCACTAGGAATCCCATCAGACTGCGACAAAATCCCATTCCACCCATACTACTCAATCAAAGACATCCTAGGATTTGCACTAATACTAATCCCACTAGTCACCCTAGCCTTATTCTCCCCAAACCTCCTAGGAGACCCCGAAAATTTTACGCCCGCCAACCCACTAGCC
>Newtonia_archboldi_MG991093_MJR_959_CYTB
ATGGCCCTCAATCTTCGTAAAAATCACCCCCTACTAAAAATCGTAAACGACTCCCTAATTGATCTTCCTACCCCATCCAACATCTCAGCCTGATGAAACTTTGGATCTCTACTAGGCGTATGCCTAGTAACACAAATTGTAACAGGACTACTACTAGCCATACACTACACAGCAGACACCACCTTAGCCTTCAACTCCGTAGCACACATATGCCGAAATGTCCAATTTGGATGACTAATTCGAAACCTACACGCAAACGGAGCCTCATTCTTCTTCATCTGCATATACCTTCACATCGGACGAGGATTTTACTACGGATCTTACCTAAACAAAGAAACCTGAAACGTAGGAGTTATCCTACTCCTAGCCCTAATAGCAACCGCCTTTGTTGGTTACGTCCTACCATGAGGACAAATATCATTCTGAGGGGCTACAGTAATCACCAACCTATTCTCAGCAATCCCGTACGTAGGACAAACACTAGTAGAATGAGCCTGAGGTGGTTTCTCAGTAGACAACCCCACACTAACACGATTCTTCGCCCTACACTTCCTACTTCCATTCGTAATCGCAGGACTAACATTAGTCCACCTCACTTTCTTACATGAAACAGGATCAAACAACCCACTAGGAATCCCATCAGACTGCGACAAAATCCCATTCCACCCATACTACTCAATCAAAGACATCCTAGGATTTGCACTAATACTAATCCCACTAGTCACCCTAGCCTTATTCTCCCCAAACCTCCTAGGAGACCCCGAAAATTTTACGCCCGCCAACCCACTAGCC
>Newtonia_amphichroa_MG990953_MJR_264_CYTB
ATGGCCCCCAACCTTCGTAAAAACCACCCTCTACTAAAAATCGTAAACGACTCCCTAATCGACCTACCAACTCCATCAAATATCTCAACCTGATGAAACTTTGGATCCCTACTAGGTCTATGCTTAATCACACAAATTGTAACAGGACTACTACTAGCTATACACTACACAGCAGACACCACTCTAGCCTTCAACTCTGTAGCCCACATATGCCGAAACGTACAATTCGGATGACTAATCCGTAACCTACATGCAAACGGAGCCTCATTCTTCTTCATCTGCATTTACCTACACATCGGACGAGGATTCTACTACGGCTCCTACCTGAATAAAGAAACCTGAAACGTAGGAGTTGTTCTGCTACTAGCCCTAATAGCAACTGCCTTCGTAGGATATGTCCTGCCATGAGGACAAATATCGTTCTGAGGAGCTACAGTAATCACTAACCTATTCTCAGCAATCCCATACATTGGACAAACACTAGTAGAATGAGCCTGAGGGGGATTCTCAGTAGACAATCCCACACTAACCCGATTCTTTGCCCTACACTTCCTACTACCATTCATTATTGCAGGACTAACACTAGTACACCTAACCTTCCTGCATGAAACGGGATCAAACAACCCACTAGGCATTCCATCAGACTGCGACAAAATCCCATTCCATCCATACTACTCAATCAAAGACATCCTAGGATTTACACTAATACTAATCCCACTAGTCACCCTAACCCTATTCTCCCCTAACCTGCTAGGAGACCCAGAAAATTTCACGCCCGCCAACCCACTAGCCA
>Newtonia_amphichroa_MG990954_MJR_270_CYTB
ATGGCCCCCAACCTTCGTAAAAACCACCCTCTACTAAAAATCGTAAACGACTCCCTAATCGACCTACCAACTCCATCAAATATCTCAACCTGATGAAACTTTGGATCCCTACTAGGTCTATGCTTAATCACACAAATTGTAACAGGACTACTACTAGCTATACACTACACAGCAGACACCACTCTAGCCTTCAACTCTGTAGCCCACATATGCCGAAACGTACAATTCGGATGACTAATCCGTAACCTACATGCAAACGGAGCCTCATTCTTCTTCATCTGCATTTACCTACACATCGGACGAGGATTCTACTACGGCTCCTACCTGAATAAAGAAACCTGAAACGTAGGAGTTGTTCTGCTACTAGCCCTAATAGCAACTGCCTTCGTAGGATATGTCCTGCCATGAGGACAAATATCGTTCTGAGGAGCTACAGTAATCACTAACCTATTCTCAGCAATCCCATACATTGGACAAACACTAGTAGAATGAGCCTGAGGGGGATTCTCAGTAGACAATCCCACACTAACCCGATTCTTTGCCCTACACTTCCTACTACCATTCATTATTGCAGGACTAACACTAGTACACCTAACCTTCCTGCATGAAACGGGATCAAACAACCCACTAGGCATTCCATCAGACTGCGACAAAATCCCATTCCATCCATACTACTCAATCAAAGACATCCTAGGATTTACACTAATACTAATCCCACTAGTCACCCTAGCCCTATTCTCCCCTAACCTGCTAGGAGACCCAGAAAATTTCACGCCCGCCAACCCACTAGCCA
>Newtonia_amphichroa_MG990957_MJR_367_CYTB
ATGGCCCCCAACCTTCGTAAAAACCACCCTCTACTAAAAATCGTAAACGACTCCCTAATCGACCTACCAACTCCATCAAATATCTCAGCCTGATGAAACTTTGGATCCCTACTAGGTCTATGCTTAATCACACAAATTGTAACAGGACTACTACTAGCTATACACTACACAGCAGACACCACTCTAGCCTTCAACTCTGTAGCCCACATATGCCGAAACGTACAATTCGGATGACTAATCCGTAACCTACATGCAAACGGAGCCTCATTCTTCTTCATCTGCATTTACCTACACATTGGACGAGGATTCTACTACGGCTCCTACCTGAATAAAGAAACCTGAAACGTAGGAGTTGTTCTGCTACTAGCCCTAATAGCAACTGCCTTCGTAGGATATGTCCTGCCATGAGGACAAATATCGTTCTGAGGAGCTACAGTAATCACTAACCTATTCTCAGCAATCCCATACATTGGACAAACACTAGTAGAATGAGCCTGAGGAGGATTCTCAGTAGACAATCCCACACTAACCCGATTCTTTGCCCTACACTTCCTACTACCATTCATTATTGCAGGACTAACACTAGTACACCTAACCTTCCTGCATGAAACAGGATCAAACAACCCACTAGGCATTCCATCAGACTGCGACAAAATCCCATTCCATCCATACTACTCAATCAAAGACATCCTAGGATTTACATTAATACTAATCCCACTAGTCACCCTAGCCCTATTCTCCCCTAACCTGCTAGGAGACCCAGAAAATTTCACGCCCGCCAACCCACTAGCCA
>Newtonia_amphichroa_MG990974_MJR_894_CYTB
ATGGCCCCCAACCTTCGTAAAAACCACCCTCTACTAAAAATCGTAAACGACTCCCTAATCGACCTACCAACTCCATCAAATATCTCAGCCTGATGAAACTTTGGATCCCTACTAGGTCTATGCTTAATCACACAAATTGTAACAGGACTACTACTAGCTATACACTACACAGCAGACACCACTCTAGCCTTCAACTCTGTAGCCCACATATGCCGAAACGTACAATTCGGATGACTAATCCGTAACCTACATGCAAACGGAGCCTCATTCTTCTTCATCTGCATTTACCTACACATTGGACGAGGATTCTACTACGGCTCCTACCTGAATAAAGAAACCTGAAACGTAGGAGTTGTTCTGCTACTAGCCCTAATAGCAACTGCCTTCGTAGGATATGTCCTGCCATGAGGACAAATATCGTTCTGAGGAGCTACAGTAATCACTAACCTATTCTCAGCAATCCCATACATTGGACAAACACTAGTAGAATGAGCCTGAGGAGGATTCTCAGTAGACAATCCCACACTAACCCGATTCTTTGCCCTACACTTCCTACTACCATTCATCATTGCAGGACTAACACTAGTACACCTAACCTTCCTGCATGAAACAGGATCAAACAACCCACTAGGCATTCCATCAGACTGCGACAAAATCCCATTCCATCCATACTACTCAATCAAAGACATCCTAGGATTTACATTAATACTAATCCCACTAGTCACCCTAGCCCTATTCTCCCCTAACCTGCTAGGAGACCCAGAAAATTTCACGCCCGCCAACCCACTAGCCA
>Newtonia_amphichroa_MG990980_FMNH_393387_CYTB
ATGGCCCCCAACCTTCGTAAAAACCACCCCCTACTAAAAATCGTAAACGATTCCCTAATCGACCTACCAACTCCATCAAACATCTCAGCCTGATGAAATTTTGGATCCCTACTAGGTCTATGCTTAATTACACAAATTGTAACAGGACTATTACTAGCTATACACTACACAGCAGACACCACTCTAGCCTTCAACTCTGTAGCACACATATGCCGAAACGTACAATTCGGATGACTAATCCGTAACCTACATGCAAACGGAGCCTCATTCTTCTTCATCTGCATTTACCTACACATTGGACGAGGATTCTACTACGGCTCCTACCTGAACAAAGAAACCTGAAACGTAGGAGTCATTCTGCTACTAGCCCTAATAGCAACTGCCTTCGTAGGATATGTCCTGCCATGAGGACAAATATCGTTCTGAGGAGCTACAGTAATCACTAACCTATTCTCAGCAATTCCATACATCGGACAAACACTAGTAGAATGAGCCTGAGGAGGATTCTCAGTAGACAACCCCACACTAACTCGATTCTTCGCCCTACACTTCCTACTACCATTCATTATTGCAGGACTAACACTAGTACACCTAACCTTCCTGCATGAAACAGGATCAAACAACCCACTAGGTATTCCATCAGATTGCGATAAAATCCCATTCCACCCATACTACTCAATCAAAGACATCCTAGGATTCACACTAATACTAATTCCACTAATCACCCTAGCCCTATTCTCCCCTAACCTGCTAGGAGACCCAGAAAATTTCACGCCCGCCAACCCACTAGCCA
>Newtonia_amphichroa_MG990984_FMNH_396200_CYTB
ATGGCCCCCAACCTTCGTAAAAACCACCCTCTACTAAAAATCGTAAACGACTCCCTAATCGACCTACCAACTCCATCAAATATCTCAGCCTGATGAAACTTTGGATCCCTACTAGGTCTATGCTTAATCACACAAATTGTAACAGGACTACTACTAGCTATACACTACACAGCAGACACCACTCTAGCCTTCAACTCTGTAGCCCACATATGCCGAAACGTACAATTCGGATGACTAATCCGTAACCTACATGCAAACGGAGCCTCATTCTTCTTCATCTGCATTTACCTACACATTGGACGAGGATTCTACTACGGCTCCTACCTGAATAAAGAAACCTGAAACGTAGGAGTTGTTCTGCTACTAGCCCTAATAGCAACTGCCTTCGTAGGATATGTCCTGCCATGAGGACAAATATCGTTCTGAGGAGCTACAGTAATCACTAACCTATTCTCAGCAATCCCATACATTGGACAAACACTAGTAGAATGAGCCTGAGGAGGATTCTCAGTAGACAATCCCACACTAACCCGATTCTTTGCCCTACACTTCCTACTACCATTCATTATTGCAGGACTAACACTAGTACACCTAACCTTCCTGCATGAAACAGGATCAAACAACCCACTAGGCATTCCATCAGACTGCGACAAAATCCCATTCCATCCATACTACTCAATCAAAGACATCCTAGGATTTACATTAATACTAATCCCACTAGTCACCCTAGCCCTATTCTCCCCTAACCTGCTAGGAGACCCAGAAAATTTCACGCCCGCCAACCCACTAGCCA
>Newtonia_amphichroa_MG990990_FMNH_429706_CYTB
ATGGCCCCCAACCTTCGTAAAAACCACCCTCTACTAAAAATCGTAAACGACTCCCTAATCGACCTACCAACTCCATCAAATATCTCAGCCTGATGAAACTTTGGATCCCTACTAGGTCTATGCTTAATCACACAAATTGTAACAGGACTACTACTAGCTATACACTACACAGCAGACACCACTCTAGCCTTCAACTCTGTAGCCCACATATGCCGAAACGTACAATTCGGATGACTAATCCGTAACCTACATGCAAACGGAGCCTCATTCTTCTTCATCTGCATTTACCTACACATTGGACGAGGATTCTACTACGGCTCCTACCTGAATAAAGAAACCTGAAACGTAGGAGTTGTTCTGCTACTAGCCCTAATAGCAACTGCCTTCGTAGGATATGTCCTGCCATGAGGACAAATATCGTTCTGAGGAGCTACAGTAATCACTAACCTATTCTCAGCAATCCCATACATTGGACAAACACTAGTAGAATGAGCCTGAGGAGGATTCTCAGTAGACAATCCCACACTAACCCGATTCTTTGCCCTACACTTCCTACTACCATTCATTATTGCAGGACTAACACTAGTACACCTAACCTTCCTGCATGAAACAGGATCAAACAACCCACTAGGCATTCCATCAGACTGCGACAAAATCCCATTCCATCCATACTACTCAATCAAAGACATCCTAGGATTTACATTAATACTAATCCCACTAGTCACCCTAGCCCTATTCTCCCCTAACCTGCTAGGAGACCCAGAAAATTTCACGCCCGCCAACCCACTAGCTA
>Newtonia_amphichroa_MG990998_FMNH_393364_CYTB
ATGGCCCCCAACCTTCGTAAAAACCACCCTCTACTAAAAATCGTAAACGACTCCCTAATCGACCTACCAACTCCATCAAATATCTCAACCTGATGAAACTTTGGATCCCTACTAGGTCTATGCTTAATCACACAAATTGTAACAGGACTACTACTAGCTATACACTACACAGCAGACACCACTCTAGCCTTCAACTCTGTAGCCCACATATGCCGAAACGTACAATTCGGATGACTAATCCGTAACCTACATGCAAACGGAGCCTCATTCTTCTTCATCTGCATTTACCTACACATCGGACGAGGATTCTACTACGGCTCCTACCTGAATAAAGAAACCTGAAACGTAGGAGTTGTTCTGCTACTAGCCCTAATAGCAACTGCCTTCGTAGGATATGTCCTGCCATGAGGACAAATATCGTTCTGAGGAGCTACAGTAATCACTAACCTATTCTCAGCAATCCCATACATTGGACAAACACTAGTAGAATGAGCCTGAGGAGGATTCTCAGTAGACAATCCCACACTAACCCGATTCTTTGCCCTACACTTCCTACTACCATTCATTATTGCAGGACTAACACTAGTACACCTAACCTTCCTGCATGAAACAGGATCAAACAACCCACTAGGCATTCCATCAGACTGCGACAAAATCCCATTCCATCCATACTACTCAATCAAAGACATCCTAGGATTTACACTAATACTAATCCCACTAGTCACCCTAGCCCTATTCTCCCCTAACCTGCTAGGAGACCCAGAAAATTTCACGCCCGCCAACCCACTAGCCA
>Newtonia_amphichroa_MG991012_FMNH_393383_CYTB
ATGGCCCCCAACCTTCGTAAAAACCACCCCCTACTAAAAATCGTAAACGATTCCCTAATCGACCTACCAACTCCATCAAACATCTCAGCCTGATGAAATTTTGGATCCCTACTAGGTCTATGCTTAATTACACAAATTGTAACAGGACTATTACTAGCTATACACTACACAGCAGACACCACTCTAGCCTTCAACTCTGTAGCACACATATGCCGAAACGTACAATTCGGATGACTAATCCGTAACCTACATGCAAACGGAGCCTCATTCTTCTTCATCTGCATTTACCTACACATTGGACGAGGATTCTACTACGGCTCCTACCTGAACAAAGAAACCTGAAACGTAGGAGTCATTCTGCTACTAGCCCTAATAGCAACTGCCTTCGTAGGATATGTCCTGCCATGAGGACAAATATCGTTCTGAGGAGCTACAGTAATCACTAACCTATTCTCAGCAATTCCATACATCGGACAAACACTAGTAGAATGAGCCTGAGGAGGATTCTCAGTAGACAACCCCACACTAACTCGATTCTTCGCCCTACACTTCCTACTACCATTCATTATTGCAGGACTAACACTAGTACACCTAACCTTCCTGCATGAAACAGGATCAAACAACCCACTAGGTATTCCATCAGATTGCGACAAAATCCCATTCCACCCATACTACTCAATCAAAGACATCCTAGGATTCACACTAATACTAATTCCACTAATCACCCTAGCCCTATTCTCCCCTAACCTGCTAGGAGACCCAGAAAATTTCACGCCCGCCAACCCACTAGCCA
>Newtonia_brunneicauda_MG991018_FMNH_396204_CYTB
ATGGCCCTCAATCTTCGTAAAAACCACCCCCTAATAAAAATCGTAAACGATTCCCTAATCGACCTACCAACCCCATCAAACATCTCAGCCTGATGAAACTTCGGATCCCTGCTAGGAGTCTGCCTAATCACACAAATTGTAACAGGACTACTACTAGCCATACACTACACAGCAGACACCTCACTAGCCTTCAACTCCGTAGCACACATATGCCGAAACGTACAATTCGGATGATTAATCCGAAACCTACATGCAAACGGAGCCTCCTTCTTCTTCATCTGCATCTACCTACACATTGGACGAGGATTCTACTACGGCTCCTATCTTAATAAAGAAACCTGAAACGTAGGAGTCATCCTACTCCTTGCCCTAATAGCAACCGCCTTCGTAGGATACGTCCTGCCATGAGGACAGATATCATTCTGAGGAGCTACAGTTATTACAAACCTATTCTCGGCAATCCCATACATCGGACAAACACTAGTAGAATGAGCTTGAGGTGGATTCTCAGTAGACAATCCAACTCTAACCCGATTCTTCGCCCTACACTTCCTACTACCATTCGTAATTGCAGGACTAACACTAGTACATCTAACCTTCCTACACGAAACAGGATCAAACAACCCACTAGGAATTCCATCGGATTGCGACAAAATCCCATTCCACCCATACTACTCAATCAAAGACATCCTAGGATTTACACTAATACTAATCCCATTAGTCACCCTATCCCTATTCTCCCCTAACCTGCTAGGAGACCCAGAAAATTTCACGCCCGCCAACCCACTAGCCA
>Newtonia_brunneicauda_MG991026_MJR_332_CYTB
ATGGCCCTCAATCTTCGTAAAAACCACCCCCTAATAAAAATCGTAAACGATTCCCTAATCGACCTACCAACCCCATCAAACATCTCAGCCTGATGAAACTTTGGATCCCTGCTAGGAGTCTGCCTAATCACACAAATTGTAACAGGACTACTACTAGCCATACACTACACAGCAGACACCTCACTAGCCTTCAACTCCGTAGCACACATATGCCGAAACGTACAATTCGGATGATTAATCCGAAACCTACATGCAAACGGAGCCTCCTTCTTCTTCATCTGCATCTACCTACACATTGGACGAGGATTCTACTACGGCTCCTATCTTAATAAAGAAACCTGAAACGTAGGAGTTATCCTACTCCTAGCCCTAATAGCAACCGCCTTCGTAGGATACGTCCTGCCATGAGGACAGATATCATTCTGAGGGGCTACAGTTATTACAAACCTATTCTCAGCAATCCCATACATCGGACAAACACTAGTAGAATGAGCTTGAGGTGGATTCTCAGTAGACAACCCAACACTAACCCGATTCTTCGCCCTACACTTCCTACTACCATTCGTAATTGCAGGACTAACACTAGTTCACCTAACCTTCCTACACGAAACAGGATCAAACAACCCACTAGGAATCCCATCAGATTGCGATAAAATCCCATTCCACCCATACTACTCAATCAAAGACATCCTAGGATTTACACTAATACTAATCCCATTAGTCACCCTAGCCCTATTCTCCCCTAACCTGCTAGGAGACCCAGAAAATTTCACGCCCGCCAACCCACTAGCCA
>Newtonia_brunneicauda_MG991030_MJR_487_CYTB
ATGGCCCTCAATCTTCGTAAAAACCACCCCCTAATAAAAATCGTAAACGATTCCCTAATCGACCTACCAACCCCATCAAACATCTCAGCCTGATGAAACTTTGGATCCCTGCTAGGAGTCTGCCTAATCACACAAATTGTAACAGGACTATTACTAGCCATACACTACACAGCAGACACCTCACTAGCCTTCAACTCCGTAGCACACATATGCCGAAACGTACAATTCGGATGATTAATCCGAAACCTACATGCAAACGGAGCCTCCTTCTTCTTCATCTGCATCTACCTACACATTGGACGAGGATTCTACTACGGCTCCTATCTTAATAAAGAAACCTGAAACGTAGGAGTTATCCTACTCCTAGCCCTAATAGCAACCGCCTTCGTAGGATACGTCCTGCCATGAGGACAGATATCATTCTGAGGAGCTACAGTTATTACAAACCTATTCTCAGCAATCCCATACATCGGACAAACACTAGTAGAATGAGCTTGAGGTGGATTCTCAGTAGACAACCCAACACTAACCCGATTCTTCGCCCTACACTTCCTACTACCATTCGTAATTGCAGGACTAACACTAGTTCATCTAACCTTCCTACACGAAACAGGATCAAACAACCCACTAGGAATCCCATCAGATTGCGACAAAATCCCATTCCACCCATACTACTCAATCAAAGACATCCTAGGATTTACACTAATACTAATCCCACTAGTCACCCTAGCCCTATTCTCCCCTAACCTGCTAGGAGACCCAGAAAATTTCACGCCCGCCAACCCACTAGCCA
>Newtonia_brunneicauda_MG991033_MJR_501_CYTB
ATGGCCCTCAATCTTCGTAAAAACCACCCCCTAATAAAAATCGTAAACGATTCCCTAATCGACCTACCAACCCCATCAAACATCTCAGCCTGATGAAACTTTGGATCCCTGCTAGGAGTCTGCCTGATCACACAAATTGTAACAGGACTACTACTAGCCATACACTACACAGCAGACACCTCACTAGCCTTCAACTCCGTAGCACACATATGCCGAAACGTACAATTCGGATGATTAATCCGAAACCTACATGCAAACGGAGCCTCCTTCTTCTTCATCTGCATCTACCTACACATTGGACGAGGATTCTACTACGGCTCCTATCTTAATAAAGAAACCTGAAACGTAGGAGTTATCCTACTCCTAGCCCTAATAGCAACCGCCTTCGTAGGATACGTCCTGCCATGAGGACAGATATCATTCTGAGGAGCTACAGTCATTACAAACCTATTCTCAGCAATCCCATACATCGGACAAACACTAGTAGAATGAGCTTGAGGTGGATTCTCAGTAGACAACCCAACACTAACCCGATTCTTCGCCCTACACTTCCTACTACCATTCGTAATTGCAGGACTAACACTAGTTCATCTAACCTTCCTACACGAAACAGGGTCAAACAACCCACTAGGAATCCCATCAGATTGCGACAAAATCCCATTCCACCCATACTACTCAATCAAAGACATCCTAGGATTTACACTAATACTAATCCCACTAGTCACCCTAGCCCTATTCTCCCCTAACCTGCTAGGAGACCCAGAAAATTTCACGCCCGCCAACCCACTAGCCA
>Newtonia_brunneicauda_MG991039_MJR_561_CYTB
ATGGCCCTCAATCTTCGTAAAAACCACCCCCTAATAAAAATCGTAAACGATTCCCTAATCGACCTACCAACCCCATCAAACATCTCAGCCTGATGAAACTTTGGATCCCTGCTAGGAGTCTGCCTAATCACACAAATTGTAACAGGACTACTACTAGCCATACACTACACAGCAGACACCTCACTGGCCTTCAACTCCGTGGCACACATATGCCGAAACGTACAATTCGGATGATTAATCCGAAACCTACATGCAAACGGAGCCTCCTTCTTCTTCATCTGCATCTACTTACACATCGGACGAGGATTCTACTACGGTTCCTATCTTAACAAAGAAACCTGAAACGTAGGAGTCATCCTACTCCTTGCCCTAATAGCAACCGCCTTCGTAGGATACGTCCTGCCATGAGGACAGATATCATTCTGAGGAGCTACAGTTATTACAAACCTATTCTCAGCAATCCCATACATCGGACAAACACTAGTAGAATGAGCTTGAGGTGGATTCTCAGTAGACAATCCAACTCTGACCCGATTCTTCGCCCTACACTTCCTACTACCATTCGTAATTGCAGGACTAACACTAGTACATCTAACCTTCCTACACGAAACAGGATCAAACAACCCACTAGGAATCCCATCGGACTGCGATAAAATCCCATTCCACCCATACTACTCAATCAAAGACATCCTAGGATTTACACTAATACTAATCCCATTAGTCACCCTAGCCCTATTCTCCCCTAACCTGCTAGGAGACCCAGAAAATTTCACGCCCGCCAACCCACTAGCCA
>Newtonia_brunneicauda_MG991041_MJR_743_CYTB
ATGGCCCTCAATCTTCGTAAAAACCACCCCCTAATAAAAATCGTAAACGATTCCCTAATCGACCTACCAACCCCATCAAACATCTCAGCCTGATGAAACTTTGGATCCCTGCTAGGAGTCTGCCTAATCACACAAATTGTAACAGGACTACTACTAGCCATACACTACACAGCAGACACCTCACTAGCCTTTAACTCCGTAGCACACATATGCCGAAACGTACAATTCGGATGATTAATCCGAAACCTACATGCAAACGGAGCCTCCTTCTTCTTCATCTGCATCTACCTACACATTGGACGAGGATTCTACTACGGCTCCTATCTCAATAAAGAAACCTGAAACGTAGGAGTCATCCTACTCCTTGCCCTAATAGCAACCGCCTTCGTAGGATACGTCCTGCCATGAGGACAGATATCATTCTGAGGAGCTACAGTTATTACAAACCTATTCTCAGCAATCCCATACATCGGACAAACACTAGTAGAATGAGCTTGAGGTGGATTCTCAGTAGACAATCCAACTCTAACCCGATTCTTCGCCCTACACTTCCTACTACCATTCGTAATTGCAGGACTAACACTAGTACATCTAACCTTCCTACACGAAACAGGATCAAACAACCCACTAGGAATCCCATCGGATTGCGATAAAATCCCATTCCACCCATACTACTCAATCAAAGACATCCTAGGATTTACACTAATACTAATCCCATTAGTCACCCTAGCCCTATTCTCCCCTAACCTGCTAGGAGACCCAGAAAATTTCACGCCCGCCAACCCACTAGCCA
>Newtonia_brunneicauda_MG991043_MJR_798_CYTB
ATGGCCCTCAATCTTCGTAAAAACCACCCCCTAATAAAAATCGTAAACGATTCCCTAATCGACCTACCAACCCCATCAAACATCTCAGCCTGATGAAACTTTGGATCCCTGCTAGGAGTCTGCCTAATCACACAAATTGTAACAGGACTACTACTAGCCATACACTACACAGCAGACACCTCACTGGCCTTCAACTCCGTGGCACACATATGCCGAAACGTACAATTCGGATGATTAATCCGAAACCTACATGCAAACGGAGCCTCCTTCTTCTTCATCTGCATCTACCTACACATCGGACGAGGATTCTACTACGGTTCCTATCTTAACAAAGAAACCTGAAACGTAGGAGTCATCCTACTCCTTGCCCTAATAGCAACCGCCTTCGTAGGATACGTCCTGCCATGAGGACAGATATCATTCTGAGGAGCTACAGTTATTACAAACCTATTCTCAGCAATCCCATACATCGGACAAACACTAGTAGAATGAGCTTGAGGTGGATTCTCAGTAGACAATCCAACTCTGACCCGATTCTTCGCCCTACACTTCCTACTACCATTCGTAATTGCAGGACTAACACTAGTACATCTAACCTTCCTACACGAAACAGGATCAAACAACCCACTAGGAATCCCATCGGACTGCGATAAAATCCCATTCCACCCATACTACTCAATCAAAGACATCCTAGGATTTACACTAATACTAATCCCATTAGTCACCCTAGCCCTATTCTCCCCTAACCTGCTAGGAGACCCAGAAAATTTCACGCCCGCCAACCCACTAGCCA
>Newtonia_brunneicauda_MG991050_MJR_963_CYTB
ATGGCCCTCAATCTTCGTAAAAACCACCCCCTAATAAAAATCGTAAACGATTCCCTAATCGACCTACCAACACCATCAAACATCTCAGCCTGATGAAACTTTGGATCCCTGCTAGGAGTCTGCCTAATCACACAAATTGTAACAGGACTACTACTAGCCATACACTACACAGCAGACACCTCACTAGCCTTCAACTCCGTAGCACACATATGCCGAAACGTACAATTCGGATGATTAATCCGAAACCTACATGCAAACGGAGCCTCCTTCTTCTTCATCTGCATCTACCTACACATCGGACGAGGATTCTACTACGGCTCCTATCTTAATAAAGAAACCTGAAACGTAGGAGTCATCCTACTCCTAGCCCTAATAGCAACCGCCTTCGTAGGATACGTCCTGCCATGAGGACAGATATCATTCTGAGGAGCTACAGTTATTACAAACCTATTCTCAGCAATCCCATACATCGGACAAACACTAGTAGAATGAGCTTGAGGTGGATTCTCAGTAGACAATCCAACGCTAACCCGATTCTTCGCCCTACACTTCCTACTACCATTCGTAATCGCAGGACTAACACTAGTACATCTAACCTTCCTACACGAAACAGGATCAAACAACCCACTAGGAATCCCATCGGATTGCGATAAAATCCCATTCCACCCATACTACTCAATCAAAGACATCCTAGGATTTACACTAATACTAATCCCATTAGTCACCCTAGCCCTATTCTCCCCTAACCTACTAGGAGACCCAGAAAATTTCACGCCCGCCAACCCACTGGCCA
>Newtonia_brunneicauda_MG991054_FMNH_352931_CYTB
ATGGCCCTCAATCTTCGTAAAAACCACCCCCTAATAAAAATCGTAAACGATTCCCTAATCGACCTACCAACCCCATCAAACATCTCAGCCTGATGAAACTTTGGATCCCTGCTAGGAGTCTGCCTAATCACACAAATTGTAACAGGACTACTACTAGCCATACACTACACAGCAGACACCTCACTAGCCTTTAACTCCGTAGCACACATATGCCGAAACGTACAATTCGGATGATTAATCCGAAACCTACATGCAAACGGAGCCTCCTTCTTCTTCATCTGCATCTACCTACACATTGGACGAGGATTCTACTACGGCTCCTATCTTAATAAAGAAACCTGAAACGTAGGAGTCATCCTACTCCTTGCCCTAATAGCAACCGCCTTCGTAGGATACGTCCTGCCATGAGGACAGATATCATTCTGAGGAGCTACAGTTATTACAAACCTATTCTCAGCAATCCCATACATCGGACAAACACTAGTAGAATGAGCTTGAGGTGGATTCTCAGTAGACAATCCAACTCTAACCCGATTCTTCGCCCTACACTTCCTACTACCATTCGTAATTGCAGGACTAACACTAGTACATCTAACCTTCCTACACGAAACAGGATCAAACAACCCACTAGGAATCCCATCGGATTGCGATAAAATCCCATTCCACCCATACTACTCAATCAAAGACATCCTAGGATTTACACTAATACTAATCCCATTAGTCACCCTAGCCCTATTCTCCCCTAACCTGCTAGGAGACCCAGAAAATTTCACGCCCGCCAACCCACTAGCCA
>Newtonia_brunneicauda_MG991067_FMNH_427347_CYTB
ATGGCCCTCAATCTTCGTAAAAACCACCCCCTAATAAAAATCGTAAACGATTCCCTAATCGACCTACCAACCCCATCAAACATCTCAGCCTGATGAAACTTTGGATCCCTGCTAGGAGTCTGCCTAATCACACAAATTGTAACAGGACTACTACTAGCCATACACTACACAGCAGACACCTCACTAGCCTTCAACTCCGTAGCACACATATGCCGAAACGTACAATTCGGATGATTAATCCGAAACCTACATGCAAACGGAGCCTCTTTCTTCTTCATCTGCATCTACCTACACATTGGACGAGGATTCTACTACGGCTCCTATCTTAACAAAGAAACCTGAAACGTAGGGGTTATCCTACTCCTAGCCCTAATAGCAACCGCCTTCGTAGGATACGTCCTGCCATGAGGACAGATATCATTCTGGGGAGCTACAGTTATTACAAACCTATTCTCAGCAATCCCATACATCGGACAAACACTAGTAGAATGAGCTTGAGGTGGATTCTCAGTAGACAACCCAACACTAACCCGATTCTTCGCCCTACACTTCCTACTACCATTCGTAATTGCAGGACTAACACTAGTTCATCTAACCTTCCTACACGAAACAGGATCAAACAACCCACTAGGAATCCCATCAGATTGCGACAAAATCCCATTCCACCCATACTACTCAATCAAAGACATCCTAGGATTTACACTAATACTAATCCCACTAGTCACCCTAGCCCTATTCTCCCCTAACCTGCTAGGAGACCCAGAAAATTTCACGCCCGCCAACCCACTAGCCA
>Newtonia_brunneicauda_MG991085_FMNH_436524_CYTB
ATGGCCCTCAATCTTCGTAAAAACCACCCCCTAATAAAAATCGTAAACGATTCCCTAATCGACCTACCAACCCCATCAAACATCTCAGCCTGATGAAACTTTGGATCCCTGCTAGGAGTCTGCCTAATCACACAAATTGTAACAGGACTACTACTAGCCATACACTACACAGCAGACACCTCACTAGCCTTTAACTCCGTAGCACACATATGCCGAAACGTACAATTCGGATGATTAATCCGAAACCTACATGCAAACGGAGCCTCCTTCTTCTTCATCTGCATCTACCTACACATTGGACGAGGATTCTACTACGGCTCCTATCTTAATAAAGAAACCTGAAACGTAGGAGTCATCCTACTCCTTGCCCTAATAGCAACCGCCTTCGTAGGATACGTCCTGCCATGAGGACAGATATCATTCTGAGGAGCTACAGTTATTACAAACCTATTCTCAGCAATCCCATACATCGGACAAACACTAGTAGAATGAGCTTGAGGTGGATTCTCAGTAGACAATCCAACTCTAACCCGATTCTTCGCCCTACACTTCCTACTACCATTCGTAATTGCAGGACTAACACTAGTACATCTAACCTTCCTACACGAAACAGGATCAAACAACCCACTAGGAATCCCATCGGATTGCGATAAAATCCCATTCCACCCATACTACTCAATCAAAGACATCCTAGGATTTACACTAATACTAATCCCATTAGTCACCCTAGCTCTATTCTCCCCTAACCTGCTAGGAGACCCAGAAAATTTCACGCCCGCCAACCCACTAGCCA
>Newtonia_brunneicauda_MG991086_FMNH_436525_CYTB
ATGGCCCTCAATCTTCGTAAAAACCACCCCCTAATAAAAATCGTAAACGATTCCCTAATCGACCTACCAACCCCATCAAACATCTCAGCCTGATGAAACTTTGGATCCCTGCTAGGAGTCTGCCTAATCACACAAATTGTAACAGGACTACTACTAGCCATACACTACACAGCAGACACCTCACTAGCCTTTAACTCCGTAGCACACATATGCCGAAACGTACAATTCGGATGATTAATCCGAAACCTACATGCAAACGGAGCCTCCTTCTTCTTCATCTGCATCTACCTACACATTGGACGAGGATTCTACTACGGCTCCTATCTCAATAAAGAAACCTGAAACGTAGGAGTCATCCTACTCCTTGCCCTAATAGCAACCGCCTTCGTAGGATACGTCCTGCCATGAGGACAGATATCATTCTGAGGAGCTACAGTTATTACAAACCTATTCTCAGCAATCCCATACATCGGACAAACACTAGTAGAATGAGCTTGAGGTGGATTCTCAGTAGACAATCCAACTCTAACCCGATTCTTCGCCCTACACTTCCTACTACCATTCGTAATTGCAGGACTAACACTAGTACATCTAACCTTCCTACACGAAACAGGATCAAACAACCCACTAGGAATCCCATCGGATTGCGATAAAATCCCATTCCACCCATACTACTCAATCAAAGACATCCTAGGATTTACACTAATACTAATCCCATTAGTCACCCTAGCCCTATTCTCCCCTAACCTGCTAGGAGACCCAGAAAATTTCACGCCCGCCAACCCACTAGCCA
>Newtonia_amphichroa_MG990963_MJR_563_CYTB
ATGGCCCCCAACCTTCGTAAAAACCACCCTCTACTAAAAATCGTAAACGACTCCCTAATCGACCTACCAACTCCATCAAATATCTCAGCCTGATGAAACTTTGGATCCCTACTAGGGCTATGCTTAATCACACAAATTGTAACAGGACTACTACTAGCTATACACTACACAGCAGACACCACTCTAGCCTTCAACTCTGTAGCCCACATATGCCGAAACGTACAATTCGGATGACTAATCCGTAACCTACATGCAAACGGAGCCTCATTCTTCTTCATCTGCATTTACCTACACATTGGACGAGGATTCTACTACGGCTCCTACCTGAATAAAGAAACCTGAAACGTAGGAGTTGTTCTGCTACTAGCCCTAATAGCAACTGCCTTCGTAGGATATGTCCTGCCATGAGGACAAATATCGTTCTGAGGAGCTACAGTAATCACTAACCTATTCTCAGCAATCCCATACATTGGACAAACACTAGTAGAATGAGCCTGAGGAGGATTCTCAGTAGACAATCCCACACTAACCCGATTCTTTGCCCTACACTTCCTACTACCATTCATTATTGCAGGACTAACACTAGTACACCTAACCTTCCTGCATGAAACAGGATCAAACAACCCACTAGGCATTCCATCAGACTGCGACAAAATCCCATTCCATCCGTACTACTCAATCAAAGACATCCTAGGATTTACATTAATACTAATCCCACTAGTCACCCTAGCCCTATTCTCCCCTAACCTGCTAGGAGACCCAGAAAATTTCACGCCCGCCAACCCACTAGCCAC
>Newtonia_amphichroa_MG990991_MJR_362_CYTB
ATGGCCCCCAACCTTCGTAAAAACCACCCTCTACTAAAAATCGTAAACGACTCCCTAATCGACCTACCAACTCCATCAAATATCTCAGCCTGATGAAACTTTGGATCCCTACTAGGTCTATGCTTAATCACACAAATTGTAACAGGATTACTACTAGCTATACACTACACAGCAGACACCACTCTAGCCTTCAACTCTGTAGCCCACATATGCCGAAACGTACAATTCGGATGACTAATCCGTAACCTACATGCAAACGGAGCCTCATTCTTCTTCATCTGCATTTACCTACACATTGGACGAGGATTCTACTACGGCTCCTACCTGAATAAAGAAACCTGAAACGTAGGAGTTGTTCTGCTACTAGCCCTAATAGCAACTGCCTTCGTAGGATATGTCCTGCCATGAGGACAAATATCGTTCTGAGGAGCTACAGTAATCACTAACCTATTCTCAGCAATCCCATACATTGGACAAACACTAGTAGAATGAGCCTGAGGAGGATTCTCAGTAGACAATCCCACACTAACCCGATTCTTTGCCCTACACTTCCTACTACCATTCATTATTGCAGGACTAACACTAGTACACCTAACCTTCCTGCATGAAACAGGATCAAACAACCCACTAGGCATTCCATCAGACTGCGACAAAATCCCATTCCATCCATACTACTCAATCAAAGACATCCTAGGATTTACATTAATACTAATCCCACTAGTCACCCTAGCCCTATTCTCCCCTAACCTGCTAGGAGACCCAGAAAATTTCACGCCCGCCAACCCACTAGCTAC
>Newtonia_amphichroa_MG990996_MJR_455_CYTB
ATGGCCCCCAACCTTCGTAAAAACCACCCTCTACTAAAAATCGTAAACGACTCCCTAATCGACCTACCAACTCCATCAAATATCTCAGCCTGATGAAACTTTGGATCCCTACTAGGTCTATGCTTAATCACACAAATTGTAACAGGACTACTACTAGCTATACACTACACAGCAGACACCACTCTAGCCTTCAACTCTGTAGCCCACATATGCCGAAACGTACAATTCGGATGACTAATCCGTAACCTACATGCAAACGGAGCCTCATTCTTCTTCATCTGCATTTACCTACACATTGGACGAGGATTCTACTACGGCTCCTACCTGAATAAAGAAACCTGAAACGTAGGAGTTGTTCTGCTACTAGCCCTAATAGCAACTGCCTTCGTAGGATATGTCCTGCCATGAGGACAAATATCGTTCTGAGGAGCTACAGTAATCACTAACCTATTCTCAGCAATCCCATACATTGGACAAACACTAGTAGAATGAGCCTGAGGAGGATTCTCAGTAGACAATCCCACACTAACCCGATTCTTTGCCCTACACTTCCTACTACCATTCATTATTGCAGGACTAACACTAGTACACCTAACCTTCCTGCATGAAACAGGATCAAACAACCCACTAGGCATTCCATCAGACTGCGACAAAATCCCATTCCATCCATACTACTCAATCAAAGACATCCTAGGATTTACATTAATACTAATCCCACTAGTCACCCTAGCCCTATTTTCCCCTAACCTGCTAGGAGACCCAGAAAATTTCACGCCCGCCAACCCACTAGCCAC
>Newtonia_amphichroa_MG991002_FMNH_393368_CYTB
ATGGCCCCCAACCTTCGTAAAAACCACCCTCTACTAAAAATCGTAAACGACTCCCTAATCGACCTACCAACTCCATCAAATATCTCAACCTGATGAAACTTTGGATCCCTACTAGGTCTATGCTTAATCACACAAATTGTAACAGGACTACTACTAGCTATACACTACACAGCAGACACCACTCTAGCCTTCAACTCTGTAGCCCACATATGCCGAAACGTACAATTCGGATGACTAATCCGTAACCTACATGCAAACGGAGCCTCATTCTTCTTCATCTGCATTTACCTACACATCGGACGAGGATTCTACTACGGCTCCTACCTGAATAAAGAAACCTGAAACGTAGGAGTTGTTCTGCTACTAGCCCTAATAGCAACTGCCTTCGTAGGATATGTCCTGCCATGAGGACAAATATCGTTCTGAGGAGCTACAGTAATCACTAACCTATTCTCAGCAATCCCATACATTGGACAAACACTAGTAGAATGAGCCTGAGGGGGATTCTCAGTAGACAATCCCACACTAACCCGATTCTTTGCCCTACACTTCCTACTACCATTCATTATTGCAGGACTAACACTAGTACACCTAACCTTCCTGCATGAAACGGGATCAAACAACCCACTAGGCATTCCATCAGACTGCGACAAAATCCCATTCCATCCATACTACTCAATCAAAGACATCCTAGGATTTACACTAATACTAATCCCATTAGTCACCCTAGCCCTATTCTCCCCTAACCTGCTAGGAGACCCAGAAAATTTCACGCCCGCCAACCCACTAGCCAC
>Newtonia_amphichroa_MG991003_FMNH_393370_CYTB
ATGGCCCCCAACCTTCGTAAAAACCACCCTCTACTAAAAATCGTAAACGACTCCCTAATCGACCTACCAACTCCATCAAATATCTCAACCTGATGAAACTTTGGATCCCTACTAGGTCTATGCTTAATCACACAAATTGTAACAGGACTACTACTAGCTATACACTACACAGCAGACACCACTCTAGCCTTCAACTCTGTAGCCCACATATGCCGAAACGTACAATTCGGATGACTAATCCGTAACCTACATGCAAACGGAGCCTCATTCTTCTTCATCTGCATTTACCTACACATCGGACGAGGATTCTACTACGGCTCCTACCTGAATAAAGAAACCTGAAACGTAGGAGTTGTTCTGCTACTAGCCCTAATAGCAACTGCCTTCGTAGGATATGTCCTGCCATGAGGACAAATATCGTTCTGAGGAGCTACAGTAATCACTAACCTATTCTCAGCAATCCCATACATTGGACAAACACTAGTAGAATGAGCCTGAGGGGGATTCTCAGTAGACAATCCCACACTAACCCGATTCTTTGCCCTACACTTCCTACTACCATTCATTATTGCAGGACTAACACTAGTACACCTAACCTTCCTGCATGAAACGGGATCAAACAACCCACTAGGCATTCCATCAGACTGCGACAAAATCCCATTCCATCCATACTACTCAATCAAAGACATCCTAGGATTTACACTAATACTAATCCCATTAGTCACCCTAGCCCTATTCTCCCCTAACCTGCTAGGAGACCCAGAAAATTTCACGCCCGCCAACCCACTAGCCAC
>Newtonia_brunneicauda_MG991034_MJR_502_CYTB
ATGGCCCTCAATCTTCGTAAAAACCACCCCCTAATAAAAATCGTAAACGATTCCCTAATCGACCTACCAACCCCATCAAACATCTCAGCCTGATGAAACTTTGGATCCCTGCTAGGAGTCTGCCTAATCACACAAATTGTAACAGGACTACTACTAGCCATACACTACACAGCAGACACCTCACTAGCCTTCAACTCCGTAGCACACATATGCCGAAACGTACAATTCGGATGATTAATCCGAAACCTACATGCAAACGGAGCCTCCTTCTTCTTCATCTGCATCTACCTACACATTGGACGAGGATTCTACTACGGCTCCTATCTTAATAAAGAAACCTGAAACGTAGGAGTTATCCTACTCCTAGCCCTAATAGCAACCGCCTTCGTAGGATACGTCCTGCCATGAGGACAGATATCATTCTGAGGAGCTACAGTTATTACAAACCTATTCTCAGCAATCCCATACATCGGACAAACACTAGTAGAATGAGCTTGAGGTGGATTCTCAGTAGACAACCCAACACTAACCCGATTCTTCGCCCTACACTTCCTACTACCATTCGTAATTGCAGGACTAACACTAGTTCATCTAACCTTCCTACACGAAACAGGATCAAACAACCCACTAGGAATCCCATCAGATTGCGACAAAATCCCATTCCACCCATACTACTCAATCAAAGACATCCTAGGATTTACACTAATACTAATCCCACTAGTCACCCTAGCCCTATTCTCCCCTAACCTGCTAGGAGACCCAGAAAATTTCACGCCCGCCAACCCACTAGCCACT
>Newtonia_brunneicauda_MG991063_FMNH_393381_CYTB
ATGGCCCTCAATCTTCGTAAAAACCACCCCCTAATAAAAATCGTAAACGATTCCCTAATCGACCTACCAACCCCATCAAACATCTCAGCCTGATGAAACTTTGGATCCCTACTAGGAGTCTGCCTAATCACACAAATTGTAACAGGACTACTACTAGCCATACACTACACAGCAGACACCTCACTAGCCTTTAACTCCGTAGCACACATATGCCGAAACGTACAATTCGGATGATTAATCCGAAACCTACATGCAAACGGAGCCTCCTTCTTCTTCATCTGCATCTACCTACACATTGGACGAGGATTCTACTACGGCTCCTATCTTAATAAAGAAACCTGAAACGTAGGAGTCATCCTACTCCTTGCCCTAATAGCAACCGCCTTCGTAGGATACGTCCTGCCATGAGGACAGATATCATTCTGAGGAGCTACAGTTATTACAAACCTATTCTCAGCAATCCCATACATCGGACAAACACTAGTAGAATGAGCTTGAGGTGGATTCTCAGTAGACAATCCAACTCTAACCCGATTCTTCGCCCTACACTTCCTACTACCATTCGTAATTGCAGGACTAACACTAGTACATCTAACCTTCCTACACGAAACAGGATCAAACAACCCACTAGGAATCCCATCGGATTGCGATAAAATCCCATTCCACCCATACTACTCAATCAAAGACATCCTAGGATTTACACTAATACTAATCCCATTAGTCACCCTAGCCCTATTCTCCCCTAACCTGCTAGGAGACCCAGAAAATTTCACGCCCGCCAACCCACTAGCCACT
>Newtonia_brunneicauda_MG991069_FMNH_434459_CYTB
ATGGCCCTCAATCTTCGTAAAAACCACCCCCTAATAAAAATCGTAAACGATTCCCTAATCGACCTACCAACCCCATCAAACATCTCAGCCTGATGAAACTTTGGATCCCTGCTAGGAGTCTGCCTAATCACACAAATTGTAACAGGACTACTACTAGCCATACACTACACAGCAGACACCTCACTAGCCTTCAACTCCGTAGCACACATATGCCGAAACGTACAATTCGGATGATTAATCCGAAACCTACATGCAAACGGAGCTTCCTTCTTCTTCATCTGCATCTACCTACACATTGGACGAGGATTCTACTACGGCTCCTACCTTAATAAAGAAACCTGAAACGTAGGAGTTATCCTACTCCTAGCCCTAATAGCAACCGCCTTCGTAGGATACGTCCTGCCATGAGGACAGATATCATTCTGAGGGGCTACAGTTATTACAAACCTATTCTCAGCAATCCCATACATCGGACAAACACTAGTAGAATGAGCTTGAGGTGGATTCTCAGTAGACAACCCAACACTAACCCGATTCTTCGCCCTACACTTCCTACTACCATTCGTAATTGCAGGACTAACACTAGTTCACCTAACCTTCCTACACGAAACAGGATCAAACAACCCACTAGGAATCCCATCAGATTGCGATAAAATCCCATTCCACCCATACTACTCAATCAAAGACATCCTAGGATTTACACTAATACTAATCCCATTAGTCACCCTAGCCCTATTCTCCCCTAACCTGCTAGGAGACCCAGAAAATTTCACGCCCGCCAACCCACTAGCCACT
>Newtonia_amphichroa_MG991014_FMNH_429707_CYTB
ATGGCCCCCAACCTTCGTAAAAACCACCCTCTACTAAAAATCGTAAACGACTCCCTAATCGACCTACCAACTCCATCAAATATTTCAGCCTGATGAAACTTTGGATCCCTACTAGGTCTATGCTTAATCACACAAATTGTAACAGGACTACTACTAGCTATACACTACACAGCAGACACCACTCTAGCCTTCAACTCTGTAGCCCACATATGCCGAAACGTACAATTCGGATGACTAATCCGTAACCTACATGCAAACGGAGCCTCATTCTTCTTCATCTGCATTTACCTACACATTGGACGAGGATTCTACTACGGCTCCTACCTGAATAAAGAAACCTGAAACGTAGGAGTTGTTCTGCTACTAGCCCTAATAGCAACTGCCTTCGTAGGATATGTCCTGCCATGAGGACAAATATCGTTCTGAGGAGCTACAGTAATCACTAACCTATTCTCAGCAATCCCATACATTGGACAAACACTAGTAGAATGAGCCTGAGGAGGATTCTCAGTAGACAATCCCACACTAACCCGATTCTTTGCCCTACACTTCCTACTACCATTCATTATTGCAGGACTAACACTAGTACACCTAACCTTCCTGCATGAAACAGGATCAAACAACCCACTAGGCATTCCATCAGACTGCGACAAAATCCCATTCCATCCATACTACTCAATCAAAGACATCCTAGGATTTACATTAATACTAATCCCACTAATCACCCTAGCCCTATTCTCCCCTAACCTGCTAGGAGACCCAGAAAATTTCACGCCCGCCAACCCACTAGCCACTC
>Newtonia_brunneicauda_MG991061_FMNH_393376_CYTB
ATGGCCCTCAATCTTCGTAAAAACCACCCCCTAATAAAAATCGTAAACGATTCCCTAATCGACCTACCAACCCCATCAAACATCTCAGCCTGATGAAACTTTGGATCCCTGCTAGGAGTCTGCCTAATCACACAAATTGTAACAGGACTACTACTAGCCATACACTACACAGCAGACACCTCACTAGCCTTTAACTCCGTAGCACACATATGCCGAAACGTACAATTCGGATGATTAATCCGAAACCTACATGCAAACGGAGCCTCCTTCTTCTTCATCTGCATCTACCTACACATTGGACGAGGATTCTACTACGGCTCCTATCTTAATAAAGAAACCTGAAACGTAGGAGTCATCCTACTCCTTGCCCTAATAGCAACCGCCTTCGTAGGATACGTCCTGCCATGAGGACAGATATCATTCTGAGGAGCTACAGTTATTACAAACCTATTCTCAGCAATCCCATACATCGGACAAACACTAGTAGAATGAGCTTGAGGTGGATTCTCAGTAGACAATCCAACTCTAACCCGATTCTTCGCCCTACACTTCCTACTACCATTCGTAATTGCAGGACTAACACTAGTACATCTAACCTTCCTACACGAAACAGGATCAAACAACCCACTAGGAATCCCATCGGATTGCGATAAAATCCCATTCCACCCATACTACTCAATCAAAGACATCCTAGGATTTACACTAATACTAATCCCATTAGTCACCCTAGCCCTATTCTCCCCTAACCTGCTAGGAGACCCAGAAAATTTCACGCCCGCCAACCCACTAGCCACCC
>Newtonia_brunneicauda_MG991073_FMNH_436435_CYTB
ATGGCCCTCAATCTTCGTAAAAACCACCCCCTAATAAAAATCGTAAACGATTCCCTAATCGACCTACCAACACCATCAAACATCTCAGCCTGATGAAACTTTGGATCCCTGCTAGGAGTCTGCCTAATCACACAAATTGTAACAGGACTACTACTAGCCATACACTACACAGCAGACACCTCACTAGCCTTCAACTCCGTAGCACACATATGCCGAAACGTACAATTCGGATGATTAATCCGAAACCTACATGCAAACGGAGCCTCCTTCTTCTTCATCTGCATCTACCTACACATCGGACGAGGATTCTACTACGGCTCCTATCTTAATAAAGAAACCTGAAACGTAGGAGTCATCCTACTCCTAGCCCTAATAGCAACCGCCTTCGTAGGATACGTCCTGCCATGAGGACAGATATCATTCTGAGGAGCTACAGTTATTACAAACCTATTCTCAGCAATCCCATACATCGGACAAACACTAGTAGAATGAGCTTGAGGTGGATTCTCAGTAGACAATCCAACGCTAACCCGATTCTTCGCCCTACACTTCCTACTACCATTCGTAATCGCAGGACTAACACTAGTACATCTAACCTTCCTACACGAAACAGGATCAAACAACCCACTAGGAATCCCATCGGATTGCGATAAAATCCCATTCCACCCATACTACTCAATCAAAGACATCCTAGGACTTACACTAATACTAATCCCATTAGTCACCCTAGCCCTATTCTCCCCTAACCTACTAGGAGACCCAGAAAATTTCACGCCCGCCAACCCACTGGCCACTC
>Newtonia_archboldi_MG991091_MJR_957_CYTB
ATGGCCCTCAATCTTCGTAAAAATCACCCCCTACTAAAAATCGTAAACGACTCCCTAATTGATCTTCCTACCCCATCCAACATCTCAGCCTGATGAAACTTTGGATCTCTACTAGGCGTATGCCTAGTAACACAAATTGTAACAGGACTACTACTAGCCATACACTACACAGCAGACACCACCTTAGCCTTCAACTCCGTAGCACACATATGCCGAAATGTCCAATTTGGATGACTAATTCGAAACCTACACGCAAACGGAGCCTCATTCTTCTTCATCTGCATATACCTTCACATCGGACGAGGATTTTACTACGGATCTTACCTAAACAAAGAAACCTGAAACGTAGGAGTTATCCTACTCCTAGCCCTAATAGCAACCGCCTTTGTTGGTTACGTCCTACCATGAGGACAAATATCATTCTGAGGGGCTACAGTAATCACCAACCTATTCTCAGCAATCCCGTACGTAGGACAAACACTAGTAGAATGAGCCTGAGGTGGTTTCTCAGTAGACAACCCCACACTAACACGATTCTTCGCCCTACACTTCCTACTTCCATTCGTAATCGCAGGACTAACATTAGTCCACCTCACTTTCTTACATGAAACAGGATCAAACAACCCACTAGGAATCCCATCAGACTGCGACAAAATCCCATTCCACCCATACTACTCAATCAAAGACATCCTAGGATTTGCACTAATACTAATCCCACTAGTCACCCTAGCCTTATTCTCCCCAAACCTCCTAGGAGACCCCGAAAATTTTACGCCCGCCAACCCACTAGCCACCC
>Newtonia_amphichroa_MG990950_MJR_1061_CYTB
ATGGCCCCCAACCTTCGTAAAAACCACCCTCTACTAAAAATCGTAAACGACTCCCTAATCGACCTACCAACTCCATCAAATATCTCAACCTGATGAAACTTTGGATCCCTACTAGGTCTATGCTTAATCACACAAATTGTAACAGGACTACTACTAGCTATACACTACACAGCAGACACCACTCTAGCCTTCAACTCTGTAGCCCACATATGCCGAAACGTACAATTCGGATGACTAATCCGTAACCTACATGCAAACGGAGCCTCATTCTTCTTCATCTGCATTTACCTACACATCGGACGAGGATTCTACTACGGCTCCTACCTGAATAAAGAAACCTGAAACGTAGGAGTTGTTCTGCTACTAGCCCTAATAGCAACTGCCTTCGTAGGATATGTCCTGCCATGAGGACAAATATCGTTCTGAGGAGCTACAGTAATCACTAACCTATTCTCAGCAATCCCATACATTGGACAAACACTAGTAGAATGAGCCTGAGGAGGATTCTCAGTAGACAATCCCACACTAACCCGATTCTTTGCCCTACACTTCCTACTACCATTCATTATTGCAGGACTAACACTAGTACACCTAACCTTCCTGCATGAAACAGGATCAAACAACCCACTAGGCATTCCATCAGACTGCGACAAAATCCCATTCCATCCATACTACTCAATCAAAGACATCCTAGGATTTACACTAATACTAATCCCACTAGTCACCCTAGCCCTATTCTCCCCTAACCTGCTAGGAGACCCAGAAAATTTCACGCCCGCCAACCCACTAGCCACTCC
>Newtonia_amphichroa_MG990961_MJR_526_CYTB
ATGGCCCCCAACCTTCGTAAAAACCACCCTCTACTAAAAATCGTAAACGACTCCCTAATCGACCTACCAACTCCATCAAATATCTCAGCCTGATGAAACTTTGGATCCCTACTAGGTCTATGCTTAATCACACAAATTGTAACAGGACTACTACTAGCTATACACTACACAGCAGACACCACTCTAGCCTTCAACTCTGTAGCCCACATATGCCGAAACGTACAATTCGGATGACTAATCCGTAACCTACATGCAAACGGAGCCTCATTCTTCTTCATCTGCATTTACCTACACATTGGACGAGGATTCTACTACGGCTCCTACCTGAATAAAGAAACCTGAAACGTAGGAGTTGTTCTGCTACTAGCCCTAATAGCAACTGCCTTCGTAGGATATGTCCTGCCATGAGGACAAATATCGTTCTGAGGAGCTACAGTAATCACTAACCTATTCTCAGCAATCCCATACATTGGACAAACACTAGTAGAATGAGCCTGAGGAGGATTCTCAGTAGACAATCCCACACTAACCCGATTCTTTGCCCTACACTTCCTACTACCATTCATTATTGCAGGACTAACACTAGTACACCTAACCTTCCTGCATGAAACAGGATCAAACAACCCACTAGGCATTCCATCAGACTGCGACAAAATCCCATTCCATCCATACTACTCAATCAAAGACATCCTAGGATTTACATTAATACTAATCCCACTAGTCACCCTAGCCCTATTCTCCCCTAACCTGCTAGGAGACCCAGAAAATTTCACGCCCGCCAACCCACTAGCTACTCC
>Newtonia_amphichroa_MG990964_MJR_676_CYTB
ATGGCCCCCAACCTTCGTAAAAACCACCCCCTACTAAAAATCGTAAACGATTCCCTAATCGACCTACCAACTCCATCAAACATCTCAGCCTGATGAAATTTTGGATCCCTACTAGGTCTATGCTTAATTACACAAATTGTAACAGGACTATTACTAGCTATACACTACACAGCAGACACCACTCTAGCCTTCAACTCTGTAGCACACATATGCCGAAACGTACAATTCGGATGACTAATCCGTAACCTACATGCAAACGGAGCCTCATTCTTCTTCATCTGCATTTACCTACACATTGGACGAGGATTCTACTACGGCTCCTACCTGAACAAAGAAACCTGAAACGTAGGAGTCATTCTGCTACTAGCCCTAATAGCAACTGCCTTCGTAGGATATGTCCTGCCATGAGGACAAATATCGTTCTGAGGAGCTACAGTAATCACTAACCTATTCTCAGCAATTCCATACATCGGACAAACACTAGTAGAATGAGCCTGAGGAGGATTCTCAGTAGACAACCCCACACTAACTCGATTCTTCGCCCTACACTTCCTACTACCATTCATTATTGCAGGACTAACACTAGTACACCTAACCTTCCTGCATGAAACAGGATCAAACAACCCACTAGGTATTCCATCAGATTGCGACAAAATCCCATTCCACCCATACTACTCAATCAAAGACATCCTAGGATTCACACTAATACTAATTCCACTAATCACCCTAGCCCTATTCTCCCCTAACCTGCTAGGAGACCCAGAAAATTTCACGCCCGCCAACCCACTAGCCACTCC
>Newtonia_amphichroa_MG990971_MJR_771_CYTB
ATGGCCCCCAACCTTCGTAAAAACCACCCTCTACTAAAAATCGTAAACGACTCCCTAATCGACCTACCAACTCCATCAAATATCTCAGCCTGATGAAACTTTGGATCCCTACTAGGTCTATGCTTAATCACACAAATTGTAACAGGACTACTACTAGCTATACACTACACAGCAGACACCACTCTAGCCTTCAACTCTGTAGCCCACATATGCCGAAACGTACAATTCGGATGACTAATCCGTAACCTACATGCAAACGGAGCCTCATTCTTCTTCATCTGCATTTACCTACACATTGGACGAGGATTCTACTACGGCTCCTACCTGAATAAAGAAACCTGAAACGTAGGAGTTGTTCTGCTACTAGCCCTAATAGCAACTGCCTTCGTAGGATATGTCCTGCCATGAGGACAAATATCGTTCTGAGGAGCTACAGTAATCACTAACCTATTCTCAGCAATCCCATACATTGGACAAACACTAGTAGAATGAGCCTGAGGAGGATTCTCAGTAGACAATCCCACACTAACCCGATTCTTTGCCCTACACTTCCTACTACCATTCATTATTGCAGGACTAACACTAGTACACCTAACCTTCCTGCATGAAACAGGATCAAACAACCCACTAGGCATTCCATCAGACTGCGACAAAATCCCATTCCATCCATACTACTCAATCAAAGACATCCTAGGATTTACATTAATACTAATCCCACTAGTCACCCTAGCCCTATTCTCCCCTAACCTGCTAGGAGACCCAGAAAATTTCACGCCCGCCAACCCACTAGCCACTCC
>Newtonia_amphichroa_MG990981_FMNH_393389_CYTB
ATGGCCCCCAACCTTCGTAAAAACCACCCCCTACTAAAAATCGTAAACGATTCCCTAATCGACCTACCAACTCCATCAAACATCTCAGCCTGATGAAATTTTGGATCCCTACTAGGTCTATGCTTAATTACACAAATTGTAACAGGACTATTACTAGCTATACACTACACAGCAGACACCACTCTAGCCTTCAACTCTGTAGCACACATATGCCGAAACGTACAATTCGGATGACTAATCCGTAACCTACATGCAAACGGAGCCTCATTCTTCTTCATCTGCATTTACCTACACATTGGACGAGGATTCTACTACGGCTCCTACCTGAACAAAGAAACCTGAAACGTAGGAGTCATTCTGCTACTAGCCCTAATAGCAACTGCCTTCGTAGGATATGTCCTGCCATGAGGACAAATATCGTTCTGAGGAGCTACAGTAATCACTAACCTATTCTCAGCAATTCCATACATCGGACAAACACTAGTAGAATGAGCCTGAGGAGGATTCTCAGTAGACAACCCCACACTAACTCGATTCTTCGCCCTACACTTCCTACTACCATTCATTATTGCAGGACTAACACTAGTACACCTAACCTTCCTGCATGAAACAGGATCAAACAACCCACTAGGTATTCCATCAGATTGCGACAAAATCCCATTCCACCCATACTACTCAATCAAAGACATCCTAGGATTCACACTAATACTAATTCCACTAATCACCCTAGCCCTATTCTCCCCTAACCTGCTAGGAGACCCAGAAAATTTCACGCCCGCCAACCCACTAGCCACTCC
>Newtonia_amphichroa_MG991013_FMNH_393384_CYTB
ATGGCCCCCAACCTTCGTAAAAACCACCCCCTACTAAAAATCGTAAACGATTCCCTAATCGACCTACCAACTCCATCAAACATCTCAGCCTGATGAAATTTTGGATCCCTACTAGGTCTATGCTTAATTACACAAATTGTAACAGGACTATTACTAGCTATACACTACACAGCAGACACCACTCTAGCCTTCAACTCTGTAGCACACATATGCCGAAACGTACAATTCGGATGACTAATCCGTAACCTACATGCAAACGGAGCCTCATTCTTCTTCATCTGCATTTACCTACACATTGGACGAGGATTCTACTACGGCTCCTACCTGAACAAAGAAACCTGAAACGTAGGAGTCATTCTGCTACTAGCCCTAATAGCAACTGCCTTCGTAGGATATGTCCTGCCATGAGGACAAATATCGTTCTGAGGAGCTACAGTAATCACTAACCTATTCTCAGCAATTCCATACATCGGACAAACACTAGTAGAATGAGCCTGAGGAGGATTCTCAGTAGACAACCCCACACTAACTCGATTCTTCGCCCTACACTTCCTACTACCATTCATTATTGCAGGACTAACACTAGTACACCTAACCTTCCTGCATGAAACAGGATCAAACAACCCACTAGGTATTCCATCAGATTGCGACAAAATCCCATTCCACCCATACTACTCAATCAAAGACATCCTAGGATTCACACTAATACTAATTCCACTAATCACCCTAGCCCTATTCTCCCCTAACCTGCTAGGAGACCCAGAAAATTTCACGCCCGCCAACCCACTAGCCACTCC
>Newtonia_amphichroa_MG991016_FMNH_431266_CYTB
ATGGCCCCCAACCTTCGTAAAAACCACCCTCTACTAAAAATCGTAAACGACTCCCTAATCGACCTACCAACCCCATCAAATATCTCAACCTGATGAAACTTTGGATCCCTACTAGGTCTATGCTTAATCACACAAATTGTAACAGGACTACTACTAGCTATACACTACACAGCAGACACCACTCTAGCCTTCAACTCTGTAGCCCACATATGCCGAAACGTACAATTCGGATGACTAATCCGTAACCTACATGCAAACGGAGCCTCATTCTTCTTCATCTGCATTTACCTACACATCGGACGAGGATTCTACTACGGCTCCTACCTGAATAAAGAAACCTGAAACGTAGGAGTTGTTCTGCTACTAGCCCTAATAGCAACTGCCTTCGTAGGATATGTCCTGCCATGAGGACAAATATCGTTCTGAGGAGCTACAGTAATCACTAACCTATTCTCAGCAATCCCATACATTGGACAAACACTAGTAGAATGAGCCTGAGGAGGATTCTCAGTAGACAATCCCACACTAACCCGATTCTTTGCCCTACACTTCCTACTACCATTCATTATTGCAGGACTAACACTAGTACACCTAACCTTCCTGCATGAAACAGGATCAAACAACCCACTAGGCATTCCATCAGACTGCGACAAAATCCCATTCCATCCATACTACTCAATCAAAGACATCCTAGGATTTACACTAATACTAATCCCACTAGTCACCCTAGCCCTATTCTCCCCTAACCTGCTAGGAGACCCAGAAAATTTCACGCCCGCCAACCCACTAGCCACTCC
>Newtonia_brunneicauda_MG991019_FMNH_396205_CYTB
ATGGCCCTCAATCTTCGTAAAAACCACCCCCTAATAAAAATCGTAAACGATTCCCTAATCGACCTACCAACCCCATCAAACATCTCAGCCTGATGAAACTTTGGATCCCTGCTAGGAGTCTGCCTAATCACACAAATTGTAACAGGACTACTACTAGCCATACACTACACAGCAGACACCTCACTAGCCTTCAACTCCGTAGCACACATATGCCGAAACGTACAATTCGGATGATTAATCCGAAACCTACATGCAAACGGAGCCTCCTTCTTCTTCATCTGCATCTACCTACACATTGGACGAGGATTCTACTACGGCTCCTATCTCAATAAAGAAACCTGAAACGTAGGAGTCATCCTACTCCTAGCCCTAATAGCAACCGCCTTCGTAGGATACGTCCTGCCATGAGGACAGATATCATTCTGAGGAGCTACAGTTATTACAAACCTATTTTCAGCAATCCCATACATCGGACAAACACTAGTAGAATGAGCTTGAGGTGGATTCTCAGTAGACAATCCAACTCTAACCCGATTCTTCGCCCTACACTTCCTACTACCATTCGTAATTGCAGGACTAACACTAGTACATCTAACCTTCCTACACGAAACAGGATCAAACAACCCACTAGGAATCCCATCAGATTGCGACAAAATCCCATTCCACCCATACTACTCAATCAAAGACATCCTAGGATTTACACTAATACTAATCCCATTAGTCACCCTAGCCCTATTCTCCCCTAACCTGCTAGGAGACCCAGAAAATTTCACGCCCGCCAACCCACTAGCCACTCC
>Newtonia_brunneicauda_MG991020_FMNH_396206_CYTB
ATGGCCCTCAATCTTCGTAAAAACCACCCCCTAATAAAAATCGTAAACGATTCCCTAATCGACCTACCAACACCATCAAACATCTCAGCCTGATGAAACTTTGGATCCCTGCTAGGAGTCTGCCTAATCACACAAATTGTAACAGGACTACTACTAGCCATACACTACACAGCAGACACCTCACTAGCCTTCAACTCCGTAGCACACATATGCCGAAACGTACAATTCGGATGATTAATCCGAAACCTACATGCAAACGGAGCCTCCTTCTTCTTCATCTGCATCTACCTACACATCGGACGAGGATTCTACTACGGCTCCTATCTTAATAAAGAAACCTGAAACGTAGGAGTCATCCTACTCCTAGCCCTAATAGCAACCGCCTTCGTAGGATACGTCCTGCCATGAGGACAGATATCATTCTGAGGAGCTACAGTTATTACAAACCTATTCTCAGCAATCCCATACATCGGACAAACACTAGTAGAATGAGCTTGAGGTGGATTCTCAGTAGACAATCCAACGCTAACCCGATTCTTCGCCCTACACTTCCTACTACCATTCGTAATCGCAGGACTAACACTAGTACATCTAACCTTCCTACACGAAACAGGATCAAACAACCCACTAGGAATCCCATCGGATTGCGATAAAATCCCATTCCACCCATACTACTCAATCAAAGACATCCTAGGATTTACACTAATACTAATCCCATTAGTCACCCTAGCCCTATTCTCCCCTAACCTACTAGGAGACCCAGAAAATTTCACGCCCGCCAACCCACTGGCCACTCC
>Newtonia_brunneicauda_MG991032_MJR_499_CYTB
ATGGCCCTCAATCTTCGTAAAAACCACCCCCTAATAAAAATCGTAAACGATTCCCTAATCGACCTACCAACCCCATCAAACATCTCAGCCTGATGAAACTTTGGATCCCTGCTAGGAGTCTGCCTAATCACACAAATTGTAACAGGACTACTACTAGCCATACACTACACAGCAGACACCTCACTAGCCTTCAACTCCGTAGCACACATATGCCGAAACGTACAATTCGGATGATTAATCCGAAACCTACATGCAAACGGAGCCTCCTTCTTCTTCATCTGCATCTACCTACACATTGGACGAGGATTCTACTACGGCTCCTATCTTAATAAAGAAACCTGAAACGTAGGAGTTATCCTACTCCTAGCCCTAATAGCAACCGCCTTCGTAGGATACGTCCTGCCATGAGGACAGATATCATTCTGAGGAGCTACAGTCATTACAAACCTATTCTCAGCAATCCCATACATCGGACAAACACTAGTAGAATGAGCTTGAGGTGGATTCTCAGTAGACAACCCAACACTAACCCGATTCTTCGCCCTACACTTCCTACTACCATTCGTAATTGCAGGACTAACACTAGTTCATCTAACCTTCCTACACGAAACAGGGTCAAACAACCCACTAGGAATCCCATCAGATTGCGACAAAATCCCATTCCACCCATACTACTCAATCAAAGACATCCTAGGATTTACACTAATACTAATCCCACTAGTCACCCTAGCCCTATTCTCCCCTAACCTGCTAGGAGACCCAGAAAATTTCACGCCCGCCAACCCACTAGCCACTCC
>Newtonia_brunneicauda_MG991038_MJR_544_CYTB
ATGGCCCTCAATCTTCGTAAAAACCATCCCCTAATAAAAATCGTAAACGATTCCCTAATCGACCTACCAACCCCATCAAACATCTCAGCCTGATGAAACTTTGGATCCCTACTAGGAGTCTGCCTAATCACACAAATTGTAACAGGACTACTACTAGCCATACACTACACAGCAGACACCTCACTAGCCTTCAACTCCGTAGCACACATATGCCGAAACGTACAATTCGGATGATTAATCCGAAACCTACATGCAAACGGAGCCTCCTTCTTCTTCATCTGCATCTACCTACACATTGGACGAGGATTCTACTACGGCTCCTATCTTAATAAAGAAACCTGAAACGTAGGAGTCATCCTACTCCTAGCCCTAATAGCAACCGCCTTCGTAGGATACGTCCTGCCATGAGGACAGATATCATTCTGAGGAGCTACAGTTATTACAAACCTATTCTCAGCAATCCCATACATCGGACAAACACTAGTAGAATGAGCTTGAGGTGGATTCTCAGTAGACAATCCAACGCTAACCCGATTCTTCGCCCTACACTTCCTACTACCATTCGTAATTGCAGGACTAACACTAGTACATCTAACCTTCCTACACGAAACAGGATCAAACAACCCACTAGGAATCCCATCGGATTGCGATAAAATCCCATTCCACCCATACTACTCAATCAAAGACATCCTAGGATTTACACTAATACTAATCCCATTAGTCACCCTAGCCCTATTCTCCCCTAACCTACTAGGAGACCCAGAAAATTTCACGCCCGCCAACCCACTGGCCACTCC
>Newtonia_brunneicauda_MG991052_FMNH_345886_CYTB
ATGGCCCTCAATCTTCGTAAAAACCACCCCCTAATAAAAATCGTAAACGATTCCCTAATCGACCTACCAACCCCATCAAACATCTCAGCCTGATGAAACTTTGGATCCCTGCTAGGAGTCTGCCTAATCACACAAATTGTAACAGGACTACTACTAGCCATACACTACACAGCAGACACCTCACTAGCCTTTAACTCCGTAGCACACATATGCCGAAACGTACAATTCGGATGATTAATCCGAAACCTACATGCAAACGGAGCCTCCTTCTTCTTCATCTGCATCTACCTACACATTGGACGAGGATTCTACTACGGCTCCTATCTTAATAAAGAAACCTGAAACGTAGGAGTCATCCTACTCCTTGCCCTAATAGCAACCGCCTTCGTAGGATACGTCCTGCCATGAGGACAGATATCATTCTGAGGAGCTACAGTTATTACAAACCTATTCTCAGCAATCCCATACATCGGACAAACACTAGTAGAATGAGCTTGAGGTGGATTCTCAGTAGACAATCCAACTCTAACCCGATTCTTCGCCCTACACTTCCTACTACCATTCGTAATTGCAGGACTAACACTAGTACATCTAACCTTCCTACACGAAACAGGATCAAACAACCCACTAGGAATCCCATCGGATTGCGATAAAATCCCATTCCACCCATACTACTCAATCAAAGACATCCTAGGATTTACACTAATACTAATCCCATTAGTCACCCTAGCCCTATTCTCCCCTAACCTGCTAGGAGACCCAGAAAATTTCACGCCCGCCAACCCACTAGCCACTCC
>Newtonia_brunneicauda_MG991053_FMNH_345887_CYTB
ATGGCCCTCAATCTTCGTAAAAACCACCCCCTAATAAAAATCGTAAACGATTCCCTAATCGACCTACCAACCCCATCAAACATCTCAGCCTGATGAAACTTTGGATCCCTGCTAGGAGTCTGCCTAATCACACAAATTGTAACAGGACTACTACTAGCCATACACTACACAGCAGACACCTCACTAGCCTTCAACTCCGTAGCACACATATGCCGAAACGTACAATTCGGATGATTAATCCGAAACCTACATGCAAACGGAGCCTCCTTCTTCTTCATCTGCATCTACCTACACATTGGACGAGGATTCTACTACGGCTCCTATCTTAATAAAGAAACCTGAAACGTAGGAGTTATCCTACTCCTAGCCCTAATAGCAACCGCCTTCGTAGGATACGTCCTGCCATGAGGACAGATATCATTCTGAGGAGCTACAGTTATTACAAACCTATTCTCAGCAATCCCATACATCGGACAAACACTAGTAGAATGAGCTTGAGGTGGATTCTCAGTAGACAACCCAACACTAACCCGATTCTTCGCCCTACACTTCCTACTACCATTCGTAATTGCAGGACTAACACTAGTTCATCTAACCTTCCTACACGAAACAGGATCAAACAACCCACTAGGAATCCCATCAGATTGCGATAAAATCCCATTCCACCCATACTACTCAATCAAAGACATCCTAGGATTTACACTAATACTAATCCCATTAGTCACCCTAGCCCTATTCTCCCCTAACCTGCTAGGAGACCCAGAAAATTTCACGCCCGCCAACCCACTAGCCACTCC
>Newtonia_brunneicauda_MG991060_FMNH_393375_CYTB
ATGGCCCTCAATCTTCGTAAAAACCACCCCCTAATAAAAATCGTAAACGATTCCCTAATCGACCTACCAACCCCATCAAACATCTCAGCCTGATGAAACTTTGGATCCCTGCTAGGAGTCTGCCTAATCACACAAATTGTAACAGGACTACTACTAGCCATACACTACACAGCAGACACCTCACTAGCCTTTAACTCCGTAGCACACATATGCCGAAACGTACAATTCGGATGATTAATCCGAAACCTACATGCAAACGGAGCCTCCTTCTTCTTCATCTGCATCTACCTACACATTGGACGAGGATTCTACTACGGCTCCTATCTTAATAAAGAAACCTGAAACGTAGGAGTCATCCTACTCCTTGCCCTAATAGCAACCGCCTTCGTAGGATACGTCCTGCCATGAGGACAGATATCATTCTGAGGAGCTACAGTTATTACAAACCTATTCTCAGCAATCCCATACATCGGACAAACACTAGTAGAATGAGCTTGAGGTGGATTCTCAGTAGACAATCCAACTCTAACCCGATTCTTCGCCCTACACTTCCTACTACCATTCGTAATTGCAGGACTAACACTAGTACATCTAACCTTCCTACACGAAACAGGATCAAACAACCCACTAGGAATCCCATCAGATTGCGATAAAATCCCATTCCACCCATACTACTCAATCAAAGACATCCTAGGATTTACACTAATACTAATCCCATTAGTCACCCTAACCCTATTCTCCCCTAACCTGCTAGGAGACCCAGAAAATTTCACGCCCGCCAACCCACTAGCCACCCC
>Newtonia_brunneicauda_MG991064_FMNH_396064_CYTB
ATGGCCCTCAATCTTCGTAAAAACCACCCCCTAATAAAAATCGTAAACGATTCCCTAATCGACCTACCAACCCCATCAAACATCTCAGCCTGATGAAACTTTGGATCCCTACTAGGAGTCTGCCTAATCACACAAATTGTAACAGGACTACTACTAGCCATACACTACACAGCAGACACCTCACTAGCCTTTAACTCCGTAGCACACATATGCCGAAACGTACAATTCGGATGATTAATCCGAAACCTACATGCAAACGGAGCCTCCTTCTTCTTCATCTGCATCTACCTACACATTGGACGAGGATTCTACTACGGCTCCTATCTTAATAAAGAAACCTGAAACGTAGGAGTCATCCTACTCCTTGCCCTAATAGCAACCGCCTTCGTAGGATACGTCCTGCCATGAGGACAGATATCATTCTGAGGAGCTACAGTTATTACAAACCTATTCTCAGCAATCCCATACATCGGACAAACACTAGTAGAATGAGCTTGAGGTGGATTCTCAGTAGACAATCCAACTCTAACCCGATTCTTCGCCCTACACTTCCTACTACCATTCGTAATTGCAGGACTAACACTAGTACATCTAACCTTCCTACACGAAACAGGATCAAACAACCCACTAGGAATCCCATCGGATTGCGATAAAATCCCATTCCACCCATACTACTCAATCAAAGACATCCTAGGATTTACACTAATACTAATCCCATTAGTCACCCTAGCCCTATTCTCCCCTAACCTGCTAGGAGACCCAGAAAATTTCACGCCCGCCAACCCACTAGCCACTCC
>Newtonia_brunneicauda_MG991068_FMNH_434458_CYTB
ATGGCCCTCAATCTTCGTAAAAACCACCCCCTAATAAAAATCGTAAACGATTCCCTAATCGACCTACCAACCCCATCAAACATCTCAGCCTGATGAAACTTTGGATCCCTGCTAGGAGTCTGCCTAATCACACAAATTGTAACAGGACTACTACTAGCCATACACTACACAGCAGACACCTCACTAGCCTTCAACTCCGTAGCACACATATGCCGAAACGTACAATTCGGATGATTAATCCGAAACCTACATGCAAACGGAGCTTCCTTCTTCTTCATCTGCATCTACCTACACATTGGACGAGGATTCTACTACGGCTCCTACCTTAATAAAGAAACCTGAAACGTAGGAGTTATCCTACTCCTAGCCCTAATAGCAACCGCCTTCGTAGGATACGTCCTGCCATGAGGACAGATATCATTCTGAGGGGCTACAGTTATTACAAACCTATTCTCAGCAATCCCATACATCGGACAAACACTAGTAGAATGAGCTTGAGGTGGATTCTCAGTAGACAACCCAACACTAACCCGATTCTTCGCCCTACACTTCCTACTACCATTCGTAATTGCAGGACTAACACTAGTTCACCTAACCTTCCTACACGAAACAGGATCAAACAACCCACTAGGAATCCCATCAGATTGCGATAAAATCCCATTCCACCCATACTACTCAATCAAAGACATCCTAGGATTTACACTAATACTAATCCCATTAGTCACCCTAGCCCTATTCTCCCCTAACCTGCTAGGAGACCCAGAAAATTTCACGCCCGCCAACCCACTAGCCACTCC
>Newtonia_brunneicauda_MG991072_FMNH_434462_CYTB
ATGGCCCTCAATCTTCGTAAAAACCACCCCCTAATAAAAATCGTAAACGATTCCCTAATCGACCTACCAACCCCATCAAACATCTCAGCCTGATGAAACTTTGGATCCCTGCTAGGAGTCTGCCTAATCACACAAATTGTAACAGGACTACTACTAGCCATACACTACACAGCAGACACCTCACTAGCCTTCAACTCCGTAGCACACATATGCCGAAACGTACAATTCGGATGATTAATCCGAAACCTACATGCAAACGGAGCCTCCTTCTTCTTCATCTGCATCTACCTACACATTGGACGAGGATTCTACTACGGCTCCTACCTTAATAAAGAAACCTGAAACGTAGGAGTTATCCTACTCCTAGCCCTAATAGCAACCGCCTTCGTAGGATACGTCCTGCCATGAGGACAGATATCATTCTGAGGGGCTACAGTTATTACAAACCTATTCTCAGCAATCCCATACATCGGACAAACACTAGTAGAATGAGCTTGAGGTGGATTCTCAGTAGACAACCCAACACTAACCCGATTCTTCGCCCTACACTTCCTACTACCATTCGTAATTGCAGGACTAACACTAGTTCACCTAACCTTCCTACACGAAACAGGATCAAACAACCCACTAGGAATCCCATCAGATTGCGATAAAATCCCATTCCACCCATACTACTCAATCAAAGACATCCTAGGATTTACACTAATACTAATCCCATTAGTCACCCTAGCCCTATTCTCCCCTAACCTGCTAGGAGACCCAGAAAATTTCACGCCCGCCAACCCACTAGCCACTCC
>Newtonia_brunneicauda_MG991083_FMNH_436522_CYTB
ATGGCCCTCAATCTTCGTAAAAACCACCCCCTAATAAAAATCGTAAACGATTCCCTAATCGACCTACCAACCCCATCAAACATCTCAGCCTGATGAAACTTTGGATCCCTACTAGGAGTCTGCCTAATCACACAAATTGTAACAGGACTACTACTAGCCATACACTACACAGCAGACACCTCACTAGCCTTTAACTCCGTAGCACACATATGCCGAAACGTACAATTCGGATGATTAATCCGAAACCTACATGCAAACGGAGCCTCCTTCTTCTTCATCTGCATCTACCTACACATTGGACGAGGATTCTACTACGGCTCCTATCTTAATAAAGAAACCTGAAACGTAGGAGTCATCCTACTCCTTGCCCTAATAGCAACCGCCTTCGTAGGATACGTCCTGCCATGAGGACAGATATCATTCTGAGGAGCTACAGTTATTACAAACCTATTCTCAGCAATCCCATACATCGGACAAACACTAGTAGAATGAGCTTGAGGTGGATTCTCAGTAGACAATCCAACTCTAACCCGATTCTTCGCCCTACACTTCCTACTACCATTCGTAATTGCAGGACTAACACTAGTACATCTAACCTTCCTACACGAAACAGGATCAAACAACCCACTAGGAATCCCATCGGATTGCGATAAAATCCCATTCCACCCATACTACTCAATCAAAGACATCCTAGGATTTACACTAATACTAATCCCATTAGTCACCCTAGCCCTATTCTCCCCTAACCTGCTAGGAGACCCAGAAAATTTCACGCCCGCCAACCCACTAGCCACTCC
>Newtonia_brunneicauda_MG991084_FMNH_436523_CYTB
ATGGCCCTCAATCTTCGTAAAAACCACCCCCTAATAAAAATCGTAAACGATTCCCTAATCGACCTACCAACCCCATCAAACATCTCAGCCTGATGAAACTTTGGATCCCTGCTAGGAGTCTGCCTAATCACACAAATTGTAACAGGACTACTACTAGCCATACACTACACAGCAGACACCTCACTAGCCTTTAACTCCGTAGCACACATATGCCGAAACGTACAATTCGGATGATTAATCCGAAACCTACATGCAAACGGAGCCTCCTTCTTCTTCATCTGCATCTACCTACACATTGGACGAGGATTCTACTACGGCTCCTATCTCAATAAAGAAACCTGAAACGTAGGAGTCATCCTACTCCTTGCCCTAATAGCAACCGCCTTCGTAGGATACGTCCTGCCATGAGGACAGATATCATTCTGAGGAGCTACAGTTATTACAAACCTATTCTCAGCAATCCCATACATCGGACAAACACTAGTAGAATGAGCTTGAGGTGGATTCTCAGTAGACAATCCAACTCTAACCCGATTCTTCGCCCTACACTTCCTACTACCATTCGTAATTGCAGGACTAACACTAGTACATCTAACCTTCCTACACGAAACAGGATCAAACAACCCACTAGGAATCCCATCGGATTGCGATAAAATCCCATTCCACCCATACTACTCAATCAAAGACATCCTAGGATTTACACTAATACTAATCCCATTAGTCACCCTAGCCCTATTCTCCCCTAACCTGCTAGGAGACCCAGAAAATTTCACGCCCGCCAACCCACTAGCCACTCC
>Newtonia_brunneicauda_MG991087_FMNH_436526_CYTB
ATGGCCCTCAATCTTCGTAAAAACCACCCCCTAATAAAAATCGTAAACGATTCCCTAATCGACCTACCAACCCCATCAAACATCTCAGCCTGATGAAACTTTGGATCCCTGCTAGGAGTCTGCCTAATCACACAAATTGTAACAGGACTACTACTAGCCATACACTACACAGCAGACACCTCACTAGCCTTCAACTCCGTAGCACACATATGCCGAAACGTACAATTCGGATGATTAATCCGAAACCTACATGCAAACGGAGCCTCCTTCTTCTTCATCTGCATCTACCTACACATTGGACGAGGATTCTACTACGGCTCCTATCTTAATAAAGAAACCTGAAACGTAGGAGTCATCCTACTCCTTGCCCTAATAGCAACCGCCTTCGTAGGATACGTCCTGCCATGAGGACAGATATCATTCTGAGGAGCTACAGTTATTACAAACCTATTCTCAGCAATCCCATACATCGGACAAACACTAGTAGAATGAGCTTGAGGTGGATTCTCAGTAGACAATCCAACTCTAACCCGATTCTTCGCCCTACACTTCCTACTACCATTCGTAATTGCAGGACTAACACTAGTACACCTAACCTTCCTACACGAAACAGGATCAAACAACCCACTAGGAATCCCATCGGATTGCGATAAAATCCCATTCCACCCATACTACTCAATCAAAGACATCCTAGGATTTACACTAATACTAATCCCATTAGTCACCCTAGCCCTATTCTCCCCTAACCTGCTAGGAGACCCAGAAAATTTCACGCCCGCCAACCCACTAGCCACTCC
>Newtonia_archboldi_MG991096_FMNH_436446_CYTB
ATGGCCCTCAATCTTCGTAAAAATCACCCCCTACTAAAAATCGTAAACGACTCCCTAATTGATCTTCCTACCCCATCCAACATCTCAGCCTGATGAAACTTTGGATCTCTACTAGGCGTATGCCTAGTAACACAAATTGTAACAGGACTACTACTAGCCATACACTACACAGCAGACACCACCTTAGCCTTCAACTCCGTAGCACACATATGCCGAAATGTCCAATTTGGATGACTAATTCGAAACCTACACGCAAACGGAGCCTCATTCTTCTTCATCTGCATATACCTTCACATCGGACGAGGATTTTACTACGGATCTTACCTAAACAAAGAAACCTGAAACGTAGGAGTTATCCTACTCCTAGCCCTAATAGCAACCGCCTTTGTTGGTTACGTCCTACCATGAGGACAAATATCATTCTGAGGGGCTACAGTAATCACCAACCTATTCTCAGCAATCCCGTACGTAGGACAAACACTAGTAGAATGAGCCTGAGGTGGTTTCTCAGTAGACAACCCCACACTAACACGATTCTTCGCCCTACACTTCCTACTTCCATTCGTAATCGCAGGACTAACATTAGTCCACCTCACTTTCTTACATGAAACAGGATCAAACAACCCACTAGGAATCCCATCAGACTGCGACAAAATCCCATTCCACCCATACTACTCAATCAAAGACATCCTAGGATTTGCACTAATACTAATCCCACTAGTCACCCTAGCCTTATTCTCCCCAAACCTCCTAGGAGACCCCGAAAATTTTACGCCCGCCAACCCACTAGCCACCCC
>Newtonia_amphichroa_MG991008_FMNH_393377_CYTB
ATGGCCCCCAACCTTCGTAAAAACCACCCTCTACTAAAAATCGTAAACGACTCCCTAATCGACCTACCAACTCCATCAAATATCTCAACCTGATGAAACTTTGGATCCCTACTAGGTCTATGCTTAATCACACAAATTGTAACAGGACTACTACTAGCTATACACTACACAGCAGACACCACTCTAGCCTTCCACTCTGTAGCCCACATATGCCGAAACGTACAATTCGGATGACTAATCCGTAACCTACATGCAAACGGAGCCTCATTCTTCTTCATCTGCATTTACCTACACATCGGACGAGGATTCTACTACGGCTCCTACCTGAATAAAGAAACCTGAAACGTAGGAGTTGTTCTGCTACTAGCCCTAATAGCAACTGCCTTCGTAGGATATGTCCTGCCATGAGGACAAATATCGTTCTGAGGAGCTACAGTAATCACTAACCTATTCTCAGCAATCCCATACATTGGACAAACACTAGTAGAATGAGCCTGAGGAGGATTCTCAGTAGACAATCCCACACTAACCCGATTCTTTGCCCTACACTTCCTACTACCATTCATTATTGCAGGACTAACACTAGTACACCTAACCTTCCTGCATGAAACAGGATCAAACAACCCACTAGGCATTCCATCAGACTGCGACAAAATCCCATTCCATCCATACTACTCAATCAAAGACATCCTAGGATTTACACTAATACTAATCCCACTAGTCACCCTAGCCCTATTCTCCCCTAACCTGCTAGGAGACCCAGAAAATTTCACGCCCGCCAACCCACTAGCCACTCCC
>Newtonia_amphichroa_MG991010_FMNH_393380_CYTB
ATGGCCCCCAACCTTCGTAAAAACCACCCTCTACTAAAAATCGTAAACGACTCCCTAATCGACCTACCAACTCCATCAAATATCTCAACCTGATGAAACTTTGGATCCCTACTAGGTCTATGCTTAATCACACAAATTGTAACAGGACTACTACTAGCTATACACTACACAGCAGACACCACTCTAGCCTTCAACTCTGTAGCCCACATATGCCGAAACGTACAATTCGGATGACTAATCCGTAACCTACATGCAAACGGAGCCTCATTCTTCTTCATCTGCATTTACCTACACATCGGACGAGGATTCTACTACGGCTCCTACCTGAATAAAGAAACCTGAAACGTAGGAGTTGTTCTGCTACTAGCCCTAATAGCAACTGCCTTCGTAGGATATGTCCTGCCATGAGGACAAATATCGTTCTGAGGAGCTACAGTAATCACTAACCTATTCTCAGCAATCCCATACATTGGACAAACACTAGTAGAATGAGCCTGAGGGGGATTCTCAGTAGACAATCCCACACTAACCCGATTCTTTGCCCTACACTTCCTACTACCATTCATTATTGCAGGACTAACACTAGTACACCTAACCTTCCTGCATGAAACGGGATCAAACAACCCACTAGGCATTCCATCAGACTGCGACAAAATCCCATTCCATCCATACTACTCAATCAAAGACATCCTAGGATTTACACTAATACTAATCCCACTAGTCACCCTAGCCCTATTCTCCCCTAACCTGCTAGGAGACCCAGAAAATTTCACGCCCGCCAACCCACTAGCCACTCCC
>Newtonia_amphichroa_MG991015_FMNH_431265_CYTB
ATGGCCCCCAACCTTCGTAAAAACCACCCTCTACTAAAAATCGTAAACGACTCCCTAATCGACCTACCAACTCCATCAAATATCTCAACCTGATGAAACTTTGGATCCCTACTAGGTCTATGCTTAATCACACAAATTGTAACAGGACTACTACTAGCTATACACTACACAGCAGACACCACTCTAGCCTTCAACTCTGTAGCCCACATATGCCGAAACGTACAATTCGGATGACTAATCCGTAACCTACATGCAAACGGAGCCTCATTCTTCTTCATCTGCATTTACCTACACATCGGACGAGGATTCTACTACGGCTCCTACCTGAATAAAGAAACCTGAAACGTAGGAGTTGTTCTGCTACTAGCCCTAATAGCAACTGCCTTCGTAGGATATGTCCTGCCATGAGGACAAATATCGTTCTGAGGAGCTACAGTAATCACTAACCTATTCTCAGCAATCCCATACATTGGACAAACACTAGTAGAATGAGCCTGAGGAGGATTCTCAGTAGACAATCCCACACTAACCCGATTCTTTGCCCTACACTTCCTACTACCATTCATTATTGCAGGACTAACACTAGTACACCTAACCTTCCTGCATGAAACAGGATCAAACAACCCACTAGGCATTCCATCAGACTGCGACAAAATCCCATTCCATCCATACTACTCAATCAAAGACATCCTAGGATTTACACTAATACTAATCCCACTAGTCACCCTAGCCCTATTCTCCCCTAACCTGCTAGGAGACCCAGAAAATTTCACGCCCGCCAACCCACTAGCCACTCCC
>Newtonia_brunneicauda_MG991029_MJR_469_CYTB
ATGGCCCTCAATCTTCGTAAAAACCACCCCCTAATAAAAATCGTAAACGATTCCCTAATCGACCTACCAACCCCATCAAACATCTCAGCCTGATGAAACTTTGGATCCCTGCTAGGAGTCTGCCTAATCACACAAATTGTAACAGGACTACTACTAGCCATACACTACACAGCAGACACCTCACTAGCCTTTAACTCCGTAGCACACATATGCCGAAACGTACAATTCGGATGATTAATCCGAAACCTACACGCAAACGGAGCCTCCTTCTTCTTCATCTGCATCTACCTACACATTGGACGAGGATTCTACTACGGCTCCTATCTTAATAAAGAAACCTGAAACGTAGGAGTCATCCTACTCCTTGCCCTAATAGCAACCGCCTTCGTAGGATACGTCCTGCCATGAGGACAGATATCATTCTGAGGAGCTACAGTTATTACAAACCTATTCTCAGCAATCCCATACATCGGACAAACACTAGTAGAATGAGCTTGAGGTGGATTCTCAGTAGACAATCCAACTCTAACCCGATTCTTTGCCCTACACTTCCTACTACCATTCGTAATTGCAGGACTAACACTAGTACATCTAACCTTCCTACACGAAACAGGATCAAACAACCCACTAGGAATCCCATCGGATTGCGATAAAATCCCATTCCACCCATACTACTCAATCAAAGACATCCTAGGATTTACACTAATACTAATCCCATTAGTCACCCTAGCCCTATTCTCCCCTAACCTGCTAGGAGACCCAGAAAATTTCACGCCCGCCAACCCACTAGCCACTCCT
>Newtonia_brunneicauda_MG991062_FMNH_393378_CYTB
ATGGCCCTCAATCTTCGTAAAAACCACCCCCTAATAAAAATCGTAAACGATTCCCTAATCGACCTACCAACCCCATCAAACATCTCAGCCTGATGAAACTTTGGATCCCTGCTAGGAGTCTGCCTAATCACACAAATTGTAACAGGACTACTACTAGCCATACACTACACAGCAGACACCTCACTAGCCTTTAACTCCGTAGCACACATATGCCGAAACGTACAATTCGGATGATTAATCCGAAACCTACATGCAAACGGAGCCTCCTTCTTCTTCATCTGCATCTACCTACACATTGGACGAGGATTCTACTACGGCTCCTATCTCAATAAAGAAACCTGAAACGTAGGAGTCATCCTACTCCTTGCCCTAATAGCAACCGCCTTCGTAGGATACGTCCTGCCATGAGGACAGATATCATTCTGAGGAGCTACAGTTATTACAAACCTATTCTCAGCAATCCCATACATCGGACAAACACTAGTAGAATGAGCTTGAGGTGGATTCTCAGTAGACAATCCAACTCTAACCCGATTCTTCGCCCTACACTTCCTACTACCATTCGTAATTGCAGGACTAACACTAGTACATCTAACCTTCCTACACGAAACAGGATCAAACAACCCACTAGGAATCCCATCGGATTGCGATAAAATCCCATTCCACCCATACTACTCAATCAAAGACATCCTAGGATTTACACTAATACTAATCCCATTAGTCACCCTAGCCCTATTCTCCCCTAACCTGCTAGGAGACCCAGAAAATTTCACGCCCGCCAACCCACTAGCCACTCCT
>Newtonia_amphichroa_MG990962_MJR_562_CYTB
ATGGCCCCCAACCTTCGTAAAAACCACCCTCTACTAAAAATCGTAAACGACTCCCTAATCGACCTACCAACTCCATCAAATATCTCAGCCTGATGAAACTTTGGATCCCTACTAGGTCTATGCTTAATCACACAAATTGTAACAGGACTACTACTAGCTATACACTACACAGCAGACACCACTCTAGCCTTCAACTCTGTAGCCCACATATGCCGAAACGTACAATTCGGATGACTAATCCGTAACCTACATGCAAACGGAGCCTCATTCTTCTTCATCTGCATTTACCTACACATTGGACGAGGATTCTACTACGGCTCCTACCTGAATAAAGAAACCTGAAACGTAGGAGTTGTTCTGCTACTAGCCCTAATAGCAACTGCCTTCGTAGGATATGTCCTGCCATGAGGACAAATATCGTTCTGAGGAGCTACAGTAATCACTAACCTATTCTCAGCAATCCCATACATTGGACAAACACTAGTAGAATGAGCCTGAGGAGGATTCTCAGTAGACAATCCCACACTAACCCGATTCTTTGCCCTACACTTCCTACTACCATTCATTATTGCAGGACTAACACTAGTACACCTAACCTTCCTGCATGAAACAGGATCAAACAACCCACTAGGCATTCCATCAGACTGCGACAAAATCCCATTCCATCCATACTACTCAATCAAAGACATCCTAGGATTTACATTAATACTAATCCCACTAGTCACCCTAGCCCTATTTTCCCCTAACCTGCTAGGAGACCCAGAAAATTTCACGCCCGCCAACCCACTAGCCACTCCCC
>Newtonia_amphichroa_MG990965_MJR_688_CYTB
TGGCCCCCAACCTTCGTAAAAACCACCCTCTACTAAAAATCGTAAACGACTCCCTAATCGACCTACCAACTCCATCAAATATCTCAGCCTGATGAAACTTTGGATCCCTACTAGGTCTATGCTTAATCACACAAATTGTAACAGGACTACTACTAGCTATACACTACACAGCAGACACCACTCTAGCCTTCAACTCTGTAGCCCACATATGCCGAAACGTACAATTCGGATGACTAATCCGTAACCTACATGCAAACGGAGCCTCATTCTTCTTCATCTGCATTTACCTACACATTGGACGAGGATTTTACTACGGCTCCTACCTGAATAAAGAAACCTGAAACGTAGGAGTTGTTCTGCTACTAGCCCTAATAGCAACTGCCTTCGTAGGATATGTCCTGCCATGAGGACAAATATCGTTCTGAGGAGCTACAGTAATCACTAACCTATTCTCAGCAATCCCATACATTGGACAAACACTAGTAGAATGAGCCTGAGGAGGATTCTCAGTAGACAATCCCACACTAACCCGATTCTTTGCCCTACACTTCCTACTACCATTCATTATTGCAGGACTAACACTAGTACACCTAACCTTCCTGCATGAAACAGGATCAAACAACCCACTAGGCATTCCATCAGACTGCGACAAAATCCCATTCCATCCATACTACTCAATCAAAGACATCCTAGGATTTACATTAATACTAATCCCACTAGTCACCCTAGCCCTATTCTCCCCTAACCTGCTAGGAGACCCAGAAAATTTCACGCCCGCCAACCCACTAGCCACTCCCCC
>Newtonia_amphichroa_MG991000_FMNH_393366_CYTB
ATGGCCCCCAACCTTCGTAAAAACCACCCTCTACTAAAAATCGTAAACGACTCCCTAATCGACCTACCAACTCCATCAAATATCTCAACCTGATGAAACTTTGGATCCCTACTAGGTCTATGCTTAATCACACAAATTGTAACAGGACTACTACTAGCTATACACTACACAGCAGACACCACTCTAGCCTTCAACTCTGTAGCCCACATATGCCGAAACGTACAATTCGGATGACTAATCCGTAACCTACATGCAAACGGAGCCTCATTCTTCTTCATCTGCATTTACCTACACATCGGACGAGGATTCTACTACGGCTCCTACCTGAATAAAGAAACCTGAAACGTAGGAGTTGTTCTGCTACTAGCCCTAATAGCAACTGCCTTCGTAGGATATGTCCTGCCATGAGGACAAATATCGTTCTGAGGAGCTACAGTAATCACTAACCTATTCTCAGCAATCCCATACATTGGACAAACACTAGTAGAATGAGCCTGAGGAGGATTCTCAGTAGACAATCCCACACTAACCCGATTCTTTGCCCTACACTTCCTACTACCATTCATCATTGCAGGACTAACACTAGTACACCTAACCTTCCTGCATGAAACAGGATCAAACAACCCACTAGGCATTCCATCAGACTGCGACAAAATCCCATTCCATCCATACTACTCAATCAAAGACATCCTAGGATTTACACTAATACTAATCCCACTAGTCACCCTAGCCCTATTCTCCCCTAACCTGCTAGGAGACCCAGAAAATTTCACGCCCGCCAACCCACTAGCCACTCCCC
>Newtonia_archboldi_MG991089_MJR_330_CYTB
ATGGCCCTCAATCTTCGTAAAAATCACCCCCTACTAAAAATCGTAAACGACTCCCTAATTGATCTTCCTACCCCATCCAACATCTCAGCCTGATGAAACTTTGGATCTCTACTAGGCGTATGCCTAGTAACACAAATTGTAACAGGACTACTACTAGCCATACACTACACAGCAGACACCACCTTAGCCTTCAACTCCGTAGCACACATATGCCGAAATGTCCAATTTGGATGACTAATTCGAAACCTACACGCAAACGGAGCCTCATTCTTCTTCATCTGCATATACCTTCACATCGGACGAGGATTTTACTACGGATCTTACCTAAACAAAGAAACCTGAAACGTAGGAGTTATCCTACTCCTAGCCCTAATAGCAACCGCCTTTGTTGGCTACGTCCTACCATGAGGACAAATATCATTCTGAGGGGCTACAGTAATCACCAACCTATTCTCAGCAATCCCGTACGTAGGACAAACACTAGTAGAATGAGCCTGAGGTGGTTTCTCAGTAGACAACCCCACACTAACACGATTCTTCGCCCTACACTTCCTACTTCCATTCGTAATCGCAGGACTAACATTAGTCCACCTCACTTTCTTACATGAAACAGGATCAAACAACCCACTAGGAATCCCATCAGACTGCGACAAAATCCCATTCCACCCATACTACTCAATCAAAGACATCCTAGGATTTGCACTAATACTAATCCCACTAGTCACCCTAGCCTTATTCTCCCCAAACCTCCTAGGAGACCCCGAAAATTTTACGCCCGCCAACCCACTAGCCACCCCCC
>Newtonia_archboldi_MG991090_MJR_952_CYTB
ATGGCCCTCAATCTTCGTAAAAATCACCCCCTACTAAAAATCGTAAACGACTCCCTAATTGATCTTCCTACCCCATCCAACATCTCAGCCTGATGAAACTTTGGATCTCTACTAGGCGTATGCCTAGTAACACAAATTGTAACAGGACTACTACTAGCCATACACTACACAGCAGACACCACCTTAGCCTTCAACTCCGTAGCACACATATGCCGAAATGTCCAATTTGGATGACTAATTCGAAACCTACACGCAAACGGAGCCTCATTCTTCTTCATCTGCATATACCTTCACATCGGACGAGGATTTTACTACGGATCTTACCTAAACAAAGAAACCTGAAACGTAGGAGTTATCCTACTCCTAGCCCTAATAGCAACCGCCTTTGTTGGTTACGTCCTACCATGAGGACAAATATCATTCTGAGGGGCTACAGTAATCACCAACCTATTCTCAGCAATCCCGTACGTAGGACAAACACTAGTAGAATGAGCCTGAGGTGGTTTCTCAGTAGACAACCCCACACTAACACGATTCTTCGCCCTACACTTCCTACTTCCATTCGTAATAGCAGGACTAACATTAGTCCACCTCACTTTCTTACATGAAACAGGATCAAACAACCCACTAGGAATCCCATCAGACTGCGACAAAATCCCATTCCACCCATACTACTCAATCAAAGACATCCTAGGATTTGCACTAATACTAATCCCACTAGTCACCCTAGCCTTATTCTCCCCAAACCTCCTAGGAGACCCCGAAAATTTTACGCCCGCCAACCCACTAGCCACCCCCC
>Newtonia_archboldi_MG991094_FMNH_352944_CYTB
ATGGCCCTCAATCTTCGTAAAAATCACCCCCTACTAAAAATCGTAAACGACTCCCTAATTGATCTTCCTACCCCATCCAACATCTCAGCCTGATGAAACTTTGGATCTCTACTAGGCGTATGCCTAGTAACACAAATTGTAACAGGACTACTACTAGCCATACACTACACAGCAGACACCACCTTAGCCTTCAACTCCGTAGCACACATATGCCGAAATGTCCAATTTGGATGACTAATTCGAAACCTACACGCAAACGGAGCCTCATTCTTCTTCATCTGCATATACCTTCACATCGGACGAGGATTTTACTACGGATCTTACCTAAACAAAGAAACCTGAAACGTAGGAGTTATCCTACTCCTAGCCCTAATAGCAACCGCCTTTGTTGGTTACGTCCTACCATGAGGACAAATATCATTCTGAGGGGCTACAGTAATCACCAACCTATTCTCAGCAATCCCGTACGTAGGACAAACACTAGTAGAATGAGCCTGAGGTGGTTTCTCAGTAGACAACCCCACACTAACACGATTCTTCGCCCTACACTTCCTACTTCCATTCGTAATCGCAGGACTAACATTAGTCCACCTCACTTTCTTACATGAAACAGGATCAAACAACCCACTAGGAATCCCATCAGACTGCGACAAAATCCCATTCCACCCATACTACTCAATCAAAGACATCCTAGGATTTGCACTAATACTAATCCCACTAGTCACCCTAGCCTTATTCTCCCCAAACCTCCTAGGAGACCCCGAAAATTTTACGCCCGCCAACCCACTAGCCACCCCCC
>Newtonia_amphichroa_MG990955_MJR_358_CYTB
ATGGCCCCCAACCTTCGTAAAAACCACCCTCTACTAAAAATCGTAAACGACTCCCTAATCGACCTACCAACTCCATCAAATATCTCAGCCTGATGAAACTTTGGATCCCTACTAGGTCTATGCTTAATCACACAAATTGTAACAGGACTACTACTAGCTATACACTACACAGCAGACACCACTCTAGCCTTCAACTCTGTAGCCCACATATGCCGAAACGTACAATTCGGATGACTAATCCGTAACCTACATGCAAACGGAGCCTCATTCTTCTTCATCTGCATTTACCTACACATTGGACGAGGATTCTACTACGGCTCCTACCTGAATAAAGAAACCTGAAACGTAGGAGTTGTTCTGCTACTAGCCCTAATAGCAACTGCCTTCGTAGGATATGTCCTGCCATGAGGACAAATATCGTTCTGAGGAGCTACAGTAATCACTAACCTATTCTCAGCAATCCCATACATTGGACAAACACTAGTAGAATGAGCCTGAGGAGGATTCTCAGTAGACAATCCCACACTAACCCGATTCTTTGCCCTACACTTCCTACTACCATTCATTATTGCAGGACTAACACTAGTACACCTAACCTTCCTGCATGAAACAGGATCAAACAACCCACTAGGCATTCCATCAGACTGCGACAAAATCCCATTCCATCCATACTACTCAATCAAAGACATCCTAGGATTTACATTAATACTAATCCCACTAGTCACCCTAGCCCTATTCTCCCCTAACCTGCTAGGAGACCCAGAAAATTTCACGCCCGCCAACCCACTAGCTACTCCCCC
>Newtonia_amphichroa_MG990976_FMNH_363856_CYTB
TGGCCCCCAACCTTCGTAAAAACCACCCCCTACTAAAAATCGTAAACGATTCCCTAATCGACCTACCAACTCCATCAAACATCTCAGCCTGATGAAATTTTGGATCCCTACTAGGTCTATGCTTAATTACACAAATTGTAACAGGACTATTACTAGCTATACACTACACAGCAGACACCACTCTAGCCTTCAACTCTGTAGCACACATATGCCGAAACGTACAATTCGGATGACTAATCCGTAACCTACATGCAAACGGAGCCTCATTCTTCTTCATCTGCATTTACCTACACATTGGACGAGGATTCTACTACGGCTCCTACCTGAACAAAGAAACCTGAAACGTAGGAGTTATTCTACTACTAGCCCTAATAGCAACTGCCTTCGTAGGATATGTCCTGCCATGAGGACAAATATCGTTCTGAGGAGCTACAGTAATCACTAACCTATTCTCAGCAATTCCATACATCGGACAAACACTAGTAGAATGAGCCTGAGGAGGATTCTCAGTAGACAACCCCACACTAACTCGATTCTTCGCCCTACACTTCCTACTACCATTCATTATTGCAGGACTAACACTAGTACACCTAACCTTCCTGCATGAAACAGGATCAAACAACCCACTAGGCATTCCATCAGATTGCGACAAAATCCCATTCCACCCATACTACTCAATCAAAGACATCCTAGGATTCACACTAATACTAATTCCACTAATCACCCTAGCCCTATTCTCCCCTAACCTGCTAGGAGACCCAGAAAATTTCACGCCCGCCAACCCACTAGCCACTCCTCCA
>Newtonia_amphichroa_MG990983_FMNH_395990_CYTB
ATGGCCCCCAACCTTCGTAAAAACCACCCTCTACTAAAAATCGTAAACGACTCCCTAATCGACCTACCAACTCCATCAAATATCTCAACCTGATGAAACTTTGGATCCCTACTAGGTCTATGCTTAATCACACAAATTGTAACAGGACTACTACTAGCTATACACTACACAGCAGACACCACTCTAGCCTTCAACTCTGTAGCCCACATATGCCGAAACGTACAATTCGGATGACTAATCCGTAACCTACATGCAAACGGAGCCTCATTCTTCTTCATCTGCATTTACCTACACATCGGACGAGGATTCTACTACGGCTCCTACCTGAATAAAGAAACCTGAAACGTAGGAGTTGTTCTGCTACTAGCCCTAATAGCAACTGCCTTCGTAGGATATGTCCTGCCATGAGGACAAATATCGTTCTGAGGAGCTACAGTAATCACTAACCTATTCTCAGCAATCCCATACATTGGACAAACACTAGTAGAATGAGCCTGAGGGGGATTCTCAGTAGACAATCCCACACTAACCCGATTCTTTGCCCTACACTTCCTACTACCATTCATTATTGCAGGACTAACACTAGTACACCTAACCTTCCTGCATGAAACGGGATCAAACAACCCACTAGGCATTCCATCAGACTGCGACAAAATCCCATTCCATCCATACTACTCAATCAAAGACATCCTAGGATTTACACTAATACTAATCCCACTAGTCACCCTAGCCCTATTCTCCCCTAACCTGCTAGGAGACCCAGAAAATTTCACGCCCGCCAACCCACTAGCCACTCCCCC
>Newtonia_amphichroa_MG991011_FMNH_393382_CYTB
ATGGCCCCCAACCTTCGTAAAAACCACCCCCTACTAAAAATCGTAAACGATTCCCTAATCGACCTACCAACTCCATCAAACATCTCAGCCTGATGAAATTTTGGATCCCTACTAGGTCTATGCTTAATTACACAAATTGTAACAGGACTATTACTAGCTATACACTACACAGCAGACACCACTCTAGCCTTCAACTCTGTAGCACACATATGCCGAAACGTACAATTCGGATGACTAATCCGTAACCTACATGCAAACGGAGCCTCATTCTTCTTCATCTGCATTTACCTACACATTGGACGAGGATTCTACTACGGCTCCTACCTGAACAAAGAAACCTGAAACGTAGGAGTCATTCTGCTACTAGCCCTAATAGCAACTGCCTTCGTAGGATATGTCCTGCCATGAGGACAAATATCGTTCTGAGGAGCTACAGTAATCACTAACCTATTCTCAGCAATTCCATACATCGGACAAACACTAGTAGAATGAGCCTGAGGAGGATTCTCAGTAGACAACCCCACACTAACTCGATTCTTCGCCCTACACTTCCTACTACCATTCATTATTGCAGGACTAACACTAGTACACCTAACCTTCCTGCATGAAACAGGATCAAACAACCCACTAGGTATTCCATCAGATTGCGACAAAATCCCATTCCACCCATACTACTCAATCAAAGACATCCTAGGATTCACACTAATACTAATTCCACTAATCACCCTAGCCCTATTCTCCCCTAACCTGCTAGGAGACCCAGAAAATTTCACGCCCGCCAACCCACTAGCCACTCCTCC
>Newtonia_brunneicauda_MG991021_MJR_1038_CYTB
ATGGCCCTCAATCTTCGTAAAAACCACCCCCTAATAAAAATCGTAAACGATTCCCTAATCGACCTACCAACCCCATCAAACATCTCAGCCTGATGAAACTTTGGATCCCTGCTAGGAGTCTGCCTAATCACACAAATTGTAACAGGACTACTACTAGCCATACACTACACAGCAGACACCTCACTAGCCTTCAACTCCGTAGCACACATATGCCGAAACGTACAATTCGGATGATTAATCCGAAACCTACATGCAAACGGAGCCTCCTTCTTCTTCATCTGCATCTACCTACACATTGGACGAGGATTCTACTACGGCTCCTATCTTAATAAAGAAACCTGAAACGTAGGAGTTATCCTACTCCTAGCCCTAATAGCAACCGCCTTCGTAGGATACGTCCTGCCATGAGGACAGATATCATTCTGAGGGGCTACAGTTATTACAAACCTATTCTCAGCAATCCCATACATCGGACAAACACTAGTAGAATGAGCCTGAGGTGGATTCTCAGTAGACAACCCAACACTAACCCGATTCTTCGCCCTACACTTCCTACTACCATTCGTAATTGCAGGACTAACACTAGTTCACCTAACCTTCCTACACGAAACAGGATCAAACAACCCACTAGGAATCCCATCAGATTGCGATAAAATCCCATTCCACCCATACTACTCAATCAAAGACATCCTAGGATTTACACTAATACTAATCCCATTAGTCACCCTAGCCCTATTCTCCCCTAACCTGCTAGGAGACCCAGAAAATTTCACGCCCGCCAACCCACTAGCCACTCCTCC
>Newtonia_brunneicauda_MG991022_MJR_1068_CYTB
ATGGCCCTCAATCTTCGTAAAAACCACCCCCTAATAAAAATCGTAAACGATTCCCTAATCGACCTACCAACCCCATCAAACATCTCAGCCTGATGAAACTTTGGATCCCTGCTAGGAGTCTGCCTAATCACACAAATTGTAACAGGACTACTACTAGCCATACACTACACAGCAGACACCTCACTAGCCTTTAACTCCGTAGCACACATATGCCGAAACGTACAATTCGGATGATTAATCCGAAACCTACATGCAAACGGAGCCTCCTTCTTCTTCATCTGCATCTACCTACACATTGGACGAGGATTCTACTACGGCTCCTATCTTAATAAAGAAACCTGAAACGTAGGAGTCATCCTACTCCTTGCCCTAATAGCAACCGCCTTCGTAGGATACGTCCTGCCATGAGGACAGATATCATTCTGAGGAGCTACAGTTATTACAAACCTATTCTCAGCAATCCCATACATCGGACAAACACTAGTAGAATGAGCTTGAGGTGGATTCTCAGTAGACAATCCAACTCTAACCCGATTTTTCGCCCTACACTTCCTACTACCATTCGTAATTGCAGGACTAACACTAGTACATCTAACCTTCCTACACGAAACAGGATCAAACAACCCACTAGGAATCCCATCGGATTGCGATAAAATCCCATTCCACCCATACTACTCAATCAAAGACATCCTAGGATTTACACTAATACTAATCCCATTAGTCACCCTAGCCCTATTCTCCCCTAACCTGCTAGGAGACCCAGAAAATTTCACGCCCGCCAACCCACTAGCCACTCCTCC
>Newtonia_brunneicauda_MG991024_MJR_317_CYTB
ATGGCCCTCAATCTTCGTAAAAACCACCCCCTAATAAAAATCGTAAACGATTCCCTAATCGACCTACCAACCCCATCAAACATCTCAGCCTGATGAAACTTTGGATCCCTGCTAGGAGTCTGCCTAATCACACAAATTGTAACAGGACTACTACTAGCCATACACTACACAGCAGACACCTCACTAGCCTTCAACTCCGTAGCACACATATGCCGAAACGTACAATTCGGATGATTAATCCGAAACCTACATGCAAACGGAGCCTCCTTCTTCTTCATCTGCATCTACCTACACATTGGACGAGGATTCTACTACGGCTCCTATCTTAATAAAGAAACCTGAAACGTAGGAGTTATCCTACTCCTAGCCCTAATAGCAACCGCCTTCGTAGGATACGTCCTGCCATGAGGACAGATATCATTCTGAGGAGCTACAGTCATTACAAACCTATTCTCAGCAATCCCATACATCGGACAAACACTAGTAGAATGAGCTTGAGGTGGATTCTCAGTAGACAACCCAACACTAACCCGATTCTTCGCCCTACACTTCCTACTACCATTCGTAATTGCAGGACTAACACTAGTTCACCTAACCTTCCTACACGAAACAGGATCAAACAACCCACTAGGAATCCCATCAGATTGCGACAAAATCCCATTCCACCCATACTACTCAATCAAAGACATCCTAGGATTTACACTAATACTAATCCCACTAGTCACCCTAGCCCTATTCTCCCCTAACCTGCTAGGAGACCCAGAAAATTTCACGCCCGCCAACCCACTAGCCACTCCTCC
>Newtonia_brunneicauda_MG991045_MJR_908_CYTB
ATGGCCCTCAATCTTCGTAAAAACCACCCCCTAATAAAAATCGTAAACGATTCCCTAATCGACCTACCAACCCCATCAAACATCTCAGCCTGATGAAACTTTGGATCCCTGCTAGGAGTCTGCCTAATCACACAAATTGTAACAGGACTACTACTAGCCATACACTACACAGCAGACACCTCACTAGCCTTCAACTCCGTAGCACACATATGCCGAAACGTACAATTCGGATGATTAATCCGAAACCTACATGCAAACGGAGCCTCCTTCTTCTTCATCTGCATCTACCTACACATTGGACGAGGATTCTACTACGGCTCCTACCTTAATAAAGAAACCTGAAACGTAGGAGTTATCCTACTCCTAGCCCTAATAGCAACCGCCTTCGTAGGATACGTCCTGCCATGAGGACAGATATCATTCTGAGGGGCTACAGTTATTACAAACCTATTCTCAGCAATCCCATACATCGGACAAACACTAGTAGAATGAGCTTGAGGTGGATTCTCAGTAGACAACCCAACACTAACCCGATTCTTCGCCCTACACTTCCTACTACCATTCGTAATTGCAGGACTAACACTAGTTCACCTAACCTTCCTACACGAAACAGGATCAAACAACCCACTAGGAATCCCATCAGATTGCGATAAAATCCCATTCCACCCATACTACTCAATCAAAGACATCCTAGGATTTACACTAATACTAATCCCATTAGTCACCCTAGCCCTATTCTCCCCTAACCTGCTAGGAGACCCAGAAAATTTCACGCCCGCCAACCCACTAGCCACTCCTCC
>Newtonia_brunneicauda_MG991046_MJR_909_CYTB
ATGGCCCTCAATCTTCGTAAAAACCACCCCCTAATAAAAATCGTAAACGATTCCCTAATCGACCTACCAACCCCATCAAACATCTCAGCCTGATGAAACTTTGGATCCCTGCTAGGAGTCTGCCTAATCACACAAATTGTAACAGGACTACTACTAGCCATACACTACACAGCAGACACCTCACTAGCCTTCAACTCCGTAGCACACATATGCCGAAACGTACAATTCGGATGATTAATCCGAAACCTACATGCAAACGGAGCCTCCTTCTTCTTCATCTGCATCTACCTACACATTGGACGAGGATTCTACTACGGCTCCTATCTTAATAAAGAAACCTGAAACGTAGGAGTTATCCTACTCCTAGCCCTAATAGCAACCGCCTTCGTAGGATACGTCCTGCCATGAGGACAGATATCATTCTGAGGAGCTACAGTCATTACAAACCTATTCTCAGCAATCCCATACATCGGACAAACACTAGTAGAATGAGCTTGAGGTGGATTCTCAGTAGACAACCCAACACTAACCCGATTCTTCGCCCTACACTTCCTACTACCATTCGTAATTGCAGGACTAACACTAGTTCATCTAACCTTCCTACACGAAACAGGATCAAACAACCCACTAGGAATCCCATCAGATTGCGACAAAATCCCATTCCACCCATACTACTCAATCAAAGACATCCTAGGATTTACACTAATACTAATCCCACTAGTCACCCTAGCCCTATTCTCCCCTAACCTGCTAGGAGACCCAGAAAATTTCACGCCCGCCAACCCACTAGCCACTCCTCC
>Newtonia_brunneicauda_MG991049_MJR_951_CYTB
ATGGCCCCCAATCTTCGTAAAAACCACCCCCTAATAAAAATCGTAAACGATTCCCTAATCGACCTACCAACACCATCAAACATCTCAGCCTGATGAAACTTTGGATCCCTGCTAGGAGTCTGCCTAATCACACAAATTGTAACAGGACTACTACTAGCCATACACTACACAGCAGACACCTCACTAGCCTTCAACTCCGTAGCACACATATGCCGAAACGTACAATTCGGATGATTAATCCGAAACCTACATGCAAACGGAGCCTCCTTCTTCTTCATCTGCATCTACCTACACATCGGACGAGGATTCTACTACGGCTCCTATCTTAATAAAGAAACCTGAAACGTAGGAGTCATCCTACTCCTAGCCCTAATAGCAACCGCCTTCGTAGGATACGTCCTGCCATGAGGACAGATATCATTCTGAGGAGCTACAGTTATTACAAACCTATTCTCAGCAATCCCATACATCGGACAAACACTAGTAGAATGAGCTTGAGGTGGATTCTCAGTAGACAATCCAACGCTAACCCGATTCTTCGCCCTACACTTCCTACTACCATTCGTAATCGCAGGACTAACACTAGTACATCTAACCTTCCTACACGAAACAGGATCAAACAACCCACTAGGAATCCCATCGGATTGCGATAAAATCCCATTCCACCCATACTACTCAATCAAAGACATCCTAGGATTTACACTAATACTAATCCCATTAGTCACCCTAGCCCTATTCTCCCCTAACCTACTAGGAGACCCAGAAAATTTCACGCCCGCCAACCCACTGGCCACTCCTCC
>Newtonia_brunneicauda_MG991057_FMNH_352938_CYTB
ATGGCCCTCAATCTTCGTAAAAACCACCCCCTAATAAAAATCGTAAACGATTCCCTAATCGACCTACCAACCCCATCAAACATCTCAGCCTGATGAAACTTTGGATCCCTGCTAGGAGTCTGCCTAATCACACAAATTGTAACAGGACTACTACTAGCCATACACTACACAGCAGACACCTCACTAGCCTTCAACTCCGTAGCACACATATGCCGAAACGTACAATTCGGATGATTAATCCGAAACCTACATGCAAACGGAGCCTCCTTCTTCTTCATCTGCATCTACCTACACATTGGACGAGGATTCTACTACGGCTCCTATCTCAATAAAGAAACCTGAAACGTAGGAGTTATCCTACTCCTAGCCCTAATAGCAACCGCCTTCGTAGGATACGTCCTGCCATGAGGACAGATATCATTCTGAGGAGCTACAGTTATTACAAACCTATTCTCAGCAATCCCATACATCGGACAAACACTAGTAGAATGAGCTTGAGGTGGATTCTCAGTAGACAACCCAACACTAACCCGATTCTTCGCCCTACACTTCCTACTACCATTCGTAATTGCAGGACTAACACTAGTTCATCTAACCTTCCTACACGAAACAGGATCAAACAACCCACTAGGAATCCCATCAGATTGCGACAAAATCCCATTCCACCCATACTACTCAATCAAAGACATCCTAGGATTTACACTAATACTAATCCCACTAGTCACCCTAGCCCTATTCTCCCCTAACCTGCTAGGAGACCCAGAAAATTTCACGCCCGCCAACCCACTAGCCACTCCTCC
>Newtonia_brunneicauda_MG991058_FMNH_352941_CYTB
ATGGCCCTCAATCTTCGTAAAAACCACCCCCTAATAAAAATCGTAAACGATTCCCTAATCGACCTACCAACCCCATCAAACATCTCAGCCTGATGAAACTTTGGATCCCTGCTAGGAGTCTGCCTAATCACACAAATTGTAACAGGACTACTACTAGCCATACACTACACAGCAGACACCTCACTAGCCTTTAACTCCGTAGCACACATATGCCGAAACGTACAATTCGGATGATTAATCCGAAACCTACATGCAAACGGAGCCTCCTTCTTCTTCATCTGCATCTACCTACACATTGGACGAGGATTCTACTACGGCTCCTATCTTAATAAAGAAACCTGAAACGTAGGAGTCATCCTACTCCTTGCCCTAATAGCAACCGCCTTCGTAGGATACGTCCTGCCATGAGGACAGATATCATTCTGAGGAGCTACAGTTATTACAAACCTATTCTCAGCAATCCCATACATCGGACAAACACTAGTAGAATGAGCTTGAGGTGGATTCTCAGTAGACAATCCAACTCTAACCCGATTCTTCGCCCTACACTTCCTACTACCATTCGTAATTGCAGGACTAACACTAGTACATCTAACCTTCCTACACGAAACAGGATCAAACAACCCACTAGGAATCCCATCGGATTGCGATAAAATCCCATTCCACCCATACTACTCAATCAAAGACATCCTAGGATTTACACTAATACTAATCCCATTAGTCACCCTAGCCCTATTCTCCCCTAACCTGCTAGGAGACCCAGAAAATTTCACGCCCGCCAACCCACTAGCCACTCCTCC
>Newtonia_brunneicauda_MG991059_FMNH_352943_CYTB
ATGGCCCTCAATCTTCGTAAAAACCACCCCCTAATAAAAATCGTAAACGATTCCCTAATCGACCTACCAACCCCATCAAACATCTCAGCCTGATGAAACTTTGGATCCCTGCTAGGAGTCTGCCTAATCACACAAATTGTAACAGGACTACTACTAGCCATACACTACACAGCAGACACCTCACTAGCCTTTAACTCCGTAGCACACATATGCCGAAACGTACAATTCGGATGATTAATCCGAAACCTACATGCAAACGGAGCCTCCTTCTTCTTCATCTGCATCTACCTACACATTGGACGAGGATTCTACTACGGCTCCTATCTTAATAAAGAAACCTGAAACGTAGGAGTCATCCTACTCCTTGCCCTAATAGCAACCGCCTTCGTAGGATACGTCCTGCCATGAGGACAGATATCATTCTGAGGAGCTACAGTTATTACAAACCTATTCTCAGCAATCCCATACATCGGACAAACACTAGTAGAATGAGCTTGAGGTGGATTCTCAGTAGACAATCCAACTCTAACCCGATTCTTCGCCCTACACTTCCTACTACCATTCGTAATTGCAGGACTAACACTAGTACATCTAACCTTCCTACACGAAACAGGATCAAACAACCCACTAGGAATCCCATCGGATTGCGATAAAATCCCATTCCACCCATACTACTCAATCAAAGACATCCTAGGATTTACACTAATACTAATCCCATTAGTCACCCTAGCCCTATTCTCCCCTAACCTACTAGGAGACCCAGAAAATTTCACGCCCGCCAACCCACTAGCCACTCCTCC
>Newtonia_brunneicauda_MG991065_FMNH_427345_CYTB
ATGGCCCTCAATCTTCGTAAAAACCACCCCCTAATAAAAATCGTAAACGACTCCCTAATCGACCTACCAACCCCATCAAACATCTCAGCCTGATGAAACTTTGGATCCCTGCTAGGAGTCTGCCTAATCACACAAATTGTAACAGGACTACTACTAGCCATACACTACACAGCAGACACCTCACTAGCCTTTAACTCCGTAGCACACATATGCCGAAACGTACAATTCGGATGATTAATCCGAAACCTACATGCAAACGGAGCCTCCTTCTTCTTCATCTGCATTTACCTACACATTGGACGAGGATTCTACTACGGCTCCTATCTTAACAAAGAAACCTGAAACGTAGGAGTCATCCTACTCCTTGCCCTAATAGCAACCGCCTTCGTAGGATACGTCCTGCCATGAGGACAGATATCATTCTGAGGAGCTACAGTTATTACAAACCTATTCTCAGCAATCCCATACATCGGACAAACACTAGTAGAATGAGCTTGAGGTGGATTCTCAGTAGACAATCCAACTCTAACCCGATTCTTCGCCCTACACTTCCTACTACCATTCGTAATTGCAGGACTAACACTAGTACATCTAACCTTCCTACACGAAACAGGATCAAACAACCCACTAGGAATCCCATCGGATTGCGATAAAATCCCATTCCACCCATACTACTCAATCAAAGACATCCTAGGATTTACACTAATACTAATCCCATTAGTCACCCTAGCCCTATTCTCCCCTAACCTGCTAGGAGACCCAGAAAATTTCACGCCCGCCAACCCACTAGCCACTCCTCC
>Newtonia_brunneicauda_MG991077_FMNH_436440_CYTB
ATGGCCCTCAATCTTCGTAAAAACCACCCCCTAATAAAAATCGTAAACGATTCCCTAATCGACCTACCAACACCATCAAACATCTCAGCCTGATGAAACTTTGGATCCCTGCTAGGAGTCTGCCTAATCACACAAATTGTAACAGGACTACTACTAGCCATACACTACACAGCAGACACCTCACTAGCCTTCAACTCCGTAGCACACATATGCCGAAACGTACAATTCGGATGATTAATCCGAAACCTACATGCAAACGGAGCCTCCTTCTTCTTCATCTGCATCTACCTACACATCGGACGAGGATTCTACTACGGCTCCTATCTTAATAAAGAAACCTGAAACGTAGGAGTCATCCTACTCCTAGCCCTAATAGCAACCGCCTTCGTAGGATACGTCCTGCCATGAGGACAGATATCATTCTGAGGAGCTACAGTTATTACAAACCTATTCTCAGCAATCCCATACATCGGACAAACACTAGTAGAATGAGCTTGAGGTGGATTCTCAGTAGACAATCCAACGCTAACCCGATTCTTCGCCCTACACTTCCTACTACCATTCGTAATCGCAGGACTAACACTAGTACATCTAACCTTCCTACACGAAACAGGATCAAACAACCCACTAGGAATCCCATCGGATTGCGATAAAATCCCATTCCACCCATACTACTCAATCAAAGACATCCTAGGATTTACACTAATACTAATCCCATTAGTCACCCTAGCCCTATTCTCCCCTAACCTACTAGGAGACCCAGAAAATTTCACGCCCGCCAACCCACTGGCCACTCCTCC
>Newtonia_brunneicauda_MG991080_FMNH_436443_CYTB
ATGGCCCTCAATCTTCGTAAAAACCACCCCCTAATAAAAATCGTAAACGATTCCCTAATCGACCTACCAACACCATCAAACATCTCAGCCTGATGAAACTTTGGATCCCTACTAGGAGTCTGCCTAATCACACAAATTGTAACAGGACTACTACTAGCCATACACTACACAGCAGACACCTCACTAGCCTTCAACTCCGTAGCACACATATGCCGAAACGTACAATTCGGATGATTAATCCGAAACCTACATGCAAACGGAGCCTCCTTCTTCTTCATCTGCATCTACCTACACATCGGACGAGGATTCTACTACGGCTCCTATCTTAATAAAGAAACCTGAAACGTAGGAGTCATCCTACTCCTAGCCCTAATAGCAACCGCCTTCGTAGGATACGTCCTGCCATGAGGACAGATATCATTCTGAGGAGCTACAGTTATTACAAACCTATTCTCAGCAATCCCATACATCGGACAAACACTAGTAGAATGAGCTTGAGGTGGATTCTCAGTAGACAATCCAACGCTAACCCGATTCTTCGCCCTACACTTCCTACTACCATTCGTAATCGCAGGACTAACACTAGTACATCTAACCTTCCTACACGAAACAGGATCAAACAACCCACTAGGAATCCCATCGGATTGCGATAAAATCCCATTCCACCCATACTACTCAATCAAAGACATCCTAGGATTTACACTAATACTAATCCCATTAGTCACCCTAGCCCTATTCTCCCCTAACCTACTAGGAGACCCAGAAAATTTCACGCCCGCCAACCCACTGGCCACTCCTCC
>Newtonia_archboldi_MG991095_FMNH_434463_CYTB
ATGGCCCTCAATCTTCGTAAAAATCACCCCCTACTAAAAATCGTAAACGACTCCCTAATTGATCTTCCTACCCCATCCAACATCTCAGCCTGATGAAACTTTGGATCTCTACTAGGCGTATGCCTAGTAACACAAATTGTAACAGGACTACTACTAGCCATACACTACACAGCAGACACCACCTTAGCCTTCAACTCCGTAGCACACATATGCCGAAATGTCCAATTTGGATGACTAATTCGAAACCTACACGCAAACGGAGCCTCATTCTTCTTCATCTGCATATACCTTCACATCGGACGAGGATTTTACTACGGATCTTACCTAAACAAAGAAACCTGAAACGTAGGAGTTATCCTACTCCTAGCCCTAATAGCAACCGCCTTTGTTGGTTACGTCCTACCATGAGGACAAATATCATTCTGAGGGGCTACAGTAATCACCAACCTATTCTCAGCAATCCCGTACGTAGGACAAACACTAGTAGAATGAGCCTGAGGTGGTTTCTCAGTAGACAACCCCACACTAACACGATTCTTCGCCCTACACTTCCTACTTCCATTCGTAATCGCAGGACTAACATTAGTCCACCTCACTTTCTTACATGAAACAGGGTCAAACAACCCACTAGGAATCCCATCAGACTGCGACAAAATCCCATTCCACCCATACTACTCAATCAAAGACATCCTAGGATTTGCACTAATACTAATCCCACTAGTCACCCTAGCCTTATTCTCCCCAAACCTCCTAGGAGACCCCGAAAATTTTACGCCCGCCAACCCACTAGCCACCCCCCC
>Newtonia_archboldi_MG991097_FMNH_436447_CYTB
ATGGCCCTCAATCTTCGTAAAAATCACCCCCTACTAAAAATCGTAAACGACTCCCTAATTGATCTTCCTACCCCATCCAACATCTCAGCCTGATGAAACTTTGGATCTCTACTAGGCGTATGCCTAGTAACACAAATTGTAACAGGACTACTACTAGCCATACACTACACAGCAGACACCACCTTAGCCTTCAACTCCGTAGCACACATATGCCGAAATGTCCAATTTGGATGACTAATCCGAAACCTACACGCAAACGGAGCCTCATTCTTCTTCATCTGCATATACCTTCACATCGGACGAGGATTTTACTACGGATCTTACCTAAACAAAGAAACCTGAAACGTAGGAGTTATCCTACTCCTAGCCCTAATAGCAACCGCCTTTGTTGGTTACGTCCTACCATGAGGACAAATATCATTCTGAGGGGCTACAGTAATCACCAACCTATTCTCAGCAATCCCGTACGTAGGACAAACACTAGTAGAATGAGCCTGAGGTGGTTTCTCAGTAGACAACCCCACACTAACACGATTCTTCGCCCTACACTTCCTACTTCCATTCGTAATCGCAGGACTAACATTAGTCCACCTCACTTTCTTACATGAAACAGGATCAAACAACCCACTAGGAATCCCATCAGACTGCGACAAAATCCCATTCCACCCATACTACTCAATCAAAGACATCCTAGGATTTGCACTAATACTAATCCCACTAGTCACCCTAGCCTTATTCTCCCCAAACCTCCTAGGAGACCCCGAAAATTTTACGCCCGCCAACCCACTAGCCACCCCCCC
>Newtonia_amphichroa_MG990972_MJR_820_CYTB
ATGGCCCCCAACCTTCGTAAAAACCACCCTCTACTAAAAATCGTAAACGACTCCCTAATCGACCTACCAACTCCATCAAATATCTCAGCCTGATGAAACTTTGGATCCCTACTAGGTCTATGCTTAATCACACAAATTGTAACAGGACTACTACTAGCTATACACTACACAGCAGACACCACTCTAGCCTTCAACTCTGTAGCCCACATATGCCGAAACGTACAATTCGGATGACTAATCCGTAACCTACATGCAAACGGAGCCTCATTCTTCTTCATCTGCATTTACCTACACATTGGACGAGGATTCTACTACGGCTCCTACCTGAATAAAGAAACCTGAAACGTAGGAGTTGTTCTGCTACTAGCCCTAATAGCAACTGCCTTCGTAGGATATGTCCTGCCATGAGGACAAATATCGTTCTGAGGAGCTACAGTAATCACTAACCTATTCTCAGCAATCCCATACATTGGACAAACACTAGTAGAATGAGCCTGAGGAGGATTCTCAGTAGACAATCCCACACTAACCCGATTCTTTGCCCTACACTTCCTACTACCATTCATCATTGCAGGACTAACACTAGTACACCTAACCTTCCTGCATGAAACAGGATCAAACAACCCACTAGGCATTCCATCAGACTGCGACAAAATCCCATTCCATCCATACTACTCAATCAAAGACATCCTAGGATTTACATTAATACTAATCCCACTAGTCACCCTAGCCCTATTTTCCCCTAACCTGCTAGGAGACCCAGAAAATTTCACGCCCGCCAACCCACTAGCCACTCCCCCA
>Newtonia_amphichroa_MG990985_FMNH_396201_CYTB
ATGGCCCCCAACCTTCGTAAAAACCACCCTCTACTAAAAATCGTAAACGACTCCCTAATCGACCTACCAACTCCATCAAATATCTCAGCCTGATGAAACTTTGGATCCCTACTAGGTCTATGCTTAATCACACAAATTGTAACAGGACTACTACTAGCTATACACTACACAGCAGACACCACTCTAGCCTTCAACTCTGTAGCCCACATATGCCGAAACGTACAATTCGGATGACTAATCCGTAACCTACATGCAAACGGAGCCTCATTCTTCTTCATCTGCATTTACCTACACATTGGACGAGGATTCTACTACGGCTCCTACCTGAATAAAGAAACCTGAAACGTAGGAGTTGTTCTGCTACTAGCCCTAATAGCAACTGCCTTCGTAGGATATGTCCTGCCATGAGGACAAATATCGTTCTGAGGAGCTACAGTAATCACTAACCTATTCTCAGCAATCCCATACATTGGACAAACACTAGTAGAATGAGCCTGAGGAGGATTCTCAGTAGACAATCCCACACTAACCCGATTCTTTGCCCTACACTTCCTACTACCATTCATTATTGCAGGACTAACACTAGTACACCTAACCTTCCTGCATGAAACAGGATCAAACAACCCACTAGGCATTCCATCAGACTGCGACAAAATCCCATTCCATCCATACTACTCAATCAAAGACATCCTAGGATTTACATTAATACTAATCCCACTAGTCACCCTAGCCCTATTCTCCCCTAACCTGCTAGGAGACCCAGAAAATTTCACGCCCGCCAACCCACTAGCCACTCCCCCA
>Newtonia_amphichroa_MG990999_FMNH_393365_CYTB
ATGGCCCCCAACCTTCGTAAAAACCACCCTCTACTAAAAATCGTAAACGACTCCCTAATCGACCTACCAACTCCATCAAATATCTCAACCTGATGAAACTTTGGATCCCTACTAGGTCTATGCTTAATCACACAAATTGTAACAGGACTACTACTAGCTATACACTACACAGCAGACACCACTCTAGCCTTCAACTCTGTAGCCCACATATGCCGAAACGTACAATTCGGATGACTAATCCGTAACCTACATGCAAACGGAGCCTCATTCTTCTTCATCTGCATTTACCTACACATCGGACGAGGATTCTACTACGGCTCCTACCTGAATAAAGAAACCTGAAACGTAGGAGTTGTTCTGCTACTAGCCCTAATAGCAACTGCCTTCGTAGGATATGTCCTGCCATGAGGACAAATATCGTTCTGAGGAGCTACAGTAATCACTAACCTATTCTCAGCAATCCCATACATTGGACAAACACTAGTAGAATGAGCCTGAGGAGGATTCTCAGTAGACAATCCCACACTAACCCGATTCTTTGCCCTACACTTCCTACTACCATTCATTATTGCAGGACTAACACTAGTACACCTAACCTTCCTGCATGAAACAGGATCAAACAACCCACTAGGCATTCCATCAGACTGCGACAAAATCCCATTCCATCCATACTACTCAATCAAAGACATCCTAGGATTTACACTAATACTAATCCCACTAGTCACCCTAGCCCTATTCTCCCCTAACCTGCTAGGAGACCCAGAAAATTTCACGCCCGCCAACCCACTAGCCACTCCCCCA
>Newtonia_amphichroa_MG991007_FMNH_393374_CYTB
ATGGCCCCCAACCTTCGTAAAAACCACCCTCTACTAAAAATCGTAAACGACTCCCTAATCGACCTACCAACTCCATCAAATATCTCAACCTGATGAAACTTTGGATCCCTACTAGGTCTATGCTTAATCACACAAATTGTAACAGGACTACTACTAGCTATACACTACACAGCAGACACCACTCTAGCCTTCAACTCTGTAGCCCACATATGCCGAAACGTACAATTCGGATGACTAATCCGTAACCTACATGCAAACGGAGCCTCATTCTTCTTCATCTGCATTTACCTACACATCGGACGAGGATTCTACTACGGCTCCTACCTGAATAAAGAAACCTGAAACGTAGGAGTTGTTCTGCTACTAGCCCTAATAGCAACTGCCTTCGTAGGATATGTCCTGCCATGAGGACAAATATCGTTCTGAGGAGCTACAGTAATCACTAACCTATTCTCAGCAATCCCATACATTGGACAAACACTAGTAGAATGAGCCTGAGGAGGATTCTCAGTAGACAATCCCACACTAACCCGATTCTTTGCCCTACACTTCCTACTACCATTCATTATTGCAGGACTAACACTAGTACACCTAACCTTCCTGCATGAAACAGGATCAAACAACCCACTAGGCATTCCATCAGACTGCGACAAAATCCCATTCCATCCATACTACTCAATCAAAGACATCCTAGGATTTACACTAATACTAATCCCACTAGTCACCCTAGCCCTATTCTCCCCTAACCTGCTAGGAGACCCAGAAAATTTCACGCCCGCCAACCCACTAGCCACTCCCCCA
>Newtonia_brunneicauda_MG991042_MJR_774_CYTB
ATGGCCCTCAATCTTCGTAAAAACCACCCCCTAATAAAAATCGTAAACGATTCCCTAATCGACCTACCAACCCCATCAAACATCTCAGCCTGATGAAACTTTGGATCCCTGCTAGGAGTCTGCCTAATCACACAAATTGTAACAGGACTACTACTAGCCATACACTACACAGCAGACACCTCACTAGCCTTTAACTCCGTAGCACACATATGCCGAAACGTACAATTCGGATGATTAATCCGAAACCTACATGCAAACGGAGCCTCCTTCTTCTTCATCTGCATCTACCTACACATTGGACGAGGATTCTACTACGGCTCCTATCTCAACAAAGAAACCTGAAACGTAGGAGTCATCCTACTCCTTGCCCTAATAGCAACCGCCTTCGTAGGATACGTCCTGCCATGAGGACAGATATCATTCTGAGGAGCTACAGTTATTACAAACCTATTCTCAGCAATCCCATACATCGGACAAACACTAGTAGAATGAGCTTGAGGTGGATTCTCAGTAGACAATCCAACTCTAACCCGATTCTTCGCCCTACACTTCCTACTACCATTCGTAATTGCAGGACTAACACTAGTACATCTAACCTTCCTACACGAAACAGGATCAAACAACCCACTAGGAATCCCATCGGATTGCGATAAAATCCCATTCCACCCATACTACTCAATCAAAGACATCCTAGGATTTACACTAATACTAATCCCATTAGTCACCCTAGCCCTATTCTCCCCTAACCTGCTAGGAGACCCAGAAAATTTCACGCCCGCCAACCCACTAGCCACTCCTCCA
>Newtonia_brunneicauda_MG991081_FMNH_436444_CYTB
ATGGCCCTCAATCTTCGTAAAAACCACCCCCTAATAAAAATCGTAAACGATTCCCTAATCGACCTACCAACACCATCAAACATCTCAGCCTGATGAAACTTTGGATCCCTGCTAGGAGTCTGCCTAATCACACAAATTGTAACAGGACTACTACTAGCCATACACTACACAGCAGACACCTCACTAGCCTTCAACTCCGTAGCACACATATGCCGAAACGTACAATTCGGATGATTAATCCGAAACCTACATGCAAACGGAGCCTCCTTCTTCTTCATCTGCATCTACCTACACATCGGACGAGGATTCTACTACGGCTCCTATCTTAATAAAGAAACCTGAAACGTAGGAGTCATCCTACTCCTAGCCCTAATAGCAACCGCCTTCGTAGGATACGTCCTGCCATGAGGACAGATATCATTCTGAGGAGCTACAGTTATTACAAACCTATTCTCAGCAATCCCATACATCGGACAAACACTAGTAGAATGAGCTTGAGGTGGATTCTCAGTAGACAATCCAACGCTAACCCGATTCTTCGCCCTACACTTCCTACTACCATTCGTAATCGCAGGACTAACACTAGTACATCTAACCTTCCTACACGAAACAGGATCAAACAACCCACTAGGAATCCCATCGGATTGCGATAAAATCCCATTCCACCCATACTACTCAATCAAAGACATCCTAGGATTTACACTAATACTAATCCCATTAGTCACCCTAGCCCTATTCTCCCCTAACCTACTAGGAGACCCAGAAAATTTCACGCCCGCCAACCCACTGGCCACTCCTCCA
>Newtonia_amphichroa_MG990941_FMNH_429705_CYTB
ATGGCCCCCAACCTTCGTAAAAACCACCCTCTACTAAAAATCGTAAACGACTCCCTAATCGACCTACCAACTCCATCAAATATCTCAGCCTGATGAAACTTTGGATCCCTACTAGGTCTATGCTTAATCACACAAATTGTAACAGGACTACTACTAGCTATACACTACACAGCAGACACCACTCTAGCCTTCAACTCTGTAGCCCACATATGCCGAAACGTACAATTCGGATGACTAATCCGTAACCTACATGCAAACGGAGCCTCATTCTTCTTCATCTGCATTTACCTACACATTGGACGAGGATTCTACTACGGCTCCTACCTGAATAAAGAAACCTGAAACGTAGGAGTTGTTCTGCTACTAGCCCTAATAGCAACTGCCTTCGTAGGATATGTCCTGCCATGAGGACAAATATCGTTCTGAGGAGCTACAGTAATCACTAACCTATTCTCAGCAATCCCATACATTGGACAAACACTAGTAGAATGAGCCTGAGGAGGATTCTCAGTAGACAATCCCACACTAACCCGATTCTTTGCCCTACACTTCCTACTACCATTCATTATTGCAGGACTAACACTAGTACACCTAACCTTCCTGCATGAAACAGGATCAAACAACCCACTAGGCATTCCATCAGACTGCGACAAAATCCCATTCCATCCATACTACTCAATCAAAGACATCCTAGGATTTACATTAATACTAATCCCACTAGTCACCCTAGCCCTATTTTCCCCTAACCTGCTAGGAGACCCAGAAAATTTCACGCCCGCCAACCCACTAGCCACTCCCCCAC
>Newtonia_amphichroa_MG990942_FMNH_438750_CYTB
ATGGCCCCCAACCTTCGTAAAAACCACCCCCTACTAAAAATCGTAAACGATTCCCTAATCGACCTACCAACTCCATCAAACATCTCAGCCTGATGAAATTTTGGATCCCTACTAGGTCTATGCTTAATTACACAAATTGTAACAGGACTATTACTAGCTATACACTACACAGCAGACACCACTCTAGCCTTCAACTCTGTAGCACACATATGCCGAAACGTACAATTCGGATGACTAATCCGTAACCTACATGCAAACGGAGCCTCATTCTTCTTCATCTGCATTTACCTACACATTGGACGAGGATTCTACTACGGCTCCTACCTGAACAAAGAAACCTGAAACGTAGGAGTCATTCTGCTACTAGCCCTAATAGCAACTGCCTTCGTAGGATATGTCCTGCCATGAGGACAAATATCGTTCTGAGGAGCTACAGTAATCACTAACCTATTCTCAGCAATTCCATACATCGGACAAACACTAGTAGAATGAGCCTGAGGAGGATTCTCAGTAGACAACCCCACACTAACTCGATTCTTCGCCCTACACTTCCTACTACCATTCATTATTGCAGGACTAACACTAGTACACCTAACCTTCCTGCATGAAACAGGATCAAACAACCCACTAGGTATTCCATCAGATTGCGACAAAATCCCATTCCACCCATACTACTCAATCAAAGACATCCTAGGATTCACACTAATACTAATTCCACTAATCACCCTAGCCCTATTCTCCCCTAACCTGCTAGGAGACCCAGAAAATTTCACGCCCGCCAACCCACTAGCCACTCCTCCAC
>Newtonia_amphichroa_MG990943_FMNH_363855_CYTB
ATGGCCCCCAACCTTCGTAAAAACCACCCCCTACTAAAAATCGTAAACGATTCCCTAATCGACCTACCAACTCCATCAAACATCTCAGCCTGATGAAATTTTGGATCCCTACTAGGTCTATGCTTAATTACACAAATTGTAACAGGACTATTACTAGCTATACACTACACAGCAGACACCACTCTAGCCTTCAACTCTGTAGCACACATATGCCGAAACGTACAATTCGGATGACTAATCCGTAACCTACATGCAAACGGAGCCTCATTCTTCTTCATCTGCATTTACCTACACATTGGACGAGGATTCTACTACGGCTCCTACCTGAACAAAGAAACCTGAAACGTAGGAGTCATTCTGCTACTAGCCCTAATAGCAACTGCCTTCGTAGGATATGTCCTGCCATGAGGACAAATATCGTTCTGAGGAGCTACAGTAATCACTAACCTATTCTCAGCAATTCCATACATCGGACAAACACTAGTAGAATGAGCCTGAGGAGGATTCTCAGTAGACAACCCCACACTAACTCGATTCTTCGCCCTACACTTCCTACTACCATTCATTATTGCAGGACTAACACTAGTACACCTAACCTTCCTGCATGAAACAGGATCAAACAACCCACTAGGTATTCCATCAGATTGCGACAAAATCCCATTCCACCCATACTACTCAATCAAAGACATCCTAGGATTCACACTAATACTAATTCCACTAATCACCCTAGCCCTATTCTCCCCTAACCTGCTAGGAGACCCAGAAAATTTCACGCCCGCCAACCCACTAGCCACTCCTCCAC
>Newtonia_amphichroa_MG990944_FMNH_438751_CYTB
ATGGCCCCCAACCTTCGTAAAAACCACCCCCTACTAAAAATCGTAAACGATTCCCTAATCGACCTACCAACTCCATCAAACATCTCAGCCTGATGAAATTTTGGATCCCTACTAGGTCTATGCTTAATTACACAAATTGTAACAGGACTATTACTAGCTATACACTACACAGCAGACACCACTCTAGCCTTCAACTCTGTAGCACACATATGCCGAAACGTACAATTCGGATGACTAATCCGTAACCTACATGCAAACGGAGCCTCATTCTTCTTCATCTGCATTTACCTACACATTGGACGAGGATTCTACTACGGCTCCTACCTGAACAAAGAAACCTGAAACGTAGGAGTCATTCTGCTACTAGCCCTAATAGCAACTGCCTTCGTAGGATATGTCCTGCCATGAGGACAAATATCGTTCTGAGGAGCTACAGTAATCACTAACCTATTCTCAGCAATTCCATACATCGGACAAACACTAGTAGAATGAGCCTGAGGAGGATTCTCAGTAGACAACCCCACACTAACTCGATTCTTCGCCCTACACTTCCTACTACCATTCATTATTGCAGGACTAACACTAGTACACCTAACCTTCCTGCATGAAACAGGATCAAACAACCCACTAGGTATTCCATCAGATTGCGACAAAATCCCATTCCACCCATACTACTCAATCAAAGACATCCTAGGATTCACACTAATACTAATTCCACTAATCACCCTAGCCCTATTCTCCCCTAACCTGCTAGGAGACCCAGAAAATTTCACGCCCGCCAACCCACTAGCCACTCCTCCAC
>Newtonia_amphichroa_MG990946_FMNH_438748_CYTB
ATGGCCCCCAACCTTCGTAAAAACCACCCCCTACTAAAAATCGTAAACGATTCCCTAATCGACCTACCAACTCCATCAAACATCTCAGCCTGATGAAATTTTGGATCCCTACTAGGTCTATGCTTAATTACACAAATTGTAACAGGACTATTACTAGCTATACACTACACAGCAGACACCACTCTAGCCTTCAACTCTGTAGCACACATATGCCGAAACGTACAATTCGGATGACTAATCCGTAACCTACATGCAAACGGAGCCTCATTCTTCTTCATCTGCATTTACCTACACATTGGACGAGGATTCTACTACGGCTCCTACCTGAACAAAGAAACCTGAAACGTAGGAGTCATTCTGCTACTAACCCTAATAGCAACTGCCTTCGTAGGATATGTCCTGCCATGAGGACAAATATCGTTCTGAGGAGCTACAGTAATCACTAACCTATTCTCAGCAATTCCATACATCGGACAAACACTAGTAGAATGAGCCTGAGGAGGATTCTCAGTAGACAACCCCACACTAACTCGATTCTTCGCCCTACACTTCCTACTACCATTCATTATTGCAGGACTAACACTAGTACACCTAACCTTCCTGCATGAAACAGGATCAAACAACCCACTAGGTATTCCATCAGATTGCGACAAAATCCCATTCCACCCATACTACTCAATCAAAGACATCCTAGGATTCACACTAATACTAATTCCACTAATCACCCTAGCCCTATTCTCCCCTAACCTGCTAGGAGACCCAGAAAATTTCACGCCCGCCAACCCACTAGCCACTCCTCCAC
>Newtonia_brunneicauda_MG990947_MJR_869_CYTB
ATGGCCCTCAATCTTCGTAAAAACCACCCCCTAATAAAAATCGTAAACGATTCCCTAATCGACCTACCAACACCATCAAACATCTCAGCCTGATGAAACTTTGGATCCCTGCTAGGAGTCTGCCTAATCACACAAATTGTAACAGGACTACTACTAGCCATACACTACACAGCAGACACCTCACTAGCCTTCAACTCCGTAGCACACATATGCCGAAACGTACAATTCGGATGATTAATCCGAAACCTACATGCAAACGGAGCCTCCTTCTTCTTCATCTGCATCTACCTACACATCGGACGAGGATTCTACTACGGCTCCTATCTTAATAAAGAAACCTGAAACGTAGGAGTCATCCTACTCCTAGCCCTAATAGCAACCGCCTTCGTAGGATACGTCCTGCCATGAGGACAGATATCATTCTGAGGAGCTACAGTTATTACAAACCTATTCTCAGCAATCCCATACATCGGACAAACACTAGTAGAATGAGCTTGAGGTGGATTCTCAGTAGACAATCCAACGCTAACCCGATTCTTCGCCCTACACTTCCTACTACCATTCGTAATCGCAGGACTAACACTAGTACATCTAACCTTCCTACACGAAACAGGATCAAACAACCCACTAGGAATCCCATCGGATTGCGATAAAATCCCATTCCACCCATACTACTCAATCAAAGACATCCTAGGATTTACACTAATACTAATCCCATTAGTCACCCTAGCCCTATTCTCCCCTAACCTACTAGGAGACCCAGAAAATTTCACGCCCGCCAACCCACTGGCCACTCCTCCAC
>Newtonia_archboldi_MG990948_FMNH_438519_CYTB
ATGGCCCTCAATCTTCGTAAAAATCACCCCCTACTAAAAATCGTAAACGACTCCCTAATTGATCTTCCTACCCCATCCAACATCTCAGCCTGATGAAACTTTGGATCTCTACTAGGCGTATGCCTAGTAACACAAATTGTAACAGGACTACTACTAGCCATACACTACACAGCAGACACCACCTTAGCCTTCAACTCCGTAGCACACATATGCCGAAATGTCCAATTTGGATGACTAATTCGAAACCTACACGCAAACGGAGCCTCATTCTTCTTCATCTGCATATACCTTCACATCGGACGAGGATTTTACTACGGATCTTACCTAAACAAAGAAACCTGAAACGTAGGAGTTATCCTACTCCTAGCCCTAATAGCAACCGCCTTTGTTGGTTACGTCCTACCATGAGGACAAATATCATTCTGAGGGGCTACAGTAATCACCAACCTATTCTCAGCAATCCCGTACGTAGGACAAACACTAGTAGAATGAGCCTGAGGTGGTTTCTCAGTAGACAACCCCACACTAACACGATTCTTCGCCCTACACTTCCTACTTCCATTCGTAATCGCAGGACTAACATTAGTCCACCTCACTTTCTTACATGAAACAGGATCAAACAACCCACTAGGAATCCCATCAGACTGCGACAAAATCCCATTCCACCCATACTACTCAATCAAAGACATCCTAGGATTTGCACTAATACTAATCCCACTAGTCACCCTAGCCTTATTCTCCCCAAACCTCCTAGGAGACCCCGAAAATTTTACGCCCGCCAACCCACTAGCCACCCCCCCAC
>Newtonia_archboldi_MG990949_FMNH_438520_CYTB
ATGGCCCTCAATCTTCGTAAAAATCACCCCCTACTAAAAATCGTAAACGACTCCCTAATTGATCTTCCTACCCCATCCAACATCTCAGCCTGATGAAACTTTGGATCTCTACTAGGCGTATGCCTAGTAACACAAATTGTAACAGGACTACTACTAGCCATACACTACACAGCAGACACCACCTTAGCCTTCAACTCCGTAGCACACATATGCCGAAATGTCCAATTTGGATGACTAATTCGAAACCTACACGCAAACGGAGCCTCATTCTTCTTCATCTGCATATACCTTCACATCGGACGAGGATTTTACTACGGATCTTACCTAAACAAAGAAACCTGAAACGTAGGAGTTATCCTACTCCTAGCCCTAATAGCAACCGCCTTTGTTGGTTACGTCCTACCATGAGGACAAATATCATTCTGAGGGGCTACAGTAATCACCAACCTATTCTCAGCAATCCCGTACGTAGGACAAACACTAGTAGAATGAGCCTGAGGTGGTTTCTCAGTAGACAACCCCACACTAACACGATTCTTCGCCCTACACTTCCTACTTCCATTCGTAATCGCAGGACTAACATTAGTCCACCTCACTTTCTTACATGAAACAGGATCAAACAACCCACTAGGAATCCCATCAGACTGCGACAAAATCCCATTCCACCCATACTACTCAATCAAAGACATCCTAGGATTTGCACTAATACTAATCCCACTAGTCACCCTAGCCTTATTCTCCCCAAACCTCCTAGGAGACCCCGAAAATTTTACGCCCGCCAACCCACTAGCCACCCCCCCAC
>Newtonia_amphichroa_MG990967_MJR_751_CYTB
ATGGCCCCCAACCTTCGTAAAAACCACCCTCTACTAAAAATCGTAAACGACTCCCTAATCGACCTACCAACTCCATCAAATATCTCAGCCTGATGAAACTTTGGATCCCTACTAGGTCTATGCTTAATCACACAAATTGTAACAGGACTACTACTAGCTATACACTACACAGCAGACACCACTCTAGCCTTCAACTCTGTAGCCCACATATGCCGAAACGTACAATTCGGATGACTAATCCGTAACCTACATGCAAACGGAGCCTCATTCTTCTTCATCTGCATTTACCTACACATTGGACGAGGATTCTACTACGGCTCCTACCTGAATAAAGAAACCTGAAACGTAGGAGTTGTTCTGCTACTAGCCCTAATAGCAACTGCCTTCGTAGGATATGTCCTGCCATGAGGACAAATATCGTTCTGAGGAGCTACAGTAATCACTAACCTATTCTCAGCAATCCCATACATTGGACAAACACTAGTAGAATGAGCCTGAGGAGGATTCTCAGTAGACAATCCCACACTAACCCGATTCTTTGCCCTACACTTCCTACTACCATTCATTATTGCAGGACTAACACTAGTACACCTAACCTTCCTGCATGAAACAGGATCAAACAACCCACTAGGCATTCCATCAGACTGCGACAAAATCCCATTCCATCCATACTACTCAATCAAAGACATCCTAGGATTTACATTAATACTAATCCCACTAGTCACCCTAGCCCTATTTTCCCCTAACCTGCTAGGAGACCCAGAAAATTTCACGCCCGCCAACCCACTAGCCACTCCCCCAC
>Newtonia_amphichroa_MG990975_FMNH_352930_CYTB
ATGGCCCCCAACCTTCGTAAAAACCACCCCCTACTAAAAATCGTAAACGATTCCCTAATCGACCTACCAACTCCATCAAACATCTCAGCCTGATGAAATTTTGGATCCCTACTAGGTCTATGCTTAATTACACAAATTGTAACAGGACTATTACTAGCTATACACTACACAGCAGACACCACTCTAGCCTTCAACTCTGTAGCACACATATGCCGAAACGTACAATTCGGATGACTAATCCGTAACCTACATGCAAACGGAGCCTCATTCTTCTTCATCTGCATTTACCTACACATTGGACGAGGATTCTACTACGGCTCCTACCTGAACAAAGAAACCTGAAACGTAGGAGTCATTCTGCTACTAGCCCTAATAGCAACTGCCTTCGTAGGATATGTCCTGCCATGAGGACAAATATCGTTCTGAGGAGCTACAGTAATCACTAACCTATTCTCAGCAATTCCATACATCGGACAAACACTAGTAGAATGAGCCTGAGGAGGATTCTCAGTAGACAACCCCACACTAACTCGATTCTTCGCCCTACACTTCCTACTACCATTCATTATTGCAGGACTAACACTAGTACACCTAACCTTCCTGCATGAAACAGGATCAAACAACCCACTAGGTATTCCATCAGATTGCGACAAAATCCCATTCCACCCATACTACTCAATCAAAGACATCCTAGGATTCACACTAATACTAATTCCACTAATCACCCTAGCCCTATTCTCCCCTAACCTGCTAGGAGACCCAGAAAATTTCACGCCCGCCAACCCACTAGCCACTCCTCCAC
>Newtonia_amphichroa_MG990988_FMNH_396208_CYTB
ATGGCCCCCAACCTTCGTAAAAACCACCCTCTACTAAAAATCGTAAACGACTCCCTAATCGACCTACCAACTCCATCAAATATCTCAACCTGATGAAACTTTGGATCCCTACTAGGTCTATGCTTAATCACACAAATTGTAACAGGACTACTACTAGCTATACACTACACAGCAGACACCACTCTAGCCTTCAACTCTGTATCCCACATATGCCGAAACGTACAATTCGGATGACTAATCCGTAACCTACATGCAAACGGAGCCTCATTCTTCTTCATCTGCATTTACCTACACATCGGACGAGGATTCTACTACGGCTCCTACCTGAATAAAGAAACCTGAAACGTAGGAGTTGTTCTGCTACTAGCCCTAATAGCAACTGCCTTCGTAGGATATGTCCTGCCATGAGGACAAATATCGTTCTGAGGAGCTACAGTAATCACTAACCTATTCTCAGCAATCCCATACATTGGACAAACACTAGTAGAATGAGCCTGAGGAGGATTCTCAGTAGACAATCCCACACTAACCCGATTCTTTGCCCTACACTTCCTACTACCATTCATTATTGCAGGACTAACACTAGTACACCTAACCTTCCTGCATGAAACAGGATCAAACAACCCACTAGGCATTCCATCAGACTGCGACAAAATCCCATTCCATCCATACTACTCAATCAAAGACATCCTAGGATTTACACTAATACTAATCCCACTAGTCACCCTAGCCCTATTCTCCCCTAACCTGCTAGGAGACCCAGAAAATTTCACGCCCGCCAACCCACTAGCCACTCCCCCAC
>Newtonia_amphichroa_MG990993_MJR_411_CYTB
ATGGCCCCCAACCTTCGTAAAAACCACCCTCTACTAAAAATCGTAAACGACTCCCTAATCGACCTACCAACTCCATCAAATATCTCAGCCTGATGAAACTTTGGATCCCTACTAGGTCTATGCTTAATCACACAAATTGTAACAGGACTACTACTAGCTATACACTACACAGCAGACACCACTCTAGCCTTCAACTCTGTAGCCCACATATGCCGAAACGTACAATTCGGATGACTAATCCGTAACCTACATGCAAACGGAGCCTCATTCTTCTTCATCTGCATTTACCTACACATTGGACGAGGATTCTACTACGGCTCCTACCTGAATAAAGAAACCTGAAACGTAGGAGTTGTTCTGCTACTAGCCCTAATAGCAACTGCCTTCGTAGGATATGTCCTGCCATGAGGACAAATATCGTTCTGAGGAGCTACAGTAATCACTAACCTATTCTCAGCAATCCCATACATTGGACAAACACTAGTAGAATGAGCCTGAGGAGGATTCTCAGTAGACAATCCCACACTAACCCGATTCTTTGCCCTACACTTCCTACTACCATTCATTATTGCAGGACTAACACTAGTACACCTAACCTTCCTGCATGAAACAGGATCAAACAACCCACTAGGCATTCCATCAGACTGCGACAAAATCCCATTCCATCCATACTACTCAATCAAAGACATCCTAGGATTTACATTAATACTAATCCCACTAGTCACCCTAGCCCTATTCTCCCCTAACCTGCTAGGAGACCCAGAAAATTTCACGCCCGCCAACCCACTAGCTACTCCCCCAC
>Newtonia_amphichroa_MG991004_FMNH_393371_CYTB
ATGGCCCCCAACCTTCGTAAAAACCACCCTCTACTAAAAATCGTAAACGACTCCCTAATCGACCTACCAACTCCATCAAATATCTCAACCTGATGAAACTTTGGATCCCTACTAGGTCTATGCTTAATCACACAAATTGTAACAGGACTACTACTAGCTATACACTACACAGCAGACACCACTCTAGCCTTCAACTCTGTAGCCCACATATGCCGAAACGTACAATTCGGATGACTAATCCGTAACCTACATGCAAACGGAGCCTCATTCTTCTTCATCTGCATTTACCTACACATCGGACGAGGATTCTACTACGGCTCCTACCTGAATAAAGAAACCTGAAACGTAGGAGTTGTTCTGCTACTAGCCCTAATAGCAACTGCCTTCGTAGGATATGTCCTGCCATGAGGACAAATATCGTTCTGAGGAGCTACAGTAATCACTAACCTATTCTCAGCAATCCCATACATTGGACAAACACTAGTAGAATGAGCCTGAGGAGGATTCTCAGTAGACAATCCCACACTAACCCGATTCTTTGCCCTACACTTCCTACTACCATTCATTATTGCAGGACTAACACTAGTACACCTAACCTTCCTGCATGAAACAGGATCAAACAACCCACTAGGCATTCCATCAGACTGCGACAAAATCCCATTCCATCCATACTACTCAATCAAAGACATCCTAGGATTTACACTAATACTAATCCCACTAGTCACCCTAGCCCTATTCTCCCCTAACCTGCTAGGAGACCCAGAAAATTTCACGCCCGCCAACCCACTAGCCACTCCCCCAC
>Newtonia_amphichroa_MG991005_FMNH_393372_CYTB
ATGGCCCCCAACCTTCGTAAAAACCACCCTCTACTAAAAATCGTAAACGACTCCCTAATCGACCTACCAACTCCATCAAATATCTCAACCTGATGAAACTTTGGATCCCTACTAGGTCTATGCTTAATCACACAAATTGTAACAGGACTACTACTAGCTATACACTACACAGCAGACACCACTCTAGCCTTCAACTCTGTAGCCCACATATGCCGAAACGTACAATTCGGATGACTAATCCGTAACCTACATGCAAACGGAGCCTCATTCTTCTTCATCTGTATTTACCTACACATCGGACGAGGATTCTACTACGGCTCCTACCTGAATAAAGAAACCTGAAACGTAGGAGTTGTTCTGCTACTAGCCCTAATAGCAACTGCCTTCGTAGGATATGTCCTGCCATGAGGACAAATATCGTTCTGAGGAGCTACAGTAATCACTAACCTATTCTCAGCAATCCCATACATTGGACAAACACTAGTAGAATGAGCCTGAGGAGGATTCTCAGTAGACAATCCCACACTAACCCGATTCTTTGCCCTACACTTCCTACTACCATTCATTATTGCAGGACTAACACTAGTACACCTAACCTTCCTGCATGAAACAGGATCAAACAACCCACTAGGCATTCCATCAGACTGCGACAAAATCCCATTCCATCCATACTACTCAATCAAAGACATCCTAGGATTTACACTAATACTAATCCCACTAGTCACCCTAGCCCTATTCTCCCCTAACCTGCTAGGAGACCCAGAAAATTTCACGCCCGCCAACCCACTAGCCACTCCCCCAC
>Newtonia_amphichroa_MG991009_FMNH_393379_CYTB
ATGGCCCCCAACCTTCGTAAAAACCACCCTCTACTAAAAATCGTAAACGACTCCCTAATCGACCTACCAACTCCATCAAATATCTCAACCTGATGAAACTTTGGATCCCTACTAGGTCTATGCTTAATCACACAAATTGTAACAGGACTACTACTAGCTATACACTACACAGCAGACACCACTCTAGCCTTCAACTCTGTAGCCCACATATGCCGAAACGTACAATTCGGATGACTAATCCGTAACCTACATGCAAACGGAGCCTCATTCTTCTTCATCTGCATTTACCTACACATCGGACGAGGATTCTACTACGGCTCCTACCTGAATAAAGAAACCTGAAACGTAGGAGTTGTTCTGCTACTAGCCCTAATAGCAACTGCCTTCGTAGGATATGTCCTGCCATGAGGACAAATATCGTTCTGAGGAGCTACAGTAATCACTAACCTATTCTCAGCAATCCCATACATTGGACAAACACTAGTAGAATGAGCCTGAGGAGGATTCTCAGTAGACAATCCCACACTAACCCGATTCTTTGCCCTACACTTCCTACTACCATTCATTATTGCAGGACTAACACTAGTACACCTAACCTTCCTGCATGAAACAGGATCAAACAACCCACTAGGCATTCCATCAGACTGCGACAAAATCCCATTCCATCCATACTACTCAATCAAAGACATCCTAGGATTTACACTAATACTAATCCCACTAGTCACCCTAGCCCTATTCTCCCCTAACCTGCTAGGAGACCCAGAAAATTTCACGCCCGCCAACCCACTAGCCACTCCCCCAC
>Newtonia_brunneicauda_MG991047_MJR_936_CYTB
ATGGCCCTCAATCTTCGTAAAAACCACCCCCTAATAAAAATCGTAAACGATTCCCTAATCGACCTACCAACCCCATCAAACATCTCAGCCTGATGAAACTTTGGATCCCTGCTAGGAGTCTGCCTAATCACACAAATTGTAACAGGACTACTACTAGCCATACACTACACAGCAGACACCTCACTAGCCTTCAACTCCGTAGCACACATATGCCGAAACGTACAATTCGGATGATTAATCCGAAACCTACATGCAAACGGAGCCTCCTTCTTCTTCATCTGCATCTACCTACACATTGGACGAGGATTCTACTACGGCTCCTATCTTAATAAAGAAACCTGAAACGTAGGAGTTATCCTACTCCTAGCCCTAATAGCAACCGCCTTCGTAGGATACGTCCTGCCATGAGGACAGATATCATTCTGAGGAGCTACAGTTATTACAAACCTATTCTCAGCAATCCCATACATCGGACAAACACTAGTAGAATGAGCTTGAGGTGGATTCTCAGTAGACAACCCAACACTAACCCGATTCTTCGCCCTACACTTCCTACTACCATTCGTAATTGCAGGACTAACACTAGTTCATCTAACCTTCCTACACGAAACAGGATCAAACAACCCACTAGGAATCCCATCAGATTGCGACAAAATCCCATTCCACCCATACTACTCAATCAAAGACATCCTAGGATTTACACTAATACTAATCCCACTAGTCACCCTAGCCCTATTCTCCCCTAACCTGCTAGGAGACCCAGAAAATTTCACGCCCGCCAACCCACTAGCCACTCCTCCAC
>Newtonia_brunneicauda_MG991051_FMNH_345885_CYTB
ATGGCCCTCAATCTTCGTAAAAACCACCCCCTAATAAAAATCGTAAACGATTCCCTAATCGACCTACCAACCCCATCAAACATCTCAGCCTGATGAAACTTTGGATCCCTGCTAGGAGTCTGCCTAATCACACAAATTGTAACAGGACTACTACTAGCCATACACTACACAGCAGACACCTCACTAGCCTTTAACTCCGTAGCACACATATGCCGAAACGTACAATTCGGATGATTAATCCGAAACCTACATGCAAACGGAGCCTCCTTCTTCTTCATCTGCATCTACCTACACATTGGACGAGGATTCTACTACGGCTCCTATCTTAATAAAGAAACCTGAAACGTAGGAGTCATCCTACTCCTTGCCCTAATAGCAACCGCCTTCGTAGGATACGTCCTGCCATGAGGACAGATATCATTCTGAGGAGCTACAGTTATTACAAACCTATTCTCAGCAATCCCATACATCGGACAAACACTAGTAGAATGAGCTTGAGGTGGATTCTCAGTAGACAATCCAACTCTAACCCGATTCTTCGCCCTACACTTCCTACTACCATTCGTAATTGCAGGACTAACACTAGTACATCTAACCTTCCTACACGAAACAGGATCAAACAACCCACTAGGAATCCCATCGGATTGCGATAAAATCCCATTCCACCCATACTACTCAATCAAAGACATCCTAGGATTTACACTAATACTAATCCCATTAGTCACCCTAGCCCTATTCTCCCCTAACCTGCTAGGAGACCCAGAAAATTTCACGCCCGCCAACCCACTAGCCACTCCTCCAC
>Newtonia_archboldi_MG991098_FMNH_436438_CYTB
ATGGCCCTCAATCTTCGTAAAAATCACCCCCTACTAAAAATCGTAAACGACTCCCTAATTGATCTTCCTACCCCATCCAACATCTCAGCCTGATGAAACTTTGGATCTCTACTAGGCGTATGCCTAGTAACACAAATTGTAACAGGACTACTACTAGCCATACACTACACAGCAGACACCACCTTAGCCTTCAACTCCGTAGCACACATATGCCGAAATGTCCAATTTGGATGACTAATTCGAAACCTACACGCAAACGGAGCCTCATTCTTCTTCATCTGCATATACCTTCACATCGGACGAGGATTTTACTACGGATCTTACCTAAACAAAGAAACCTGAAACGTAGGAGTTATCCTACTCCTAGCCCTAATAGCAACCGCCTTTGTTGGTTACGTCCTACCATGAGGACAAATATCATTCTGAGGGGCTACAGTAATCACCAACCTATTCTCAGCAATCCCGTACGTAGGACAAACACTAGTAGAATGAGCCTGAGGTGGTTTCTCAGTAGACAACCCCACACTAACACGATTCTTCGCCCTACACTTCCTACTTCCATTCGTAATCGCAGGACTAACATTAGTCCACCTCACTTTCTTACATGAAACAGGATCAAACAACCCACTAGGAATCCCATCAGACTGCGACAAAATCCCATTCCACCCATACTACTCAATCAAAGACATCCTAGGATTTGCACTAATACTAATCCCACTAGTCACCCTAGCCTTATTCTCCCCAAACCTCCTAGGAGACCCCGAAAATTTTACGCCCGCCAACCCACTAGCCACCCCACCAC
>Foudia_madagascariensis_ON081148_U3587__CYTB
AAAGAAACCTGAAACGTAGGGGTTGTCCTCCTACTGGCCCTAATAGCAACCGCCTTCGTAGGGTACGTCCTACCCTGAGGACAAATATCATTCTGAGGAGCTACAGTAATCACAAACCTATTCTCAGCAATCCCCTACATCGGCCAAACACTAGTAGAATGAGCCTGAGGAGGATTCTCAGTAGACAACCCAACACTCACTCGATTCTTTGCCCTACACTTCCTTCTCCCCTTTGTCATTGCAGGCCTCACCCTAGTCCACCTTACCTTCCTCCACGACACAGGATCCAACAACCCACTAGGCATCCCATCAGACTGCGACAAAATCCCATTCCACCCATACTACACCACAAAAGACATCTTAGGCTTCGCACTAATATTCTCCCTCCTAGCCTCCTTAGCCCTATTCTCGCCCAACCTACTAGGGGACCCAGAAAATTTCACACCAGCCAACCCCCTAGTGACACCCCCTCACATCAAGCCCGAATGATACTTCCTATTCGCCTACGCCATCCTACGATCCATCCCAAACAAACTAGGAGGAGTACTAGCCCTAGCCGCTTCAATCCTAGTACTATTCCTTATACCACTCCTACACACATCCAAACTACGATCAATAACCTTCCGCCCTATCTCACAAATCCTATTTTGATCCCTAGTAGCTGATATCCTCCTCCTAACCTGAGTAGGCAGCCAACCAGTAGAACACCCATTCATCATCATTGGCCAACTAGCCTCAATCACATACTTCACAATCATTCTAGTCCTATTCCCTCTCGCAGCCGTACTAGAGAATAAAATACTCAAACTGTAA
>Falco_zoniventris_EU233136_IPMB_6797_CYTB
GATCCCTACTAGGAATCTGCCTGGCCACCCAAATCCTAACTGGCCTACTACTAGCCCTACACTACACAGCAGACACAACTCTAGCCTTTTCATCCGTCGCTCACACATGCCGAAACGTACAATACGGATGACTGATCCGCAACCTACACGCCAACGGAGCATCACTATTCTTTATCTGCATTTACATACACATTGGACGAGGCATTTACTACGGCTCCTACCTGTACAAAGACACCTGAAATACAGGCATCATCCTTCTACTCACCCTGATAGCAACAGCCTTCGTCGGCTACGTACTNCCTTGAGGACAAATATCATTCTGAGGAGCCACAGTGATCACCAACTTATTCTCAGCAATCCCCTACATCGGCCAAACCCTAGTTGAATGGGCCTGAGGGGGATTCTCAGTGGACAACCCAACACTGACCCGATTCTTCGCCCTACACTTCCTACTACCATTCCTAATTGCAGGACTCACCCTAATTCACCTCACCTTCCTACATGAATCAGGCTCAAACAACCCCTTAGGAATCACATCAAATTGCGACAAAATCCCATTCCACCCTTACTACTCTCTTAAAGACCTCCTAGGATGCATACTCATATACCTCCCCCTAATAACCTTAGCCCTATTCACCCCAAACTTACTAGGAGACCCAGAAAACTTTACACCAGCAAACCCCCTAGTCACTCCCCCACACATCAAGCCAGAATGATACTTTCTATTTGCCTACGCCATCCTGCGCTCAATCCCCAATAAACTGGGCGGAGTCTTAGCACTAGCCGCCTCCGTACTAATCTTATTCTTAAGCCCATTACTTCACAAATCCAAACACAGCGCAC
>Uratelornis_chimaera_AF407453_MNHN_1994.416_CYTB
ACGAGGATTTTACTACGGCTCATACCTCTACAAAGAAACCTGAAACACTGGAGTCATCCTCCTTCTCACCCTCATAGCAACAGCCTTCGTCGGTTATGNCCTACCATGAGGACAAATATCATTCTGAGGAGCAACAGNTATCACTAACTTATTCTCAGCAATCCCCTACATCGGNCAAACCCTTGNAGAATGAGCCTGAGGNNNNNNNNNNNNNNNNNNNNNNNNNNNNNNNNNNNNNNNNNNNNNNNNNNNNNNNNNNNNNNNNNNNNNNNNNNNNNNNNNNNNNNNNNNNNNNNNNNNNNNNNNNNNNNNNNNNNNNNNNNNNNNNNNNNNNNNNNNNNNNNNNNNNNNNNNNNNNNNNNNNNNNNNNNNNNNNNNNNNNNNNNNNNNNNNNNNNNNNNNNNNNNNNNNNNNNNNNNNNNNNNNNNNNNNNNNNNNNNNNNNNNNNNNNNNNNNNNNNNNNNNNNNNNNNNNNNNNNNNNNNNNNNNNNNNNNNNNNNNNNNNNNNNNNNNNNNNNNNNNNNNNNNNNNNNNNNNNNNNNNNNNNNNNNNNNNNNNNNNNNNNNNNNNNNNNNNNNNNNNNNNNNNNNNNNNNNNNNNNNNNNNNNNNNNNNNNNNNNNNNNNNNNNNNNNNNNNNNNNNNNNNNNNNNNNNNNNNNNNNNNNNNNNNNNNNNNNNNNNNNNNNNNNNNNNNNNNNNNNNNNNNNTACATGAGTCGGAAGCCAACCTGTAGAACACCCATTCATCATCATCGGCCAACTAGCCTCACTCACCTACTTCACCATCCTCCTATTTCTCTTCCCCGCAATCAGCACCCTAGAAAACAAATTACTCAATTACTAA
>Artamella_viridis_JQ239202_FMNH_356676_CYTB
GGCCTACTACTAGCCATACACTACACAGCAGACACCACCCTAGCCTTTAGCTCCGTAGCCCACATATGCCGAAACGTCCAATTCGGCTGACTAATCCGAAATCTACACGCAAACGGAGCCTCGTTCTTCTTCATCTGCATCTACCTACACATCGGTCGAGGACTATNCTACGGATCATACCTAAACAAAGAAACCTGAAACGAAGGAGTCATCCTCCTACTAACCCTAATAGCAACCGCTTTCGTAGGTTACGTACTACCATGAGGACAAATATCATTCTGAGGCGCTACAGTAATCACTAACCTACTATCAGCAATCCCATACATCGGACAAACCCTAGTAGAATGAGCCTGAGGAGGATTCTCAGTAGACAACCCCACTCTAACTCGGTTCTTCGCTCTTCACTTCCTCCTTCCATTTGTAATCGCGGGGTTAACACTAGTCCACCTCACTTTCCTACACGAAACAGGATCTAACANNCCCCTAGGAATTCCATCAGACTGCGACAAAATCCCATTCCNCCCCTACTACTCAATCAAGGACATCCTAGGATTCGCACTAATACTAATNCCCCTAGTCTCTCTAGCTCTATTCTCCCCAAACTTACTAGGAGACCCAGAAAATTTCACGCCCGCAAACCCTCTAGCGACACCGCCCCATATCAAACCAGAATGATACTTCCTATTCGCATACGCTATCCTACGATCAATCCCAAACAAACTAGGAGGAGTTCTAGCCCTAGCCGCCTCAGTCATAGTACTATTCCTAGTACCACTACTGCACAAATCCAAACAACGCTCAATAACATTCCGACCACTATCACAAATCCTATTCTGAACCCTAGTTGCCAACCTACTAG
>Xanthomixis_zosterops_KT313870_FMNH_438698_CYTB
AAATCATTACAGGACTTCTGCTAGCCATACACTACACAGCAGACACCTCCCTAGCCTTCGCCTCAGTTGCCCACACGTGCCGAAATGTCCAATTCGGCTGACTCATCCGCAACCTGCACGCAAACGGAGCTTCCCTCTTCTTCATCTGTATCTACTTTCACATCGGCCGCGGATTCTACTACGGATCATACCTAAACAAAGAAACCTGAAACGTAGGAGTCCTACTCCTCCTAGCACTCATAGCAACTGCTTTCGTAGGANACGTCCTTCCTTGAGGCCAAATATCATTCTGAGGGGCTACAGTNATTACTAACCNATTCTCAGCAATCCCATACATTGGCCAAACATTAGTAGAATGAGCATGAGGNGGCTTCTCAGTAGATAACCCAACACTAACTCGATTCTTCGCCATCCACTTCNTGCTACCATTCATCATCGCAGGCCTCACACTAGTACACCTAACCNTACTACACGAAACAGGATCCAACANCCCCCTAGGCATTCCATCAGACTGTGACAAAATCCCCTTCCACCCTTACTACTCAGTGAAAGACATCCTAGGATTCGCACTAATACTAATCCTTCTAGCCTCCCTAGCCCTATTCTCCCCAAATCTCCTAGGAGACCCAGAAAATTTTACACCAGCCAATCCACTAGCCACACCACCCCATATCAAACCCGAATGATACTTCCTATTTGCCTACGCCATCCTACGATCAATCCCCAACAAACTGGGAGGAGTACTAGCCCTAGCCGCCTCAGTCCTAGTACTNTTCCTTATACCACTCCTACACACCTCCAAACTACGCTCAATNNCATTCCGTCCCCTCTCACAGATCCTATTCTGAACCCTAGTAGCCA
>Schetba_rufa_JQ239224_FMNH_356657_CYTB
CTAGGAATTTGCCTTATCACACAAATCATCACAGGACTCCTACTAGCCGCCCATTATACAGCAGACACTACCCTAGCCTTCAGCTCCGTAGCCCACATGTGCCGAAACGTCCAATTCGGCTGACTAATCCGAAACCTACATGCAAACGGAGCTTCCTTCTTCTTCATCTGCATCTACCTACACATTGGACGAGGATTCTACTATGGATCCTACCTAAATAAAGAAACCTGAAACATTGGAGTTATCCTACTGCTAGCTCTCATAGCAACTGCCTTCGTAGGATATGTCCTACCATGAGGACAAATATCATTCTGAGGGGCTACAGTAATCACCAACCTACTTTCAGCAATCCCCTATATCGGACAAACTTTGGTAGAATGAGCCTGAGGGGGATTTTCAGTAGACAACCCTACTCTCACTCGATTCTTCGCCCTTCACTTCCTCCTTCCCTTCGTAATCGCAGGACTAACACTAGTCCACCTAACCTTCCTACACGAAACAGGATCTAACAACCCCCTAGGAATTCCTTCAGATTGCGACAAAATCCCATTCCACCCCTACTACTCAATTAAAGATATCCTAGGATTCGCACTCATGCTCATTCCCCTCGTCGCCCTAGCTCTATTTTCCCCTAACCTGCTAGGAGACCCAGAAAATTTCACGCCCGCCAACCCACTAGCCACACCTCCCCACATCAAACCCGAATGATACTTCCTATTCGCATACGCTATTCTACGATCAATCCCAAACAAACTAGGTGGTGTCGTAGCCCTGGCCGCCTCCGTACTAGTTCTATTCCTGGTACCTCTTCTCCACAAGTCCAAACAACGTTCAATAACCTTCCGACCACTATCACAAATCCTATTC
>Apus_balstoni_JQ353906_FMNH_434438_CYTB
GGCCTTCTACTAGCTATACACTATACYGCAGACACAACCTTAGCCTTCTCATCAGTAGCTCACACATGCCGAAACGTCCAATACGGATGACTAATTCGTAACCTACATGCAAACGGAGCCTCATTCTTCTTCATCTGCATCTACCTCCATATCGGACGAGGATTCTACTATGGATCTTACCTCTACAAAGAAACCTGAAACACAGGAGTCATCTTATTACTAACCCTCATAGCAACCGCCTTCGTAGGCTACGTCCTCCCCTGAGGACAAATATCATTCTGAGGTGCAACAGTCATTACCAACCTCTTCTCAGCAATCCCATACATCGGCCAAACCCTCGTAGAATGAGCCTGAGGGGGATTCTCAGTAGACAACCCCACATTAACCCGATTCTTTGCCCTACACTTCCTCCTCCCCTTTCTAATCGCAGGCCTCACCCTTATCCACCTCACTTTCCTCCATGAATCAGGATCTAACAACCCCCTAGGAGTTGTATCAAACTGCGACAAAATCCCATTCCACCCCTACTTCTCCACAAAAGACCTTCTGGGATTTATCATCATACTCACTCCACTCCTAACCCTAGCCCTATTCTCCCCTAACCTCCTAGGAGACCCCGAAAACTTCACCCCAGCCAACCCACTAGTAACTCCTCCCCACATCAAACCAGAATGATACTTTCTATTTGCATATGCTATCCTACGCTCAATCCCTAACAAACTTGGAGGAGTACTAGCCCTTGCTGCCTCTGTACTAATTCTATTCCTATGTCCATTCCTCCACAAATCCAAACAACGCACAATAACATTCCGTCCCCTCTCACAAATCTTATTTTGAGTCCTTGTAGCTAACCTACTTATCCTAACCTGAGT
>Bradypterus_brunneus_HQ706160_FMNH_384749_CYTB
GGGTCACTCCTAGGCATCTGCCTAATTACACAAATCGTTACAGGGCTACTGCTAGCCATACACTACACAGCAGACACTGCCCTAGCCTTCTCATCCGTCGCCCACATATGCCGAAACGTCCAATTTGGCTGACTCATCCGAAATCTACACGCAAACGGAGCCTCCCTCTTCTTCATCTGCATCTACTTCCACATCGGCCGAGGAATTTACTACGGTTCATACCTAAACAAAGAAACCTGAAACGTCGGAGTTATCCTCCTACTAACACTAATAGCAACCGCTTTCGTGGGTTACGTGCTACCCTGAGGACAAATGTCATTCTGAGGGGCTACCGTAATCACAAACCTATTCTCAGCCATCCCCTACATCGGTCAAACTCTAGTAGAATGAATATGAGGAGGATTTTCAGTAGACAATCCCACACTCACCCGATTCTTTGCCATCCACTTCCTCCTCCCATTCGTAATCGCAGGACTAACCCTGGTCCACCTCATCCTCCTACACGAAACAGGCTCTAACAACCCCCTAGGCATCCCCTCAGATTGCGACAAAATCCCATTCCACCCATACTACTCCGTAAAGGACATCCTAGGATTTGCACTCACACTCATCCTACTAGTCAGCTTAGCACTCTTCCTACCCAACTTTCTAGGCGACCCAGAAAACTTCACCCCGGCCAACCCACTAGCTACACCTCCACATATCAAACCTGAATGATACTTCCTATTCGCCTACGCTATCCTCCGATCTATTCCAAGCAAACTAGGAGGGGTACTAGCCCTAGCCGCCTCAGTACTTGTTCTATTCCTAATACCACTACTACACACATCCAAACTACGATCAATAACCTTCCGCCCACTATCACAAATCCTA
>Falculea_palliata_JQ239210_FMNH_356673_CYTB
AAATCATCACAGGCCTACTACTGGCCATACATTACACAGCAGACACTACTCTAGCATTCAGCTCCGTAGCACACATATACCGAGACGACCAATTCGGCTGACTAATCCGAAACCTACACGCGAACGGAGCCTCATTCTTCTTCATCTGCATCTACCTGCACATNGGACGAGGATTATCCTACGGATCATACCTAAACAAAGNNNCCTGAAACATTGGAGTCATTCTACTACTAACTCTAATAGCAACCGCCTTCGTGGGATACGTCCTACCATGAGGACAAATGTCATTCTGAGGCGCTACAGTAATCACCAACCTACTATCAGCAATCCCATACATTGGACAAACCCTCGTGGAATGGGCCTGAGGAGGGTTCTCGGTAGACAACCCTACATTAACTCGATTTTTCGCTCTGCACTTCCTCCTCCCATTCGTAATCGCAGGACTAACACTAGTCCACCTCACCTTCCTACNCNAAACTGGATCAAACNNNNNNNTAGGAATCCCATCAGACTGCGACAAAATCCCATTCCACCCTTACTACTCAATCAAGGATNTNCTAGNATTCGTACTAATACTCATCNCACTAGTCTCCTTAGCTTTACTCTCCCCAAACCTGCTAGGAGACCCAGAAAATTTCTCGCCCGCCAACCCTCTAGCAACACCGCCCCATATCAAACCAGAATGATACTTCCTATTCGCATACGCCATCCTACGATCAATCCCAAACAAACTAGGAGGAGTCCTAGCCCTAGCCGCCTCAGTCATGGTGCTATTCCTAGTACCACTACTACATAAATCCAAACAACGCTCAATAACCTTTCGACCACTATCTCAAATCCTATTCTGAACCCTAGTTGCCAACCTACTAATCCT
>Oriolia_bernieri_JQ239218_FMNH_356684_CYTB
CTTCGGATCCCTTCTAGGCATCTGCCTAGTCACGCAAATCATCACAGGCCTACTACTGGCCATGCACTACACAGCAGACACCACTCTGGCTTTCAGCTCTGTAGCCCACATGTGCCGAAACGTCCAATTTGGCTGATTAATCCGAAACCTACACGCAAACGGAGCCTCGTTCTTTTTCATTTGCATCTACCTACATATTGGACGAGGACTATACTACGGATCATACTTAAACAAAGAAACCTGAAACATTGGAGTCATCCTCCTACTGACCCTAATAGCAACTGCTTTCGTAGGATACGTCCTACCATGAGGACAAATATCATTCTGAGGCGCCACAGTAATTACCAACCTACTGTCAGCCATCCCATACATTGGACAAACCCTAGTAGAGTGAGCTTGAGGAGGTTTCTCAGTAGATAACCCAACACTAACCCGATTCTTTGCCCTACACTTCCTCCTACCATTCGTAATCGTAGGACTGACACTAGTCCATCTCACCTTCCTACACGAAACAGGATCGAACAACCCTCTAGGAATCCCATCAGATTGCGACAAAATCCCATTCCACCCATACTATTCAATCAAGGATATTCTAGGGTTCGTACTGATACTCATCCCCCTAGTCTCTCTAGCTCTATTCTCCCCAAACCTGCTAGGAGACCCAGAAAATTTCACGCCCGCCAACCCTCTAGCAACACCGCCCCATATCAAACCAGAATGATACTTCCTATTCGCGTACGCTATTCTACGATCAATCCCAAACAAACTAGGAGGAGTCCTAGCCCTAGCCGCCTCAGTCATAGTACTATTCCTAGTTCCCCTACTACACAAATCCAAACAACGTTCAATAACCTTTCGACCACTATCACAAATCCTAT
>Calicalicus_madagascariensis_JQ239205_FMNH_345780_CYTB
CTAGGTATCTGCTTAATTACCCAAATTGTCACAGGACTACTACTAGCTACACACTATACCGCAGACACCTCCCTAGCCTTCAGCTCTGTAGCCCACATATGCCGAAACGTCCAATTTGGTTGACTAATTCGAAACCTACATGCAAACGGAGCCTCATTCTTCTTTATCTGCATCTACCTACATATCGGACGAGGATTCTACTACGGCTCATATCTAAATAAAGAGACGTGAAACGTAGGAGTTGTTCTTCTACTAGCCCTGATAGCAACCGCCTTCGTAGGTTACGTGCTACCATGAGGGCAGATATCATTCTGAGGAGCTACAGTAATCACAAACCTATTCTCAGCTATCCCATACATCGGCCAAACATTAGTAGAATGAGCCTGAGGAGGATTCTCAGTAGACAACCCAACACTAACTCGATTTTTCGCCCTACACTTCCTCCTACCATTTGTAATCGCGGGACTAACACTAGTCCACCTTACCTTCCTACACGAAACCGGATCTAACAACCCACTAGGAATCCCATCAGACTGTGACAAAATCCCATTCCACCCATACTACTCAATCAAAGACATCCTAGGATTCGCACTCATACTCATCCCACTAANCGCCCTAGCTCTATTTTCCCCAAACCTCCTAGGAGACCCAGAAAATTTCACGCCCGCCAACCCACTAGCCACTCCCCCCCATATCAAACCCGAATGATATTTCCTATTNGNATATGCCATCCTTCGATCCATCCCAAACAAACTCGGAGGAGTCCTGGCCCTAGCCGCCTCTGTACTAGTACTATTCCTAGTTCCATTCCTACACAAATCTAAACAACGATCAATAACCTTTCGACCCCTATCACAAATCCTATTNTGANCCCTAGTNGCC
>Cyanolanius_madagascarinus_JQ239206_FMNH_356683_CYTB
CTTTGGATCCCTCCTGGGCATCTGCCTAGTTACACAAATCGTCACAGGCTTACTACTAGCTATGCACTACACAGCAGACACTAGCCTGGCCTTTAGTTCTGTGGCCCACATATGCCGAAACGTACAATTCGGATGATTAATCCGAAACCTACATGCAAACGGAGCCTCCTTCTTCTTTATCTGCATCTACCTACACATCGGACGAGGATTTTATTACGGCTCATACTTAAACAAAGAAACCTGAAACATCGGAGTTATCCTACTACTAGCCCTAATAGCCACTGCCTTCGTAGGGTACGTCCTACCATGAGGACAAATATCATTCTGAGGAGCAACGGTAATCACAAACCTATTCTCAGCAATCCCATATATTGGGCAAACCCTAGTAGAATGAGCCTGAGGAGGATTTTCAGTAGACAATCCAACATTAACCCGATTTTTTGCCTTACACTTTCTCCTACCATTCGTAATCGCAGGACTAACACTAGTCCACCTTACCTTCCTACACGAAACAGGATCAAACNNNNCCCTAGGAATTCCATNAGACTGCGATAAAATCCCATTCCNNCCCTACTACTCAATTAAAGACATTCTAGGATTTGCACTAATACTAACTCTGCTCGTATCACTGGCCCTATTCTCCCCAAACCTACTAGGAGACCCAGAAAATTTCACGCCCGCCAACNCACTAGCCACCCCACCCCATATCAAACCAGAATGATACTTCCTATTTGCATACGCCATCCTACGATCCATTCCAAACAAACTAGGAGGAGTCCTAGCNCTAGCTGCCTCAGTACTAGTACTATTCCTGGTACCATTACTACACAAATCAAAACAACGCTCAATAACTTTCCGACCACTGTCACAAATCCTATTTTGA
>Xenopirostris_xenopirostris_JQ239231_FMNH_356664_CYTB
TTGTNACACAAATCATCACAGGCCTACTACTAGCCATACACTACACAGCAGACACCACCCTAGCCTTCAGCTCTGTAGCCCACATGTGCCGAAATGTNCAATTTGGCTGACTAATCCGAAACTTACACGCAAATGGAGCCTCATTCTTTTTCATCTGCATCTACCTACACATCGGACGAGGACTGTACTACGGATCCTACCTAAACAAAGAAACTTGAAACATTGGGGTTATCCTCCTACTAACCCTAATAGCAACTGCCTTCGTAGGATACGTCCTACCATGAGGACAAATATCATTCTGAGGCGCTACAGTAATCACTAACCTACTATCAGCAATCCCATACATCGGACAAACCCTAGTGGAATGAGCCTGAGGAGGATTCTCAGTAGACAATCCTACACTAACCCGATTCTTTGCCCTACACTTCCTCCTACCATTCGTAATCGCAGGACTAACGCTAGTCCACCTCACCTTCTTACTCGAAACAGGATCAAATAANCCCCTTGGAATTCCGTCAGACTGCGACAAAATCCCATTCCACCCCTACTACTCAATCAAGGACATCCTAGGATTCGCACTAATACTAATNCCATTAGTCTCCTTAGCTCTATTCTCCCCAAACCTCCTAGGAGACCCAGAAAATTTCACGCCCGCCAACCCACTGGCCACACCTCCACACATTAAACCAGAATGATACTTCCTATTCGNGTATGCCATCCTACGATCAATCCCAAACAAACTAGGAGGAGTCCTAGCCCTAGCCGCCTCAGTCATAGTACTATTCCTAGTGCCATTACTACACAAATCCAAACAACGCTCAATAACCTTCCGACCACTATCACAAATCCTATTTTGAACCCTAGTCACCAACCTACTAATCCTA
>Xanthomixis_apperti_KT313824_FMNH_393159_CYTB
TAGGCATCTGCCTAATTACACAAATCGTCACAGGGCTTCTGCTAGCCATACACTACACAGCAGACACCTCCCTAGCTTTCGCCTCGGTAGCCCACACATGCCGAAACGTCCAATTCGGCTGACTAATCCGAAACTTACATGCAAACGGGGCTTCTATATTCTTCATCTGCATCTACTTCCACATCGGCCGAGGATTCTATTACGGATCATACCTAAACAAAGAAACCTGAAACGTCGGAGTCCTTCTCCTCCTGGCACTAATAGCAACCGCTTTCGTAGGATACGTCCTACCTTGAGGCCAAATATCATTCTGAGGAGCTACAGTAATCACAAACCTATTCTCAGCAATCCCATACATCGGCCAAACACTAGTAGAATGAGCATGAGGAGGATTCTCTGTGGACAACCCAACACTAACCCGATTCTTCGCCATTCACTTCCTTCTACCATTCGTCATCGCAGGCCTCACACTAGTTCACCTAACCCTACTTCACGAAACAGGATCTAACAACCCACTAGGAATCCCCTCAGACTGCGACAAAATCCCCTTCCACCCATACTACTCAGTAAAAGACATTCTAGGATTCGTACTAATGCTAATCCTCCTAATTGCCCTAGCCTTATTCTCCCCAAACCTCCTAGGAGACCCAGAAAACTTCACACCCGCCAACCCACTAGCCACACCACCACACATCAAACCCGAATGATACTTCCTATTTGCCTATGCCATTCTCCGATCCATCCCCAACAAACTAGGAGGAGTACTAGCCCTAGCCGCCTCAGTCCTAGTACTATTCCTTATCCCCCTTCTCCACACCTCCAAACTACGCTCAATGACCTTCCGTCCCCTCTCACAAATCCTATTCTGAACCCTCGTAGCCAAC
>Xanthomixis_cinereiceps_KT313825_FMNH_363829_CYTB
TAGGCATCTGCCTAATTACACAAATCGTTACAGGACTTCTGCTAGCCATACACTACACAGCAGACACCTCCCTAGCTTTCGCTTCAGTAGCCCACATATGCCGAAACGTCCAGTTCGGCTGACTTATCCGAAACCTACACGCAAACGGAGCTTCCCTATTCTTCATCTGCATCTACTTCCACATTGGCCGAGGATTATACTACGGATCATACTTAAACAAAGAAACCTGAAACGTCGGAGTCCTCCTCCTCCTAGCACTAATAGCAACCGCTTTCGTAGGGTACGTCCTACCTTGAGGCCAAATATCATTCTGAGGAGCTACAGTAATCACAAACCTATTCTCAGCAATCCCATACATCGGCCAAACATTAGTAGAATGAGTATGAGGAGGATTCTCAGTAGACAACCCGACACTAACCCGATTCTTCGCCATTCACTTCCTCCTACCATTCATTATCGCTGGACTCACACTAGTCCATCTAACCTTACTTCACGAAACAGGATCCAACAACCCACTAGGCATCCCCTCAGACTGCGACAAAATCCCCTTCCACCCATACTACTCAGTAAAAGACATTCTAGGATTCGCACTAATATTAATCCTTCTAACTACCCTAGCCCTATTTTCCCCAAACCTACTAGGAGACCCAGAAAACTTCACACCCGCCAACCCACTAGCAACACCACCTCACATCAAACCCGAATGATACTTCCTATTTGCCTACGCCATCCTCCGATCAATCCCCAACAAACTAGGAGGAGTACTAGCCCTAGCCGCCTCAGTCCTAGTACTATTTCTCATTCCCGTTCTCCACACCTCCAAANNANGNTCAATGACCTTCNGCCCCCTCTNACNAATCATATTNNGAACCNTNGNAGCCAAC
>Apus_balstoni_JQ353905_FMNH_434435_CYTB
GGCCTTCTACTAGCTATACACTATACCGCAGACACAACCTTAGCCTTCTCATCAGTAGCTCACACATGCCGAAACGTCCAATACGGATGACTAATTCGTAACCTACATGCAAACGGAGCCTCATTCTTCTTCATCTGCATCTACCTCCATATCGGACGAGGATTCTACTATGGATCTTACCTCTACAAAGAAACCTGAAACACAGGAGTCATCTTATTACTAACCCTCATAGCAACCGCCTTCGTAGGCTACGTCCTCCCCTGAGGACAAATATCATTCTGAGGTGCAACAGTCATTACCAACCTCTTCTCAGCAATCCCATACATCGGCCAAACCCTCGTAGAATGAGCCTGAGGGGGATTCTCAGTAGACAACCCCACATTAACCCGATTCTTTGCCCTACACTTCCTCCTCCCCTTTCTAATCGCAGGCCTCACCCTTATCCACCTCACTTTCCTCCATGAATCAGGATCTAACAACCCCCTAGGAGTTGTATCAAACTGCGACAAAATCCCATTCCACCCCTACTTCTCCACAAAAGACCTTCTGGGATTTATCATCATACTCACTCCACTCCTAACCCTAGCCCTATTCTCCCCTAACCTCCTAGGAGACCCCGAAAACTTCACCCCAGCCAACCCACTAGTAACTCCTCCCCACATCAAACCAGAATGATACTTTCTATTTGCATATGCTATCCTACGCTCAATCCCTAACAAACTTGGAGGAGTACTAGCCCTTGCTGCCTCTGTACTAATTCTATTCCTATGTCCATTCCTCCACAAATCCAAACAACGCACAATAACATTCCGTCCCCTCTCACAAATCTTATTTTGAGTCCTTGTAGCTAACCTACTTATCCTAACCTGAGTAGGTAGCCAACCAG
>Leptopterus_chabert_JQ239215_FMNH_356681_CYTB
CTTTGGATCCCTACTAGGCATCTGCCTAATCACACAAATNGTAACCGGCCTGCTACTAGCCACACACTACACAGCAGACACCTCCCTAGCTTTCAGTTCCGTAGCCCACATGTGTCGAGACGTACAATTTGGCTGACTCATTCGTAATCTACACGCAAACGGAGCCTCCTTCTTCTTCATCTGTATCTACCTACACATCGGACGAGGACTCTACTACGGCTCATACCTAAACAAGGAAACCTGAAATGTAGGAGTAGTCCTACTACTGACCCTAATAGCAACTGCCTTCGTAGGATACGTCCTACCATGAGGACAAATATCATTCTGAGGGGCTACAGTAATCACCAACCTACTCTCAGCAATCCCATACGTCGGACAAACACTAGTAGAATGAGCCTGAGGAGGATTCTCAGTAGACAACCCCACACTAACCCGATTCTTCGCCCTCCACTTCCTACTCCCATTTGTCATTGCAGGAATAACACTAGTACATCTAACATTCCTACACGAAACAGGATCAAACAACCCACTAGGAATCCCCTCAGATTGCGATAAAATCCCATTTCATCCATACTACTCAATCAAAGATATACTAGGATTTGCACTAATACTAATCCCACTAATTGCCTTAGCCCTATTCTCCCCAAACCTACTAGGAGACCCAGAAAACTTCACTCCGGCCAACCCACTAGCCACACCACCACACATCAAACCAGAGTGATACTTCCTATTNNGATACGCCATCCTACGATCAATTCCAAACAAATTAGGAGGCGTCCTAGNNCTAGCTGCTTCAGTACTAGTACTATTCCTAGTCCCACTACTCCACAAATCAAAACAACGCNCAATAACCTTCCGACCCCTGTCNNAAANNCTATTCTNAACTCTAG
>Mystacornis_crossleyi_JQ239216_FMNH_345861_CYTB
CTTCGGATCCCTACTAGGCATTTGCTTAATCACACAAATCGTCACAGGCCTACTACTAGCCATACACTACACAGCAGATACCACCTTAGCCTTCAACTCCGTAGCCCACATATGCCGAAACGTCCAATTTGGCTGACTAATCCGAAACCTACACGCAAACGGGGCTTCCTTCTTCTTCATTTGCATCTACCTACATATTGGACGAGGACTATACTACGGTTCATACCTAAACAAAGAAACCTGAAATGTCGGAGTCGTCCTCCTACTAGCCCTAATAGCAACTGCCTTCGTAGGATACGTCCTACCATGAGGACAANNNNAATTCTGAGGGGCCACAGTAATCACCAATCTATNCTCAGCAATTCCATACATCGGGCAAACCCTAGTGGAATGAGCCTGAGGAGGATTCTCAGTAGACAATCCCACACTGACTCGATTCTTCGCCCTCCATTTCCTCCTACCATTCGTAATCGCCGGACTGACNNTGGTCCACTTAACCTTCCTACACGAATCAGGATCAAACAACCCACTAGGAATCCCATCAGATTGCGACAAAATTCCATTCCACCCTTACTACTCAATCAAAGACATTCTAGGATTCGTACTAATACTAATCCCACTTGTCGCTTTAGCACTATTCTCCCCAAACCTGCTAGGAGACCCAGAAAATTTCACGCCCGCCAACCCCCTAGCCACACCGCCCCACATCAAACCAGAATGATACTTCCTATTCCGATACGCCATTCTCCGATCCATCCCAAACAAACTAGGAGGAGTCCTAGCCCTAGCCGCCTCCGTCCTAGTCCTATTCCTAGTCCCCCTCCTCCACAAATCCAAACAACGCTCAATAACTTTCCGACCCCTGTCACAAATCCTATTCTGAACCCTAGTCGA
>Vanga_curvirostris_JQ239228_FMNH_356661_CYTB
GGCATCTGCCTAGTAACGCAAATTATCACCGGCCTACTGCTAGCCATGCACTACACAGCAGACACTACCCTAGCCTTTAGCTCCGTAGCCCACATATGCCGAAACGTCCAATTCGGATGACTAATCCGAAATCTACATGCAAACGGAGCCTCCTTCTTCTTCATCTGCATTTACCTTCACATCGGACGAGGATTCTACTACGGATCCTACCTAAACAAAGAAACCTGAAACATTGGAGTCATCCTCCTACTAGCTCTAATAGCAACCGCCTTTGTGGGATACGTCCTACCATGAGGACAAATATCATTCTGAGGAGCTACAGTAATTACCAACCTATTCTCAGCAATCCCCTACATTGGACAAACCCTAGTAGAATGAGCCTGAGGCGNATTCTCAGTAGACAACCCTACGCTAACACGATTCTTCGCCCTACACTTCCTTCTCCCATTTGTAATCGTAGGCCTAACACTAGTCCACCTCACCTTCCTACACGAAACAGGATCAAACAACCCACTAGGAATCCCATCCGACTGCGACAAAATCCCATTCCACCCATACTACTCAATCAAAGACATCCTAGGATTCGCACTAATACTTATCTCACTCGTTGCCCTAGCCCTATTTGTCCCAAACCTCCTAGGAGACCCAGAAAATTTCACGCCCGCCAACCCACTAGCCACACCCCCTCATATCAAACCAGAGTGATATTTCCTATTCGCATACGCCATTCTCCGATCAATCCCAAACAAACTAGGAGGNGTCCTAGCTCTAGCTGCCTCCGTCCTAGTACTATTCCTAATCCCCCTACTACACAAATCTAAACTACGCTCAATAACCTTCCGACCACTGTCGCAAATCCTATTCTGAACCCTAGTCACTAACCTATTAATCCTA
>Euryceros_prevostii_JQ239209_FMNH_356689_CYTB
CTAGGAATCTGCCTNATTACACAGATCGTCACAGGCCTACTACTAGCTGCCCACTATACAGCAGACACCACCCTAGCCTTCAACTCCGTAGCCCACATATGCCGAAACGGNNNATTTGGTTGANTAATTCGAAATCTACATGCAAACGGAGCTTCATTCTTCTTCATTTGCATCTACCTACACATCGGGNNAGGATTCTACTATGGATCCTACCTAAACAAAGAAACCTGAAACATTGGAGTTATCCTACTGCTAACTCTCATAGCAACTGCTTTCGTAGGATACGTNCTACCATGAGGACAAATATCATTCTGAGGGGCTACAGTAATCACTAACCTACTCTCAGCAATCCCATACATTGGACAAACCCTTGTAGANTGAGCCTGAGGAGGATTTTCAGTGGATAATCCAACACTCACCCGATTTTTTGCCCTGCATTTCCTCCTACCCTTCGTAATCGCAGGACTAACACTAGTCCATCTAACTTTCCTACACGAAACAGGATCTAACAACCCCCTAGGAATTCCCTCAGATTGCGACAAAATCCCATTCCTCCCTTACTACTCAATCAAAGATATCCTAGGATTCGCACTCATACTTATTCCTCTTGTTGCCCTAGCCCTATTCTCCCCTAACCTACTAGGAGACCCAGAAAATTTCACGCCCGCCAACCCACTAGCCACACCTCCCCATATCAAACCTGAATGATACTTCCTATTCGCTTACGCTATTTTACGATCAATCCCAAACAAATTAGGAGGTGTCTTAGCTCTAGCCGCCTCTGTACTAGTTCTATTCCTAGTACCCCTTCTCCACAAATCTAAACAACGCTCAATAACCTTCCGACCACTATCCCAAATTCTATTCTGAACCCTCGTCACCAACCTACTAATCCTA
>Xanthomixis_zosterops_KT313897_FMNH_479588_CYTB
TANGCANCTGCCTAANCACACAAATCGTCACAGGACTTCTGCTAGCCATACACTACACAGCAGACACCTCCCTAGCCTTTGCCTCAGTCGCCCACACATGTCGAAACGTCCAATTCGGCTGACTCATCCGCAATCTACATGCAAACGGAGCTTCACTCTTTTTCATCTGCATCTACTTCCATATTGGCCGAGGATTCTACTACGGATCATACCTAAACAAAGAGACCTGAAACGTAGGAGTCCTGCTTCTCCTGGCACTCATAGCAACTGCTTTCGTAGGATACGTTCTACCTTGAGGACAAATATCATTCTGAGGGGCTACAGTAATCACAAACCTATTCTCAGCAATCCCATACATTGGCCAAACACTAGTAGAATGAGCATGAGGAGGCTTCTCAGTAGACAACCCAACACTAACTCGATTCTTCGCCATCCACTTCCTTCTACCATTCATCATCGCAGGCCTCACGCTAGTACACCTAACCCTACTACACGAAACAGGATCCAACAACCCCCTAGGCATCCCCTCAGACTGCGACAAAATCCCCTTCCACCCCTACTACTCAGTAAAAGACATTCTAGGATTCGCACTAATATTAATCCTTCTAGCCACCCTAGCCCTATTCTCCCCAAACCTCCTAGGAGACCCAGAAAACTTTACACCAGCCAATCCACTAGCCACACCACCCCACATCAAACCCGAATGATACTTCCTATTTGCCTACGCCATCCTACGATCAATCCCCAACAAACTAGGAGGAGTACTAGCCCTAGCCGCCTCTGTCCTAGTACTATTCCTCATACCACTCCTACACACCTCCAAACTACGCTCAATAACATTTCGTCCCCTCTCACAAATCCTATTNTGNANNNNAGTAGCCAACCTACTAATCCNAAC
>Pseudobias_wardi_JQ239222_FMNH_356702_CYTB
CTTTGGATCCCTCCTAGGTATCTGTCTAGTCACACAAATTATTACAGGCCTACTACTAGCCACACACTACACAGCAGATACTACCCTAGCTTTCAGCTCCGTAGCCCACATGTGCCGAAACGTCCAATTCGGATGACTAATCCGAAACCTGCACGCAAACGGAGCCTCATTCTTCTTCATTTGCATCTACCTTCACATCGGACGAGGATTCTACTACGGATCATACCTAAACAAAGAAACCTGAAACGTAGGAGTTATCCTCCTACTAGCACTGATAGCAACCGCCTTCGTAGGATACGTACTACCATGAGGACAAATATCCTTCTGAGGGGCTACAGTAATTACCAACCTATTCTCAGCAATCCCATACATTGGACAAACCCTAGTAGAATGAGCTTCAGGAGGATTCTCAGTAGACAACCCTACACTAACCCGATTCTTCACCCTACACTTCCTACTACCATTCGTAATTGCTGGACTAACCCTAGTCCACCTAACCTTCCTACACGAGACAGGATCTAACAACCCCCTAGGAATCCCATCAGACTGCGACAAAATCCCATTCCACCCCTACTACTCAATCAAAGACATCCTAGGATTTGTACTAATACTTATCCCTCTTGTCTCCCTAGCTGTATTTTCCCCAAATCTCCTAGGAGACCCAGAAAATTTCACGCCCGCCAACCCACTAGCCACACCTCCACACATCAAACCAGAATGATACTTCCTATTCCGATACGCCATCCTACGATCAATCCCAAACAAACTAGGAGGAGTCCTAGCCCTAGCCGCCTCAGTCCTAGTACTATTCCTGGTCCCATTACTCCACAAATCCAAACAACGCTCAATAACCTTCCGACCACTATCACAAATCCTATTCTGAACCCTAGTTGCCAACCTACTAATCC
>Hypositta_corallirostris_JQ239211_FMNH_356693_CYTB
CTTTGGATCCCTCCTAGGGATCTGCCTAATTACACAAATCGTTACAGGCCTACTATTAGCCATGCATTATACAGCTGACACCACCCTAGCCTTCAACTCCGTAGCCCACATATGCCGAAACGTCCAATTCGGCTGACTAATCCGAAACCTACACGCAAATGGGGCTTCCTTATTCTTCATCTGCATTTACCTACACATCGGACGAGGATTTTACTATGGATCATACCTAAACAAAGAAACCTGAAATGTTGGAGTTATCCTCCTACTAGCCCTAATAGCAACTGCCTTCGTAGGGTACGTCCTACCATGAGGACAAATATCATTCTGAGGAGCTACAGTAATCACTAACCTATTCTCAGCAATCCCATACATCGGACAAACCCTAGTAGAATGAGCTTGAGGAGGATTCTCAGTAGACAACCCAACACTAACCCGATTCTTTGCTCTTCACTTCCTCCTCCCATTCGTAATCGCAGGACTAACGCTAGTCCACCTCACCTTCCTACACGAAACAGGATCAAACAANCCCCTAGGAATTCCTTCAGACTGCGACAAAATCCCATTCCACCCCTACTACTCAATCAAAGACATCCTAGGATTTGTACTCATACTCATCACCCTAGTCTCCCTAGCCCTATTTTCCCCAAACCTCCTAGGAGACCCAGAAAATTTCACGCCCGCCAACCCACTAGCCACACCACCCCATATTAAACCAGAATGATACTTCCTATTCGCATACGCCATTCTCCGATCAATCCCAAACAAACTAGGAGGAGTACTAGCCCTAGCCGCCTCCGTCCTAGTACTATTCCTAGTCCCATTACTCCACAAATCCAAACAACGCTCAATAACCTTCCGACCCCTCTCACAAGTCCTATTCTGAACCCTAGTTGCTAATCTACTAATCCTA
>Tylas_eduardi_JQ239227_FMNH_356649_CYTB
CTTTGGATCCCTCCTAGGCATTTGCCTAATCACACAAATCGTCACAGGACTGCTACTAGCTACACACTACACAGCAGACACCTCCCTTGCCTTCAACTCTGTAGCCCATATATGCCGGAACGTACAATTCGGATGACTAATCCGCAACCTACACGCAAACGGGGCCTCCTTCTTCTTCATCTGCATCTATCTACACATCGGACGAGGATTCTACTACGGCTCATACCTAAACAAAGAAACTTGAAACGTAGGAGTCATCCTCCTACTAGCCCTAATAGCAACTGCTTTCGTAGGATATGTCCTCCCATGAGGCCAAATATCATTCTGAGGGGCTACTGTAATTACTAACCTATTCTCAGCAATCCCATACATCGGACAAACATTAGTGGAATGAGCCTGAGGAGGCTTCTCAGTAGACAACCCAACACTAACCCGATTCTTCGCCCTACACTTCCTCCTACCATTCGTGATCGCAGGGCTAACACTAGTTCACCTCACCTTCCTACACGAAACAGGATCAAACAACCCTCTAGGAATCCCCTCAGACTGTGACAAAATCCCATTCCACCCCTACTACACCATCAAAGACATCCTAGGATTCGCACTGATGCTAGTCCCACTCGTAGCCCTAGCCCTATTTTCCCCAAACCTCCTAGGAGACCCAGAAAATTTCACGCCCGCCAACCCACTAGCCACTCCCCCCCACATCAAACCTGAATGATACTTCCTATTTGCATACGCCATCCTACGATCANNCCCCAACAAACTAGGAGGTGTATTAGCCCTCGCTGNCTCTGTCCTAGTACTATTCCTAATACCCCTACTCCACAAATCAAAACAACGCTCNATAACCTTCCGACCCCTATCCCAAATCCTATTCTGAACCCTAGTCGCAAACCTATTAATCCTA
>Xanthomixis_zosterops_KT313936_UADBA_NLB01_CYTB
AGGCANCTGCCNAATCACACAAATCATTACAGGACTTCTGCTAGCCATACACTACACAGCAGACACCTCCCTAGCCTTCGCCTCAGTTGCTCACACATGCCGAAACGTCCAATTCGGCTGACTCATCCGCAACCTCCACGCAAACGGAGCTTCACTCTTCTTCATCTGTATCTACTTCCACATCGGCCGCGGATTCTACTACGGATCATACCTAAACAAAGAGACCTGAAACGTAGGAGTCCTACTCCTCCTAGCACTCATAGCAACTGCTTTCGTAGGATACGTCCTTCCTTGAGGCCAAATATCATTCTGAGGGGCTACAGTAATTACTAACCTATTCTCAGCAATTCCATACATTGGCCAAACATTAGTAGAATGAGCATGAGGAGGCTTCTCAGTAGACAACCCAACATTAACTCGATTCTTCGCCATCCACTTCCTGCTACCATTCATCATCGCAGGTCTCACACTAGTACACCTAACCCTACTACACGAAACAGGATCTAACAACCCCCTAGGCATTCCATCAGACTGCGACAAAATCCCCTTCCACCCTTACTACTCAGTAAAAGACATCCTAGGATTCGCGCTAATACTGATCCTTCTAGCCTCTCTAGCCCTATTCTCTCCAAACCTCTTAGGAGACCCAGAAAATTTTACACCAGCCAACCCATTAGCCACACCACCCCACATCAAACCCGAATGATACTTCCTATTTGCCTACGCCATCCTACGATCAATCCCCAACAAACTGGGAGGAGTACTAGCCCTGGCCGCCTCAGTCCTAGTACTGTTCCTTATACCACTCCTACATACCTCCAAACTACGCTCAATAACATTCCGTCCCCTCTCACAGATCCTATTCTGAACCCTAGTAGCCAATCTACTAATCCTGACTTGAGTGGGAAGC
>Xanthomixis_zosterops_KT313826_FMNH_345743_CYTB
TAGGCATCTGCCNAATCACACAAATCATTACAGGACTTCTGCTAGCCATACACTACACAGCAGACACCTCCCTAGCCTTCGCCTCAGTTGCTCACACATGCCGAAACGTCCAATTCGGCTGACTCATCCGCAACCTCCACGCAAACGGAGCTTCACTCTTCTTCATCTGTATCTACTTCCACATCGGCCGCGGATTCTACTACGGATCATACCTAAACAAAGAAACCTGAAACGTAGGAGTCCTGCTCCTCCTAGCACTCATAGCAACTGCTTTCGTAGGATACGTCCTTCCTTGAGGCCAAATATCATTCTGAGGGGCTACAGTAATTACTAACCTATTCTCAGCAATTCCATACATTGGCCAAACATTAGTAGAATGAGCATGAGGAGGCTTCTCAGTAGACAACCCAACATTAACTCGATTCTTCGCCATCCACTTCCTGCTACCATTCATCATCGCAGGTCTCACACTAGTACACCTAACCCTACTACACGAAACAGGATCTAACAACCCCCTAGGCATTCCATCAGACTGCGACAAAATCCCCTTCCACCCTTACTACTCAGTAAAAGACATCCTAGGATTCGCGCTAATACTGATCCTTCTAGCCTCTCTAGCCCTATTCTCTCCAAACCTCTTAGGAGACCCAGAAAATTTTACACCAGCCAACCCATTAGCCACACCACCCCACATCAAACCCGAATGATACTTCCTATTTGCCTACGCCATCCTACGATCAATCCCCAACAAACTGGGAGGAGTACTAGCCCTGGCCGCCTCAGTCCTAGTACTGTTCCTTATACCACTCCTACATACCTCCAAACTACGCTCAATAACATTCCGTCCCCTCTCACAGATCCTATTCTGAACCCTAGTAGCCAATCTACTAATCCTGACTTGAGTGGGAAGC
>Xanthomixis_zosterops_KT313827_FMNH_345744_CYTB
TAGGCATCTGCCTAATCACACAAATCATTACAGGACTTNTGCNAGCCATACACTACACAGCAGACACCTCCCTAGCCTTCGCCTCAGTTGCTCACACATGCCGAAACGTCCAATTCGGCTGACTCATCCGCAACCTCCACGCAAACGGAGCTTCACTCTTCTTCATCTGTATCTACTTCCACATCGGCCGCGGATTCTACTACGGATCATACCTAAACAAAGAAACCTGAAACGTAGGAGTCCTGCTCCTCCTAGCACTCATAGCAACTGCTTTCGTAGGATACGTCCTTCCTTGAGGCCAAATATCATTCTGAGGGGCTACAGTAATTACTAACCTATTCTCAGCAATTCCATACATTGGCCAAACATTAGTAGAATGAGCATGAGGAGGCTTCTCAGTAGACAACCCAACATTAACTCGATTCTTCGCCATCCACTTCCTGCTACCATTCATCATCGCAGGTCTCACACTAGTACACCTAACCCTACTACACGAAACAGGATCTAACAACCCCCTAGGCATTCCATCAGACTGCGACAAAATCCCCTTCCACCCTTACTACTCAGTAAAAGACATCCTAGGATTCGCGCTAATACTGATCCTTCTAGCCTCTCTAGCCCTATTCTCTCCAAACCTCTTAGGAGACCCAGAAAATTTTACACCAGCCAACCCATTAGCCACACCACCCCACATCAAACCCGAATGATACTTCCTATTTGCCTACGCCATCCTACGATCAATCCCCAACAAACTGGGAGGAGTACTAGCCCTGGCCGCCTCAGTCCTAGTACTGTTCCTTATACCACTCCTACATACCTCCAAACTACGCTCAATAACATTCCGTCCCCTCTCACAGATCCTATTCTGAACCCTAGTAGCCAATCTACTAATCCTGACTTGAGTGGGAAGC
>Xanthomixis_zosterops_KT313828_FMNH_345746_CYTB
TAGGCATCTGCCTAATCACACAAATCGTCACAGGACTTCTGCTAGCCATACACTACACAGCAGACACCTCCCTAGCCTTTGCCTCAGTCGCCCACACATGTCGAAACGTCCAATTCGGCTGACTCATCCGCAATCTACATGCAAACGGAGCTTCCCTCTTTTTCATCTGCATCTACTTCCATATTGGCCGAGGATTCTACTACGGATCATACCTAAACAAAGAGACCTGAAACGTAGGAGTCCTGCTTCTCCTGGCACTCATAGCAACTGCTTTCGTAGGATACGTTCTACCTTGAGGCCAAATATCATTCTGAGGGGCTACAGTAATCACAAACCTATTCTCAGCAATCCCATACATTGGCCAAACACTAGTAGAATGAGCATGAGGAGGCTTCTCAGTAGACAACCCAACACTAACTCGATTCTTCGCCATCCACTTCCTTCTACCATTCATCATCGCAGGCCTCACGCTAGTACACCTAACCCTACTACACGAAACAGGATCCAACAACCCCCTAGGCATCCCCTCAGACTGCGACAAAATCCCCTTCCACCCCTACTACTCAGTAAAAGACATTCTAGGATTCGCACTAATATTAATCCTTCTAGCCACCCTAGCCCTATTCTCCCCAAACCTCCTAGGAGACCCAGAAAACTTTACACCAGCCAATCCACTAGCCACACCACCCCACATCAAACCCGAATGATACTTCCTATTTGCCTACGCCATCCTACGATCAATCCCCAACAAACTAGGAGGAGTACTAGCCCTAGCCGCCTCTGTCCTAGTACTATTCCTCATACCACTCCTACACACCTCCAAACTACGCTCAATAACATTTCGTCCCCTCTCACAAATCCTATTCTGAACTCTAGTAGCCAACCTACTAATCCTAACTTGAGTAGGAAGC
>Xanthomixis_zosterops_KT313829_FMNH_345747_CYTB
TAGGCATCTGCCTAATCACACAAATCGTCACAGGACTTCTGCTAGCCATACACTACACAGCAGACACCTCCCTAGCCTTTGCCTCAGTCGCCCACACATGTCGAAACGTCCAATTCGGCTGACTCATCCGCAATCTACATGCAAACGGAGCTTCCCTCTTTTTCATCTGCATCTACTTCCATATTGGCCGAGGATTCTACTACGGATCATACCTAAACAAAGAGACCTGAAACGTAGGAGTCCTGCTTCTCCTGGCACTCATAGCAACTGCTTTCGTAGGATACGTTCTACCTTGAGGCCAAATATCATTCTGAGGGGCTACAGTAATCACAAACCTATTCTCAGCAATCCCATACATTGGCCAAACACTAGTAGAATGAGCATGAGGGGGCTTCTCAGTAGACAACCCAACACTAACTCGATTCTTCGCCATCCACTTCCTTCTACCATTCATCATCGCAGGCCTCACGCTAGTACACCTAACCCTACTACACGAAACAGGATCCAACAACCCCCTAGGCATCCCCTCAGACTGCGACAAAATCCCCTTCCACCCCTACTACTCAGTAAAAGACATTCTAGGATTCGCACTAATATTAATCCTTCTAGCCACCCTAGCCCTATTCTCCCCAAACCTCCTAGGAGACCCAGAAAACTTTACACCAGCCAATCCACTAGCCACACCACCCCACATCAAACCCGAATGATACTTCCTATTTGCCTACGCCATCCTACGATCAATCCCCAACAAACTAGGAGGAGTACTAGCCCTAGCCGCCTCTGTCCTAGTACTATTCCTCATACCACTCCTACACACCTCCAAACTACGCTCAATAACATTTCGTCCCCTCTCACAAATCCTATTCTGAACTCTAGTAGCCAACCTACTAATCCTAACTTGAGTAGGAAGC
>Xanthomixis_zosterops_KT313830_FMNH_345749_CYTB
TAGGCATCTGCCTAATCACACAAATCATTACAGGACTTCTGCTAGCCATACACTACACAGCAGACACCTCCCTAGCCTTCGCCTCAGTTGCCCACACGTGCCGAAATGTCCAATTCGGCTGACTCATCCGCAACCTGCACGCAAACGGAGCTTCCCTCTTCTTCATCTGTATCTACTTTCACATCGGCCGCGGATTCTACTACGGATCATACCTAAACAAAGAAACCTGAAACGTAGGAGTCCTACTCCTCCTAGCACTCATAGCAACTGCTTTCGTAGGATACGTCCTTCCTTGAGGCCAAATATCATTCTGAGGGGCTACAGTAATTACTAACCTATTCTCAGCAATCCCATACATTGGCCAAACATTAGTAGAATGAGCATGAGGCGGCTTCTCAGTAGATAACCCAACACTAACTCGATTCTTCGCCATCCACTTCCTGCTACCATTCATCATCGCAGGCCTCACACTAGTACACCTAACCCTACTACACGAAACAGGATCCAACAACCCCCTAGGCATTCCATCAGACTGTGACAAAATCCCCTTCCACCCTTACTACTCAGTGAAAGACATCCTAGGATTCGCACTAATACTAATCCTTCTAGCCTCCCTAGCCCTATTCTCCCCAAATCTCCTAGGAGACCCAGAAAATTTTACACCAGCCAATCCACTAGCCACACCACCCCATATCAAACCCGAATGATACTTCCTATTTGCCTACGCCATCCTACGATCAATCCCCAACAAACTGGGAGGAGTACTAGCCCTAGCCGCCTCAGTCCTAGTACTATTCCTTATACCACTCCTACACACCTCCAAACTACGCTCAATAACATTCCGTCCCCTCTCACAGATCCTATTCTGAACCCTAGTAGCCAACCTACTAATCCTGACTTGAGTAGGAAGC
>Xanthomixis_zosterops_KT313831_FMNH_345750_CYTB
TAGGCATCTGCCTAATCACACAAATCATTACAGGACTTCTGCTAGCCATACACTACACAGCAGACACCTCCCTAGCCTTCGCCTCAGTTGCTCACACATGCCGAAACGTCCAATTCGGCTGACTCATCCGCAACCTCCACGCAAACGGAGCTTCACTCTTCTTCATCTGTATCTACTTCCACATCGGCCGCGGATTCTACTACGGATCATACCTAAACAAAGAGACCTGAAACGTAGGAGTCCTGCTCCTCCTAGCACTCATAGCAACTGCTTTCGTAGGATACGTCCTTCCTTGAGGCCAAATATCATTCTGAGGGGCTACAGTAATTACTAACCTATTCTCAGCAATTCCATACATTGGCCAAACATTAGTAGAATGAGCATGAGGAGGCTTCTCAGTAGACAACCCAACATTAACTCGATTCTTCGCCATCCACTTCCTGCTACCATTCATCATCGCAGGTCTCACACTAGTACACCTAACCCTACTACACGAAACAGGATCCAACAACCCCCTAGGCATTCCATCAGACTGCGACAAAATCCCCTTCCACCCTTACTACTCAGTAAAAGACATCCTAGGATTCGCGCTAATACTGATCCTTCTAGCCTCTCTAGCCCTATTCTCTCCAAACCTCTTAGGAGACCCAGAAAATTTTACACCAGCCAACCCATTAGCCACACCACCCCACATCAAACCCGAATGATACTTCCTATTTGCCTACGCCATCCTACGATCAATCCCCAACAAACTGGGAGGAGTACTAGCCCTGGCCGCCTCAGTCCTAGTACTGTTCCTTATACCACTCCTACATACCTCCAAACTACGCTCAATAACATTCCGTCCCCTCTCACAGATCCTATTCTGAACCCTAGTAGCCAATCTACTAATCCTGACTTGAGTGGGAAGC
>Xanthomixis_zosterops_KT313832_FMNH_345752_CYTB
TAGGCATCTGCCTAATCACACAAATCATTACAGGACTTCTGCTAGCCATACACTACACAGCAGACACCTCCCTAGCCTTCGCCTCAGTTGCTCACACATGCCGAAACGTCCAATTCGGCTGACTCATCCGCAACCTCCACGCAAACGGAGCTTCACTCTTCTTCATCTGTATCTACTTCCACATCGGCCGCGGATTCTACTACGGATCATACCTAAACAAAGAGACCTGAAACGTAGGAGTCCTGCTCCTCCTAGCACTCATAGCAACTGCTTTCGTAGGATACGTCCTTCCTTGAGGCCAAATATCATTCTGAGGGGCTACAGTAATTACTAACCTATTCTCAGCAATTCCATACATTGGCCAAACATTAGTAGAATGAGCATGAGGAGGCTTCTCAGTAGACAACCCAACATTAACTCGATTCTTCGCCATCCACTTCCTGCTACCATTCATCATCGCAGGTCTCACACTAGTACACCTAACCCTACTACACGAAACAGGATCCAACAACCCCCTAGGCATTCCATCAGACTGCGACAAAATCCCCTTCCACCCTTACTACTCAGTAAAAGACATCCTAGGATTCGCGCTAATACTGATCCTTCTAGCCTCTCTAGCCCTATTCTCTCCAAACCTCTTAGGAGACCCAGAAAATTTTACACCAGCCAACCCATTAGCCACACCACCCCACATCAAACCCGAATGATACTTCCTATTTGCCTACGCCATCCTACGATCAATCCCCAACAAACTGGGAGGAGTACTAGCCCTGGCCGCCTCAGTCCTAGTACTGTTCCTTATACCACTCCTACATACCTCCAAACTACGCTCAATAACATTCCGTCCCCTCTCACAGATCCTATTCTGAACCCTAGTAGCCAATCTACTAATCCTGACTTGAGTGGGAAGC
>Xanthomixis_zosterops_KT313833_FMNH_345754_CYTB
TAGGCATCTGCCTAATCACACAAATCATTACAGGACTTCTGCTAGCCATACACTACACAGCAGACACCTCCCTAGCCTTCGCCTCAGTTGCCCACACATGCCGAAATGTCCAATTCGGCTGACTCATCCGCAACCTGCACGCAAACGGAGCTTCCCTCTTCTTCATCTGTATCTACTTCCACATCGGCCGCGGATTCTACTACGGATCATACCTAAACAAAGAAACCTGAAACGTAGGAGTCCTACTCCTCCTAGCACTCATAGCAACTGCTTTCGTAGGATACGTCCTTCCTTGAGGCCAAATATCATTCTGAGGGGCTACAGTAATTACTAACCTATTCTCAGCAATCCCATACATTGGCCAAACATTAGTAGAATGAGCATGAGGCGGCTTCTCAGTAGATAACCCAACACTAACTCGATTCTTCGCCATCCACTTCCTGCTACCATTCATCATCGCAGGCCTCACACTAGTACACCTAACCCTACTACACGAAACAGGATCCAACAACCCCCTAGGCATTCCATCAGACTGTGACAAAATCCCCTTCCACCCTTACTACTCAGTGAAAGACATCCTAGGATTCGCACTAATACTAATCCTTCTAGCCTCCCTAGCCCTATTCTCCCCAAATCTCCTAGGAGACCCAGAAAATTTTACACCAGCCAATCCACTAGCCACACCACCCCATATCAAACCCGAATGATACTTCCTATTTGCCTACGCCATCCTACGATCAATCCCCAACAAACTGGGAGGAGTACTAGCCCTAGCCGCCTCAGTCCTAGTACTATTCCTCATACCACTCCTACACACCTCCAAACTACGCTCAATAACATTCCGTCCCCTCTCACAGATCCTATTCTGAACCCTAGTAGCCAACCTGCTAATCCTGACTTGAGTAGGAAGC
>Xanthomixis_zosterops_KT313834_FMNH_345758_CYTB
TAGGCATCTGCCTAATCACACAAATCATTACAGGACTTCTGCTAGCCATACACTACACAGCAGACACCTCCCTAGCCTTCGCCTCAGTTGCTCACACATGCCGAAACGTCCAATTCGGCTGACTCATCCGCAACCTCCACGCAAACGGAGCTTCACTCTTCTTCATCTGTATCTACTTCCACATCGGCCGCGGATTCTACTACGGATCATACCTAAACAAAGAGACCTGAAACGTAGGAGTCCTGCTCCTCCTAGCACTCATAGCAACTGCTTTCGTAGGATACGTCCTTCCTTGAGGCCAAATATCATTCTGAGGGGCTACAGTAATTACTAACCTATTCTCAGCAATTCCATACATTGGCCAAACATTAGTAGAATGAGCATGAGGAGGCTTCTCAGTAGACAACCCAACATTAACTCGATTCTTCGCCATCCACTTCCTGCTACCATTCATCATCGCAGGTCTCACACTAGTACACCTAACCCTACTACACGAAACAGGATCCAACAACCCCCTAGGCATTCCATCAGACTGCGACAAAATCCCCTTCCACCCTTACTACTCAGTAAAAGACATCCTAGGATTCGCGCTAATACTGATCCTTCTAGCCTCTCTAGCCCTATTCTCTCCAAACCTCTTAGGAGACCCAGAAAATTTTACACCAGCCAACCCATTAGCCACACCACCCCACATCAAACCCGAATGATACTTCCTATTTGCCTACGCCATCCTACGATCAATCCCCAACAAACTGGGAGGAGTACTAGCCCTGGCCGCCTCAGTCCTAGTACTGTTCCTTATACCACTCCTACATACCTCCAAACTACGCTCAATAACATTCCGTCCCCTCTCACAGATCCTATTCTGAACCCTAGTAGCCAATCTACTAATCCTGACTTGAGTGGGAAGC
>Xanthomixis_zosterops_KT313835_FMNH_356645_CYTB
TAGGCATCTGCCTAATCACACAAATCATCACAGGACTTCTGCTAGCCATACACTACACAGCAGACACCTCCCTAGCCTTTGCCTCAGTTGCTCACACATGCCGAAACGTCCAATTCGGCTGACTCATCCGTAACCTACATGCAAACGGAGCTTCCCTCTTTTTCATTTGCATCTACTTCCACATTGGCCGCGGATTCTACTACGGATCGTACCTAAACAAAGAAACCTGAAACGTAGGAGTCCTACTCCTCCTAGCACTCATAGCAACTGCCTTCGTAGGATACGTCCTACCATGAGGTCAAATATCATTCTGAGGAGCTACAGTAATCACAAACCTATTCTCAGCAATCCCATACATTGGCCAAACATTAGTAGAATGAGCATGAGGAGGATTCTCAGTAGACAACCCTACACTAACCCGATTTTTCGCCATCCACTTCCTACTACCATTCATTATCGCAGGCCTCACACTAGTACACCTAACCCTACTACATGAAACAGGATCCAACAACCCCCTAGGCATCCCATCAGACTGTGACAAAATTCCCTTCCACCCTTACTACTCAGTAAAAGACATTCTAGGATTCGCACTTATACTAATCCTTCTAGCCACCCTAGCCCTATTCTCCCCAAACCTCCTAGGAGACCCAGAGAACTTTACACCAGCCAATCCTCTAGCCACACCACCCCACATCAAACCCGAATGATACTTCCTATTCGCTTACGCCATCCTACGATCAATCCCCAACAAACTAGGAGGAGTACTAGCCCTAGCCGCCTCAGTCCTAGTACTATTCCTTATACCACTCCTACACACCTCTAAACTACGCTCAATAACATTCCGCCCCCTATCACAAATCCTATTCTGAACCCTAGTAGCCAACCTACTAATCCTAACTTGAGTAGGAAGC
>Xanthomixis_zosterops_KT313836_FMNH_356646_CYTB
TAGGCATCTGCCTAATCACACAAATCATCACAGGACTTCTGCTAGCCATACACTACACAGCAGACACCTCCCTAGCCTTTGCCTCAGTTGCTCACACATGCCGAAACGTCCAATTCGGCTGACTCATCCGTAACCTACATGCAAACGGAGCTTCCCTCTTTTTCATTTGCATCTACTTCCACATTGGCCGCGGATTCTACTACGGATCGTACCTAAACAAAGAAACCTGAAACGTAGGAGTCCTACTCCTCCTAGCACTCATAGCAACTGCCTTCGTAGGATACGTCCTACCCTGAGGTCAAATATCATTCTGAGGAGCTACAGTAATCACAAACCTATTCTCAGCAATCCCATACATTGGCCAAACATTAGTAGAATGAGCATGAGGAGGATTCTCAGTAGACAACCCTACACTAACCCGATTCTTCGCCATCCACTTCCTACTACCATTCATTATCGCAGGCCTCACACTAGTACACCTAACCCTACTACATGAAACAGGATCCAACAACCCCCTAGGCATCCCATCAGACTGTGACAAAATTCCCTTCCACCCTTACTACTCAGTAAAAGACATTCTAGGATTCGCACTTATACTAATCCTTCTAGCCACCCTAGCCCTATTCTCCCCAAACCTCCTAGGAGACCCAGAGAACTTTACACCAGCCAATCCCCTAGCCACACCACCCCACATCAAACCCGAATGATACTTCCTATTCGCTTACGCCATCCTACGATCAATCCCCAACAAACTAGGAGGAGTACTAGCCCTAGCCGCCTCAGTCCTAGTACTATTCCTTATACCACTCCTACACACCTCTAAACTACGCTCAATAACATTCCGCCCCCTATCACAAATCCTATTCTGAACCCTAGTAGCCAACCTACTAATCCTAACTTGAGTAGGAAGC
>Xanthomixis_zosterops_KT313837_FMNH_356647_CYTB
TAGGCATCTGCCTAATCACACAAATCATCACAGGACTTCTGCTAGCCATACACTACACAGCAGACACCTCCCTAGCCTTTGCCTCAGTTGCTCACACATGCCGAAACGTCCAATTCGGCTGACTCATCCGTAACCTACATGCAAACGGAGCTTCCCTCTTTTTCATTTGCATCTACTTCCACATTGGCCGCGGATTCTACTACGGATCGTACCTAAACAAAGAAACCTGAAACGTAGGAGTCCTACTCCTCCTAGCACTCATAGCAACTGCCTTCGTAGGATACGTCCTACCCTGAGGTCAAATATCATTCTGAGGAGCTACAGTAATCACAAACCTATTCTCAGCAATCCCATACATTGGCCAAACATTAGTAGAATGAGCATGAGGAGGATTCTCAGTAGACAACCCTACACTAACCCGATTCTTCGCCATCCACTTCCTACTACCATTCATTATCGCAGGCCTCACACTAGTACACCTAACCCTACTACATGAAACAGGATCCAACAACCCCCTAGGCATCCCATCAGACTGTGACAAAATTCCCTTCCACCCTTACTACTCAGTAAAAGACATTCTAGGATTCGCACTTATACTAATCCTTCTAGCCACCCTAGCCCTATTCTCCCCAAACCTCCTAGGAGACCCAGAGAACTTTACACCAGCCAATCCCCTAGCCACACCACCCCACATCAAACCCGAATGATACTTCCTATTCGCTTACGCCATCCTACGATCAATCCCCAACAAACTAGGAGGAGTACTAGCCCTAGCCGCCTCAGTCCTAGTACTATTCCTTATACCACTCCTACACACCTCTAAACTACGCTCAATAACATTCCGCCCCCTATCACAAATCCTATTCTGAACCCTAGTAGCCAACCTACTAATCCTAACTTGAGTAGGAAGC
>Xanthomixis_zosterops_KT313838_FMNH_363820_CYTB
TAGGCATCTGCCTAATCACACAAATCATTACAGGACTTCTGCTAGCCATACACTACACAGCAGACACCTCCCTAGCCTTCGCCTCAGTTGCTCACACATGCCGAAACGTCCAATTCGGCTGACTCATCCGCAACCTCCACGCAAACGGAGCTTCACTCTTCTTCATCTGTATCTACTTCCACATCGGCCGCGGATTCTACTACGGATCATACCTAAACAAAGAGACCTGAAACGTAGGAGTCCTGCTCCTCCTAGCACTCATAGCAACTGCTTTCGTAGGATACGTCCTTCCTTGAGGCCAAATATCATTCTGAGGGGCTACAGTAATTACTAACCTATTCTCAGCAATTCCATACATTGGCCAAACATTAGTAGAATGAGCATGAGGAGGCTTCTCAGTAGACAACCCAACATTAACTCGATTCTTCGCCATCCACTTCCTGCTACCATTCATCATCGCAGGTCTCACACTAGTACACCTAACCCTACTACACGAAACAGGATCTAACAACCCCCTAGGCATTCCATCAGACTGCGACAAAATCCCCTTCCACCCTTACTACTCAGTAAAAGACATCCTAGGATTCGCGCTAATACTGATCCTTCTAGCCTCTCTAGCCCTATTCTCTCCAAACCTCTTAGGAGACCCAGAAAATTTTACACCAGCCAACCCATTAGCCACACCACCCCACATCAAACCCGAATGATACTTCCTATTTGCCTACGCCATCCTACGATCAATCCCCAACAAACTGGGAGGAGTACTAGCCCTGGCCGCCTCAGTCCTAGTACTGTTCCTTATACCACTCCTACACACCTCCAAACTACGCTCAATAACATTCCGTCCCCTCTCACAGATCCTATTCTGAACCCTAGTAGCCAATCTACTAATCCTGACTTGAGTAGGAAGC
>Xanthomixis_zosterops_KT313839_FMNH_363824_CYTB
TAGGCATCTGCCTAATCACACAAATCGTCACAGGACTTCTGCTAGCCATACACTACACAGCAGACACCTCCCTAGCCTTTGCCTCAGTCGCCCACACATGTCGAAACGTCCAATTCGGCTGACTCATCCGCAATCTACATGCAAACGGAGCTTCCCTCTTTTTCATCTGCATCTACTTCCATATTGGCCGAGGATTCTACTACGGATCATACCTAAACAAAGAGACCTGAAACGTAGGAGTCCTGCTTCTCCTGGCACTCATAGCAACTGCTTTCGTAGGATACGTTCTACCTTGAGGCCAAATATCATTCTGAGGGGCTACAGTAATCACAAACCTATTCTCAGCAATCCCATACATTGGCCAAACACTAGTAGAATGAGCATGAGGAGGCTTCTCAGTAGACAACCCAACACTAACTCGATTCTTCGCCATCCACTTCCTTCTACCATTCATCATCGCAGGCCTCACACTAGTACACCTAACCCTACTACACGAAACAGGATCCAACAACCCCCTAGGCATCCCCTCAGACTGCGACAAAATCCCCTTCCACCCCTACTACTCAGTAAAAGACATTCTAGGATTCGCACTAATATTAATCCTTCTAGCCACCCTAGCCCTATTCTCCCCAAACCTCCTAGGAGACCCAGAAAACTTTACACCAGCCAATCCACTAGCTACACCACCCCACATCAAACCCGAATGATACTTCCTATTTGCCTACGCCATCCTACGATCAATCCCCAACAAACTAGGAGGAGTACTAGCCCTAGCCGCCTCTGTCCTAGTACTATTCCTCATACCACTCCTACACACCTCCAAACTACGCTCAATAACATTTCGTCCCCTCTCACAAATCCTATTCTGAACTCTAGTAGCCAACCTACTAATCCTAACTTGAGTAGGAAGC
>Xanthomixis_zosterops_KT313840_FMNH_384740_CYTB
TAGGCATCTGCCTAATCACACAAATCATCACAGGACTTCTGCTAGCCATACACTACACAGCAGACACCTCCCTAGCCTTTGCCTCAGTTGCTCACACATGCCGAAACGTCCAATTCGGCTGACTCATCCGTAACCTACATGCAAATGGAGCTTCCCTCTTTTTCATTTGCATCTACTTCCACATTGGCCGCGGATTCTACTACGGATCATACCTAAACAAAGAAACCTGAAACGTAGGAGTCCTACTCCTCCTAGCACTCATAGCAACTGCCTTCGTAGGATACGTCCTACCCTGAGGTCAAATATCATTCTGAGGAGCTACAGTAATCACAAACCTATTCTCAGCAATCCCATACATTGGCCAAACACTAGTAGAATGAGCATGAGGAGGATTCTCAGTAGACAACCCTACACTAACCCGATTCTTCGCCATCCACTTCCTACTACCATTCATTATCGCAGGCCTCACACTAGTACACCTAACCCTACTACATGAAACAGGATCCAACAACCCCCTAGGCATCCCATCAGACTGTGACAAAATTCCCTTCCACCCTTACTACTCAGTAAAAGACATTCTAGGATTCGCACTTATACTAATCCTTCTAGCCACCCTAGCCCTATTCTCCCCAAACCTCCTAGGAGACCCAGAGAACTTTACACCAGCCAATCCTCTAGCCACACCACCCCACATCAAACCCGAATGATACTTCCTATTCGCTTACGCCATCCTACGATCAATCCCCAACAAACTAGGAGGAGTACTAGCCCTAGCCGCCTCAGTCCTAGTACTATTCCTTATACCACTCCTACACACCTCCAAACTACGCTCAATAACATTCCGTCCCCTATCACAAATCCTATTCTGAACCCTAGTAGCCAACCTACTAATCCTAACTTGAGTAGGAAGC
>Xanthomixis_zosterops_KT313841_FMNH_393137_CYTB
TAGGCATCTGCCTAATCACACAAATCGTCACAGGACTTCTGCTAGCCATACACTACACAGCAGACACCTCCCTAGCCTTTGCCTCAGTCGCCCACACATGTCGAAACGTCCAATTCGGCTGACTCATCCGCAATCTACATGCAAACGGAGCTTCCCTCTTTTTCATCTGCATCTACTTCCATATTGGCCGAGGATTCTACTACGGATCATACCTAAACAAAGAGACCTGAAACGTAGGAGTCCTGCTTCTCCTGGCACTCATAGCAACTGCTTTCGTAGGATACGTTCTACCTTGAGGCCAAATATCATTCTGAGGGGCTACAGTAATCACAAACCTATTCTCAGCAATCCCATACATTGGCCAAACACTAGTAGAATGAGCATGAGGAGGCTTCTCAGTAGACAACCCAACACTAACTCGATTCTTCGCCATCCACTTCCTTCTACCATTCATCATCGCAGGCCTCACGCTAGTACACCTAACCCTACTACACGAAACAGGATCCAACAACCCCCTAGGCATCCCCTCAGACTGCGACAAAATCCCCTTCCACCCCTACTACTCAGTAAAAGACATTCTAGGATTCGCACTAATATTAATCCTTCTAGCCACCCTAGCCCTATTCTCCCCAAACCTCCTAGGAGACCCAGAAAACTTTACACCAGCCAATCCACTAGCCACACCACCCCACATCAAACCCGAATGATACTTCCTATTTGCCTACGCCATCCTACGATCAATCCCCAACAAACTAGGAGGAGTACTAGCCCTAGCCGCCTCTGTCCTAGTACTATTCCTCATACCACTCCTACACACCTCCAAACTACGCTCAATAACATTTCGTCCCCTCTCACAAATCCTATTCTGAACTCTAGTAGCCAACCTACTAATCCTAACCTGAGTAGGAAGC
>Xanthomixis_zosterops_KT313842_FMNH_393154_CYTB
TAGGCATCTGCCTAATCACACAAATCGTCACAGGACTTCTGCTAGCCATACACTACACAGCAGACACCTCCCTAGCCTTTGCCTCAGTCGCCCACACATGTCGAAACGTCCAATTCGGCTGACTCATCCGCAATCTACATGCAAACGGAGCTTCCCTCTTTTTCATCTGCATCTACTTCCATATTGGCCGAGGATTCTACTACGGATCATACCTAAACAAAGAGACCTGAAACGTAGGAGTCCTGCTTCTCCTGGCACTCATAGCAACTGCTTTCGTAGGATACGTTCTACCTTGAGGCCAAATATCATTCTGAGGGGCTACAGTAATCACAAACCTATTCTCAGCAATCCCATACATTGGCCAAACACTAGTAGAATGAGCATGAGGAGGCTTCTCAGTAGACAACCCAACACTAACCCGATTCTTCGCCATCCACTTCCTTCTACCATTCATCATCGCAGGCCTCACGCTAGTACACCTAACCCTACTACACGAAACAGGATCCAACAACCCCCTAGGCATCCCCTCAGACTGCGACAAAATCCCCTTCCACCCCTACTACTCAGTAAAAGACATTCTAGGATTCGCACTAATATTAATCCTTCTAGCCACCCTAGCCCTATTCTCCCCAAACCTCCTAGGAGACCCAGAAAACTTTACACCAGCCAATCCACTAGCCACACCACCCCACATCAAACCCGAATGATACTTCCTATTTGCCTACGCCATCCTACGATCAATCCCCAACAAACTAGGAGGAGTACTAGCCCTAGCCGCCTCTGTCCTAGTACTATTCCTCATACCACTCCTACACACCTCCAAACTACGCTCAATAACATTTCGTCCCCTCTCACAAATCCTATTCTGAACTCTAGTAGCCAACCTACTAATCCTAACTTGAGTAGGAAGC
>Xanthomixis_zosterops_KT313843_FMNH_393265_CYTB
TAGGCATCTGCCTAATCACACAAATCATCACAGGACTTCTGCTAGCCATACACTACACAGCAGACACCTCCCTAGCCTTTGCCTCAGTTGCTCACACATGCCGAAACGTCCAATTCGGCTGACTCATCCGTAACCTACATGCAAACGGAGCTTCCCTCTTTTTCATTTGCATCTACTTCCACATTGGCCGCGGATTCTACTACGGATCGTACCTAAACAAAGAAACCTGAAACGTAGGAGTCCTACTCCTCCTAGCACTCATAGCAACTGCCTTCGTAGGATACGTCCTACCCTGAGGTCAAATATCATTCTGAGGAGCTACAGTAATCACAAACCTATTCTCAGCAATCCCATACATTGGCCAAACATTAGTAGAATGAGCATGAGGAGGATTCTCAGTAGACAACCCTACACTAACCCGATTCTTCGCCATCCACTTCCTACTACCATTCATTATCGCAGGCCTCACACTAGTACACCTAACCCTACTACATGAAACAGGATCCAACAACCCCCTAGGCATCCCATCAGACTGTGACAAAATTCCCTTCCACCCTTACTACTCAGTAAAAGACATTCTAGGATTCGCACTTATACTAATCCTTCTAGCCACCCTAGCCCTATTCTCCCCAAACCTCCTAGGAGACCCAGAGAACTTTACACCAGCCAATCCCCTAGCCACACCACCCCACATCAAACCCGAATGATACTTCCTATTCGCTTACGCCATCCTACGATCAATCCCCAACAAACTAGGAGGAGTACTAGCCCTAGCCGCCTCAGTCCTAGTACTATTCCTTATACCACTCCTACACACCTCTAAACTACGCTCAATAACATTCCGCCCCCTATCACAAATCCTATTCTGAACCCTAGTAGCCAACCTACTAATCCTAACTTGAGTAGGAAGC
>Xanthomixis_zosterops_KT313844_FMNH_393266_CYTB
TAGGCATCTGCCTAATCACACAAATCATCACAGGACTTCTGCTAGCCATACACTACACAGCAGACACCTCCCTAGCCTTTGCCTCAGTTGCTCACACATGCCGAAACGTCCAATTCGGCTGACTCATCCGTAACCTACATGCAAATGGAGCTTCCCTCTTTTTCATTTGCATCTACTTCCACATTGGCCGCGGATTCTACTACGGATCATACCTAAACAAAGAAACCTGAAACGTAGGAGTCCTACTCCTCCTAGCACTCATAGCAACTGCCTTCGTAGGATACGTCCTACCCTGAGGTCAAATATCATTCTGAGGAGCTACAGTAATCACAAACCTATTCTCAGCAATCCCATACATTGGCCAAACACTAGTAGAATGAGCATGAGGAGGATTCTCAGTAGACAACCCTACACTAACCCGATTCTTCGCCATCCACTTCCTACTACCATTCATTATCGCAGGCCTCACACTAGTACACCTAACCCTACTACATGAAACAGGATCCAACAACCCCCTAGGCATCCCATCAGACTGTGACAAAATTCCCTTCCACCCTTACTACTCAGTAAAAGACATTCTAGGATTCGCACTTATACTAATCCTTCTAGCCACCCTAGCCCTATTCTCCCCAAACCTCCTAGGAGACCCAGAGAACTTTACACCAGCCAATCCTCTAGCCACACCACCCCACATCAAACCCGAATGATACTTCCTATTCGCTTACGCCATCCTACGATCAATCCCCAACAAACTAGGAGGAGTACTAGCCCTAGCCGCCTCAGTCCTAGTACTATTCCTTATACCACTCCTACACACCTCCAAACTACGCTCAATAACATTCCGTCCCCTATCACAAATCCTATTCTGAACCCTAGTAGCCAACCTACTAATCCTAACTTGAGTAGGAAGC
>Xanthomixis_zosterops_KT313845_FMNH_393269_CYTB
TAGGCATCTGCCTAATCACACAAATCATCACAGGACTTCTGCTAGCCATACACTACACAGCAGACACCTCCCTAGCCTTTGCCTCAGTTGCTCACACATGCCGAAACGTCCAATTCGGCTGACTCATCCGTAACCTACATGCAAACGGGGCTTCCCTCTTTTTCATTTGCATCTACTTCCACATTGGCCGCGGATTCTACTACGGATCGTACCTAAACAAAGAAACCTGAAACGTAGGAGTCCTACTCCTCCTAGCACTCATAGCAACTGCCTTCGTAGGATACGTCCTACCCTGAGGTCAAATATCATTCTGAGGAGCTACAGTAATCACAAACCTATTCTCAGCAATCCCATACATTGGCCAAACATTAGTAGAATGAGCATGAGGAGGATTCTCAGTAGACAACCCTACACTAACCCGATTCTTCGCCATCCACTTCCTACTACCATTCATTATCGCAGGCCTCACACTAGTACACCTAACCCTACTACATGAAACAGGATCCAACAACCCCCTAGGCATCCCATCAGACTGTGACAAAATTCCCTTCCACCCTTACTACTCAGTAAAAGACATTCTAGGATTCGCACTTATACTAATCCTTCTAGCCACCCTAGCCCTATTCTCCCCAAACCTCCTAGGAGACCCAGAGAACTTTACACCAGCCAATCCCCTAGCCACACCACCCCACATCAAACCCGAATGATACTTCCTATTCGCTTACGCCATCCTACGATCAATCCCCAACAAACTAGGAGGAGTACTAGCCCTAGCCGCCTCAGTCCTAGTACTATTCCTTATACCACTCCTACACACCTCTAAACTACGCTCAATAACATTCCGCCCCCTATCACAAATCCTATTCTGAACCCTAGTAGCCAACCTACTAATCCTAACTTGAGTAGGAAGC
>Xanthomixis_zosterops_KT313846_FMNH_393270_CYTB
TAGGCATCTGCCTAATCACACAAATCATCACAGGACTTCTGCTAGCCATACACTACACAGCAGACACCTCCCTAGCCTTTGCCTCAGTTGCTCACACATGCCGAAACGTCCAATTCGGCTGACTCATCCGTAACCTACATGCAAACGGAGCTTCCCTCTTTTTCATTTGCATCTACTTCCACATTGGCCGCGGATTCTACTACGGATCGTACCTAAACAAAGAAACCTGAAACGTAGGAGTCCTACTCCTCCTAGCACTCATAGCAACTGCCTTCGTAGGATACGTCCTACCCTGAGGTCAAATATCATTCTGAGGAGCTACAGTAATCACAAACCTATTCTCAGCAATCCCATACATTGGCCAAACATTAGTAGAATGAGCATGAGGAGGATTCTCAGTAGACAACCCTACACTAACCCGATTCTTCGCCATCCACTTCCTACTACCATTCATTATCGCAGGCCTCACACTAGTACACCTAACCCTACTACATGAAACAGGATCCAACAACCCCCTAGGCATCCCATCAGACTGTGACAAAATTCCCTTCCACCCTTACTACTCAGTAAAAGACATTCTAGGATTCGCACTTATACTAATCCTTCTAGCCACCCTAGCCCTATTCTCCCCAAACCTCCTAGGAGACCCAGAGAACTTTACACCAGCCAATCCCCTAGCCACACCACCCCACATCAAACCCGAATGATACTTCCTATTCGCTTACGCCATCCTACGATCAATCCCCAACAAACTAGGAGGAGTACTAGCCCTAGCCGCCTCAGTCCTAGTACTATTCCTTATACCACTCCTACACACCTCTAAACTACGCTCAATAACATTCCGCCCCCTATCACAAATCCTGTTCTGAACCCTAGTAGCCAACCTACTAATCCTAACTTGAGTAGGAAGC
>Xanthomixis_zosterops_KT313847_FMNH_393271_CYTB
TAGGCATCNGCNTAATCACACAAATCATCACAGGACTTCTGCTAGCCATACACTACACAGCAGACACCTCCCTAGCCTTTGCCTCAGTTGCTCACACATGCCGAAACGTCCAATTCGGCTGACTCATCCGTAACCTACATGCAAACGGAGCTTCCCTCTTTTTCATTTGCATCTACTTCCACATTGGCCGCGGATTCTACTACGGATCGTACCTAAACAAAGAAACCTGAAACGTAGGAGTCCTACTCCTCCTAGCACTCATAGCAACTGCCTTCGTAGGATACGTCCTACCCTGAGGTCAAATATCATTCTGAGGAGCTACAGTAATCACAAACCTATTCTCAGCAATCCCATACATTGGCCAAACATTAGTAGAATGAGCATGAGGAGGATTCTCAGTAGACAACCCTACACTAACCCGATTCTTCGCCATCCACTTCCTACTACCATTCATTATCGCAGGCCTCACACTAGTACACCTAACCCTACTACATGAAACAGGATCCAACAACCCCCTAGGCATCCCATCAGACTGTGACAAAATTCCCTTCCACCCTTACTACTCAGTAAAAGACATTCTAGGATTCGCACTTATACTAATCCTTCTAGCCACCCTAGCCCTATTCTCCCCAAACCTCCTAGGAGACCCAGAGAACTTTACACCAGCCAATCCCCTAGCCACACCACCCCACATCAAACCCGAATGATACTTCCTATTCGCTTACGCCATCCTACGATCAATCCCCAGCAAACTAGGAGGAGTACTAGCCCTAGCCGCCTCAGTCCTAGTACTATTCCTTATACCACTCCTACACACCTCTAAACTACGCTCAATAACATTCCGCCCCCTATCACAAATCCTATTCTGAACCCTAGTAGCCAACCTACTAATCCTAACTTGAGTAGGAAGC
>Xanthomixis_zosterops_KT313848_FMNH_393272_CYTB
TAGGCATCTGCCTAATCACACAAATCATCACAGGACTTCTGCTAGCCATACACTACACAGCAGACACCTCCCTAGCCTTTGCCTCAGTTGCTCACACATGCCGAAACGTCCAATTCGGCTGACTCATCCGTAACCTACATGCAAACGGAGCTTCCCTCTTTTTCATTTGCATCTACTTCCACATTGGCCGCGGATTCTACTACGGATCGTACCTAAACAAAGAAACCTGAAACGTAGGAGTCCTACTCCTCCTAGCACTCATAGCAACTGCCTTCGTAGGATACGTCCTACCCTGAGGTCAAATATCATTCTGAGGAGCTACAGTAATCACAAACCTATTCTCAGCAATCCCATACATTGGCCAAACATTAGTAGAATGAGCATGAGGAGGATTCTCAGTAGACAACCCTACACTAACCCGATTCTTCGCCATCCACTTCCTACTACCATTCATTATCGCAGGCCTCACACTAGTACACCTAACCCTACTACATGAAACAGGATCCAACAACCCCCTAGGCATCCCATCAGACTGTGACAAAATTCCCTTCCACCCTTACTACTCAGTAAAAGACATTCTAGGATTCGCACTTATACTAATCCTTCTAGCCACCCTAGCCCTATTCTCCCCAAACCTCCTAGGAGACCCAGAGAACTTTACACCAGCCAATCCCCTAGCCACACCACCCCACATCAAACCCGAATGATACTTCCTATTCGCTTACGCCATCCTACGATCAATCCCCAACAAACTAGGAGGAGTACTAGCCCTAGCCGCCTCAGTCCTAGTACTATTCCTTATACCACTCCTACACACCTCTAAACTACGCTCAATAACATTCCGCCCCCTATCACAAATCCTATTCTGAACCCTAGTAGCCAACCTACTAATCCTAACTTGAGTAGGAAGC
>Xanthomixis_zosterops_KT313849_FMNH_393273_CYTB
TAGGCATCTGCCTAATCACACAAATCATCACAGGACTTCTGCTAGCCATACACTACACAGCAGACACCTCCCTAGCCTTTGCCTCAGTTGCTCACACATGCCGAAACGTCCAATTCGGCTGACTCATCCGTAACCTACATGCAAATGGAGCTTCCCTCTTTTTCATTTGCATCTACTTCCACATTGGCCGCGGATTCTACTACGGATCATACCTAAACAAAGAAACCTGAAACGTAGGAGTCCTACTCCTCCTAGCACTCATAGCAACTGCCTTCGTAGGATACGTCCTACCCTGAGGTCAAATATCATTCTGAGGAGCTACAGTAATCACAAACCTATTCTCAGCAATCCCATACATTGGCCAAACACTAGTAGAATGAGCATGAGGAGGATTCTCAGTAGACAACCCTACACTAACCCGATTCTTCGCCATCCACTTCCTACTACCATTCATTATCGCAGGCCTCACACTAGTACACCTAACCCTACTACATGAAACAGGATCCAACAACCCCCTAGGCATCCCATCAGACTGTGACAAAATCCCCTTCCACCCTTACTACTCAGTAAAAGACATTCTAGGATTCGCACTTATACTAATCCTTCTAGCCACCCTAGCCCTATTCTCCCCAAACCTCCTAGGAGACCCAGAAAACTTTACACCAGCCAATCCTCTAGCCACACCACCCCACATCAAACCCGAATGATACTTCCTATTCGCTTACGCCATCCTACGATCAATCCCCAACAAACTAGGAGGAGTACTAGCCCTAGCCGCCTCAGTCCTAGTACTATTCCTTATACCACTCCTACACACCTCCAAACTACGCTCAATAACATTCCGTCCCCTATCACAAATCCTATTCTGAACCCTAGTAGCCAACCTACTAATCCTAACTTGAGTAGGAAGC
>Xanthomixis_zosterops_KT313850_FMNH_393275_CYTB
TAGGCATCTGCCTAATCACACAAATCATTACAGGACTTCTGCTAGCCATACACTACACAGCAGACACCTCCCTAGCCTTCGCCTCAGTTGCTCACACATGCCGAAACGTCCAATTCGGCTGACTCATCCGCAACCTCCACGCAAACGGAGCTTCACTCTTCTTCATCTGTATCTACTTCCACATCGGCCGCGGATTCTACTACGGATCATACCTAAACAAAGAGACCTGAAACGTAGGAGTCCTGCTCCTCCTAGCACTCATAGCAACTGCTTTCGTAGGATACGTCCTTCCTTGAGGCCAAATATCATTCTGAGGGGCTACAGTAATTACTAACCTATTCTCAGCAATTCCATACATTGGCCAAACATTAGTAGAATGAGCATGAGGAGGCTTCTCAGTAGACAACCCAACATTAACTCGATTCTTCGCCATCCACTTCCTGCTACCATTCATCATCGCAGGTCTCACACTAGTACACCTAACCCTACTACACGAAACAGGATCTAACAACCCCCTAGGCATTCCATCAGACTGCGACAAAATCCCCTTCCACCCTTACTACTCAGTAAAAGACATCCTAGGATTCGCGCTAATACTGATCCTTCTAGCCTCTCTAGCCCTATTCTCTCCAAACCTCTTAGGAGACCCAGAAAATTTTACACCAGCCAACCCATTAGCCACACCACCCCACATCAAACCCGAATGATACTTCCTATTTGCCTACGCCATCCTACGATCAATCCCCAACAAACTGGGAGGAGTACTAGCCCTGGCCGCCTCAGTCCTAGTACTGTTCCTTATACCACTCCTACACACCTCCAAACTACGCTCAATAACATTCCGTCCCCTCTCACAGATCCTATTCTGAACCCTAGTAGCCAATCTACTAATCCTGACTTGAGTAGGAAGC
>Xanthomixis_zosterops_KT313851_FMNH_393277_CYTB
TAGGCATCTGCCTAATCACACAAATCGTCACAGGACTTCTGCTAGCCATACACTACACAGCAGACACCTCCCTAGCCTTTGCCTCAGTCGCCCACACGTGTCGAAACGTCCAATTCGGCTGACTCATCCGCAATCTACATGCAAACGGAGCTTCACTCTTTTTCATCTGCATCTACTTCCATATTGGCCGAGGATTCTACTACGGATCATACCTAAACAAAGAGACCTGAAACGTAGGAGTCCTGCTTCTCCTGGCACTCATAGCAACTGCTTTCGTAGGATACGTTCTACCTTGAGGCCAAATATCATTCTGAGGGGCTACAGTAATCACAAACCTATTCTCAGCAATCCCATACATTGGCCAAACACTAGTAGAATGAGCATGAGGAGGCTTCTCAGTAGACAACCCAACACTAACTCGATTCTTCGCCATCCACTTCCTTCTACCATTCATCATCGCAGGCCTCACGCTAGTACACCTAACCCTACTACACGAAACAGGATCCAACAACCCCCTAGGCATCCCCTCAGACTGCGACAAAATCCCCTTCCACCCCTACTACTCAGTAAAAGACATTCTAGGATTCGCACTAATATTAATCCTTCTAGCCACCCTAGCCCTATTCTCCCCAAACCTCCTAGGAGACCCAGAAAACTTTACACCAGCCAATCCACTAGCCACACCACCCCACATCAAACCCGAATGATACTTCCTATTTGCCTACGCCATCCTACGATCAATCCCCAACAAACTAGGAGGAGTACTAGCCCTAGCCGCCTCTGTCCTAGTACTATTCCTCATACCACTCCTACACACCTCCAAACTACGCTCAATAACATTTCGTCCCCTCTCACAAATCCTATTCTGAACGCTAGTAGCCAACCTACTAATCCTAACTTGAGTAGGAAGC
>Xanthomixis_zosterops_KT313852_FMNH_396141_CYTB
TAGGCATCTGCNTAATCACACAAATCATTACAGGACTTCTGCTAGCCATACACTACACAGCAGACACCTCCCTAGCCTTCGCCTCAGTTGCTCACACATGCCGAAACGTCCAATTCGGCTGACTCATCCGCAACCTCCACGCAAACGGAGCTTCACTCTTCTTCATCTGTATCTACTTCCACATCGGCCGCGGATTCTACTACGGATCATACCTAAACAAAGAGACCTGAAACGTAGGAGTCCTGCTCCTCCTAGCACTCATAGCAACTGCTTTCGTAGGATACGTCCTTCCTTGAGGCCAAATATCATTCTGAGGGGCTACAGTAATTACTAACCTATTCTCAGCAATTCCATACATTGGCCAAACATTAGTAGAATGAGCATGAGGAGGCTTCTCAGTAGACAACCCAACATTAACTCGATTCTTCGCCATCCACTTCCTGCTACCATTCATCATCGCAGGTCTCACACTAGTACACCTAACCCTACTACACGAAACAGGATCTAACAACCCCCTAGGCATTCCATCAGACTGCGACAAAATCCCCTTCCACCCTTACTACTCAGTAAAAGACATCCTAGGATTCGCGCTAATACTGATCCTTCTAGCCTCTCTAGCCCTATTCTCTCCAAACCTCTTAGGAGACCCAGAAAATTTTACACCAGCCAACCCATTAGCCACACCACCCCACATCAAACCCGAATGATACTTCCTATTTGCCTACGCCATCCTACGATCAATCCCCAACAAACTGGGAGGAGTACTAGCCCTGGCCGCCTCAGTCCTAGTACTGTTCCTTATACCACTCCTACATACCTCCAAACTACGCTCAATAACATTCCGTCCCCTCTCACAGATCCTATTCTGAACCCTAGTAGCCAATCTACTAATCCTGACTTGAGTGGGAAGC
>Xanthomixis_zosterops_KT313853_FMNH_396143_CYTB
TAGGCATCTGCNTAATCACACAAATCATCACAGGACNTCTGCTAGCCATACACTACACAGCAGACACCTCCCTAGCCTTTGCCTCAGTTGCTCACACATGCCGAAACGTCCAATTCGGCTGACTCATCCGTAACCTACATGCAAACGGAGCTTCCCTCTTTTTCATTTGCATCTACTTCCACATTGGCCGCGGATTCTACTACGGATCGTACCTAAACAAAGAAACCTGAAACGTAGGAGTCCTACTCCTCCTAGCACTCATAGCAACTGCCTTCGTAGGATACGTCCTACCCTGAGGTCAAATATCATTCTGAGGAGCTACAGTAATCACAAACCTATTCTCAGCAATCCCATACATTGGCCAAACATTAGTAGAATGAGCATGAGGAGGATTCTCAGTAGACAACCCTACACTAACCCGATTCTTCGCCATCCACTTCCTACTACCATTCATTATCGCAGGCCTCACACTAGTACACCTAACCCTACTACATGAAACAGGATCCAACAACCCCCTAGGCATCCCATCAGACTGTGACAAAATTCCCTTCCACCCTTACTACTCAGTAAAAGACATTCTAGGATTCGCACTTATACTAATCCTTCTAGCCACCCTAGCCCTATTCTCCCCAAACCTCCTAGGAGACCCAGAGAACTTTACACCAGCCAATCCCCTAGCCACACCACCCCACATCAAACCCGAATGATACTTCCTATTCGCTTACGCCATCCTACGATCAATCCCCAACAAACTAGGAGGAGTACTAGCCCTAGCCGCCTCAGTCCTAGTACTATTCCTTATACCACTCCTACACACCTCTAAACTACGCTCAATAACATTCCGCCCCCTATCACAAATCCTATTCTGAACCCTAGTAGCCAACCTACTAATCCTAACTTGAGTAGGAAGC
>Xanthomixis_zosterops_KT313854_FMNH_396144_CYTB
TAGGCATCNGCCNAATCACACAAATCATCACAGGACTTCTGCTAGCCATACACTACACAGCAGACACCTCCCTAGCCTTTGCCTCAGTTGCTCACACATGCCGAAACGTCCAATTCGGCTGACTCATCCGTAACCTACATGCAAACGGAGCTTCCCTCTTTTTCATTTGCATCTACTTCCACATTGGCCGCGGATTCTACTACGGATCGTACCTAAACAAAGAAACCTGAAACGTAGGAGTCCTACTCCTCCTAGCACTCATAGCAACTGCCTTCGTAGGATACGTCCTACCCTGAGGTCAAATATCATTCTGAGGAGCTACAGTAATCACAAACCTATTCTCAGCAATCCCATACATTGGCCAAACATTAGTAGAATGAGCATGAGGAGGATTCTCAGTAGACAACCCTACACTAACCCGATTCTTCGCCATCCACTTCCTACTACCATTCATTATCGCAGGCCTCACACTAGTACACCTAACCCTACTACATGAAACAGGATCCAACAACCCCCTAGGCATCCCATCAGACTGTGACAAAATTCCCTTCCACCCTTACTACTCAGTAAAAGACATTCTAGGATTCGCACTTATACTAATCCTTCTAGCCACCCTAGCCCTATTCTCCCCAAACCTCCTAGGAGACCCAGAGAACTTTACACCAGCCAATCCCCTAGCCACACCACCCCACATCAAACCCGAATGATACTTCCTATTCGCTTACGCCATCCTACGATCAATCCCCAACAAACTAGGAGGAGTACTAGCCCTAGCCGCCTCAGTCCTAGTACTATTCCTTATACCACTCCTACACACCTCTAAACTACGCTCAATAACATTCCGCCCCCTATCACAAATCCTATTCTGAACCCTAGTAGCCAACCTACTAATCCTAACTTGAGTAGGAAGC
>Xanthomixis_zosterops_KT313855_FMNH_396149_CYTB
TAGGCATCNGCNNNATCACACAAATCATCACAGGACTTCTGCTAGCCATACACTACACAGCAGACACCTCCCTAGCCTTTGCCTCAGTTGCTCACACATGCCGAAACGTCCAATTCGGCTGACTCATCCGTAACCTACATGCAAACGGAGCTTCCCTCTTTTTCATTTGCATCTACTTCCACATTGGCCGCGGATTCTACTACGGATCGTACCTAAACAAAGAAACCTGAAACGTAGGAGTCCTACTCCTCCTAGCACTCATAGCAACTGCCTTCGTAGGATACGTCCTACCCTGAGGTCAAATATCATTCTGAGGAGCTACAGTAATCACAAACCTATTCTCAGCAATCCCATACATTGGCCAAACATTAGTAGAATGAGCATGAGGAGGATTCTCAGTAGACAACCCTACACTAACCCGATTCTTCGCCATCCACTTCCTACTACCATTCATTATCGCAGGCCTCACACTAGTACACCTAACCCTACTACATGAAACAGGATCCAACAACCCCCTAGGCATCCCATCAGACTGTGACAAAATTCCCTTCCACCCTTACTACTCAGTAAAAGACATTCTAGGATTCGCACTTATACTAATCCTTCTAGCCACCCTAGCCCTATTCTCCCCAAACCTCCTAGGAGACCCAGAGAACTTTACACCAGCCAATCCCCTAGCCACACCACCCCACATCAAACCCGAATGATACTTCCTATTCGCTTACGCCATCCTACGATCAATCCCCAACAAACTAGGAGGAGTACTAGCCCTAGCCGCCTCAGTCCTAGTACTATTCCTTATACCACTCCTACACACCTCTAAACTACGCTCAATAACATTCCGCCCCCTATCACAAATCCTATTCTGAACCCTAGTAGCCAACCTACTAATCCTAACTTGAGTAGGAAGC
>Xanthomixis_zosterops_KT313856_FMNH_396151_CYTB
TAGGCATCTGCCNAATCACACAAANCATCACAGGACTTCTGCTAGCCATACACTACACAGCAGACACCTCCCTAGCCTTTGCCTCAGTTGCTCACACATGCCGAAACGTCCAATTCGGCTGACTCATCCGTAACCTACATGCAAACGGAGCTTCCCTCTTTTTCATTTGCATCTACTTCCACATTGGCCGCGGATTCTACTACGGATCGTACCTAAACAAAGAAACCTGAAACGTAGGAGTCCTACTCCTCCTAGCACTCATAGCAACTGCCTTCGTAGGATACGTCCTACCCTGAGGTCAAATATCATTCTGAGGAGCTACAGTAATCACAAACCTATTCTCAGCAATCCCATACATTGGCCAAACATTAGTAGAATGAGCATGAGGAGGATTCTCAGTAGACAACCCTACACTAACCCGATTCTTCGCCATCCACTTCCTACTACCATTCATTATCGCAGGCCTCACACTAGTACACCTAACCCTACTACATGAAACAGGATCCAACAACCCCCTAGGCATCCCATCAGACTGTGACAAAATTCCCTTCCACCCTTACTACTCAGTAAAAGACATTCTAGGATTCGCACTTATACTAATCCTTCTAGCCACCCTAGCCCTATTCTCCCCAAACCTCCTAGGAGACCCAGAGAACTTTACACCAGCCAATCCCCTAGCCACACCACCCCACATCAAACCCGAATGATACTTCCTATTCGCTTACGCCATCCTACGATCAATCCCCAACAAACTAGGAGGAGTACTAGCCCTAGCCGCCTCAGTCCTAGTACTATTCCTTATACCACTCCTACACACCTCTAAACTACGCTCAATAACATTCCGCCCCCTATCACAAATCCTATTCTGAACCCTAGTAGCCAACCTACTAATCCTAACTTGAGTAGGAAGC
>Xanthomixis_zosterops_KT313857_FMNH_427370_CYTB
TAGGCATCTGCCTAATCACACAAATCGTCACAGGACTTCTGCTAGCCATACACTACACAGCAGACACCTCCCTAGCCTTTGCCTCAGTCGCCCACACATGTCGAAACGTCCAATTCGGCTGACTCATCCGCAATCTACATGCAAACGGAGCTTCCCTCTTTTTCATCTGCATCTACTTCCATATTGGCCGAGGATTCTACTACGGATCATACCTAAACAAAGAGACCTGAAACGTAGGAGTCCTGCTTCTCCTGGCACTCATAGCAACTGCTTTCGTAGGATACGTTCTACCTTGAGGCCAAATATCATTCTGAGGGGCTACAGTAATCACAAACCTATTCTCAGCAATCCCATACATTGGCCAAACACTAGTAGAATGAGCATGAGGAGGCTTCTCAGTAGACAACCCAACACTAACCCGATTCTTCGCCATCCACTTCCTTCTACCATTCATCATCGCAGGCCTCACGCTAGTACACCTAACCCTACTACACGAAACAGGATCCAACAACCCCCTAGGCATCCCCTCAGACTGCGACAAAATCCCCTTCCACCCCTACTACTCAGTAAAAGACATTCTAGGATTCGCACTAATATTAATCCTTCTAGCCACCCTAGCCCTATTCTCCCCAAACCTCCTAGGAGACCCAGAAAACTTTACACCAGCCAATCCACTAGCCACACCACCCCACATCAAACCCGAATGATACTTCCTATTTGCCTACGCCATCCTACGATCAATCCCCAACAAACTAGGAGGAGTACTAGCCCTAGCCGCCTCTGTCCTAGTACTATTCCTCATACCACTCCTACACACCTCCAAACTACGCTCAATAACATTTCGTCCCCTCTCACAAATCCTATTCTGAACTCTAGTAGCCAACCTACTAATCCTAACTTGAGTAGGAAGC
>Xanthomixis_zosterops_KT313858_FMNH_427374_CYTB
TAGGCATCNGCNTAATCACACAAATCATTACAGGACTTCTGCTAGCCATACACTACACAGCAGACACCTCCCTAGCCTTCGCCTCAGTTGCCCACACATGCCGAAATGTCCAATTCGGCTGACTCATCCGCAACCTGCACGCAAACGGAGCTTCCCTCTTCTTCATCTGTATCTACTTTCACATCGGCCGCGGATTCTACTACGGATCATACCTAAACAAAGAAACCTGAAACGTAGGAGTCCTACTCCTCCTAGCACTCATAGCAACTGCTTTCGTAGGATACGTTCTTCCTTGAGGCCAAATATCATTCTGAGGGGCTACAGTAATTACTAACCTATTCTCAGCAATCCCATACATTGGCCAAACGTTAGTAGAATGAGCATGAGGTGGCTTCTCAGTAGATAACCCAACACTAACTCGATTCTTCGCCATCCACTTCCTGCTACCATTCATCATCGCAGGTCTCACACTAGTACACCTAACCCTACTACACGAAACAGGATCCAACAACCCCCTAGGCATTCCATCAGACTGTGACAAAATCCCCTTCCACCCTTACTACTCAGTGAAAGACATCCTAGGATTCGCACTAATACTGATCCTTCTAGCCTCCCTAGCCCTATTCTCACCAAATCTCCTAGGAGACCCAGAAAATTTCACACCAGCCAATCCACTAGCCACACCACCCCATATCAAACCCGAATGATACTTCCTATTTGCCTACGCCATCCTACGATCAATCCCCAACAAACTGGGAGGAGTACTAGCCCTAGCCGCCTCAGTCCTAGTACTATTCCTTATACCACTCCTACACACCTCCAAACTACGCTCAATAACATTCCGTCCCCTCTCACAGATCCTATTCTGAACCCTAGTAGCCAACCTGCTAATCCTGACTTGAGTAGGAAGC
>Xanthomixis_zosterops_KT313859_FMNH_431197_CYTB
TAGGCATCTGCCTAATCACACAAATCATCACAGGACNTCTGCTAGCCATACACTACACAGCAGACACCTCCCTAGCCTTTGCCTCAGTTGCTCACACATGCCGAAACGTCCAATTCGGCTGACTCATCCGTAACCTACATGCAAACGGAGCTTCCCTCTTTTTCATTTGCATCTACTTCCACATTGGCCGCGGATTCTACTACGGATCGTACCTAAACAAAGAAACCTGAAACGTAGGAGTCCTACTCCTCCTAGCACTCATAGCAACTGCCTTCGTAGGATACGTCCTACCCTGAGGTCAAATATCATTCTGAGGAGCTACAGTAATCACAAACCTATTCTCAGCAATCCCATACATTGGCCAAACATTAGTAGAATGAGCATGAGGAGGATTCTCAGTAGACAACCCTACACTAACCCGATTCTTCGCCATCCACTTCCTACTACCATTCATTATCGCAGGCCTCACACTAGTACACCTAACCCTACTACATGAAACAGGATCAAACAACCCCCTAGGCATCCCATCAGACTGTGACAAAATTCCCTTCCACCCTTACTACTCAGTAAAAGACATTCTAGGATTCGCACTTATACTAATCCTTCTAGCCACCCTAGCCCTATTCTCCCCAAACCTCCTAGGAGACCCAGAGAACTTTACACCAGCCAATCCCCTAGCCACACCACCCCACATCAAACCCGAATGATACTTCCTATTCGCTTACGCCATCCTACGATCAATCCCCAACAAACTAGGAGGAGTACTAGCCCTAGCCGCCTCAGTCCTAGTACTATTCCTTATACCACTCCTACACACCTCTAAACTACGCTCAATAACATTCCGCCCCCTATCACAAATCCTATTCTGAACCCTAGTAGCCAACCTACTAATCCTAACTTGAGTAGGAAGC
>Xanthomixis_zosterops_KT313860_FMNH_431215_CYTB
TAGGCATCTGCCNAATCACACAAATCATCACAGGACTTCTGCTAGCCATACACTACACAGCAGACACCTCCCTAGCCTTTGCCTCAGTTGCTCACACATGCCGAAACGTTCAATTCGGCTGACTCATCCGTAACCTACATGCAAACGGAGCTTCCCTCTTTTTCATTTGCATCTACTTCCACATTGGCCGCGGATTCTACTACGGATCGTACCTAAACAAAGAAACCTGAAACGTAGGAGTCCTACTCCTCCTAGCACTCATAGCAACTGCCTTCGTAGGATACGTCCTACCCTGAGGCCAAATATCATTCTGAGGAGCTACAGTAATCACAAACCTATTCTCAGCAATCCCATACATTGGCCAAACATTAGTAGAATGAGCATGAGGAGGATTCTCAGTAGACAACCCTACACTAACCCGATTCTTCGCCATCCACTTCCTACTACCATTCATTATCGCAGGCCTCACACTAGTACACCTAACCCTACTACATGAAACAGGATCCAACAACCCCCTAGGCATCCCATCAGACTGTGACAAAATTCCCTTCCACCCTTACTACTCAGTAAAAGACATTCTAGGATTCGCACTTATACTAATCCTTCTAGCCACCCTAGCCCTATTCTCCCCAAACCTCCTAGGAGACCCAGAGAACTTTACACCAGCCAATCCTCTAGCCACACCACCCCACATCAAACCCGAATGATACTTCCTATTCGCTTACGCCATCCTACGATCAATCCCCAACAAACTAGGAGGAGTACTAGCCCTAGCCGCCTCAGTCCTAGTACTATTCCTTATACCACTCCTACACACCTCTAAACTACGCTCAATAACATTCCGCCCCCTATCACAAATCCTATTCTGAACCCTAGTAGCCAACCTACTAATCCTAACCTGAGTAGGAAGC
>Xanthomixis_zosterops_KT313861_FMNH_431216_CYTB
TAGGCATCNGNCNNATNACACAAATCATCACAGGACTTCTGCTAGCCANACACNACACAGCAGACACCTCCCTAGCCTTTGCCTCAGTTGCTCACACATGCCGAAACGTCCAATTCGGCTGACTCATCCGTAACCTACATGCAAATGGAGCTTCCCTCTTTTTCATTTGCATCTACTTCCACATTGGCCGCGGATTCTACTACGGATCGTACCTAAACAAAGAAACCTGAAACGTAGGAGTCCTACTCCTCCTAGCACTCATAGCAACTGCCTTCGTAGGATACGTCCTACCCTGAGGTCAAATATCATTCTGAGGAGCTACAGTAATCACAAACCTATTCTCAGCAATCCCATACATTGGCCAAACATTAGTAGAATGAGCATGAGGAGGATTCTCAGTAGACAACCCTACACTAACCCGATTCTTCGCCATCCACTTCCTACTACCATTCATTATCGCAGGCCTCACACTAGTACACCTAACCCTACTACATGAAACAGGATCCAACAACCCCCTAGGCATCCCATCAGACTGTGACAAAATTCCCTTCCACCCTTACTACTCAGTAAAAGACATTCTAGGATTCGCACTTATACTAATCCTTCTAGCCACCCTAGCCCTATTCTCCCCAAACCTCCTAGGAGACCCAGAGAACTTTACACCAGCCAATCCCCTAGCCACACCACCCCACATCAAACCCGAATGATACTTCCTATTCGCTTACGCCATCCTACGATCAATCCCCAACAAACTAGGAGGAGTACTAGCCCTAGCCGCCTCAGTCCTAGTACTATTCCTTATACCACTCCTACACACCTCTAAACTACGCTCAATAACATTCCGCCCCCTATCACAAATCCTATTCTGAACCCTAGTAGCCAACCTACTAATCCTAACTTGAGTAGGAAGC
>Xanthomixis_zosterops_KT313862_FMNH_431217_CYTB
TAGGCATCNGCCNNATCACACAAATCATCACAGGACTTCTGCTAGCCATACACNACACAGCAGACACCTCCCTAGCCTTTGCCTCAGTTGCTCACACATGCCGAAACGTCCAATTCGGCTGACTCATCCGTAACCTACATGCAAACGGAGCTTCCCTCTTTTTCATTTGCATCTACTTCCACATTGGCCGCGGATTCTACTACGGATCGTACCTAAACAAAGAAACCTGAAACGTAGGAGTCCTACTCCTCCTAGCACTCATAGCAACTGCCTTCGTAGGATACGTCCTACCCTGAGGTCAAATATCATTCTGAGGAGCTACAGTAATCACAAACCTATTCTCAGCAATCCCATACATTGGCCAAACATTAGTAGAATGAGCATGAGGAGGATTCTCAGTAGACAACCCTACACTAACCCGATTCTTCGCCATCCACTTCCTACTACCATTCATTATCGCAGGCCTCACACTAGTACACCTAACCCTACTACATGAAACAGGATCCAACAACCCCCTAGGCATCCCATCAGACTGTGACAAAATTCCCTTCCACCCTTACTACTCAGTAAAAGACATTCTAGGATTCGCACTTATACTAATCCTTCTAGCCACCCTAGCCCTATTCTCCCCAAACCTCCTAGGAGACCCAGAGAACTTTACACCAGCCAATCCCCTAGCCACACCACCCCACATCAAACCCGAATGATACTTCCTATTCGCTTACGCCATCCTACGATCAATCCCCAACAAACTAGGAGGAGTACTAGCCCTAGCCGCCTCAGTCCTAGTACTATTCCTTATACCACTCCTACACACCTCTAAACTACGCTCAATAACATTCCGCCCCCTATCACAAATCCTATTCTGAACCCTAGTAGCCAACCTACTAATCCTAACTTGAGTAGGAAGC
>Xanthomixis_zosterops_KT313863_FMNH_431218_CYTB
TAGGCATCTGCCTAATCACACAAATCATCACAGGACTTCTGCTAGCCATACACTACACAGCAGACACCTCCCTAGCCTTTGCCTCAGTTGCTCACACATGCCGAAACGTCCAATTCGGCTGACTCATCCGTAACCTACATGCAAACGGAGCTTCCCTCTTTTTCATTTGCATCTACTTCCACATTGGCCGCGGATTCTACTACGGATCGTACCTAAACAAAGAAACCTGAAACGTAGGAGTCCTACTCCTCCTAGCACTCATAGCAACTGCCTTCGTAGGATACGTCCTACCCTGAGGTCAAATATCATTCTGAGGAGCTACAGTAATCACAAACCTATTCTCAGCAATCCCATACATTGGCCAAACATTAGTAGAATGAGCATGAGGAGGATTCTCAGTAGACAACCCTACACTAACCCGATTCTTCGCCATCCACTTCCTACTACCATTCATTATCGCAGGCCTCACACTAGTACACCTAACCCTACTACATGAAACAGGATCCAACAACCCCCTAGGCATCCCATCAGACTGTGACAAAATTCCCTTCCACCCTTACTACTCAGTAAAAGACATTCTAGGATTCGCACTTATACTAATCCTTCTAGCCACCCTAGCCCTATTCTCCCCAAACCTCCTAGGAGACCCAGAGAACTTTACACCAGCCAATCCCCTAGCCACACCACCCCACATCAAACCCGAATGATACTTCCTATTCGCTTACGCCATCCTACGATCAATCCCCAACAAACTAGGAGGAGTACTAGCCCTAGCCGCCTCAGTCCTAGTACTATTCCTTATACCACTCCTACACACCTCTAAACTACGCTCAATAACATTCCGCCCCCTATCACAAATCCTATTCTGAACCCTAGTAGCCAACCTACTAATCCTAACTTGAGTAGGAAGC
>Xanthomixis_zosterops_KT313864_FMNH_431219_CYTB
TAGGCATCTGCCTAATCACACAAATCATCACAGGACTTCTGCTAGCCATACACTACACAGCAGACACCTCCCTAGCCTTTGCCTCAGTTGCTCACACATGCCGAAACGTCCAATTCGGCTGACTCATCCGTAACCTACATGCAAACGGAGCTTCCCTCTTTTTCATCTGCATCTACTTCCACATTGGCCGCGGATTCTACTACGGATCATACCTAAACAAAGAAACCTGAAACGTAGGAGTCCTACTCCTCCTAGCACTCATAGCAACTGCCTTCGTAGGATACGTCCTACCCTGAGGTCAAATATCATTCTGAGGAGCTACAGTAATCACAAACCTATTCTCAGCAATCCCATACATTGGCCAAACACTAGTAGAATGAGCATGAGGAGGATTCTCAGTAGACAACCCTACACTAACCCGATTCTTTGCCATCCACTTCCTTCTACCATTCATTATCGCAGGCCTCACACTAGTACACCTAACCCTACTGCATGAAACAGGATCTAACAACCCCCTAGGCATCCCATCAGACTGTGACAAAATTCCCTTCCACCCTTACTACTCAGTAAAAGACATTCTAGGATTCGCACTTATACTAATCCTTCTAGCCACCCTAGCCCTATTCTCCCCAAACCTCCTAGGAGACCCAGAGAACTTTACACCAGCCAATCCTCTAGCCACACCACCCCACATCAAACCCGAATGATACTTCCTATTCGCTTACGCCATCCTACGATCAATCCCCAACAAACTAGGAGGAGTACTAGCCCTAGCCGCCTCAGTCCTAGTACTATTCCTTATACCACTCCTACACACCTCTAAACTACGCTCAATAACATTCCGTCCCCTATCACAAATCTTATTCTGAACCCTAGTAGCCAACCTACTAATCCTAACTTGAGTAGGAAGC
>Xanthomixis_zosterops_KT313865_FMNH_431220_CYTB
TAGGCATNNGCNNAATCACACAAATCATCACAGGACTTCTGCTAGCCATACACTACACAGCAGACACCTCCCTAGCCTTTGCCTCAGTTGCTCACACATGCCGAAACGTCCAATTCGGCTGACTCATCCGTAACCTACATGCAAACGGAGCTTCCCTCTTTTTCATTTGCATCTACTTCCACATTGGCCGCGGATTCTACTACGGATCGTACCTAAACAAAGAAACCTGAAACGTAGGAGTCCTACTCCTCCTAGCACTCATAGCAACTGCCTTCGTAGGATACGTCCTACCCTGAGGTCAAATATCATTCTGAGGAGCTACAGTAATCACAAACCTATTCTCAGCAATCCCATACATTGGCCAAACATTAGTAGAATGAGCATGAGGAGGATTCTCAGTAGACAACCCTACACTAACCCGATTCTTCGCCATCCACTTCCTACTACCATTCATTATCGCAGGCCTCACACTAGTACACCTAACCCTACTACATGAAACAGGATCAAACAACCCCCTAGGCATCCCATCAGACTGTGACAAAATTCCCTTCCACCCTTACTACTCAGTAAAAGACATTCTAGGATTCGCACTTATACTAATCCTTCTAGCCACCCTAGCCCTATTCTCCCCAAACCTCCTAGGAGACCCAGAGAACTTTACACCAGCCAATCCCCTAGCCACACCACCCCACATCAAACCCGAATGATACTTCCTATTCGCTTACGCCATCCTACGATCAATCCCCAACAAACTAGGAGGAGTACTAGCCCTAGCCGCCTCAGTCCTAGTACTATTCCTTATACCACTCCTACACACCTCTAAACTACGCTCAATAACATTCCGCCCCCTATCACAAATCCTATTCTGAACCCTAGTAGCCAACCTACTAATCCTAACTTGAGTAGGAAGC
>Xanthomixis_zosterops_KT313866_FMNH_431221_CYTB
TAGGCATCNGNCNNNTCACACAAATCATCACAGGACTTCTGCTAGCCATACACTACACAGCAGACACCTCCCTAGCCTTTGCCTCAGTTGCTCACACATGCCGAAACGTCCAATTCGGCTGACTCATTCGTAACCTACATGCAAACGGAGCTTCCCTCTTTTTCATTTGCATCTACTTCCACATTGGCCGCGGATTCTACTATGGATCGTACCTAAACAAAGAAACCTGAAACGTAGGAGTCCTACTCCTCCTAGCACTCATAGCAACTGCCTTCGTAGGATACGTCCTACCCTGAGGTCAAATATCATTCTGAGGAGCTACAGTAATCACAAACCTATTCTCAGCAATCCCATACATTGGCCAAACATTAGTAGAATGAGCATGAGGAGGATTCTCAGTAGACAACCCTACACTAACCCGATTCTTCGCCATCCACTTCCTACTACCATTCATTATCGCAGGCCTCACACTAGTACACCTAACCCTACTACATGAAACAGGATCCAACAACCCCCTAGGCATCCCATCAGACTGTGACAAAATTCCCTTCCACCCTTACTACTCAGTAAAAGACATTCTAGGATTCGCACTTATACTAATCCTTCTAGCCACCCTAGCCCTATTCTCCCCAAACCTCCTAGGAGACCCAGAGAACTTTACACCAGCCAATCCCCTAGCCACACCACCCCACATCAAACCCGAATGATACTTCCTATTCGCTTACGCCATCCTACGATCAATCCCCAACAAACTAGGAGGAGTACTAGCCCTAGCCGCCTCAGTCCTAGTACTATTCCTTATACCACTCCTACACACCTCTAAACTACGCTCAATAACATTCCGCCCCCTATCACAAATCCTATTCTGAACCCTAGTAGCCAACCTACTAATCCTAACTTGAGTAGGAAGC
>Xanthomixis_zosterops_KT313867_FMNH_434656_CYTB
TAGGCATCTNNNTAATCACACAAATCNTCACANGANTTNTGCTAGNCANACGCTACACAGCAGACACCTCCCTAGCCTTTGCCTCAGTTGCCCACACATGCCGAAACGTCCAATTTGGCTGACTCATCCGTAACCTACATGCAAACGGAGCTTCCCTCTTTTTCATCTGTATCTACTTCCACATTGGTCGCGGATTCTACTACGGATCATACCTAAACAAAGAAACCTGAAACGTAGGAGTCCTACTCCTCCTAGCACTCATAGCAACTGCCTTCGTAGGATACGTCCTACCCTGAGGTCAAATATCATTCTGAGGAGCTACAGTAATCACAAACCTATTCTCAGCAATCCCATACATTGGCCAAACATTAGTAGAATGAGCATGAGGAGGATTCTCAGTAGACAACCCTACACTAACCCGATTCTTCGCTATCCACTTCCTACTACCATTCATTATCGCAGGCCTCACACTAGTACACCTAACCCTACTACACGAAACAGGATCCAACAACCCCCTAGGCATCCCATCAGACTGTGACAAAATTCCCTTCCACCCTTACTACTCAGTAAAAGACATTCTAGGATTCGCACTTATACTAATCCTTCTAGCCACCCTAGCCCTATTCTCCCCAAACCTCCTAGGAGACCCAGAAAACTTTACACCAGCCAATCCTCTAGCCACACCACCCCACATCAAACCCGAATGATACTTCCTATTCGCTTACGCCATCCTACGATCAATCCCCAACAAACTAGGAGGAGTACTAGCCCTAGCTGCCTCAGTCCTAGTACTATTCCTTATACCACTCCTACACACCTCTAAACTACGCTCAATGACATTCCGTCCCCTATCACAAATCCTATTCTGAACCCTAGTAGCCAACCTACTAATCCTAACTTGAGTAGGAAGC
>Xanthomixis_zosterops_KT313868_FMNH_438696_CYTB
TAGGCATCTGCCTAATCACACAAATCATTACAGGACTTCTGCTAGCCATACACTACACAGCAGACACCTCCCTAGCCTTCGCCTCAGTTGCTCACACATGCCGAAACGTCCAATTCGGCTGACTCATCCGCAACCTCCACGCAAACGGAGCTTCACTCTTCTTCATCTGTATCTACTTCCACATCGGCCGCGGATTCTACTACGGATCATACCTAAACAAAGAGACCTGAAACGTAGGAGTCCTGCTCCTCCTAGCACTCATAGCAACTGCTTTCGTAGGATACGTCCTTCCTTGAGGCCAAATATCATTCTGAGGGGCTACAGTAATTACTAACCTATTCTCAGCAATTCCATACATTGGCCAAACATTAGTAGAATGAGCATGAGGAGGCTTCTCAGTAGACAACCCAACATTAACTCGATTCTTCGCCATCCACTTCCTGCTACCATTCATCATCGCAGGTCTCACACTAGTACACCTAACCCTACTACACGAAACAGGATCTAACAACCCCCTAGGCATTCCATCAGACTGCGACAAAATCCCCTTCCACCCTTACTACTCAGTAAAAGACATCCTAGGATTCGCGCTAATACTGATCCTTCTAGCCTCTCTAGCCCTATTCTCTCCAAACCTCTTAGGAGACCCAGAAAATTTTACACCAGCCAACCCATTAGCCACACCACCCCACATCAAACCCGAATGATACTTCCTATTTGCCTACGCCATCCTACGATCAATCCCCAACAAACTGGGAGGAGTACTAGCCCTGGCCGCCTCAGTCCTAGTACTGTTCCTTATACCACTCCTACACACCTCCAAACTACGCTCAATAACATTCCGTCCCCTCTCACAGATCCTATTCTGAACCCTAGTAGCCAATCTACTAATCCTGACTTGAGTNGGAAGC
>Xanthomixis_zosterops_KT313869_FMNH_438697_CYTB
TAGGCATCTGCCTAATCACACAAATCGTCACAGGACTTCTGCTAGCCATACACTACACAGCAGACACCTCCCTAGCCTTTGCCTCAGTCGCCCACACATGTCGAAACGTCCAATTCGGCTGACTCATCCGCAATCTACATGCAAACGGAGCTTCCCTCTTTTTCATCTGCATCTACTTCCATATTGGCCGAGGATTCTACTACGGATCATACCTAAACAAAGAGACCTGAAACGTAGGAGTTCTGCTTCTCCTGGCACTCATAGCAACTGCTTTCGTAGGATACGTTCTACCTTGAGGCCAAATATCATTCTGAGGGGCTACAGTAATCACAAACCTATTCTCAGCAATCCCATACATTGGCCAAACACTAGTAGAATGAGCATGAGGGGGCTTCTCAGTAGACAACCCAACACTAACTCGATTCTTCGCCATCCACTTCCTTCTACCATTCATCATCGCAGGCCTCACGCTAGTACACCTAACCCTACTACACGAAACAGGATCCAACAACCCCCTAGGCATCCCCTCAGACTGCGACAAAATCCCCTTCCACCCCTACTACTCAGTAAAAGACATTCTAGGATTCGCACTAATATTAATCCTTCTAGCCACCCTAGCCCTATTCTCCCCAAACCTCCTAGGAGACCCAGAAAACTTTACACCAGCCAATCCACTAGCCACACCACCCCACATCAAACCCGAATGATACTTCCTATTTGCCTACGCCATCCTACGATCAATCCCCAACAAACTAGGAGGAGTACTAGCCCTAGCCGCCTCTGTCCTAGTACTGTTCCTCATACCACTCCTACACACCTCCAAACTACGCTCAATAACATTTCGTCCCCTCTCACAAATCCTATTCTGAACTCTAGTAGCCAACCTACTAATCCTAACTTGAGTAGGAAGC
>Xanthomixis_zosterops_KT313871_FMNH_438700_CYTB
TAGGCATCTGCCTAATCACACAAATCATTACAGGACTTCTGCTAGCCATACACTACACAGCAGACACCTCCCTAGCCTTCGCCTCAGTTGCCCACACATGCCGAAATGTCCAATTCGGCTGACTCATCCGCAACCTGCACGCAAACGGAGCTTCCCTCTTCTTCATCTGTATCTACTTTCACATCGGCCGCGGATTCTACTACGGATCATACCTAAACAAAGAAACCTGAAACGTAGGAGTCCTACTCCTCCTAGCACTCATAGCAACTGCTTTCGTAGGATACGTCCTTCCTTGAGGCCAAATATCATTCTGAGGGGCTACAGTAATTACTAACCTATTCTCAGCAATCCCATACATTGGCCAAACGTTAGTAGAATGAGCATGAGGTGGCTTCTCAGTAGATAACCCAACACTAACTCGATTCTTCGCCATCCACTTCCTGCTACCATTCATCATCGCAGGTCTCACACTAGTACACCTAACCCTACTACACGAAACAGGATCCAACAACCCCCTAGGCATTCCATCAGACTGTGACAAAATCCCCTTCCACCCTTACTACTCAGTGAAAGACATCCTAGGATTCGCACTAATACTGATCCTTCTAGCCTCCCTAGCCCTATTCTCCCCAAATCTCCTAGGAGACCCAGAAAATTTCACACCAGCCAATCCACTAGCCACACCACCCCATATCAAACCCGAATGATACTTCCTATTTGCCTACGCCATCCTACGATCAATCCCCAACAAACTGGGAGGAGTACTAGCCCTAGCCGCCTCAGTCCTAGTACTATTCCTTATACCACTCCTACACACCTCCAAACTACGCTCAATAACATTCCGTCCCCTCTCACAGATCCTATTCTGAACCCTAGTAGCCAACCTGCTAATCCTGACTTGAGTAGGAAGC
>Xanthomixis_zosterops_KT313872_FMNH_438701_CYTB
TAGGCATCTGCCTAATCACACAAATCATTACAGGACTTCTGCTAGCCATACACTACACAGCAGACACCTCCCTAGCCTTCGCCTCAGTTGCTCACACATGCCGAAACGTCCAATTCGGCTGACTCATCCGCAACCTCCACGCAAACGGAGCTTCACTCTTCTTCATCTGTATCTACTTCCACATCGGCCGCGGATTCTACTACGGATCATACCTAAACAAAGAGACCTGAAACGTAGGAGTCCTGCTCCTCCTAGCACTCATAGCAACTGCTTTCGTAGGATACGTCCTTCCTTGAGGCCAAATATCATTCTGAGGGGCTACAGTAATTACTAACCTATTCTCAGCAATTCCATACATTGGCCAAACATTAGTAGAATGAGCATGAGGAGGCTTCTCAGTAGACAACCCAACATTAACTCGATTCTTCGCCATCCACTTCCTGCTACCATTCATCATCGCAGGTCTCACACTAGTACACCTAACCCTACTACACGAAACAGGATCTAACAACCCCCTAGGCATTCCATCAGACTGCGACAAAATCCCCTTCCACCCTTACTACTCAGTAAAAGACATCCTAGGATTCGCGCTAATACTGATCCTTCTAGCCTCTCTAGCCCTATTCTCTCCAAACCTCTTAGGAGACCCAGAAAATTTTACACCAGCCAACCCATTAGCCACACCACCCCACATCAAACCCGAATGATACTTCCTATTTGCCTACGCCATCCTACGATCAATCCCCAACAAACTGGGAGGAGTACTAGCCCTGGCCGCCTCAGTCCTAGTACTGTTCCTTATACCACTCCTACATACCTCCAAACTACGCTCAATAACATTCCGTCCCCTCTCACAGATCCTATTCTGAACCCTAGTAGCCAATCTACTAATCCTAACTTGAGTGGGAAGC
>Xanthomixis_zosterops_KT313873_FMNH_438702_CYTB
TAGGCATCTGCCTAATCACACAAATCATTACAGGACTTCTGCTAGCCATACACTACACAGCAGACACCTCCCTAGCCTTCGCCTCAGTTGCTCACACATGCCGAAACGTCCAATTCGGCTGACTCATCCGCAACCTCCACGCAAACGGAGCTTCACTCTTCTTCATCTGTATCTACTTCCACATCGGCCGCGGATTCTACTACGGATCATACCTAAACAAAGAGACCTGAAACGTAGGAGTCCTGCTCCTCCTAGCACTCATAGCAACTGCTTTCGTAGGATACGTCCTTCCTTGAGGCCAAATATCATTCTGAGGGGCTACAGTAATTACTAACCTATTCTCAGCAATTCCATACATTGGCCAAACATTAGTAGAATGAGCATGAGGAGGCTTCTCAGTAGACAACCCAACATTAACTCGATTCTTCGCCATCCACTTCCTGCTACCATTCATCATCGCAGGTCTCACACTAGTACACCTAACCCTACTACACGAAACAGGATCTAACAACCCCCTAGGCATTCCATCAGACTGCGACAAAATCCCCTTCCACCCTTACTACTCAGTAAAAGACATCCTAGGATTCGCGCTAATACTGATCCTTCTAGCCTCTCTAGCCCTATTCTCTCCAAACCTCTTAGGAGACCCAGAAAATTTTACACCAGCCAACCCATTAGCCACACCACCCCACATCAAACCCGAATGATACTTCCTATTTGCCTACGCCATCCTACGATCAATCCCCAACAAACTGGGAGGAGTACTAGCCCTGGCCGCCTCAGTCCTAGTACTGTTCCTTATACCACTCCTACACACCTCCAAACTACGCTCAATAACATTCCGTCCCCTCTCACAGATCCTATTCTGAACCCTAGTAGCCAATCTACTAATCCTGACTTGAGTAGGAAGC
>Xanthomixis_zosterops_KT313874_FMNH_438704_CYTB
TAGGCATCTGCCTAATCACACAAATCGTCACAGGACTTCTGCTAGCCATACACTACACAGCAGACACCTCCCTAGCCTTTGCCTCAGTCGCCCACACATGTCGAAACGTCCAATTCGGCTGACTCATCCGCAATCTACATGCAAACGGAGCTTCCCTCTTTTTCATCTGCATCTACTTCCATATTGGCCGAGGATTCTACTACGGATCATACCTAAACAAAGAGACCTGAAACGTAGGAGTCCTGCTTCTCCTGGCACTCATAGCAACTGCTTTCGTAGGATACGTTCTACCCTGAGGCCAAATATCATTCTGAGGGGCTACAGTAATCACAAACCTATTCTCAGCAATCCCATACATTGGCCAAACACTAGTAGAATGAGCATGAGGAGGCTTCTCAGTAGACAACCCAACACTAACTCGATTCTTCGCCATCCACTTCCTTCTACCATTCATCATCGCAGGCCTCACGCTAGTACACCTAACCCTACTACACGAAACAGGATCCAACAACCCCCTAGGCATCCCCTCAGACTGCGACAAAATCCCCTTCCACCCCTACTACTCAGTAAAAGACATTCTAGGATTCGCACTAATATTAATCCTTCTAGCCACCCTAGCCCTATTCTCCCCAAACCTCCTAGGAGACCCAGAAAACTTTACACCAGCCAATCCACTAGCCACACCACCCCACATCAAACCCGAATGATACTTCCTATTTGCCTACGCCATCCTACGATCAATCCCCAACAAACTAGGAGGAGTACTAGCCCTAGCCGCCTCTGTCCTAGTACTATTCCTCATACCACTCCTACACACCTCCAAACTACGCTCAATAACATTTCGTCCCCTCTCACAAATCCTATTCTGGACTCTAGNAGCCAACCTACTAATCCNAACTTGAGNAGGAANC
>Xanthomixis_zosterops_KT313875_FMNH_479565_CYTB
TAGGCATCTGCCTAATCACACAAATCATTACAGGACTTCTGCTAGCCATACACTACACAGCAGACACCTCCCTAGCCTTCGCCTCAGTTGCCCACACATGCCGAAATGTCCAATTCGGCTGACTCATCCGCAACCTGCACGCAAACGGAGCTTCCCTCTTCTTCATCTGTATCTACTTTCACATCGGCCGCGGATTCTACTACGGATCATACCTAAACAAAGAAACCTGAAACGTAGGAGTCCTACTCCTCCTAGCACTCATAGCAACTGCTTTCGTAGGATACGTCCTTCCTTGAGGCCAAATATCATTCTGAGGGGCTACAGTAATTACTAACCTATTCTCAGCAATCCCATACATTGGCCAAACATTAGTAGAATGAGCATGAGGCGGCTTCTCAGTAGATAACCCAACACTAACTCGATTCTTCGCCATCCACTTCCTGCTACCATTCATCATCGCAGGCCTCACACTAGTACACCTAACCCTACTACACGAAACAGGATCCAACAACCCCCTAGGCATTCCATCAGACTGTGACAAAATCCCCTTCCACCCTTACTACTCAGTGAAAGACATCCTAGGATTCGCACTAATACTAATCCTTCTAGCCTCCCTAGCCCTATTCTCCCCAAATCTCCTAGGAGACCCAGAAAATTTTACACCAGCCAATCCACTAGCCACACCACCCCATATCAAACCCGAATGATACTTCCTATTTGCCTACGCCATCCTACGATCAATCCCCAACAAACTGGGAGGAGTACTAGCCCTAGCCGCCTCAGTCCTAGTACTATTCCTTATACCACTCCTACACACCTCCAAACTACGCTCAATAACATTCCGTCCCCTCTCACAGATCCTATTCTGAACCCTAGTAGCCAACCTGCTAATCCTGACTTGAGTAGGAAGC
>Xanthomixis_zosterops_KT313876_FMNH_479566_CYTB
TAGGCATCTGCCTAATCACACAAATCGTCACAGGACTTCTGCTAGCCATACACTACACAGCAGACACCTCCCTAGCCTTTGCCTCAGTCGCCCACACATGTCGAAACGTCCAATTCGGCTGACTCATCCGCAATCTACATGCAAACGGAGCTTCACTCTTTTTCATCTGCATCTACTTCCATATTGGCCGAGGATTCTACTACGGATCATACCTAAACAAAGAGACCTGAAACGTAGGAGTCCTGCTTCTCCTGGCACTCATAGCAACTGCTTTCGTAGGATACGTTCTACCTTGAGGCCAAATATCATTCTGAGGGGCTACAGTAATCACAAACCTATTCTCAGCAATCCCATACATTGGCCAAACACTAGTAGAATGAGCATGAGGAGGCTTCTCAGTAGACAACCCAACACTAACTCGATTCTTCGCCATCCACTTCCTTCTACCATTCATCATCGCAGGCCTCACGCTAGTACACCTAACCCTACTACACGAAACAGGATCCAACAACCCCCTAGGCATCCCCTCAGACTGCGACAAAATCCCCTTCCACCCCTACTACTCAGTAAAAGACATTCTAGGATTCGCACTAATATTAATCCTTCTAGCCACCCTAGCCCTATTCTCCCCAAACCTCCTAGGAGACCCAGAAAACTTTACACCAGCCAATCCACTAGCCACACCACCCCACATCAAACCCGAATGATACTTCCTATTTGCCTACGCCATCCTACGATCAATCCCCAACAAACTAGGAGGAGTACTAGCCCTAGCCGCCTCTGTCCTAGTACTATTCCTCATACCACTCCTACACACCTCCAAACTACGCTCAATAACATTTCGTCCCCTCTCACAAATCCTATTCTGAACTCTAGTAGCCAACCTACTAATCCTAACTTGAGTAGGAAGC
>Xanthomixis_zosterops_KT313877_FMNH_479567_CYTB
TAGGCATCTGCCTAATCACACAAATCGTCACAGGACTTCTGCTAGCCATACACTACACAGCAGACACCTCCCTAGCCTTTGCCTCAGTCGCCCACACATGTCGAAACGTCCAATTCGGCTGACTCATCCGCAATCTACATGCAAACGGAGCTTCACTCTTTTTCATCTGCATCTACTTCCATATTGGCCGAGGATTCTACTACGGATCATACCTAAACAAAGAGACCTGAAACGTAGGAGTCCTGCTTCTCCTGGCACTCATAGCAACTGCTTTCGTAGGATACGTTCTACCTTGAGGACAAATATCATTCTGAGGGGCTACAGTAATCACAAACCTATTCTCAGCAATCCCATACATTGGCCAAACACTAGTAGAATGAGCATGAGGAGGCTTCTCAGTAGACAACCCAACACTAACTCGATTCTTCGCCATCCACTTCCTTCTACCATTCATCATCGCAGGCCTCACGCTAGTACACCTAACCCTACTACACGAAACAGGATCCAACAACCCCCTAGGCATCCCCTCAGACTGCGACAAAATCCCCTTCCACCCCTACTACTCAGTAAAAGACATTCTAGGATTCGCACTAATATTAATCCTTCTAGCCACCCTAGCCCTATTCTCCCCAAACCTCCTAGGAGACCCAGAAAACTTTACACCAGCCAATCCACTAGCCACACCACCCCACATCAAACCCGAATGATACTTCCTATTTGCCTACGCCATCCTACGATCAATCCCCAACAAACTAGGAGGAGTACTAGCCCTAGCCGCCTCTGTCCTAGTACTATTCCTCATACCACTCCTACACACCTCCAAACTACGCTCAATAACATTTCGTCCCCTCTCACAAATCCTATTCTGAACTCTAGTAGCCAACCTACTAATCCTAACTTGAGTAGGAAGC
>Xanthomixis_zosterops_KT313878_FMNH_479568_CYTB
TAGGCATCTGCCTAATCACACAAATCGTCACAGGACTTCTGCTAGCCATACACTACACAGCAGACACCTCCCTAGCCTTTGCCTCAGTCGCCCACACATGTCGAAACGTCCAATTCGGCTGACTCATCCGCAATCTACATGCAAACGGAGCTTCCCTCTTTTTCATCTGCATCTACTTCCATATTGGCCGAGGATTCTACTACGGATCATACCTAAACAAAGAGACCTGAAACGTAGGAGTCCTGCTTCTCCTGGCACTCATAGCAACTGCTTTCGTAGGATACGTTCTACCTTGAGGCCAAATATCATTCTGAGGGGCTACAGTAATCACAAACCTATTCTCAGCAATCCCATACATTGGCCAAACACTAGTAGAATGAGCATGAGGAGGCTTCTCAGTAGACAACCCAACACTAACTCGATTCTTCGCCATCCACTTCCTTCTACCATTCATCATCGCAGGCCTCACGCTAGTACACCTAACCCTACTACACGAAACAGGATCCAACAACCCCCTAGGCATCCCCTCAGACTGCGACAAAATCCCCTTCCACCCCTACTACTCAGTAAAAGACATTCTAGGATTCGCACTAATATTAATCCTTCTAGCCACCCTAGCCCTATTCTCCCCAAACCTCCTAGGAGACCCAGAAAACTTTACACCAGCCAATCCACTAGCCACACCACCCCACATCAAACCCGAATGATACTTCCTATTTGCCTACGCCATCCTACGATCAATCCCCAACAAACTAGGAGGAGTACTAGCCCTAGCCGCCTCTGTCCTAGTACTATTCCTCATACCACTCCTACACACCTCCAAACTACGCTCAATAACATTTCGTCCCCTCTCACAAATCCTATTCTGAACTCTAGTAGCCAACCTACTAATCCTAACTTGAGTAGGAAGC
>Xanthomixis_zosterops_KT313879_FMNH_479569_CYTB
TAGGCATCTGCCTAATCACACAAATCATTACAGGACTTCTGCTAGCCATACACTACACAGCAGACACCTCCCTAGCCTTCGCCTCAGTTGCTCACACATGCCGAAACGTCCAATTCGGCTGACTCATCCGCAACCTCCACGCAAACGGAGCTTCACTCTTCTTCATCTGTATCTACTTCCACATCGGCCGCGGATTCTACTACGGATCATACCTAAACAAAGAGACCTGAAACGTAGGAGTCCTGCTCCTCCTAGCACTCATAGCAACTGCTTTCGTAGGATACGTCCTTCCTTGAGGCCAAATATCATTCTGAGGGGCTACAGTAATTACTAACCTATTCTCAGCAATTCCATACATTGGCCAAACATTAGTAGAATGAGCATGAGGAGGCTTCTCAGTAGACAACCCAACATTAACTCGATTCTTCGCCATCCACTTCCTGCTACCATTCATCATCGCAGGTCTCACACTAGTACACCTAACCCTACTACACGAAACAGGATCTAACAACCCCCTAGGCATTCCATCAGACTGCGACAAAATCCCCTTCCACCCTTACTACTCAGTAAAAGACATCCTAGGATTCGCGCTAATACTGATCCTTCTAGCCTCTCTAGCCCTATTCTCTCCAAACCTCTTAGGAGACCCAGAAAATTTTACACCAGCCAACCCATTAGCCACACCACCCCACATCAAACCCGAATGATACTTCCTATTTGCCTACGCCATCCTACGATCAATCCCCAACAAACTGGGAGGAGTACTAGCCCTGGCCGCCTCAGTCCTAGTACTGTTCCTTATACCACTCCTACATACCTCCAAACTACGCTCAATAACATTCCGTCCCCTCTCACAGATCCTATTCTGAACCCTAGTAGCCAATCTACTAATCCTGACTTGAGTGGGAAGC
>Xanthomixis_zosterops_KT313880_FMNH_479570_CYTB
TAGGCATCTGCCTAATCACACAAATCATTACAGGACTTCTGCTAGCCATACACTACACAGCAGACACCTCCCTAGCCTTCGCCTCAGTTGCTCACACATGCCGAAACGTCCAATTCGGCTGACTCATCCGCAACCTCCACGCAAACGGAGCTTCACTCTTCTTCATCTGTATCTACTTCCACATCGGCCGCGGATTCTACTACGGATCATACCTAAACAAAGAGACCTGAAACGTAGGAGTCCTGCTCCTCCTAGCACTCATAGCAACTGCTTTCGTAGGATACGTCCTTCCTTGAGGCCAAATATCATTCTGAGGGGCTACAGTAATTACTAACCTATTCTCAGCAATTCCATACATTGGCCAAACATTAGTAGAATGAGCATGAGGAGGCTTCTCAGTAGACAACCCAACATTAACTCGATTCTTCGCCATCCACTTCCTGCTACCATTCATCATCGCAGGTCTCACACTAGTACACCTAACCCTACTACACGAAACAGGATCTAACAACCCCCTAGGCATTCCATCAGACTGCGACAAAATCCCCTTCCACCCTTACTACTCAGTAAAAGACATCCTAGGATTCGCGCTAATACTGATCCTTCTAGCCTCTCTAGCCCTATTCTCTCCAAACCTCTTAGGAGACCCAGAAAATTTTACACCAGCCAACCCATTAGCCACACCACCCCACATCAAACCCGAATGATACTTCCTATTTGCCTACGCCATCCTACGATCAATCCCCAACAAACTGGGAGGAGTACTAGCCCTGGCCGCCTCAGTCCTAGTACTGTTCCTTATACCACTCCTACATACCTCCAAACTACGCTCAATAACATTCCGTCCCCTCTCACAGATCCTATTCTGAACCCTAGTAGCCAATCTACTAATCCTGACTTGAGTGGGAAGC
>Xanthomixis_zosterops_KT313881_FMNH_479571_CYTB
TAGGCATCTGNCTAATCACACAAATCATTACAGGACTTCTGCTAGCCATACACTACACAGCAGACACCTCCCTAGCCTTCGCCTCAGTTGCTCACACATGCCGAAACGTCCAATTCGGCTGACTCATCCGCAACCTCCACGCAAACGGAGCTTCACTCTTCTTCATCTGTATCTACTTCCACATCGGCCGCGGATTCTACTACGGATCATACCTAAACAAAGAGACCTGAAACGTAGGAGTCCTGCTCCTCCTAGCACTCATAGCAACTGCTTTCGTAGGATACGTCCTTCCTTGAGGCCAAATATCATTCTGAGGGGCTACAGTAATTACTAACCTATTCTCAGCAATTCCATACATTGGCCAAACATTAGTAGAATGAGCATGAGGAGGCTTCTCAGTAGACAACCCAACATTAACTCGATTCTTCGCCATCCACTTCCTGCTACCATTCATCATCGCAGGTCTCACACTAGTACACCTAACCCTACTACACGAAACAGGATCTAACAACCCCCTAGGCATTCCATCAGACTGCGACAAAATCCCCTTCCACCCTTACTACTCAGTAAAAGACATCCTAGGATTCGCGCTAATACTGATCCTTCTAGCCTCTCTAGCCCTATTCTCTCCAAACCTCTTAGGAGACCCAGAAAATTTTACACCAGCCAACCCATTAGCCACACCACCCCACATCAAACCCGAATGATACTTCCTATTTGCCTACGCCATCCTACGATCAATCCCCAACAAACTGGGAGGAGTACTAGCCCTGGCCGCCTCAGTCCTAGTACTGTTCCTTATACCACTCCTACATACCTCCAAACTACGCTCAATAACATTCCGTCCCCTCTCACAGATCCTATTCTGAACCCTAGTAGCCAATCTACTAATCCTGACTTGAGTAGGAAGC
>Xanthomixis_zosterops_KT313882_FMNH_479572_CYTB
TAGGCATCNGCCTAATCACACAANTCATTACAGGANTTCTGCTAGCCATACACTACACAGCAGACACCTCCCTAGCCTTCGCCTCAGTTGCCCACACATGCCGAAATGTCCAATTCGGCTGACTCATCCGCAACCTGCACGCAAACGGAGCTTCCCTCTTCTTCATCTGTATCTACTTTCACATCGGCCGCGGATTCTACTACGGATCATACCTAAACAAAGAAACCTGAAACGTAGGAGTCCTACTCCTCCTAGCACTCATAGCAACTGCTTTCGTAGGATACGTCCTTCCTTGAGGCCAAATATCATTCTGAGGAGCTACAGTAATTACTAACCTATTCTCAGCAATCCCATACATTGGCCAAACATTAGTAGAATGAGCATGAGGCGGCTTCTCAGTAGACAACCCAACACTAACTCGATTCTTCGCCATCCACTTCCTGCTACCATTTATCATCGCAGGCCTCACACTAGTACACCTAACCCTACTACACGAAACAGGATCCAACAACCCCCTAGGCATTCCATCAGACTGTGACAAAATCCCCTTCCACCCTTACTACTCAGTGAAAGACATCCTAGGATTCGCACTAATACTAATCCTTCTAGCCTCCCTAGCCCTATTCTCCCCAAACCTCCTAGGAGACCCAGAAAATTTTACACCAGCCAATCCACTAGCCACACCACCCCATATCAAACCCGAATGATACTTCCTATTTGCCTACGCCATCCTACGATCAATCCCCAACAAACTGGGAGGAGTACTAGCCCTAGCCGCCTCAGTCCTAGTACTATTCCTTATACCACTCCTACACACCTCCAAACTACGCTCAATAACATTCCGTCCCCTCTCACAGATCCTATTCTGAACCCTAGTAGCCAACCTGCTAATCCTGACTTGAGTAGGAAGC
>Xanthomixis_zosterops_KT313886_FMNH_479576_CYTB
TAGGCATCTGCCTAATCACACAAATCATTACAGGANTTNTGCTAGCCATACACTACACAGCAGACACCTCCCTAGCCTTCGCCTCAGTTGCTCACACATGCCGAAACGTCCAATTCGGCTGACTCATCCGCAACCTCCACGCAAACGGAGCTTCACTCTTCTTCATCTGTATCTACTTCCACATCGGCCGCGGATTCTACTACGGATCATACCTAAACAAAGAGACCTGAAACGTAGGAGTCCTGCTCCTCCTAGCACTCATAGCAACTGCTTTCGTAGGATACGTCCTTCCTTGAGGCCAAATATCATTCTGAGGGGCTACAGTAATTACTAACCTATTCTCAGCAATTCCATACATTGGCCAAACATTAGTAGAATGAGCATGAGGAGGCTTCTCAGTAGACAACCCAACATTAACTCGATTCTTCGCCATCCACTTCCTGCTACCATTCATCATCGCAGGTCTCACACTAGTACACCTAACCCTACTACACGAAACAGGATCTAACAACCCCCTAGGCATTCCATCAGACTGCGACAAAATCCCCTTCCACCCTTACTACTCAGTAAAAGACATCCTAGGATTCGCGCTAATACTGATCCTTCTAGCCTCTCTAGCCCTATTCTCTCCAAACCTCTTAGGAGACCCAGAAAATTTTACACCAGCCAACCCATTAGCCACACCACCCCACATCAAACCCGAATGATACTTCCTATTTGCCTACGCCATCCTACGATCAATCCCCAACAAACTGGGAGGAGTACTAGCCCTGGCCGCCTCAGTCCTAGTACTGTTCCTTATACCACTCCTACATACCTCCAAACTACGCTCAATAACATTCCGTCCCCTCTCACAGATCCTATTCTGAACCCTAGTAGCCAATCTACTAATCCTGACTTGNGNGGGAAGC
>Xanthomixis_zosterops_KT313887_FMNH_479577_CYTB
TAGGCATCNGCCTAATCACACAAATCATTACAGGANTTNTGCTAGCCATACACTACACAGCAGACACCTCCCTAGCCTTCGCCTCAGTTGCCCACACATGCCGAAATGTCCAATTCGGCTGACTCATCCGCAACCTGCACGCAAACGGAGCTTCCCTCTTCTTCATCTGTATCTACTTTCACATCGGCCGCGGATTCTACTACGGATCATACCTAAACAAAGAAACCTGAAACGTAGGAGTCCTACTCCTCCTAGCACTCATAGCAACTGCTTTCGTAGGATACGTCCTTCCTTGAGGCCAAATATCATTCTGAGGGGCTACAGTAATTACTAACCTATTCTCAGCAATCCCATACATTGGCCAAACATTAGTAGAGTGAGCATGAGGCGGCTTCTCAGTAGATAACCCAACACTAACTCGATTCTTCGCCATCCACTTCCTGCTACCATTCATCATCGCAGGCCTCACACTAGTACACCTAACCCTACTACACGAAACGGGATCCAACAACCCCCTAGGCATTCCATCAGACTGTGACAAAATCCCCTTCCACCCTTACTACTCAGTGAAAGACATCCTAGGATTCGCACTAATACTAATCCTTCTAGCCTCCCTAGCCCTATTCTCCCCAAATCTCCTAGGAGACCCAGAAAATTTTACACCAGCCAATCCACTAGCCACACCACCCCATATCAAACCCGAATGATACTTCCTATTTGCCTACGCCATCCTACGATCAATCCCCAACAAACTGGGAGGAGTACTAGCCCTAGCCGCCTCAGTCCTAGTACTATTCCTTATACCACTCCTACACACCTCCAAACTACGCTCAATAACATTCCGTCCCCTCTCACAGATCCTATTCTGAACCCTAGTAGCCAACCTGCTAATCCTGACTNGAGTAGGAAGC
>Xanthomixis_zosterops_KT313888_FMNH_479578_CYTB
TAGGCATCTGCCTAATCACACAAATCATTACAGGACTTCTGCTAGCCATACACTACACAGCAGACACCTCCCTAGCCTTCGCCTCAGTTGCTCACACATGCCGAAACGTCCAATTCGGCTGACTCATCCGCAACCTCCACGCAAACGGAGCTTCACTCTTCTTCATCTGTATCTACTTCCACATCGGCCGCGGATTCTACTACGGATCATACCTAAACAAAGAGACCTGAAACGTAGGAGTCCTGCTCCTCCTAGCACTCATAGCAACTGCTTTCGTAGGATACGTCCTTCCTTGAGGCCAAATATCATTCTGAGGGGCTACAGTAATTACTAACCTATTCTCAGCAATTCCATACATTGGCCAAACATTAGTAGAATGAGCATGAGGAGGCTTCTCAGTAGACAACCCAACATTAACTCGATTCTTCGCCATCCACTTCCTGCTACCATTCATCATCGCAGGTCTCACACTAGTACACCTAACCCTACTACACGAAACAGGATCTAACAACCCCCTAGGCATTCCATCAGACTGCGACAAAATCCCCTTCCACCCTTACTACTCAGTAAAAGACATCCTAGGATTCGCGCTAATACTGATTCTTCTAGCCTCTCTAGCCCTATTCTCTCCAAACCTCTTAGGAGACCCAGAAAATTTTACACCAGCCAACCCATTAGCCACACCACCCCACATCAAACCCGAATGATACTTCCTATTTGCCTACGCCATCCTACGATCAATCCCCAACAAACTGGGGGGAGTACTAGCCCTGGCCGCCTCAGTCCTAGTACTGTTCCTTATACCACTCCTACATACCTCCAAACTACGCTCAATAACATTCCGTCCCCTCTCACAGATCCTATTCTGAACCCTAGTAGCCAATCTACTAATCCTGACTTGAGTGGGAAGC
>Xanthomixis_zosterops_KT313889_FMNH_479579_CYTB
TAGGCATCTGCCTAATCACACAAATCATTACAGGACTTCTGCTAGCCATACACTACACAGCAGACACCTCCCTAGCCTTCGCCTCAGTTGCTCACACATGCCGAAACGTCCAATTCGGCTGACTCATCCGCAACCTCCACGCAAACGGAGCTTCACTCTTCTTCATCTGTATCTACTTCCACATCGGCCGCGGATTCTACTACGGATCATACCTAAACAAAGAAACCTGAAACGTAGGAGTCCTGCTCCTCCTAGCACTCATAGCAACTGCTTTCGTAGGATACGTCCTTCCTTGAGGCCAAATATCATTCTGAGGGGCTACAGTAATTACTAACCTATTCTCAGCAATTCCATACATTGGCCAAACATTAGTAGAATGAGCATGAGGAGGCTTCTCAGTAGACAACCCAACATTAACTCGATTCTTCGCCATCCACTTCCTGCTACCATTCATCATCGCAGGTCTCACACTAGTACACCTAACCCTACTACACGAAACAGGATCTAACAACCCCCTAGGCATTCCATCAGACTGCGACAAAATCCCCTTCCACCCTTACTACTCAGTAAAAGACATCCTAGGATTCGCGCTAATACTGATCCTTCTAGCCTCTCTAGCCCTATTCTCTCCAAACCTCTTAGGAGACCCAGAAAATTTTACACCAGCTAACCCATTAGCCACACCACCCCACATCAAACCCGAATGATACTTCCTATTTGCCTACGCCATCCTACGATCAATCCCCAACAAACTGGGAGGAGTACTAGCCCTGGCCGCCTCAGTCCTAGTACTGTTCCTTATACCACTCCTACATACCTCCAAACTACGCTCAATAACATTCCGTCCCCTCTCACAGATCCTATTCTGAACCCTAGTAGCCAATCTACTAATCCTGACTTGAGTGGGAAGC
>Xanthomixis_zosterops_KT313890_FMNH_479580_CYTB
TAGGCATCTGCCTAATCACACAAATCATTACAGGACTTCTGCTAGCCATACACTACACAGCAGACACCTCCCTAGCCTTCGCCTCAGTTGCTCACACATGCCGAAACGTCCAATTCGGCTGACTCATCCGCAACCTCCACGCAAACGGAGCTTCACTCTTCTTCATCTGTATCTACTTCCACATCGGCCGCGGATTCTACTACGGATCATACCTAAACAAAGAGACCTGAAACGTAGGAGTCCTGCTCCTCCTAGCACTCATAGCAACTGCTTTCGTAGGATACGTCCTTCCTTGAGGCCAAATATCATTCTGAGGGGCTACAGTAATTACTAACCTATTCTCAGCAATTCCATACATTGGCCAAACATTAGTAGAATGAGCATGAGGAGGCTTCTCAGTAGACAACCCAACATTAACTCGATTCTTCGCCATCCACTTCCTGCTACCATTCATCATCGCAGGTCTCACACTAGTACACCTAACCCTACTACACGAAACAGGATCTAACAACCCCCTAGGCATTCCATCAGACTGCGACAAAATCCCCTTCCACCCTTACTACTCAGTAAAAGACATCCTAGGATTCGCGCTAATACTGATCCTTCTAGCCTCTCTAGCCCTATTCTCTCCAAACCTCTTAGGAGACCCAGAAAATTTTACACCAGCCAACCCATTAGCCACACCACCCCACATCAAACCCGAATGATACTTCCTATTTGCCTACGCCATCCTACGATCAATCCCCAACAAACTGGGAGGAGTACTAGCCCTGGCCGCCTCAGTCCTAGTACTGTTCCTTATACCACTCCTACACACCTCCAAACTACGCTCAATAACATTCCGTCCCCTCTCACAGATCCTATTCTGAACCCTAGTAGCCAATCTACTAATCCTGACTTGAGTAGGAAGC
>Xanthomixis_zosterops_KT313891_FMNH_479581_CYTB
TAGGCATCTGCCTAATCACACAAATCATTACAGGACTTCTGCTAGCCATACACTACACAGCAGACACCTCCCTAGCCTTCGCCTCAGTTGCTCACACATGCCGAAACGTCCAATTCGGCTGACTCATCCGCAACCTCCACGCAAACGGAGCTTCACTCTTCTTCATCTGTATCTACTTCCACATCGGCCGCGGATTCTACTACGGATCATACCTAAACAAAGAGACCTGAAACGTAGGAGTCCTGCTCCTCCTAGCACTCATAGCAACTGCTTTCGTAGGATACGTCCTTCCTTGAGGCCAAATATCATTCTGAGGGGCTACAGTAATTACTAACCTATTCTCAGCAATTCCATACATTGGCCAAACATTAGTAGAATGAGCATGAGGAGGCTTCTCAGTAGACAACCCAACATTAACTCGATTCTTCGCCATCCACTTCCTGCTACCATTCATCATCGCAGGTCTCACACTAGTACACCTAACCCTACTACACGAAACAGGATCTAACAACCCCCTAGGCATTCCATCAGACTGCGACAAAATCCCCTTCCACCCTTACTACTCAGTAAAAGACATCCTAGGATTCGCGCTAATACTGATCCTTCTAGCCTCTCTAGCCCTATTCTCTCCAAACCTCTTAGGAGACCCAGAAAATTTTACACCAGCCAACCCATTAGCCACACCACCCCACATCAAACCCGAATGATACTTCCTATTTGCCTACGCCATCCTACGATCAATCCCCAACAAACTGGGAGGAGTACTAGCCCTGGCCGCCTCAGTCCTAGTACTGTTCCTTATACCACTCCTACACACCTCCAAACTACGCTCAATAACATTCCGTCCCCTCTCACAGATCCTATTCTGAACCCTAGTAGCCAATCTACTAATCCTGACTTGAGTAGGAAGC
>Xanthomixis_zosterops_KT313892_FMNH_479582_CYTB
TAGGCATCTGCCTAATCACACAAATCATTACAGGACTTCTGCTAGCCATACACTACACAGCAGACACCTCCCTAGCCTTCGCCTCAGTTGCTCACACATGCCGAAACGTCCAATTCGGCTGACTCATCCGCAACCTCCACGCAAACGGAGCTTCACTCTTCTTCATCTGTATCTACTTCCACATCGGCCGCGGATTCTACTACGGATCATACCTAAACAAAGAGACCTGAAACGTAGGAGTCCTGCTCCTCCTAGCACTCATAGCAACTGCTTTCGTAGGATACGTCCTTCCTTGAGGCCAAATATCATTCTGAGGGGCTACAGTAATTACTAACCTATTCTCAGCAATTCCATACATTGGCCAAACATTAGTAGAATGAGCATGAGGAGGCTTCTCAGTAGACAACCCAACATTAACTCGATTCTTCGCCATCCACTTCCTGCTACCATTCATCATCGCAGGTCTCACACTAGTACACCTAACCCTACTACACGAAACAGGATCTAACAACCCCCTAGGCATTCCATCAGACTGCGACAAAATCCCCTTCCACCCTTACTACTCAGTAAAAGACATCCTAGGATTCGCGCTAATACTGATCCTTCTAGCCTCTCTAGCCCTATTCTCTCCAAACCTCTTAGGAGACCCAGAAAATTTTACACCAGCCAACCCATTAGCCACACCACCCCACATCAAACCCGAATGATACTTCCTATTTGCCTACGCCATCCTACGATCAATCCCCAACAAACTGGGAGGAGTACTAGCCCTGGCCGCCTCAGTCCTAGTACTGTTCCTTATACCACTCCTACACACCTCCAAACTACGCTCAATAACATTCCGTCCCCTCTCACAGATCCTATTCTGAACCCTAGTANCCAATCNANTAATNCTGNNTTGNGNNGGAAGC
>Xanthomixis_zosterops_KT313893_FMNH_479583_CYTB
TAGGCATCTGCCTAATCACACAAATCATTACAGGACTTCTGCTAGCCATACACTACACAGCAGACACCTCCCTAGCCTTCGCCTCAGTTGCTCACACATGCCGAAACGTCCAATTCGGCTGACTCATCCGCAACCTCCACGCAAACGGAGCTTCACTCTTCTTCATCTGTATCTACTTCCACATCGGCCGCGGATTCTACTACGGATCATACCTAAACAAAGAGACCTGAAACGTAGGAGTCCTGCTCCTCCTAGCACTCATAGCAACTGCTTTCGTAGGATACGTCCTTCCTTGAGGCCAAATATCATTCTGAGGGGCTACAGTAATTACTAACCTATTCTCAGCAATTCCATACATTGGCCAAACATTAGTAGAATGAGCATGAGGAGGCTTCTCAGTAGACAACCCAACATTAACTCGATTCTTCGCCATCCACTTCCTGCTACCATTCATCATCGCAGGTCTCACACTAGTACACCTAACCCTACTACACGAAACAGGATCTAACAACCCCCTAGGCATTCCATCAGACTGCGACAAAATCCCCTTCCACCCTTACTACTCAGTAAAAGACATCCTAGGATTCGCGCTAATACTGATCCTTCTAGCCTCTCTAGCCCTATTCTCTCCAAACCTCTTAGGAGACCCAGAAAATTTTACACCAGCCAACCCATTAGCCACACCACCCCACATCAAACCCGAATGATACTTCCTATTTGCCTACGCCATCCTACGATCAATCCCCAACAAACTGGGAGGAGTACTAGCCCTGGCCGCCTCAGTCCTAGTACTGTTCCTTATACCACTCCTACACACCTCCAAACTACGCTCAATAACATTCCGTCCCCTCTCACAGATCCTATTCTGAACCCTAGTAGCCAATCTACTAATCCTGACTTGAGTAGGAAGC
>Xanthomixis_zosterops_KT313894_FMNH_479584_CYTB
TAGGCATNTGCCTAATCACACAAATCATTACAGGANTTNTGCTAGCCATACACTACACAGCAGACACCTCCCTAGCCTTCGCCTCAGTTGCTCACACATGCCGAAACGTCCAATTCGGCTGACTCATCCGCAACCTCCACGCAAACGGAGCTTCACTCTTCTTCATCTGTATCTACTTCCACATCGGCCGCGGATTCTACTACGGATCATACCTAAACAAAGAAACCTGAAACGTAGGAGTCCTGCTCCTCCTAGCACTCATAGCAACTGCTTTCGTAGGATACGTCCTTCCTTGAGGCCAAATATCATTCTGAGGGGCTACAGTAATTACTAACCTATTCTCAGCAATTCCATACATTGGCCAAACATTAGTAGAATGAGCATGAGGAGGCTTCTCAGTAGACAACCCAACATTAACTCGATTCTTCGCCATCCACTTCCTGCTACCATTCATCATCGCAGGTCTCACACTAGTACACCTAACCCTACTACACGAAACAGGATCTAACAACCCCCTAGGCATTCCATCAGACTGCGACAAAATCCCCTTCCACCCTTACTACTCAGTAAAAGACATCCTAGGATTCGCGCTAATACTGATCCTTCTAGCCTCTCTAGCCCTATTCTCTCCAAACCTCTTAGGAGACCCAGAAAATTTTACACCAGCTAACCCATTAGCCACACCACCCCACATCAAACCCGAATGATACTTCCTATTTGCCTACGCCATCCTACGATCAATCCCCAACAAACTGGGAGGAGTACTAGCCCTGGCCGCCTCAGTCCTAGTACTGTTCCTTATACCACTCCTACATACCTCCAAACTACGCTCAATAACATTCCGTCCCCTCTCACAGATCCTATTCTGAACCCTAGTAGCCAATCTACTAATCCTGACTTGAGTGGGAAGC
>Xanthomixis_zosterops_KT313895_FMNH_479585_CYTB
TAGGCATCTGCCTAATCACACAAATCATTACAGGACTTNTGCTAGCCATACACTACACAGCAGACACCTCCCTAGCCTTCGCCTCAGTTGCTCACACATGCCGAAACGTCCAATTCGGCTGACTCATCCGCAACCTCCACGCAAACGGAGCTTCACTCTTCTTCATCTGTATCTACTTCCACATCGGCCGCGGATTCTACTACGGATCATACCTAAACAAAGAGACCTGAAACGTAGGAGTCCTGCTCCTCCTAGCACTCATAGCAACTGCTTTCGTAGGATACGTCCTTCCTTGAGGCCAAATATCATTCTGAGGGGCTACAGTAATTACTAACCTATTCTCAGCAATTCCATACATTGGCCAAACATTAGTAGAATGAGCATGAGGAGGCTTCTCAGTAGACAACCCAACATTAACTCGATTCTTCGCCATCCACTTCCTGCTACCATTCATTATCGCAGGTCTCACACTAGTACACCTAACCCTACTACACGAAACAGGATCTAACAACCCCCTAGGCATTCCATCAGACTGCGACAAAATCCCCTTCCACCCTTACTACTCAGTAAAAGACATCCTAGGATTCGCGCTAATACTGATTCTTCTAGCCTCTCTAGCCCTATTCTCTCCAAACCTCTTAGGAGACCCAGAAAATTTTACACCAGCCAACCCATTAGCCACACCACCCCACATCAAACCCGAATGATACTTCCTATTTGCCTACGCCATCCTACGATCAATCCCCAACAAACTGGGGGGAGTACTAGCCCTGGCCGCCTCAGTCCTAGTACTGTTCCTTATACCACTCCTACATACCTCCAAACTACGCTCAATAACATTCCGTCCCCTCTCACAGATCCTATTCTGAACCCTAGTAGCCAATCTACTAATCCTGACTTGAGTGGGAAGC
>Xanthomixis_zosterops_KT313896_FMNH_479587_CYTB
TAGGNNTNTGCCTAATNACACAAATCATTACAGGACTTCTGCTAGCCATACACTACACAGCAGACACCTCCCTAGCCTTCGCCTCAGTTGCTCACACATGCCGAAACGTCCAATTCGGCTGACTCATCCGCAACCTCCACGCAAACGGAGCTTCACTCTTCTTCATCTGTATCTACTTCCACATCGGCCGCGGATTCTACTACGGATCATACCTAAACAAAGAGACCTGAAACGTAGGAGTCCTGCTCCTCCTAGCACTCATAGCAACTGCTTTCGTAGGATACGTCCTTCCTTGAGGCCAAATATCATTCTGAGGGGCTACAGTAATTACTAACCTATTCTCAGCAATTCCATACATTGGCCAAACATTAGTAGAATGAGCATGAGGAGGCTTCTCAGTAGACAACCCAACATTAACTCGATTCTTCGCCATCCACTTCCTGCTACCATTCATCATCGCAGGTCTCACACTAGTACACCTAACCCTACTACACGAAACAGGATCTAACAACCCCCTAGGCATTCCATCAGACTGCGACAAAATCCCCTTCCACCCTTACTACTCAGTAAAAGACATCCTAGGATTCGCGCTAATACTGATCCTTCTAGCCTCTCTAGCCCTATTCTCTCCAAACCTCTTAGGAGACCCAGAAAATTTTACACCAGCCAACCCATTAGCCACACCACCCCACATCAAACCCGAATGATACTTCCTATTTGCCTACGCCATCCTACGATCAATCCCCAACAAACTGGGAGGAGTACTAGCCCTGGCCGCCTCAGNCCTAGTACTGTTCCTTATACCACTCCTACATACCTCCAAACTACGCTCAATAACATTCCGTCCCCTCTCACAGATCCTATTCTGAACCCTAGTAGCCAANCTACTAATCCTGACTTGAGTGGGAAGC
>Xanthomixis_zosterops_KT313898_FMNH_479589_CYTB
TAGGCATCTGCCTAATCACACAAATCGTCACAGGACTTCTGCTAGCCATACACTACACAGCAGACACCTCCCTAGCCTTTGCCTCAGTCGCCCACACATGTCGAAACGTCCAATTCGGCTGACTCATCCGCAATCTACATGCAAACGGAGCTTCCCTCTTTTTCATCTGCATCTACTTCCACATTGGCCGAGGATTCTACTACGGATCATACCTAAACAAAGAGACCTGAAACGTAGGAGTCCTGCTTCTCCTGGCACTCATAGCAACTGCTTTCGTAGGATACGTTCTACCTTGAGGCCAAATATCATTCTGAGGGGCTACAGTAATCACAAACCTATTCTCAGCAATCCCATACATTGGCCAAACACTAGTAGAATGAGCATGAGGAGGCTTCTCAGTAGACAACCCAACACTAACTCGATTCTTCGCCATCCACTTCCTTCTACCATTCATCATCGCAGGCCTCACGCTAGTACACCTAACCCTACTACACGAAACAGGATCCAACAACCCCCTAGGCATCCCCTCAGACTGCGACAAAATCCCCTTCCACCCCTACTACTCAGTAAAAGACATTCTAGGATTCGCACTAATATTAATCCTTCTAGCCACCCTAGCCCTATTCTCCCCAAACCTCCTAGGAGACCCAGAAAACTTTACACCAGCCAATCCACTAGCCACACCACCCCACATCAAACCCGAATGATACTTCCTATTTGCCTACGCCATCCTACGATCAATCCCCAACAAACTAGGAGGAGTACTAGCCCTAGCCGCCTCTGTCCTAGTACTATTCCTCATACCACTCCTACACACCTCCAAACTACGATCAATAACATTTCGTCCCCTCTCACAAATCCTATTCTGAACTCTAGTAGCCAACCTACTAATCCTAACTTGAGTAGGAAGC
>Xanthomixis_zosterops_KT313899_FMNH_479590_CYTB
TAGGCATCTGCCTAATCACACAAATCGTCACAGGACTTCTGCTAGCCATACACTACACAGCAGACACCTCCCTAGCCTTTGCCTCAGTCGCCCACACATGTCGAAACGTCCAATTCGGCTGACTCATCCGCAATCTACATGCAAACGGAGCTTCCCTCTTTTTCATCTGCATCTACTTCCATATTGGCCGAGGATTCTACTACGGATCATACCTAAACAAAGAGACCTGAAACGTAGGAGTCCTGCTTCTCCTGGCACTCATAGCAACTGCTTTCGTAGGATACGTTCTACCTTGAGGCCAAATATCATTCTGAGGGGCTACAGTAATCACAAACCTATTCTCAGCAATCCCATACATTGGCCAAACACTAGTAGAATGAGCATGAGGAGGCTTCTCAGTAGACAACCCAACACTAACTCGATTCTTCGCCATCCACTTCCTTCTACCATTCATCATCGCAGGCCTCACGCTAGTACACCTAACCCTACTACACGAAACAGGATCCAACAACCCCCTAGGCATCCCCTCAGACTGCGACAAAATCCCCTTCCACCCCTACTACTCAGTAAAAGACATTCTAGGATTCGCACTAATATTAATCCTTCTAGCCACCCTAGCCCTATTCTCCCCAAACCTCCTAGGAGACCCAGAAAACTTTACACCAGCCAATCCACTAGCCACACCACCCCACATCAAACCCGAATGATACTTCCTATTTGCCTACGCCATCCTACGATCAATCCCCAACAAACTAGGAGGAGTACTAGCCCTAGCCGCCTCTGTCCTAGTACTATTCCTCATACCACTCCTACACACCTCCAAACTACGCTCAATAACATTTCGTCCCCTCTCACAAATCCTATTCTGAACTCTAGTAGCCAACCTACTAATCCTAACTTGAGTAGGAAGC
>Xanthomixis_zosterops_KT313900_FMNH_479645_CYTB
TAGGCATCTGCNNNATCACACAAATNGTCACAGGANTTNTGNTAGCCATACACTACACAGCAGACACCTCCCTAGCCTTTGCCTCAGTCGCCCACACATGTCGAAACGTCCAATTCGGCTGACTCATCCGCAATCTACATGCAAACGGAGCTTCCCTCTTTTTCATCTGCATCTACTTCCATATTGGCCGAGGATTCTACTACGGATCATACCTAAACAAAGAGACCTGAAACGTAGGAGTCCTGCTTCTCCTGGCACTCATAGCAACTGCTTTCGTAGGATACGTTCTACCTTGAGGCCAAATATCATTCTGAGGGGCTACAGTAATCACAAACCTATTCTCAGCAATCCCATACATTGGCCAAACACTAGTAGAATGAGCATGAGGAGGCTTCTCAGTAGACAACCCAACACTAACTCGATTCTTCGCCATCCACTTCCTTCTACCATTCATCATCGCAGGCCTCACGCTAGTACACCTAACCCTACTACACGAAACAGGATCCAACAACCCCCTAGGCATCCCCTCAGACTGCGACAAAATCCCCTTCCACCCCTACTACTCAGTAAAAGACATTCTAGGATTCGCACTAATATTAATCCTTCTAGCCACCCTAGCCCTATTCTCCCCAAACCTCCTAGGAGACCCAGAAAACTTTACACCAGCCAATCCACTAGCCACACCACCCCACATCAAACCCGAATGATACTTCCTATTTGCCTACGCCATCCTACGATCAATCCCCAACAAACTAGGAGGAGTACTAGCCCTAGCCGCCTCTGTCCTAGTACTATTCCTCATACCACTCCTACACACCTCCAAACTACGCTCAATAACATTTCGTCCCCTCTCACAAATCCTATTCTGAACTCTAGTAGCCAACCTACTAATCCTAACTTGAGTAGGAAGC
>Xanthomixis_zosterops_KT313901_UADBA_10869_CYTB
TAGGCATCTGCCTAATCACACAAATCATTACAGGACTTCTGCTAGCCATACACTACACAGCAGACACCTCCCTAGCCTTCGCCTCAGTTGCCCACACATGCCGAAATGTCCAATTCGGCTGACTCATCCGCAACCTGCACGCAAACGGAGCTTCCCTCTTCTTCATCTGTATCTACTTTCACATCGGCCGCGGATTCTACTACGGATCATACCTAAACAAAGAAACCTGAAACGTAGGAGTCCTACTCCTCCTAGCACTCATAGCAACTGCTTTCGTAGGATACGTCCTTCCTTGAGGCCAAATATCATTCTGAGGGGCTACAGTAATTACTAACCTATTCTCAGCAATCCCATACATTGGCCAAACGTTAGTAGAATGAGCATGAGGTGGCTTCTCAGTAGATAACCCAACACTAACTCGATTCTTCGCCATCCACTTCCTGCTACCATTCATCATCGCAGGTCTCACACTAGTACACCTAACCCTACTACACGAAACAGGATCCAACAACCCCCTAGGCATTCCATCAGACTGTGACAAAATCCCCTTCCACCCTTACTACTCAGTGAAAGACATCCTAGGATTCGCACTAATACTGATCCTTCTAGCCTCCCTAGCCCTATTCTCCCCAAATCTCCTAGGAGACCCAGAAAATTTCACACCAGCCAATCCACTAGCCACACCACCCCATATCAAACCCGAATGATACTTCCTATTTGCCTACGCCATCCTACGATCAATCCCCAACAAACTGGGAGGAGTACTAGCCCTAGCCGCCTCAGTCCTAGTACTATTCCTTATACCACTCCTACACACCTCCAAACTACGCTCAATAACATTCCGTCCCCTCTCACAGATCCTATTCTGAACCCTAGTAGCCAACCTGCTAATCCTGACTTGAGTAGGAAGC
>Xanthomixis_zosterops_KT313902_UADBA_10969_CYTB
TAGGCATCNGCCNAATCACACAAATCATCACAGGACTTNTGCTANCCATACACTACACAGCAGACACCTCCCTAGCCTTTGCCTCAGTTGCTCACACATGCCGAAACGTCCAATTCGGCTGACTCATCCGTAACCTACATGCAAACGGAGCTTCCCTCTTTTTCATTTGCATCTACTTCCACATTGGCCGCGGATTCTACTACGGATCGTACCTAAACAAAGAAACCTGAAACGTAGGAGTCCTACTCCTCCTAGCACTCATAGCAACTGCCTTCGTAGGATACGTCCTACCCTGAGGTCAAATATCATTCTGAGGAGCTACAGTAATCACAAACCTATTCTCAGCAATCCCATACATTGGCCAAACATTAGTAGAATGAGCATGAGGAGGATTCTCAGTAGACAACCCTACACTAACCCGATTCTTCGCCATCCACTTCCTACTACCATTCATTATCGCAGGCCTCACACTAGTACACCTAACCCTACTACATGAAACAGGATCCAACAACCCCCTAGGCATCCCATCAGACTGTGACAAAATTCCCTTCCACCCTTACTACTCAGTAAAAGACATTCTAGGATTCGCACTTATACTAATCCTTCTAGCCACCCTAGCCCTATTCTCCCCAAACCTCCTAGGAGACCCAGAGAACTTTACACCAGCCAATCCCCTAGCCACACCACCCCACATCAAACCCGAATGATACTTCCTATTCGCTTACGCCATCCTACGATCAATCCCCAACAAACTAGGAGGAGTACTAGCCCTAGCCGCCTCAGTCCTAGTACTATTCCTTATACCACTCCTACACACCTCTAAACTACGCTCAATAACATTCCGCCCCCTATCACAAATCCTATTCTGAACCCTAGTAGCCAACCTACTAATCCTAACTTGAGTAGGAAGC
>Xanthomixis_zosterops_KT313903_UADBA_10970_CYTB
TAGGCATCTGCCNAATCACACAAATCATCACAGGACTTCTGCTAGCCATACACTACACAGCAGACACCTCCCTAGCCTTTGCCTCAGTTGCTCACACATGCCGAAACGTACAATTCGGCTGACTCATCCGTAACCTACATGCAAACGGAGCTTCCCTCTTTTTCATTTGCATCTACTTCCACATTGGCCGCGGATTCTACTACGGATCGTACCTAAACAAAGAAACCTGAAACGTAGGAGTCCTACTCCTCCTAGCACTCATAGCAACTGCCTTCGTAGGATACGTCCTACCCTGAGGTCAAATATCATTCTGAGGAGCTACAGTAATCACAAACCTATTCTCAGCAATCCCATACATTGGCCAAACATTAGTAGAATGAGCATGAGGAGGATTCTCAGTAGACAACCCTACACTAACCCGATTCTTCGCCATCCACTTCCTACTACCATTCATTATCGCAGGCCTCACACTAGTACACCTAACCCTACTACATGAAACAGGATCCAACAACCCCCTAGGCATCCCATCAGACTGTGACAAAATTCCCTTCCACCCTTACTACTCAGTAAAAGACATTCTAGGATTCGCACTTATACTAATCCTTCTAGCCACCCTAGCCCTATTCTCCCCAAACCTCCTAGGAGACCCAGAGAACTTTACACCAGCCAATCCCCTAGCCACACCACCCCACATCAAACCCGAATGATACTTCCTATTCGCTTACGCCATCCTACGATCAATCCCCAACAAACTAGGAGGAGTACTAGCCCTAGCCGCCTCAGTCCTAGTACTATTCCTTATACCACTCCTACACACCTCTAAACTACGCTCAATAACATTCCGCCCCCTATCACAAATCCTATTCTGAACCCTAGTAGCCAACCTACTAATCCTAACTTGAGTAGGAAGC
>Xanthomixis_zosterops_KT313904_UADBA_10995_CYTB
TAGGCATCTGCCNAATCACACAAANCATCACAGGACTTCTGCTAGCCATACACNACACAGCAGACACCTCCCTAGCCTTTGCCTCAGTTGCTCACACATGCCGAAACGTCCAATTCGGCTGACTCATCCGTAACCTACATGCAAACGGAGCTTCCCTCTTTTTCATTTGCATCTACTTCCACATTGGCCGCGGATTCTACTACGGATCGTACCTAAACAAAGAAACCTGAAACGTAGGAGTCCTACTCCTCCTAGCACTCATAGCAACTGCCTTCGTAGGATACGTCCTACCCTGAGGTCAAATATCATTCTGAGGAGCTACAGTAATCACAAACCTATTCTCAGCAATCCCATACATTGGCCAAACATTAGTAGAATGAGCATGAGGAGGATTCTCAGTAGACAACCCTACACTAACCCGATTCTTCGCCATCCACTTCCTACTACCATTCATTATCGCAGGCCTCACACTAGTACACCTAACCCTACTACATGAAACAGGATCCAACAACCCCCTAGGCATCCCATCAGACTGTGACAAAATTCCCTTCCACCCTTACTACTCAGTAAAAGACATTCTAGGATTCGCACTTATACTAATCCTTCTAGCCACCCTAGCCCTATTCTCCCCAAACCTCCTAGGAGACCCAGAGAACTTTACACCAGCCAATCCCCTAGCCACACCACCCCACATCAAACCCGAATGATACTTCCTATTCGCTTACGCCATCCTACGATCAATCCCCAACAAACTAGGAGGAGTACTAGCCCTAGCCGCCTCAGTCCTAGTACTATTCCTTATACCACTCCTACACACCTCTAAACTACGCTCAATAACATTCCGCCCCCTATCACAAATCCTATTCTGAACCCTAGTAGCCAACCTACTAATCCTAACTTGAGTAGGAAGC
>Xanthomixis_zosterops_KT313905_UADBA_30900_CYTB
TAGGCATCTGCCTAATCACACAAATCGTCACAGGACTTCTGCTAGCCATACACTACACAGCAGACACCTCCCTAGCCTTTGCCTCAGTCGCCCACACATGTCGAAACGTCCAATTCGGCTGACTCATCCGCAATCTACATGCAAACGGAGCTTCCCTCTTTTTCATCTGCATCTACTTCCATATTGGCCGAGGATTCTACTACGGATCATACCTAAACAAAGAGACCTGAAACGTAGGAGTCCTGCTTCTCCTGGCACTCATAGCAACTGCTTTCGTAGGATACGTTCTACCTTGAGGCCAAATATCATTCTGAGGGGCTACAGTAATCACAAACCTATTCTCAGCAATCCCATACATTGGCCAAACACTAGTAGAATGAGCATGAGGAGGCTTCTCAGTAGACAACCCAACACTAACTCGATTCTTCGCCATCCACTTCCTTCTACCATTCATCATCGCAGGCCTCACGCTAGTACACCTAACCCTACTACACGAAACAGGATCCAACAACCCCCTAGGCATCCCCTCAGACTGCGACAAAATCCCCTTCCACCCCTACTACTCAGTAAAAGACATTCTAGGATTCGCACTAATATTAATCCTTCTAGCCACCCTAGCCCTATTCTCCCCAAACCTCCTAGGAGACCCAGAAAACTTTACACCAGCCAATCCACTAGCCACACCACCCCACATCAAACCCGAATGATACTTCCTATTTGCCTACGCCATCCTACGATCAATCCCCAACAAACTAGGAGGAGTACTAGCCCTAGCCGCCTCTGTCCTAGTACTATTCCTCATACCACTCCTACACACCTCCAAACTACGCTCAATAACATTTCGTCCCCTCTCACAAATCCTATTCTGAACTCTAGTAGCCAACCTACTAATCCTAACTTGAGTAGGAAGC
>Xanthomixis_zosterops_KT313906_UADBA_30917_CYTB
TAGGCATCTGCCTAATCACACAAATCGTCACAGGACTTCTGCTAGCCATACACTACACAGCAGACACCTCCCTAGCCTTTGCCTCAGTCGCCCACACATGTCGAAACGTCCAATTCGGCTGACTCATCCGCAATCTACATGCAAACGGAGCTTCCCTCTTTTTCATCTGCATCTACTTCCATATTGGCCGAGGATTCTACTACGGATCATACCTAAACAAAGAGACCTGAAACGTAGGAGTCCTGCTTCTCCTGGCACTCATAGCAACTGCTTTCGTAGGATACGTTCTACCTTGAGGCCAAATATCATTCTGAGGGGCTACAGTAATCACAAACCTATTCTCAGCAATCCCATACATTGGCCAAACACTAGTAGAATGAGCATGAGGAGGCTTCTCAGTAGACAACCCAACACTAACTCGATTCTTCGCCATCCACTTCCTTCTACCATTCATCATCGCAGGCCTCACGCTAGTACACCTAACCCTACTACACGAAACAGGATCCAACAACCCCCTAGGCATCCCCTCAGACTGCGACAAAATCCCCTTCCACCCCTACTACTCAGTAAAAGACATTCTAGGATTCGCACTAATATTAATCCTTCTAGCCACCCTAGCCCTATTCTCCCCAAACCTCCTAGGAGACCCAGAAAACTTTACACCAGCCAATCCACTAGCCACACCACCCCACATCAAACCCGAATGATACTTCCTATTTGCCTACGCCATCCTACGATCAATCCCCAACAAACTAGGAGGAGTACTAGCCCTAGCCGCCTCTGTCCTAGTACTATTCCTCATACCACTCCTACACACCTCCAAACTACGCTCAATAACATTTCGTCCCCTCTCACAAATCCTATTCTGAACTCTAGTAGCCAACCTACTAATCCTAACTTGAGTAGGAAGC
>Xanthomixis_zosterops_KT313907_UADBA_30929_CYTB
TAGGCATCTGCCTAATCACACAAATCGTCACAGGACTTCTGCTAGCCATACACTACACAGCAGACACCTCCCTAGCCTTTGCCTCAGTCGCCCACACATGTCGAAACGTCCAATTCGGCTGACTCATCCGCAATCTACATGCAAACGGAGCTTCCCTCTTTTTCATCTGCATCTACTTCCATATTGGCCGAGGATTCTACTACGGATCATACCTAAACAAAGAGACCTGAAACGTAGGAGTCCTGCTTCTCCTGGCACTCATAGCAACTGCTTTCGTAGGATACGTTCTACCTTGAGGCCAAATATCATTCTGAGGGGCTACAGTAATCACAAACCTATTCTCAGCAATCCCATACATTGGCCAAACACTAGTAGAATGAGCATGAGGAGGCTTCTCAGTAGACAACCCAACACTAACTCGATTCTTCGCCATCCACTTCCTTCTACCATTCATCATCGCAGGCCTCACGCTAGTACACCTAACCCTACTACACGAAACAGGATCCAACAACCCCCTAGGCATCCCCTCAGACTGCGACAAAATCCCCTTCCACCCCTACTACTCAGTAAAAGACATTCTAGGATTCGCACTAATATTAATCCTTCTAGCCACCCTAGCCCTATTCTCCCCAAACCTCCTAGGAGACCCAGAAAACTTTACACCAGCCAATCCACTAGCCACACCACCCCACATCAAACCCGAATGATACTTCCTATTTGCCTACGCCATCCTACGATCAATCCCCAACAAACTAGGAGGAGTACTAGCCCTAGCCGCCTCTGTCCTAGTACTATTCCTCATACCACTCCTACACACCTCCAAACTACGCTCAATAACATTTCGTCCCCTCTCACAAATCCTATTCTGAACTCTAGTAGCCAACCTACTAATCCTAACTTGAGTAGGAAGC
>Xanthomixis_zosterops_KT313908_UADBA_30939_CYTB
TAGGCATCTGCCTAATCACACAAATCGTCACAGGACTTCTGCTAGCCATACACTACACAGCAGACACCTCCCTAGCCTTTGCCTCAGTCGCCCACACATGTCGAAACGTCCAATTCGGCTGACTCATCCGCAATCTACATGCAAACGGAGCTTCCCTCTTTTTCATCTGCATCTACTTCCATATTGGCCGAGGATTCTACTACGGATCATACCTAAACAAAGAGACCTGAAACGTAGGAGTCCTGCTTCTCCTGGCACTCATAGCAACTGCTTTCGTAGGATACGTTCTACCTTGAGGTCAAATATCATTCTGAGGGGCTACAGTAATCACAAACCTATTCTCAGCAATCCCATACATTGGCCAAACACTAGTAGAATGAGCATGAGGAGGCTTCTCAGTAGACAACCCAACACTAACTCGATTCTTCGCCATCCACTTCCTTCTACCATTCATCATCGCAGGCCTCACGCTAGTACACCTAACCCTACTACACGAAACAGGATCCAACAACCCCCTAGGCATCCCCTCAGACTGCGACAAAATCCCCTTCCACCCCTACTACTCAGTAAAAGACATTCTAGGATTCGCACTAATATTAATCCTTCTAGCCACCCTAGCCCTATTCTCCCCAAACCTCCTGGGAGACCCAGAAAACTTTACACCAGCCAATCCACTAGCCACACCACCCCACATCAAACCCGAATGATACTTCCTATTTGCCTACGCCATCCTACGATCAATCCCCAACAAACTAGGAGGAGTACTAGCCCTAGCCGCCTCTGTCCTAGTACTATTCCTCATACCACTCCTACACACCTCCAAACTACGCTCAATAACATTTCGTCCCCTCTCACAAATCCTATTCTGAACTCTAGTAGCCAACCTACTAATCCTAACTTGAGTAGGAAGC
>Xanthomixis_zosterops_KT313909_UADBA_30943_CYTB
TAGGCATCTGCTTAATCACACAAATCGTCACAGGACTTCTGCTAGCCATACACTACACAGCAGACACCTCCCTAGCCTTTGCCTCAGTCGCCCACACATGTCGAAACGTCCAATTCGGCTGACTCATCCGCAATCTACATGCAAACGGAGCCTCCCTCTTTTTCATCTGCATCTACTTCCATATTGGCCGAGGATTCTACTACGGATCATACCTAAACAAAGAGACCTGAAACGTAGGAGTCCTGCTTCTCCTGGCACTCATAGCAACTGCTTTCGTAGGATACGTTCTACCTTGAGGCCAAATATCATTCTGAGGGGCTACAGTAATCACAAACCTATTCTCAGCAATCCCATACATTGGCCAAACACTAGTAGAATGAGCATGAGGAGGCTTCTCAGTAGACAACCCAACACTAACTCGATTCTTCGCCATCCACTTCCTTCTACCATTCATCATCGCAGGCCTCACGCTAGTACACCTAACCCTACTACACGAAACAGGATCCAACAACCCCCTAGGCATCCCCTCAGACTGCGACAAAATCCCCTTCCACCCCTACTACTCAGTAAAAGACATTCTAGGATTCGCACTAATATTAATCCTTCTAGCCACCCTAGCCCTATTCTCCCCAAACCTCCTAGGAGACCCAGAAAACTTTACACCAGCCAATCCACTAGCCACACCACCCCACATCAAACCCGAATGATACTTCCTATTTGCCTACGCCATCCTACGATCAATCCCCAACAAACTAGGAGGAGTACTAGCCCTAGCCGCCTCTGTCCTAGTACTATTCCTCATACCACTCCTACACACCTCCAAACTACGCTCAATAACATTTCGTCCCCTCTCACAAATCCTATTCTGAACCCTAGTAGCCAACCTACTAATCCTAACTTGAGTAGGAAGC
>Xanthomixis_zosterops_KT313910_UADBA_30953_CYTB
TAGGCATCTGCTTAATCACACAAATCGTCACAGGACTTCTGCTAGCCATACACTACACAGCAGACACCTCCCTAGCCTTTGCCTCAGTCGCCCACACATGTCGAAACGTCCAATTCGGCTGACTCATCCGCAATCTACATGCAAACGGAGCCTCCCTCTTTTTCATCTGCATCTACTTCCATATTGGCCGAGGATTCTACTACGGATCATACCTAAACAAAGAGACCTGAAACGTAGGAGTCCTGCTTCTCCTGGCACTCATAGCAACTGCTTTCGTAGGATACGTTCTACCTTGAGGCCAAATATCATTCTGAGGGGCTACAGTAATCACAAACCTATTCTCAGCAATCCCATACATTGGCCAAACACTAGTAGAATGAGCATGAGGAGGCTTCTCAGTAGACAACCCAACACTAACTCGATTCTTCGCCATCCACTTCCTTCTACCATTCATCATCGCAGGCCTCACGCTAGTACACCTAACCCTACTACACGAAACGGGATCCAACAACCCCCTAGGCATCCCCTCAGACTGCGACAAAATCCCCTTCCACCCCTACTACTCAGTAAAAGACATTCTAGGATTCGCACTAATATTAATCCTTCTAGCCACCCTAGCCCTATTCTCCCCAAACCTCCTAGGAGACCCAGAAAACTTTACACCAGCCAATCCACTAGCCACACCACCCCACATCAAACCCGAATGATACTTCCTATTTGCCTACGCCATCCTACGATCAATCCCCAACAAACTAGGAGGAGTACTAGCCCTAGCCGCCTCTGTCCTAGTACTATTCCTCATACCACTCCTACACACCTCCAAACTACGCTCAATAACATTTCGTCCCCTCTCACAAATCCTATTCTGAACCCTAGTAGCCAACCTACTAATCCTAACTTGAGTAGGAAGC
>Xanthomixis_zosterops_KT313911_UADBA_30956_CYTB
TAGGCATCTGCCTAATCACACAAATCGTCACAGGACTTCTGCTAGCCATACACTACACAGCAGACACCTCCCTAGCCTTTGCCTCAGTCGCCCACACATGTCGAAACGTCCAATTCGGCTGACTCATCCGCAATCTACATGCAAACGGAGCTTCCCTCTTTTTCATCTGCATCTACTTCCATATTGGCCGAGGATTCTACTACGGATCATACCTAAACAAAGAGACCTGAAACGTAGGAGTCCTGCTTCTCCTGGCACTCATAGCAACTGCTTTCGTAGGATACGTTCTACCTTGAGGCCAAATATCATTCTGAGGGGCTACAGTAATCACAAACCTATTCTCAGCAATCCCATACATTGGCCAAACACTAGTAGAATGAGCATGAGGAGGCTTCTCAGTAGACAACCCAACACTAACTCGATTCTTCGCCATCCACTTCCTTCTACCATTCATCATCGCAGGCCTCACGCTAGTACACCTAACCCTACTACACGAAACAGGATCCAACAACCCCCTAGGCATCCCCTCAGACTGCGACAAAATCCCCTTCCACCCCTACTACTCAGTAAAAGACATTCTAGGATTCGCACTAATATTAATCCTTCTAGCCACCCTAGCCCTATTCTCCCCAAACCTCCTAGGAGACCCAGAAAACTTTACACCAGCCAATCCACTAGCCACACCACCCCACATCAAACCCGAATGATACTTCCTATTTGCCTACGCCATCCTACGATCAATCCCCAACAAACTAGGAGGAGTACTAGCCCTAGCCGCCTCTGTCCTAGTACTATTCCTCATACCACTCCTACACACCTCCNAACTACGCTCAATAACATTTCGTCCCCTCTCACAAATCCTATTCTGAACTCTAGTAGCCNACCTACTAATCCTAACTTGAGTAGGAAGC
>Xanthomixis_zosterops_KT313912_UADBA_30966_CYTB
TAGGCATCTGCTTAATCACACAAATCGTCACAGGACTTCTGCTAGCCATACACTACACAGCAGACACCTCCCTAGCCTTTGCCTCAGTCGCCCACACATGTCGAAACGTCCAATTCGGCTGACTCATCCGCAATCTACATGCAAACGGAGCCTCCCTCTTTTTCATCTGCATCTACTTCCATATTGGCCGAGGATTCTACTACGGATCATACCTAAACAAAGAGACCTGAAACGTAGGAGTCCTGCTTCTCCTGGCACTCATAGCAACTGCTTTCGTAGGATACGTTCTACCTTGAGGCCAAATATCATTCTGAGGGGCTACAGTAATCACAAACCTATTCTCAGCAATCCCATACATTGGCCAAACACTAGTAGAATGAGCATGAGGAGGCTTCTCAGTAGACAACCCAACACTAACTCGATTCTTCGCCATCCACTTCCTTCTACCATTCATCATCGCAGGCCTCACGCTAGTACACCTAACCCTACTACACGAAACAGGATCCAACAACCCCCTAGGCATCCCCTCAGACTGCGACAAAATCCCCTTCCACCCCTACTACTCAGTAAAAGACATTCTAGGATTCGCACTAATATTAATCCTTCTAGCCACCCTAGCCCTATTCTCCCCAAACCTCCTAGGAGACCCAGAAAACTTTACACCAGCCAATCCACTAGCCACACCACCCCACATCAAACCCGAATGATACTTCCTATTTGCCTACGCCATCCTACGATCAATCCCCAACAAACTAGGAGGAGTACTAGCCCTAGCCGCCTCTGTCCTAGTACTATTCCTCATACCACTCCTACACACCTCCAAACTACGCTCAATAACATTTCGTCCCCTCTCACAAATCCTATTCTGAACCCTAGTAGCCAACCTACTAATCCTAACTTGAGTAGGAAGC
>Xanthomixis_zosterops_KT313913_UADBA_31305_CYTB
TAGGCATCTGCTTAATCACACAAATCGTCACAGGACTTCTGCTAGCCATACACTACACAGCAGACACCTCCCTAGCCTTTGCCTCAGTCGCCCACACATGTCGAAACGTCCAATTCGGCTGACTCATCCGCAATCTACATGCAAACGGAGCCTCCCTCTTTTTCATCTGCATCTACTTCCATATTGGCCGAGGATTCTACTACGGATCATACCTAAACAAAGAGACCTGAAACGTAGGAGTCCTGCTTCTCCTGGCACTCATAGCAACTGCTTTCGTAGGATACGTTCTACCTTGAGGCCAAATATCATTCTGAGGGGCTACAGTAATCACAAACCTATTCTCAGCAATCCCATACATTGGCCAAACACTAGTAGAATGAGCATGAGGAGGCTTCTCAGTAGACAACCCAACACTAACTCGATTCTTCGCCATCCACTTCCTTCTACCATTCATCATCGCAGGCCTCACACTAGTACACCTAACCCTACTACACGAAACAGGATCCAACAACCCCCTAGGCATCCCCTCAGACTGCGACAAAATCCCCTTCCACCCCTACTACTCAGTAAAAGACATTCTAGGATTCGCACTAATATTAATCCTTCTAGCCACCCTAGCCCTATTCTCCCCAAACCTCCTAGGAGACCCAGAAAACTTTACACCAGCCAATCCACTAGCCACACCACCCCACATCAAACCCGAATGATACTTCCTATTTGCCTACGCCATCCTACGATCAATCCCCAACAAACTAGGAGGAGTACTAGCCCTAGCCGCCTCTGTCCTAGTACTATTCCTCATACCACTCCTACACACCTCCNAACTACGCTCAATAACATTTCGTCCCCTCTCACAAATCCTATTCTGAACCCTAGTAGCCAACCTACTAATCCTAACTTGAGTAGGAAGC
>Xanthomixis_zosterops_KT313914_UADBA_31307_CYTB
TAGGCATCTGNTTAATCACACAAATCGTCACAGGACNTCTGCTAGCCATACACNACACAGCAGACACCTCNCTAGCCTTTGCCTCAGTCGCCCACACATGTCGAAACGTCCAATTCGGCTGACTCATCCGCAATCTACATGCAAACGGAGCCTCCCTCTTTTTCATCTGCATCTACTTCCATATTGGCCGAGGATTCTACTACGGATCATACCTAAACAAAGAGACCTGAAACGTAGGAGTCCTGCTTCTCCTGGCACTCATAGCAACTGCTTTCGTAGGATACGTTCTACCTTGAGGCCAAATATCATTCTGAGGGGCTACAGTAATCACAAACCTATTCTCAGCAATCCCATACATTGGCCAAACACTAGTAGAATGAGCATGAGGAGGCTTCTCAGTAGACAACCCAACACTAACTCGATTCTTCGCCATCCACTTCCTTCTACCATTCATCATCGCAGGCCTCACACTAGTACACCTAACCCTACTACACGAAACAGGATCCAACAACCCCCTAGGCATCCCCTCAGACTGCGACAAAATCCCCTTCCACCCCTACTACTCAGTAAAAGACATTCTAGGATTCGCACTAATATTAATCCTTCTAGCCACCCTAGCCCTATTCTCCCCAAACCTCCTAGGAGACCCAGAAAACTTTACACCAGCCAATCCACTAGCCACACCACCCCACATCAAACCCGAATGATACTTCCTATTTGCCTACGCCATCCTACGATCAATCCCCAACAAACTAGGAGGAGTACTAGCCCTAGCCGCCTCTGTCCTAGTACTATTCCTCATACCACTCCTACACACCTCCNAACTACGCTCAATAACATTTCGTCCCCTCTCACAAATCCTATTCTGAACCCTAGTAGCCAACCTACTAATCCTAACTTGAGTAGGAAGC
>Xanthomixis_zosterops_KT313915_UADBA_31308_CYTB
TAGGCATCTGCCTAATCACACAAATCATTACAGGACTTCTGCTAGCCATACACTACACAGCAGACACCTCCCTAGCCTTCGCCTCAGTTGCTCACACATGCCGAAACGTCCAATTCGGCTGACTCATCCGCAACCTCCACGCAAACGGAGCTTCACTCTTCTTCATCTGTATCTACTTCCACATCGGCCGCGGATTCTACTACGGATCATACCTAAACAAAGAGACCTGAAACGTAGGAGTCCTGCTCCTCCTAGCACTCATAGCAACTGCTTTCGTAGGATACGTCCTTCCTTGAGGCCAAATATCATTCTGAGGGGCTACAGTAATTACTAACCTATTCTCAGCAATTCCATACATTGGCCAAACATTAGTAGAATGAGCATGAGGAGGCTTCTCAGTAGACAACCCAACATTAACTCGATTCTTCGCCATCCACTTCCTGCTACCATTCATCATCGCAGGTCTCACACTAGTACACCTAACCCTACTACACGAAACAGGATCTAACAACCCCCTAGGCATTCCATCAGACTGCGACAAAATCCCCTTCCACCCTTACTACTCAGTAAAAGACATCCTAGGATTCGCGCTAATACTGATCCTTCTAGCCTCTCTAGCCCTATTCTCTCCAAACCTCTTAGGAGACCCAGAAAATTTTACACCAGCCAACCCATTAGCCACACCACCCCACATCAAACCCGAATGATACTTCCTATTTGCCTACGCCATCCTACGATCAATCCCCAACAAACTGGGAGGAGTACTAGCCCTGGCCGCCTCAGTCCTAGTACTGTTCCTTATACCACTCCTACATACCTCCAAACTACGCTCAATAACATTCCGTCCCCTCTCACAGATCCTATTCTGAACCCTAGTAGCCAATCTACTAATCCTGACTTGAGTGGGAAGC
>Xanthomixis_zosterops_KT313916_UADBA_31312_CYTB
TAGGCATCTGCTTAATCACACAAATCGTCACAGGACTTCTGCTAGCCATACACTACACAGCAGACACCTCCCTAGCCTTTGCCTCAGTCGCCCACACATGTCGAAACGTCCAATTCGGCTGACTCATCCGCAATCTACATGCAAACGGAGCCTCCCTCTTTTTCATCTGCATCTACTTCCATATTGGCCGAGGATTCTACTACGGATCATACCTAAACAAAGAGACCTGAAACGTAGGAGTCCTGCTTCTCCTGGCACTCATAGCAACTGCTTTCGTAGGATACGTTCTACCTTGAGGCCAAATATCATTCTGAGGGGCTACAGTAATCACAAACCTATTCTCAGCAATCCCATACATTGGCCAAACACTAGTAGAATGAGCATGAGGAGGCTTCTCAGTAGACAACCCAACACTAACTCGATTCTTCGCCATCCACTTCCTTCTACCATTCATCATCGCAGGCCTCACGCTAGTACACCTAACCCTACTACACGAAACAGGATCCAACAACCCCCTAGGCATCCCCTCAGACTGCGACAAAATCCCCTTCCACCCCTACTACTCAGTAAAAGACATTCTAGGATTCGCACTAATATTAATCCTTCTAGCCACCCTAGCCCTATTCTCCCCAAACCTCCTAGGAGACCCAGAAAACTTTACACCAGCCAATCCACTAGCCACACCACCCCACATCAAACCCGAATGATACTTCCTATTTGCCTACGCCATCCTACGATCAATCCCCAACAAACTAGGAGGAGTACTAGCCCTAGCCGCCTCTGTCCTAGTACTATTCCTCATACCACTCCTACACACCTCCAAACTACGCTCAATAACATTTCGTCCCCTCTCACAAATCCTATTCTGAACCCTAGTAGCCAACCTACTAATCCTAACTTGAGTAGGAAGC
>Xanthomixis_zosterops_KT313917_UADBA_47215_CYTB
TAGGCATCTGCCTAATCACACAAATCATCACAGGACTTCTGCTAGCCATACACTACACAGCAGACACCTCCCTAGCCTTTGCCTCAGTTGCTCACACATGCCGAAACGTCCAATTCGGCTGACTCATCCGTAACCTACATGCAAATGGAGCTTCCCTCTTTTTCATTTGCATCTACTTCCACATTGGCCGCGGATTCTACTACGGATCGTACCTAAACAAAGAAACCTGAAACGTAGGAGTCCTACTCCTCCTAGCACTCATAGCAACTGCCTTCGTAGGATACGTCCTACCCTGAGGTCAAATATCATTCTGAGGAGCTACAGTAATCACAAACCTATTCTCAGCAATCCCATACATTGGCCAAACATTAGTAGAATGAGCATGAGGAGGATTCTCAGTAGACAACCCTACACTAACCCGATTCTTCGCCATCCACTTCCTACTACCATTCATTATCGCAGGCCTCACACTAGTACACCTAACCCTACTACATGAAACAGGATCCAACAACCCCCTAGGCATCCCATCAGACTGTGACAAAATTCCCTTCCACCCTTACTACTCAGTAAAAGACATTCTAGGATTCGCACTTATACTAATCCTTCTAGCCACCCTAGCCCTATTCTCCCCAAACCTCCTAGGAGACCCAGAGAACTTTACACCAGCCAATCCCCTAGCCACACCACCCCACATCAAACCCGAATGATACTTCCTATTCGCTTACGCCATCCTACGATCAATCCCCAACAAACTAGGAGGAGTACTAGCCCTAGCCGCCTCAGTCCTAGTACTATTCCTTATACCACTCCTACACACCTCTAAACTACGCTCAATAACATTCCGCCCCCTATCACAAATCCTATTCTGAACCCTAGTAGCCAACCTACTAATCCTAACTTGAGTAGGAAGC
>Xanthomixis_zosterops_KT313918_UADBA_47216_CYTB
TAGGCATCTGCCTAATCACACAAATCATCACAGGACTTCTGCTAGCCATACACTACACAGCAGACACCTCCCTAGCCTTTGCCTCAGTTGCTCACACATGCCGAAACGTACAATTCGGCTGACTCATCCGTAACCTACATGCAAACGGAGCTTCCCTCTTTTTCATTTGCATCTACTTCCACATTGGCCGCGGATTCTACTACGGATCGTACCTAAACAAAGAAACCTGAAACGTAGGAGTCCTACTCCTCCTAGCACTCATAGCAACTGCCTTCGTAGGATACGTCCTACCCTGAGGTCAAATATCATTCTGAGGAGCTACAGTAATCACAAACCTATTCTCAGCAATCCCATACATTGGCCAAACATTAGTAGAATGAGCATGAGGAGGATTCTCAGTAGACAACCCTACACTAACCCGATTCTTCGCCATCCACTTCCTACTACCATTCATTATCGCAGGCCTCACACTAGTACACCTAACCCTACTACATGAAACAGGATCCAACAACCCCCTAGGCATCCCATCAGACTGTGACAAAATTCCCTTCCACCCTTACTACTCAGTAAAAGACATTCTAGGATTCGCACTTATACTAATCCTTCTAGCCACCCTAGCCCTATTCTCCCCAAACCTCCTAGGAGACCCAGAGAACTTTACACCAGCCAATCCCCTAGCCACACCACCCCACATCAAACCCGAATGATACTTCCTATTCGCTTACGCCATCCTACGATCAATCCCCAACAAACTAGGAGGAGTACTAGCCCTAGCCGCCTCAGTCCTAGTACTATTCCTTATACCACTCCTACACACCTCTAAACTACGCTCAATAACATTCCGCCCCCTATCACAAATCCTATTCTGAACCCTAGTAGCCAACCTACTAATCCTAACTTGAGTAGGAAGC
>Xanthomixis_zosterops_KT313919_UADBA_47217_CYTB
TAGGCATCTGCCTAATCACACAAATCATCACAGGACTTCTGCTAGCCATACACTACACAGCAGACACCTCCCTAGCCTTTGCCTCAGTTGCTCACACATGCCGAAACGTCCAATTCGGCTGACTCATCCGTAACCTACATGCAAATGGAGCTTCCCTCTTTTTCATTTGCATCTACTTCCACATTGGCCGCGGATTCTACTACGGATCGTACCTAAACAAAGAAACCTGAAACGTAGGAGTCCTACTCCTCCTAGCACTCATAGCAACTGCCTTCGTAGGATACGTCCTACCCTGAGGTCAAATATCATTCTGAGGAGCTACAGTAATCACAAACCTATTCTCAGCAATCCCATACATTGGCCAAACATTAGTAGAATGAGCATGAGGAGGATTCTCAGTAGACAACCCTACACTAACCCGATTCTTCGCCATCCACTTCCTACTACCATTCATTATCGCAGGCCTCACACTAGTACACCTAACCCTACTACATGAAACAGGATCCAACAACCCCCTAGGCATCCCATCAGACTGTGACAAAATTCCCTTCCACCCTTACTACTCAGTAAAAGACATTCTAGGATTCGCACTTATACTAATCCTTCTAGCCACCCTAGCCCTATTCTCCCCAAACCTCCTAGGAGACCCAGAGAACTTTACACCAGCCAATCCCCTAGCCACACCACCCCACATCAAACCCGAATGATACTTCCTATTCGCTTACGCCATCCTACGATCAATCCCCAACAAACTAGGAGGAGTACTAGCCCTAGCCGCCTCAGTCCTAGTACTATTCCTTATACCACTCCTACACACCTCTAAACTACGCTCAATAACATTCCGCCCCCTATCACAAATCCTATTCTGAACCCTAGTAGCCAACCTACTAATCCTAACTTGAGTAGGAAGC
>Xanthomixis_zosterops_KT313920_UADBA_47218_CYTB
TAGGCATCTGCCTAATCACACAAATCGTCACAGGACTTCTGCTAGCCATACACTACACAGCAGACACCTCCCTAGCCTTTGCCTCAGTCGCCCACACATGTCGAAACGTCCAATTCGGCTGACTCATCCGCAATCTACATGCAAACGGAGCTTCCCTCTTTTTCATCTGCATCTACTTCCATATTGGCCGAGGATTCTACTACGGATCATACCTAAACAAAGAGACCTGAAACGTAGGAGTCCTGCTTCTCCTGGCACTCATAGCAACTGCTTTCGTAGGATACGTTCTACCTTGAGGCCAAATATCATTCTGAGGGGCTACAGTAATCACAAACCTATTCTCAGCAATCCCATACATTGGCCAAACACTAGTAGAATGAGCATGAGGAGGCTTCTCAGTAGACAACCCAACACTAACTCGATTCTTCGCCATCCACTTCCTTCTACCATTCATCATCGCAGGCCTCACGCTAGTACACCTAACCCTACTACACGAAACAGGATCCAACAACCCCCTAGGCATCCCCTCAGACTGCGACAAAATCCCCTTCCACCCCTACTACTCAGTAAAAGACATTCTAGGATTCGCACTAATATTAATCCTTCTAGCCACCCTAGCCCTATTCTCCCCAAACCTCCTAGGAGACCCAGAAAACTTTACACCAGCCAATCCACTAGCCACACCACCCCACATCAAACCCGAATGATACTTCCTATTTGCCTACGCCATCCTACGATCAATCCCCAACAAACTAGGAGGAGTACTAGCCCTAGCCGCCTCTGTCCTAGTACTATTCCTCATACCACTCCTACACACCTCCAAACTACGCTCAATAACATTTCGTCCCCTCTCACAAATCCTATTCTGAACTCTAGTAGCCAACCTACTAATCCTAACTTGAGTAGGAAGC
>Xanthomixis_zosterops_KT313921_UADBA_47220_CYTB
TAGGCATCTGCCTAATCACACAAATCATTACAGGACTTCTGCTAGCCATACACTACACAGCAGACACCTCCCTAGCCTTCGCCTCAGTTGCCCACACATGCCGAAATGTCCAATTCGGCTGACTCATCCGCAACCTGCACGCAAACGGAGCTTCCCTCTTCTTCATCTGTATCTACTTTCACATCGGCCGCGGATTCTACTACGGATCATACCTAAACAAAGAAACCTGAAACGTAGGAGTCCTACTCCTCCTAGCACTCATAGCAACTGCTTTCGTAGGATACGTCCTTCCTTGAGGACAAATATCATTCTGAGGGGCTACAGTAATTACTAACCTATTCTCAGCAATCCCATACATTGGCCAAACATTAGTAGAATGAGCATGAGGCGGCTTCTCAGTAGATAACCCAACACTAACTCGATTCTTCGCCATCCACTTCCTGCTACCATTCATCATCGCAGGCCTCACACTAGTACACCTAACCCTACTACACGAAACAGGATCCAACAACCCCCTAGGCATTCCATCAGACTGTGACAAAATCCCCTTCCACCCTTACTACTCAGTGAAAGACATCCTAGGATTCGCACTAATACTAATCCTTCTAGCCTCCCTAGCCCTATTCTCCCCAAATCTCCTAGGAGACCCAGAAAATTTTACACCAGCCAATCCACTAGCCACACCACCCCATATCAAACCCGAATGATACTTCCTATTTGCCTACGCCATCCTACGATCAATCCCCAACAAACTGGGAGGAGTACTAGCCCTAGCCGCCTCAGTCCTAGTACTATTCCTTATACCACTCCTACACACCTCCAAACTACGCTCAATAACATTCCGTCCCCTCTCACAGATCCTATTCTGAACCCTAGTAGCCAACCTGCTAATCCTGACTTGAGTAGGAAGC
>Xanthomixis_zosterops_KT313922_UADBA_47221_CYTB
TAGGCATCTGCCTAATCACACAAATCATTACAGGACTTCTGCTAGCCATACACTACACAGCAGACACCTCCCTAGCCTTCGCCTCAGTTGCCCACACGTGCCGAAATGTCCAATTCGGCTGACTCATCCGCAACCTGCACGCAAACGGAGCTTCCCTCTTCTTCATCTGTATCTACTTTCACATCGGCCGCGGATTCTACTACGGATCATACCTAAACAAAGAAACCTGAAACGTAGGAGTCCTACTCCTCCTAGCACTCATAGCAACTGCTTTCGTAGGATACGTCCTTCCTTGAGGCCAAATATCATTCTGAGGGGCTACAGTAATTACTAACCTATTCTCAGCAATCCCATACATTGGCCAAACATTAGTAGAATGAGCATGAGGCGGCTTCTCAGTAGATAACCCAACACTAACTCGATTCTTCGCCATCCACTTCCTGCTACCATTCATCATCGCAGGCCTCACACTAGTACACCTAACCCTACTACACGAAACAGGATCCAACAACCCCCTAGGCATTCCATCAGACTGTGACAAAATCCCCTTCCACCCTTACTACTCAGTGAAAGACATCCTAGGATTCGCACTAATACTAATCCTTCTAGCCTCCCTAGCCCTATTCTCCCCAAATCTCCTAGGAGACCCAGAAAATTTTACACCAGCCAATCCACTAGCCACACCACCCCATATCAAACCCGAATGATACTTCCTATTTGCCTACGCCATCCTACGATCAATCCCCAACAAACTGGGAGGAGTACTAGCCCTAGCCGCCTCAGTCCTAGTACTATTCCTTATACCACTCCTACACACCTCCAAACTACGCTCAATAACATTCCGTCCCCTCTCACAGATCCTATTCTGAACCCTAGTAGCCAACCTACTAATCCTGACTTGAGTAGGAAGC
>Xanthomixis_zosterops_KT313923_UADBA_47222_CYTB
TAGGCATCTGCCTAATCACACAAATCATTACAGGACTTCTGCTAGCCATACACTACACAGCAGACACCTCCCTAGCCTTCGCCTCAGTTGCTCACACATGCCGAAACGTCCAATTCGGCTGACTCATCCGCAACCTCCACGCAAACGGAGCTTCACTCTTCTTCATCTGTATCTACTTCCACATCGGCCGCGGATTCTACTACGGATCATACCTAAACAAAGAAACCTGAAACGTAGGAGTCCTGCTCCTCCTAGCACTCATAGCAACTGCTTTCGTAGGATACGTCCTTCCTTGAGGCCAAATATCATTCTGAGGGGCTACAGTAATTACTAACCTATTCTCAGCAATTCCATACATTGGCCAAACATTAGTAGAATGAGCATGAGGAGGCTTCTCAGTAGACAACCCAACATTAACTCGATTCTTCGCCATCCACTTCCTGCTACCATTCATCATCGCAGGTCTCACACTAGTACACCTAACCCTACTACACGAAACAGGATCTAACAACCCCCTAGGCATTCCATCAGACTGCGACAAAATCCCCTTCCACCCTTACTACTCAGTAAAAGACATCCTAGGATTCGCGCTAATACTGATCCTTCTAGCCTCTCTAGCCCTATTCTCTCCAAACCTCTTAGGAGACCCAGAAAATTTTACACCAGCCAACCCATTAGCCACACCACCCCACATCAAACCCGAATGATACTTCCTATTTGCCTACGCCATCCTACGATCAATCCCCAACAAACTGGGAGGAGTACTAGCCCTGGCCGCCTCAGTCCTAGTACTGTTCCTTATACCACTCCTACATACCTCCAAACTACGCTCAATAACATTCCGTCCCCTCTCACAGATCCTATTCTGAACCCTAGTAGCCAATCTACTAATCCTGACTTGAGTGGGAAGC
>Xanthomixis_zosterops_KT313924_UADBA_47223_CYTB
TAGGCATCTGCCTAATCACACAAATCATTACAGGACTTCTGCTAGCCATACACTACACAGCAGACACCTCCCTAGCCTTCGCCTCAGTTGCCCACACATGCCGAAATGTCCAATTCGGCTGACTCATCCGCAACCTGCACGCAAACGGAGCTTCCCTCTTCTTCATCTGTATCTACTTTCACATCGGCCGCGGATTCTACTACGGATCATACCTAAACAAAGAAACCTGAAACGTAGGAGTCCTACTCCTCCTAGCACTCATAGCAACTGCTTTCGTAGGATACGTCCTTCCTTGAGGCCAAATATCATTCTGAGGGGCTACAGTAATTACTAACCTATTCTCAGCAATCCCATACATTGGCCAAACGTTAGTAGAATGAGCATGAGGTGGCTTCTCAGTAGATAACCCAACACTAACTCGATTCTTCGCCATCCACTTCCTGCTACCATTCATCATCGCAGGTCTCACACTAGTACACCTAACCCTACTACACGAAACAGGATCCAACAACCCCCTAGGCATTCCATCAGACTGTGACAAAATCCCCTTCCACCCTTACTACTCAGTGAAAGACATCCTAGGATTCGCACTAATACTGATCCTTCTAGCCTCCCTAGCCCTATTCTCCCCAAATCTCCTAGGAGACCCAGAAAATTTCACACCAGCCAATCCACTAGCCACACCACCCCATATCAAACCCGAATGATACTTCCTATTTGCCTACGCCATCCTACGATCAATCCCCAACAAACTGGGAGGAGTACTAGCCCTAGCCGCCTCAGTCCTAGTACTATTCCTTATACCACTCCTACACACCTCCAAACTACGCTCAATAACATTCCGTCCCCTCTCACAGATCCTATTCTGAACCCTAGTAGCCAACCTGCTAATCCTGACTTGAGTAGGAAGC
>Xanthomixis_zosterops_KT313925_UADBA_47720_CYTB
TAGGCATCTGCTTAATCACACAAATCGTCACAGGACTTCTGCTAGCCATACACTACACAGCAGACACCTCCCTAGCCTTTGCCTCAGTCGCCCACACATGTCGAAACGTCCAATTCGGCTGACTCATCCGCAATCTACATGCAAACGGAGCCTCCCTCTTTTTCATCTGCATCTACTTCCATATTGGCCGAGGATTCTACTACGGATCATACCTAAACAAAGAGACCTGAAACGTAGGAGTCCTGCTTCTCCTGGCACTCATAGCAACTGCTTTCGTAGGATACGTTCTACCTTGAGGCCAAATATCATTCTGAGGGGCTACAGTAATCACAAACCTATTCTCAGCAATCCCATACATTGGCCAAACACTAGTAGAATGAGCATGAGGAGGCTTCTCAGTAGACAACCCAACACTAACTCGATTCTTCGCCATCCACTTCCTTCTACCATTCATCATCGCAGGCCTCACGCTAGTACACCTAACCCTACTACACGAAACAGGATCCAACAACCCCCTAGGCATCCCCTCAGACTGCGACAAAATCCCCTTCCACCCCTACTACTCAGTAAAAGACATTCTAGGATTCGCACTAATATTAATCCTTCTAGCCACCCTAGCCCTATTCTCCCCAAACCTCCTAGGAGACCCAGAAAACTTTACACCAGCCAATCCACTAGCCACACCACCCCACATCAAACCCGAATGATACTTCCTATTTGCCTACGCCATCCTACGATCAATCCCCAACAAACTAGGAGGAGTACTAGCCCTAGCCGCCTCTGTCCTAGTACTATTCCTCATACCACTCCTACACACCTCCAAACTACGCTCAATAACATTTCGTCCCCTCTCACAAATCCTATTCTGAACCCTAGTAGCCAACCTACTAATCCTAACTTGAGTAGGAAGC
>Xanthomixis_zosterops_KT313926_UADBA_47721_CYTB
TAGGCATCTGCCTAATCACACAAATCGTCACAGGACTTCTGCTAGCCATACACTACACAGCAGACACCTCCCTAGCCTTTGCCTCAGTCGCCCACACATGTCGAAACGTCCAATTCGGCTGACTCATCCGCAATCTACATGCAAACGGAGCCTCCCTCTTTTTCATCTGCATCTACTTCCATATTGGCCGAGGATTCTACTACGGATCATACCTAAACAAAGAGACCTGAAACGTAGGAGTCCTGCTTCTCCTAGCACTCATAGCAACTGCTTTCGTAGGATACGTTCTACCTTGAGGCCAAATATCATTCTGAGGGGCTACAGTAATCACAAACCTATTCTCAGCAATCCCATACATTGGCCAAACACTAGTAGAATGAGCATGAGGAGGCTTCTCAGTAGACAACCCAACACTAACTCGATTCTTCGCCATCCACTTCCTTCTACCATTCATCATCGCAGGCCTCACGCTAGTACACCTAACCCTACTACACGAAACAGGATCCAACAACCCCCTAGGCATCCCCTCAGACTGCGACAAAATCCCCTTCCACCCCTACTACTCAGTAAAAGACATTCTAGGATTCGCACTAATATTAATCCTTCTAGCCACCCTAGCCCTATTCTCCCCAAACCTCCTAGGAGACCCAGAAAACTTTACACCAGCCAATCCACTAGCCACACCACCCCACATCAAACCCGAATGATACTTCCTATTTGCCTACGCCATCCTACGATCAATCCCCAACAAACTAGGAGGAGTACTAGCCCTAGCCGCCTCTGTCCTAGTACTATTCCTCATACCACTCCTACACACCTCCAAACTACGCTCAATAACATTTCGTCCCCTCTCACAAATCCTATTCTGAACCCTAGTAGCCAACCTACTAATCCTAACTTGAGTAGGAAGC
>Xanthomixis_zosterops_KT313927_UADBA_MJR121_CYTB
TAGGCATCTGCCTAATCACACAAATCGTCACAGGACTTCTGCTAGCCATACACTACACAGCAGACACCTCCCTAGCCTTTGCCTCAGTCGCCCACACATGTCGAAACGTCCAATTCGGCTGACTCATCCGCAATCTACATGCAAACGGAGCTTCCCTCTTTTTCATCTGCATCTACTTCCATATTGGCCGAGGATTCTACTACGGATCATACCTAAACAAAGAGACCTGAAACGTAGGAGTCCTGCTTCTCCTGGCACTCATAGCAACTGCTTTCGTAGGATACGTTCTACCTTGAGGCCAAATATCATTCTGAGGGGCTACAGTAATCACAAACCTATTCTCAGCAATCCCATACATTGGCCAAACACTAGTAGAATGAGCATGAGGAGGCTTCTCAGTAGACAACCCAACACTAACTCGATTCTTCGCCATCCACTTCCTTCTACCATTCATCATCGCAGGCCTCACGCTAGTACACCTAACCCTACTACACGAAACAGGATCCAACAACCCCCTAGGCATCCCCTCAGACTGCGACAAAATCCCCTTCCACCCCTACTACTCAGTAAAAGACATTCTAGGATTCGCACTAATATTAATCCTTCTAGCCACCCTAGCCCTATTCTCCCCAAACCTCCTAGGAGACCCAGAAAACTTTACACCAGCCAATCCACTAGCCACACCACCCCACATCAAACCCGAATGATACTTCCTATTTGCCTACGCCATCCTACGATCAATCCCCAACAAACTAGGAGGAGTACTAGCCCTAGCCGCCTCTGTCCTAGTACTATTCCTCATACCACTCCTACACACCTCCAAACTACGCTCAATAACATTTCGTCCCCTCTCACAAATCCTATTCTGAACTCTAGTAGCCAACCTACTAATCCTAACTTGAGTAGGAAGC
>Xanthomixis_zosterops_KT313928_UADBA_MJR122_CYTB
TAGGCATCTGCNTAATCACACAAATCGTCACAGGACTTCTGCTAGCCATACACTACACAGCAGACACCTCCCTAGCCTTTGCCTCAGTCGCCCACACATGTCGAAACGTCCAATTCGGCTGACTCATCCGCAATCTACATGCAAACGGAGCCTCCCTCTTTTTCATCTGCATCTACTTCCATATTGGCCGAGGATTCTACTACGGATCATACCTAAACAAAGAGACCTGAAACGTAGGAGTCCTGCTTCTCCTGGCACTCATAGCAACTGCTTTCGTAGGATACGTTCTACCTTGAGGCCAAATATCATTCTGAGGGGCTACAGTAATCACAAACCTATTCTCAGCAATCCCATACATTGGCCAAACACTAGTAGAATGAGCATGAGGAGGCTTCTCAGTAGACAACCCAACACTAACTCGATTCTTCGCCATCCACTTCCTTCTACCATTCATCATCGCAGGCCTCACGCTAGTACACCTAACCCTACTACACGAAACAGGATCCAACAACCCCCTAGGCATCCCCTCAGACTGCGACAAAATCCCCTTCCACCCCTACTACTCAGTAAAAGACATTCTAGGATTCGCACTAATATTAATCCTTCTAGCCACCCTAGCCCTATTCTCCCCAAACCTCCTAGGAGACCCAGAAAACTTTACACCAGCCAATCCACTAGCCACACCACCCCACATCAAACCCGAATGATACTTCCTATTTGCCTACGCCATCCTACGATCAATCCCCAACAAACTAGGAGGAGTACTAGCCCTAGCCGCCTCTGTCCTAGTACTATTCCTCATACCACTCCTACACACCTCCAAACTACGCTCAATAACATTTCGTCCCCTCTCACAAATCCTATTCTGAACCCTAGTNGCCAACCTACTAATCCTAACTTGAGTAGGAAGC
>Xanthomixis_zosterops_KT313929_UADBA_MJR126_CYTB
TAGGCATCTGCTTAATCACACAAATCGTCACAGGACTTCTGCTAGCCATACACTACACAGCAGACACCTCCCTAGCCTTTGCCTCAGTCGCCCACACATGTCGAAACGTCCAATTCGGCTGACTCATCCGCAATCTACATGCAAACGGAGCCTCCCTCTTTTTCATCTGCATCTACTTCCATATTGGCCGAGGATTCTACTACGGATCATACCTAAACAAAGAGACCTGAAACGTAGGAGTCCTGCTTCTCCTGGCACTCATAGCAACTGCTTTCGTAGGATACGTTCTACCTTGAGGCCAAATATCATTCTGAGGGGCTACAGTAATCACAAACCTGTTCTCAGCAATCCCATACATTGGCCAAACACTAGTAGAATGAGCATGAGGAGGCTTCTCAGTAGACAACCCAACACTAACTCGATTCTTCGCCATCCACTTCCTTCTACCATTCATCATCGCAGGCCTCACGCTAGTACACCTAACCCTACTACACGAAACAGGATCCAACAACCCCCTAGGCATCCCCTCAGACTGCGACAAAATCCCCTTCCACCCCTACTACTCAGTAAAAGACATTCTAGGATTCGCACTAATATTAATCCTTCTAGCCACCCTAGCCCTATTCTCCCCAAACCTCCTAGGAGACCCAGAAAACTTTACACCAGCCAATCCACTAGCCACACCACCCCACATCAAACCCGAATGATACTTCCTATTTGCCTACGCCATCCTACGATCAATCCCCAACAAACTAGGAGGAGTACTAGCCCTAGCCGCCTCTGTCCTAGTACTATTCCTCATACCACTCCTACACACCTCCAAACTACGCTCAATAACATTTCGTCCCCTCTCACAAATCCTATTCTGAACCCTAGTAGCCAACCTACTAATCCTAACTTGAGTAGGAAGC
>Xanthomixis_zosterops_KT313930_UADBA_MJR127_CYTB
TAGGCATCTGCTTAATCACACAAATCGTCACAGGACTTCTGCTAGCCATACACTACACAGCAGACACCTCCCTAGCCTTTGCCTCAGTCGCCCACACATGTCGAAACGTCCAATTCGGCTGACTCATCCGCAATCTACATGCAAACGGAGCCTCCCTCTTTTTCATCTGCATCTACTTCCATATTGGCCGAGGATTCTACTACGGATCATACCTAAACAAAGAGACCTGAAACGTAGGAGTCCTGCTTCTCCTGGCACTCATAGCAACTGCTTTCGTAGGATACGTTCTACCTTGAGGCCAAATATCATTCTGAGGGGCTACAGTAATCACAAACCTATTCTCAGCAATCCCATACATTGGCCAAACACTAGTAGAATGAGCATGAGGAGGCTTCTCAGTAGACAACCCAACACTAACTCGATTCTTCGCCATCCACTTCCTTCTACCATTCATCATCGCAGGCCTCACGCTAGTACACCTAACCCTACTACACGAAACAGGATCCAACAACCCCCTAGGCATCCCCTCAGACTGCGACAAAATCCCCTTCCACCCCTACTACTCAGTAAAAGACATTCTAGGATTCGCACTAATATTAATCCTTCTAGCCACCCTAGCCCTATTCTCCCCAAACCTCCTAGGAGACCCAGAAAACTTTACACCAGCCAATCCACTAGCCACACCACCCCACATCAAACCCGAATGATACTTCCTATTTGCCTACGCCATCCTACGATCAATCCCCAACAAACTAGGAGGAGTACTAGCCCTAGCCGCCTCTGTCCTAGTACTATTCCTCATACCACTCCTACACACCTCCAAACTACGCTCAATAACATTTCGTCCCCTCTCACAAATCCTATTCTGAACCCTAGTAGCCAACCTACTAATCCTAACTTGAGTAGGAAGC
>Xanthomixis_zosterops_KT313931_UADBA_MJR133_CYTB
TAGGCATCTGCTTAATCACACAAATCGTCACAGGACTTCTGCTAGCCATACACTACACAGCAGACACCTCCCTAGCCTTTGCCTCAGTCGCCCACACATGTCGAAACGTCCAATTCGGCTGACTCATCCGCAATCTACATGCAAACGGAGCCTCCCTCTTTTTCATCTGCATCTACTTCCATATTGGCCGAGGATTCTACTACGGATCATACCTAAACAAAGAGACCTGAAACGTAGGAGTCCTGCTTCTCCTGGCACTCATAGCAACTGCTTTCGTAGGATACGTTCTACCTTGAGGCCAAATATCATTCTGAGGGGCTACAGTAATCACAAACCTATTCTCAGCAATCCCATACATTGGCCAAACACTAGTAGAATGAGCATGAGGAGGCTTCTCAGTAGACAACCCAACACTAACTCGATTCTTCGCCATCCACTTCCTTCTACCATTCATCATCGCAGGCCTCACGCTAGTACACCTAACCCTACTACACGAAACAGGATCCAACAACCCCCTAGGCATCCCCTCAGACTGCGACAAAATCCCCTTCCACCCCTACTACTCAGTAAAAGACATTCTAGGATTCGCACTAATATTAATCCTTCTAGCCACCCTAGCCCTATTCTCCCCAAACCTCCTAGGAGACCCAGAAAACTTTACACCAGCCAATCCACTAGCCACACCACCCCACATCAAACCCGAATGATACTTCCTATTTGCCTACGCCATCCTACGATCAATCCCCAACAAACTAGGAGGAGTACTAGCCCTAGCCGCCTCTGTCCTAGTACTATTCCTCATACCACTCCTACACACCTCCAAACTACGCTCAATAACATTTCGTCCCCTCTCACAAATCCTATTCTGAACCCTAGTAGCCAACCTACTAATCCTAACTTGAGTNGGAAGC
>Xanthomixis_zosterops_KT313932_UADBA_MJR135_CYTB
TAGGCATCTGCTTAATCACACAAATCGTCACAGGACTTCTGCTAGCCATACACTACACAGCAGACACCTCCCTAGCCTTTGCCTCAGTCGCCCACACATGTCGAAACGTCCAATTCGGCTGACTCATCCGCAATCTACATGCAAACGGAGCCTCCCTCTTTTTCATCTGCATCTACTTCCATATTGGCCGAGGATTCTACTACGGATCATACCTAAACAAAGAGACCTGAAACGTAGGAGTCCTGCTTCTCCTGGCACTCATAGCAACTGCTTTCGTAGGATACGTTCTACCCTGAGGCCAAATATCATTCTGAGGGGCTACAGTAATCACAAACCTATTCTCAGCAATCCCATACATTGGCCAAACACTAGTAGAATGAGCATGAGGAGGCTTCTCAGTAGACAACCCAACACTAACTCGATTCTTCGCCATCCACTTCCTTCTACCATTCATCATCGCAGGCCTCACGCTAGTACACCTAACCCTACTACACGAAACAGGATCCAACAACCCCCTAGGCATCCCCTCAGACTGCGACAAAATCCCCTTCCACCCCTACTACTCAGTAAAAGACATTCTAGGATTCGCACTAATATTAATCCTTCTAGCCACCCTAGCCCTATTCTCCCCAAACCTCCTAGGAGACCCAGAAAACTTTACACCAGCCAATCCACTAGCCACACCACCCCACATCAAACCCGAATGATACTTCCTATTTGCCTACGCCATCCTACGATCAATCCCCAACAAACTAGGAGGAGTACTAGCCCTAGCCGCCTCTGTCCTAGTACTATTCCTCATACCACTCCTACACACCTCCAAACTACGCTCAATAACATTTCGTCCCCTCTCACAAATCCTATTCTGAACCCTAGTAGCCAACCTACTAATCCTAACTTGAGTAGGAAGC
>Xanthomixis_zosterops_KT313933_UADBA_MJR68_CYTB
TAGGCATCTGCCTAATCACACAAATCGTCACAGGACTTCTGCTAGCCATACACTACACAGCAGACACCTCCCTAGCCTTTGCCTCAGTCGCCCACACATGTCGAAACGTCCAATTCGGCTGACTCATCCGCAATCTACATGCAAACGGAGCTTCCCTCTTTTTCATCTGCATCTACTTCCATATTGGCCGAGGATTCTACTACGGATCATACCTAAACAAAGAGACCTGAAACGTAGGAGTCCTGCTTCTCCTGGCACTCATAGCAACTGCTTTCGTAGGATACGTTCTACCTTGAGGCCAAATATCATTCTGAGGGGCTACAGTAATCACAAACCTATTCTCAGCAATCCCATACATTGGCCAAACACTAGTAGAATGAGCATGAGGAGGCTTCTCAGTAGACAACCCAACACTAACTCGATTCTTCGCCATCCACTTCCTTCTACCATTCATCATCGCAGGCCTCACGCTAGTACACCTAACCCTACTACACGAAACAGGATCCAACAACCCCCTAGGCATCCCCTCAGACTGCGACAAAATCCCCTTCCACCCCTACTACTCAGTAAAAGACATTCTAGGATTCGCACTAATATTAATCCTTCTAGCCACCCTAGCCCTATTCTCCCCAAACCTCCTAGGAGACCCAGAAAACTTTACACCAGCCAATCCACTAGCCACACCACCCCACATCAAACCCGAATGATACTTCCTATTTGCCTACGCCATCCTACGATCAATCCCCAACAAACTAGGAGGAGTACTAGCCCTAGCCGCCTCTGTCCTAGTACTATTCCTCATACCACTCCTACACACCTCCAAACTACGCTCAATAACATTTCGTCCCCTCTCACAAATCCTATTCTGAACTCTAGTAGCCAACCTACTAATCCTAACTTGAGTAGGAAGC
>Xanthomixis_zosterops_KT313934_UADBA_MJR77_CYTB
TAGGCATCTGCCTAATCACACAAATCGTCACAGGACTTCTGCTAGCCATACACTACACAGCAGACACCTCCCTAGCCTTTGCCTCAGTCGCCCACACATGTCGAAACGTCCAATTCGGCTGACTCATCCGCAATCTACATGCAAACGGAGCTTCCCTCTTTTTCATCTGCATCTACTTCCATATTGGCCGAGGATTCTACTACGGATCATACCTAAACAAAGAGACCTGAAACGTAGGAGTCCTGCTTCTCCTGGCACTCATAGCAACTGCTTTCGTAGGATACGTTCTACCTTGAGGCCAAATATCATTCTGAGGGGCTACAGTAATCACAAACCTATTCTCAGCAATCCCATACATTGGCCAAACACTAGTAGAATGAGCATGAGGAGGCTTCTCAGTAGACAACCCAACACTAACCCGATTCTTCGCCATCCACTTCCTTCTACCATTCATCATCGCAGGCCTCACGCTAGTACACCTAACCCTACTACACGAAACAGGATCCAACAACCCCCTAGGCATCCCCTCAGACTGCGACAAAATCCCCTTCCACCCCTACTACTCAGTAAAAGACATTCTAGGATTCGCACTAATATTAATCCTTCTAGCCACCCTAGCCCTATTCTCCCCAAACCTCCTAGGAGACCCAGAAAACTTTACACCAGCCAATCCACTAGCCACACCACCCCACATCAAACCCGAATGATACTTCCTATTTGCCTACGCCATCCTACGATCAATCCCCAACAAACTAGGAGGAGTACTAGCCCTAGCCGCCTCTGTCCTAGTACTATTCCTCATACCACTCCTACACACCTCCAAACTACGCTCAATAACATTTCGTCCCCTCTCACAAATCCTATTCTGAACTCTAGTAGCCAACCTACTAATCCTAACTTGAGTAGGAAGC
>Xanthomixis_zosterops_KT313935_UADBA_MJR84_CYTB
TAGGCATCTGCCTAATCACACAAATCGTCACAGGACTTCTGCTAGCCATACACTACACAGCAGACACCTCCCTAGCCTTTGCCTCAGTCGCCCACACATGTCGAAACGTCCAATTCGGCTGACTCATCCGCAATCTACATGCAAACGGAGCTTCCCTCTTTTTCATCTGCATCTACTTCCATATTGGCCGAGGATTCTACTACGGATCATACCTAAACAAAGAGACCTGAAACGTAGGAGTCCTGCTTCTCCTGGCACTCATAGCAACTGCTTTCGTAGGATACGTTCTACCTTGAGGCCAAATATCATTCTGAGGGGCTACAGTAATCACAAACCTATTCTCAGCAATCCCATACATTGGCCAAACACTAGTAGAATGAGCATGAGGAGGCTTCTCAGTAGACAACCCAACACTAACCCGATTCTTCGCCATCCACTTCCTTCTACCATTCATCATCGCAGGCCTCACGCTAGTACACCTAACCCTACTACACGAAACAGGATCCAACAACCCCCTAGGCATCCCCTCAGACTGCGACAAAATCCCCTTCCACCCCTACTACTCAGTAAAAGACATTCTAGGATTCGCACTAATATTAATCCTTCTAGCCACCCTAGCCCTATTCTCCCCAAACCTCCTAGGAGACCCAGAAAACTTTACACCAGCCAATCCACTAGCCACACCACCCCACATCAAACCCGAATGATACTTCCTATTTGCCTACGCCATCCTACGATCAATCCCCAACAAACTAGGAGGAGTACTAGCCCTAGCCGCCTCTGTCCTAGTACTATTCCTCATACCACTCCTACACACCTCCAAACTACGCTCAATAACATTTCGTCCCCTCTCACAAATCCTATTCTGAACTCTAGTAGCCAACCTACTAATCCTAACTTGAGTAGGAAGC
>Xanthomixis_zosterops_KT313937_UADBA_SMG10703_CYTB
TAGGCATCNGCNTAATCACACAAATCATCACAGGACTTCTGCTAGCCATACACTACACAGCAGACACCTCCCTAGCCTTTGCCTCAGTTGCTCACACATGCCGAAACGTCCAATTCGGCTGACTCATCCGTAACCTACATGCAAACGGAGCTTCCCTCTTTTTCATTTGCATCTACTTCCACATTGGCCGCGGATTCTACTACGGATCGTACCTAAACAAAGAAACCTGAAACGTAGGAGTCCTACTCCTCCTAGCACTCATAGCAACTGCCTTCGTAGGATACGTCCTACCCTGAGGTCAGATATCATTCTGAGGAGCTACAGTAATCACAAACCTATTCTCAGCAATCCCATACATTGGCCAAACATTAGTAGAATGAGCATGAGGAGGATTCTCAGTAGACAACCCTACACTAACCCGATTCTTCGCCATCCACTTCCTACTACCATTCATTATCGCAGGCCTCACACTAGTACACCTAACCCTACTACATGAAACAGGATCCAACAACCCCCTAGGCATCCCATCAGACTGTGACAAAATTCCCTTCCACCCTTACTACTCAGTAAAAGACATTCTAGGATTCGCACTTATACTAATCCTTCTAGCCACCCTAGCCCTATTCTCCCCAAACCTCCTAGGAGACCCAGAGAACTTTACACCAGCCAATCCTCTAGCCACACCACCCCACATCAAACCCGAATGATACTTCCTATTCGCTTACGCCATCCTACGATCAATCCCCAACAAACTAGGAGGAGTACTAGCCCTAGCCGCCTCAGTCCTAGTACTATTCCTTATACCACTCCTACACACCTCTAAACTACGCTCAATAACATTCCGCCCCCTATCACAAATCCTATTCTGAACCCTAGTAGCCAACCTACTAATCCTAACTNGAGTAGGAAGC
>Xanthomixis_zosterops_KT313938_UADBA_SMG16187_CYTB
TAGGCATCTGCNTAATCACACAAATCATCACAGGANTTCTGCTAGCCATACACTACACAGCAGACACCTCCCTAGCCTTTGCCTCAGTTGCTCACACATGCCGAAACGTCCAATTCGGCTGACTCATCCGTAACCTACATGCAAACGGAGCTTCCCTCTTTTTCATCTGCATCTACTTCCACATTGGCCGCGGATTCTACTACGGATCATACCTAAACAAAGAAACCTGAAACGTAGGAGTCCTACTCCTCCTGGCACTCATAGCAACTGCCTTCGTAGGATACGTCCTACCCTGAGGTCAAATATCATTCTGAGGAGCTACAGTAATCACAAACCTATTCTCAGCAATCCCATACATTGGCCAAACACTAGTAGAATGAGCATGAGGAGGATTCTCAGTAGACAACCCTACACTAACCCGATTCTTCGCCATCCACTTCCTACTACCATTCATTATCGCAGGCCTCACACTAGTACACCTAACCCTACTGCATGAAACAGGATCTAACAACCCCCTAGGCATCCCATCAGACTGTGATAAAATTCCCTTCCACCCTTACTACTCAGTAAAAGACATTCTAGGATTCGCACTTATACTAATCCTTCTAGCCACCCTAGCCCTATTCTCCCCAAACCTCCTAGGAGACCCAGAGAACTTTACACCAGCCAATCCTCTAGCCACACCACCCCACATCAAACCCGAATGATACTTCCTATTCGCTTACGCCATCCTACGATCAATCCCCAACAAACTAGGAGGAGTACTAGCCCTAGCCGCCTCAGTCCTAGTACTATTCCTTATACCACTCCTACACACCTCTAAACTACGCTCAATAACATTCCGTCCCCTATCACAAATCCTATTCTGAACCCTAGTAGCCAACCTACTAATCCTAACTTGAGTAGGAAGC
>Xanthomixis_zosterops_KT313939_UADBA_SMG8608_CYTB
TAGGCATNTGNNNAATCACACAAATNGTCACANGACTTNTGCTAGCCATACACTACACAGCAGACACCTCCCTAGCCTTTGCCTCAGTCGCCCACACATGTCGAAACGTCCAATTCGGCTGACTCATCCGCAATCTACATGCAAACGGAGCCTCCCTCTTTTTCATCTGCATCTACTTCCATATTGGCCGAGGATTCTACTACGGATCATACCTAAACAAAGAGACCTGAAACGTAGGAGTCCTGCTTCTCCTGGCACTCATAGCAACTGCTTTCGTAGGATACGTTCTACCCTGAGGCCAAATATCATTCTGAGGGGCTACAGTAATCACAAACCTATTCTCAGCAATCCCATACATTGGCCAAACACTAGTAGAATGAGCATGAGGAGGCTTCTCAGTAGACAACCCAACACTAACTCGATTCTTCGCCATCCACTTCCTTCTACCATTCATCATCGCAGGCCTCACGCTAGTACACCTAACCCTACTACACGAAACAGGATCCAACAACCCCCTAGGCATCCCCTCAGACTGCGACAAAATCCCCTTCCACCCCTACTACTCAGTAAAAGACATTCTAGGATTCGCACTAATATTAATCCTTCTAGCCACCCTAGCCCTATTCTCCCCAAACCTCCTAGGAGACCCAGAAAACTTTACACCAGCCAATCCACTAGCCACACCACCCCACATCAAACCCGAATGATACTTCCTATTTGCCTACGCCATCCTACGATCAATCCCCAACAAACTAGGAGGAGTACTAGCCCTAGCCGCCTCTGTCCTAGTACTATTCCTCATACCACTCCTACACACCTCCAAACTACGCTCAATAACATTTCGTCCCCTCTCACAAATCCTATTCTGAACCCTAGTAGCCAACCTACTAATCCTAACTTGAGTAGGAAGC
>Xanthomixis_zosterops_KT313940_UADBA_TPG1562_CYTB
TAGGCATCTGCCNNATCACACAAATCGTCACAGGACTTCTGCTAGCCATACACTACACAGCAGACACCTCCCTAGCCTTTGCCTCAGTCGCCCACACGTGTCGAAACGTCCAATTCGGCTGACTCATCCGCAATCTACATGCAAACGGAGCTTCACTCTTTTTCATCTGCATCTACTTCCATATTGGCCGAGGATTCTACTACGGATCATACCTAAACAAAGAGACCTGAAACGTAGGAGTCCTGCTTCTCCTGGCACTCATAGCAACTGCTTTCGTAGGATACGTTCTACCTTGAGGCCAAATATCATTCTGAGGGGCTACAGTAATCACAAACCTATTCTCAGCAATCCCATACATTGGCCAAACACTAGTAGAATGAGCATGAGGAGGCTTCTCAGTAGACAACCCAACACTAACTCGATTCTTCGCCATCCACTTCCTTCTACCATTCATCATCGCAGGCCTCACGCTAGTACACCTAACCCTACTACACGAAACAGGATCCAACAACCCCCTAGGCATCCCCTCAGACTGCGACAAAATCCCCTTCCACCCCTACTACTCAGTAAAAGACATTCTAGGATTCGCACTAATATTAATCCTTCTAGCCACCCTAGCCCTATTCTCCCCAAACCTCCTAGGAGACCCAGAAAACTTTACACCAGCCAATCCACTAGCCACACCACCCCACATCAAACCCGAATGATACTTCCTATTTGCCTACGCCATCCTACGATCAATCCCCAACAAACTAGGAGGAGTACTAGCCCTAGCCGCCTCTGTCCTAGTACTATTCCTCATACCACTCCTACACACCTCCAAACTACGCTCAATAACATTTCGTCCCCTCTCACAAATCCTATTCTGAACTCTAGTAGCCAACCTACTAATCCTAACTTGAGTAGGAAGC
>Mentocrex_kioloides_HQ403668_FMNH_345622_CYTB
TCCTCCTAGGCATCTGCCTAATCACCCAGATCTCAACAGGCCTACTACTAGCCACCCACTACACTGCAGACACAACCATAGCATTTTCATCAGTCGCCCACACATGCCGAAACGTCCAATACGGTTGACTACTTCGCAACCTACATGCAAATGGTGCCTCATTCTTCTTCATCTGCATTTACCTCCACATCGGCCGAGGATTCTACTATGGCTCCTACCTTTACAAAGAAACCTGAAACACAGGAATCATCCTCCTACTCACCCTCATAGCTACAGCCTTCGTGGGTTACGTCCTACCATGAGGCCAAATATCATTTTGAGGTGCTACCGTCATTACCAACCTATTCTCAGCCATCCCCTATATCGGGCAAACCCTAGTGGAATGAGCCTGAGGGGGGTTCTCAGTAGACAACCCCACATTAACTCGCTTCTTTGCCCTGCACTTCCTTCTCCCATTCATAATCGCAGGAATTACCCTAATCCACCTAACTTTCCTCCACGAAACCGGCTCAAACAACCCACTAGGTATCTCATCAAACTGTGACAAAATCCCGTTCCACCCATACTATTCCCTAAAAGACACACTAGGCTTTGCACTCATAATCTTCTCATTAACAGCCCTAGCACTATTCTTCCCCAACCTCCTTGGCGACCCAGAAAACTTCACCCCAGCAAATCCTCTAACCACTCCACCCCACATTAAACCAGAATGATACTTCCTATTTGCATACGCCATCTTACGATCAATTCCAAACAAACTAGGCGGAGTATTAGCCCTCGCCGCCTCAGTCTTAGTACTATTCCTATTCCCCCTACTACACACATCAAAACAACGCACAATAACCTTCCGCCCAATCTCACAACTCCTATTCTGAACCCTAGCCGCTAACCTCCTCATCCTAACATGAATCGGCAGC
>Mentocrex_beankaensis_HQ403669_FMNH_431145_CYTB
TCCTCCTAGGCATCTGCCTAATCACCCAAATCTCAACAGGCCTACTACTAGCCACCCACTACACTGCAGACACAACCATAGCATTTTCATCAGTCGCCCACACATGCCGAAACGTCCAATACGGTTGACTACTTCGCAACCTACATGCAAACGGTGCCTCATTCTTCTTTATCTGCATTTACCTCCACATCGGCCGAGGATTCTACTATGGCTCCTACCTTTACAAAGAAACCTGAAACACAGGAATCATCCTCCTACTCACCCTCATAGCCACAGCCTTCGTGGGTTACGTCCTACCATGAGGCCAAATATCATTCTGAGGTGCTACCGTCATTACCAACCTATTCTCAGCCATCCCCTATATCGGGCAAACCCTAGTGGAATGAGCCTGAGGGGGGTTCTCAGTAGACAACCCCACATTAACTCGCTTCTTCGCCCTACACTTCCTTCTCCCATTCATAATCGCAGGAATTACCCTAATCCACCTAACCTTCCTCCACGAAACCGGCTCAAACAACCCACTAGGTATCTCATCAAACTGTGACAAAATCCCGTTCCACCCATACTATTCCCTAAAAGACACACTAGGCTTTGCACTCATAATCTTCTCATTAACAACCCTGGCACTATTCTCCCCCAACCTCCTTGGCGACCCAGAAAACTTCACCCCAGCAAATCCTCTAACTACTCCACCCCACATCAAACCAGAATGGTACTTCCTATTTGCATACGCCATCCTACGATCAATTCCAAACAAACTAGGTGGAGTGTTAGCCCTCGCCGCCTCAGTCTTAGTCCTATTCCTATTCCCCCTACTACACACATCAAAACAACGCACAATAACCTTCCGCCCAATCTCACAACTCCTATTCTGAACCCTAGCCGCTAACCTCCTCATCCTAACATGAATCGGCAGC
>Mentocrex_kioloides_HQ403670_UADBA_48178_CYTB
TCCTCCTAGGCATCTGCCTAATCACCCAGATCTCAACAGGCCTACTACTAGCCACCCACTACACTGCAGACACAACCATAGCATTTTCATCAGTCGCCCACACATGCCGAAACGTCCAATACGGCTGACTACTTCGCAACCTACATGCAAATGGTGCCTCATTCTTCTTCATCTGCATTTACCTCCACATCGGCCGAGGATTCTACTATGGCTCCTACCTTTACAAAGAAACCTGAAACACAGGAATCATCCTCCTACTCACCCTCATAGCCACAGCCTTCGTGGGTTACGTCCTACCATGAGGCCAAATATCATTTTGAGGTGCTACCGTCATTACCAACCTATTCTCAGCCATCCCCTATATCGGACAAACCCTAGTGGAATGAGCCTGAGGGGGGTTCTCAGTAGACAACCCCACATTAACTCGCTTCTTTGCCCTGCACTTCCTTCTCCCATTCATAATCGCAGGAATTACCCTAATCCACCTAACTTTCCTCCACGAAACCGGCTCAAACAACCCACTAGGTATCTCATCAAACTGTGACAAAATCCCGTTCCACCCATACTATTCCCTAAAAGACACACTAGGCTTTGCACTCATAATCTTCTCATTAACAGCCCTAGCACTATTCTTCCCCAACCTCCTTGGCGACCCAGAAAACTTCACCCCAGCAAATCCTCTAACCACTCCACCCCACATTAAACCAGAATGATACTTCCTATTTGCATACGCCATCTTACGATCAATTCCAAACAAACTAGGCGGAGTATTAGCCCTCGCCGCCTCAGTCTTAGTACTATTCCTATTCCCCCTACTACACACATCAAAACAACGCACAATAACCTTCCGCCCAATCTCACAACTCCTATTCTGAACCCTAGCCGCTAACCTCCTCATCCTAACATGAATCGGCAGC
>Mentocrex_beankaensis_HQ403671_UADBA_48179_CYTB
TCCTCCTAGGCATCTGCCTAATCACCCAAATCTCAACAGGCCTACTACTAGCCACCCACTACACTGCAGACACAACCATAGCATTTTCATCAGTCGCCCACACATGCCGAAACGTCCAATACGGTTGACTACTTCGCAACCTACATGCAAACGGTGCCTCATTCTTCTTTATCTGCATTTACCTCCACATCGGCCGAGGATTCTACTATGGCTCCTACCTTTACAAAGAAACCTGAAACACAGGAATCATCCTCCTACTCACCCTCATAGCCACAGCCTTCGTGGGTTACGTCCTACCATGAGGCCAAATATCATTCTGAGGTGCTACCGTCATTACCAACCTATTCTCAGCCCTCCCCTATATCGGGCAAACCCTAGTGGAATGAGCCTGAGGGGGGTTCTCAGTAGACAACCCCACATTAACTCGCTTCTTCGCCCTACACTTCCTTCTCCCATTCATAATCGCAGGAATTACCCTAATCCACCTAACCTTCCTCCACGAAACCGGCTCAAACAACCCACTAGGTATCTCATCAAACTGTGACAAAATCCCGTTCCACCCATACTATTCCCTAAAAGACACACTAGGCTTTGCACTCATAATCTTCTCATTAACAACCCTGGCACTATTCTCCCCCAACCTCCTTGGCGACCCAGAAAACTTCACCCCAGCAAATCCTCTAACTACTCCACCCCACATCAAACCAGAATGGTACTTCCTATTTGCATACGCCATCCTACGATCAATTCCAAACAAACTAGGTGGAGTGTTAGCCCTCGCCGCCTCAGTCTTAGTCCTATTCCTATTCCCCCTACTACACACATCAAAACAACGCACAATAACCTTCCGCCCAATCTCACAACTCCTATTCTGAACCCTAGCCGCTAACCTCCTCATCCTAACATGAATCGGCAGC
>Nesoenas_picturatus_MH307533_L595__CYTB
ACCCCCTCAAACATCTCCGCCTGATGAAACTTTGGATCCCTACTAGGTATCTGCCTACTAACTCAGATCCTAACCGGCTTACTACTCGCCGCACACTACACTGCAGACACTACCCTAGCCTTCTCATCTGTTGCACATACCTGCCGAAACGTACAGTACGGCTGACTAATCCGAAACCTCCACGCAAATGGAGCCTCATTTTTCTTCATCTGCATCTACTTCCACATCGGACGAGGACTCTACTATGGCTCTTACCTATACAAAGAAACCTGAAACACAGGAGTTATCCTCCTACTAACCCTCATAGCCACAGCCTTCGTAGGATATGTTCTACCCTGAGGACAAATGTCGTTTTGAGGAGCTACAGTTATCACCAACCTATTCTCAGCTGTCCCCTACATCGGCCAAACCCTTGTCGAATGAGCCTGAGGCGGATTCTCAGTAGACAACCCCACATTAACACGATTCTTCACCCTCCACTTCCTCCTTCCGTTCTTAATTGCAGGCCTCACTATCGTCCACCTCACCTTCTTGCACGAATCGGGCTCAAACAACCCACTGGGCATCTCCTCCAACTGCGATAAAATTCCATTCCACCCCTACTTCTTAAAAGACATCCTCGGCTTCATGCTAATATTTCTTCCCCTAATAACTCTAGCCCTATTTTCACCAAACCTCTTAGGAGACCCAGAAAATTTTACACCAGCTAACCCATTAGTCACACCACCCCATATTAAACCAGAATGGTACTTTTTATTCGCATATGCTATCCTCCGCTCCATCCCCAACAAACTAGGCGGAGTCCTGGCCCTAGCCGCCTCAGTATTAATCCTGTTCCTCACCCCCCTCCTTCACAAATCCAAACAACGCACAATAATCTTCCGCCCCCTCTCTCAACTCCTATTTTGAATTCTAGTCACCAACCTCCTCATCCTGACATGAGTGGGGAGCCAACCCGTAGAGCACCCGTTCATCA
>Nesoenas_picturatus_MH307535_L598__CYTB
CTGCCTACTAACTCAGATCCTAACCGGCTTACTACTCGCCGCACACTACACTGCAGACACTACCCTAGCCTTCTCATCTGTTGCACATACCTGCCGAAACGTACAGTACGGCTGACTAATCCGAAACCTCCACGCAAATGGAGCCTCATTTTTCTTCATCTGCATCTACTTCCACATCGGACGAGGACTCTACTATGGCTCTTACCTATACAAAGAAACCTGAAACACAGGAGTTATCCTCCTACTAACCCTCATAGCCACAGCCTTCGTAGGATATGTTCTACCCTGAGGACAAATGTCGTTTTGAGGAGCTACAGTTATCACCAACCTATTCTCAGCTGTCCCCTACATCGGCCAAACCCTTGTCGAATGAGCCTGAGGCGGATTCTCAGTAGACAACCCCACATTAACACGATTCTTCACCCTCCACTTCCTCCTTCCGTTCTTAATTGCAGGCCTCACTATCGTCCACCTCACCTTCTTGCACGAATCGGGCTCAAACAACCCACTGGGCATCTCCTCCAACTGCGATAAAATTCCATTCCACCCCTACTTCTTAAAAGACATCCTCGGCTTCATGCTAATATTTCTTCCCCTAATAACTCTAGCCCTATTTTCACCAAACCTCTTAGGAGACCCAGAAAATTTTACACCAGCTAACCCATTAGTCACACCACCCCATATTAAACCAGAATGGTACTTTTTATTCGCATATGCTATCCTCCGCTCCATCCCCAACAAACTAGGCGGAGTCCTGGCCCTAGCCGCCTCAGTATTAATCCTGTTCCTCACCCCCCTCCTTCACAAATCCAAACAACGCACAATAATCTTCCGCCCCCTCTCTCAACTCCTATTTTGAATTCTAGTCACCAACCTCCTCATCCTGACATGAGTGGGGAGCCAACCCGTAGAGCACCCGTTCATTATCATTGGCCAACTAGCCTCCCTCACCTACTTCATCATCCTCCTCGTCCTCTTCCCTGCTA
>Nesoenas_picturatus_MH307531_L593__CYTB
TCTGCCTACTAACTCAGATCCTAACCGGCTTACTACTCGCCGCACACTACACTGCAGACACTACCCTAGCCTTCTCATCTGTTGCACATACCTGCCGAAACGTACAGTACGGCTGACTAATCCGAAACCTCCACGCAAATGGAGCCTCATTTTTCTTCATCTGCATCTACTTCCACATCGGACGAGGACTCTACTATGGCTCTTACCTATACAAAGAAACCTGAAACACAGGAGTTATCCTCCTACTAACCCTCATAGCCACAGCCTTCGTAGGATATGTTCTACCCTGAGGACAAATGTCGTTTTGAGGAGCTACAGTTATCACCAACCTATTCTCAGCTGTCCCCTACATCGGCCAAACCCTTGTCGAATGAGCCTGAGGCGGATTCTCAGTAGACAACCCCACATTAACACGATTCTTCACCCTCCACTTCCTCCTTCCGTTCTTAATTGCAGGCCTCACTATCGTCCACCTCACCTTCTTGCACGAATCGGGCTCAAACAACCCACTGGGCATCTCCTCCAACTGCGATAAAATTCCATTCCACCCCTACTTCTTAAAAGACATCCTCGGCTTCATGCTAATATTTCTTCCCCTAATAACTCTAGCCCTATTTTCACCAAACCTCTTAGGAGACCCAGAAAATTTTACACCAGCTAACCCATTAGTCACACCACCCCATATTAAACCAGAATGGTACTTTTTATTCGCATATGCTATCCTCCGCTCCATCCCCAACAAACTAGGCGGAGTCCTGGCCCTAGCCGCCTCAGTATTAATCCTGTTCCTCACCCCCCTCCTTCACAAATCCAANCAACGCACAATAATCTTCCGCCCCCTCTCTCAACTCCTATTTTGAATTCTAGTCACCAACCTCCTCATCCTGACATGAGTGGGGAGCCAACCCGTAGAGCACCCGTTCATTATCATTGGCCAACTAGCCTCCCTCACCTACTTCATCATCCTCCTCGTCCTCTTCCCTGCTA
>Nesoenas_picturatus_MH307537_L615A__CYTB
TGATGAAACTTCGGGTCCCTACTGGGCGTCTGCTTAATTACCCAAATTGTCACAGGCCTCCTCCTAGCCATGCATTACACAGCAGACACTTCCCTGGCCTTCTCCTCCGTAGTCCACGTATGCCGAGACGTACAATTTGGCTGACTCATCCGCAACCTCCATGCAAACGGAGCTTCCTTCTTCTTCATTTGCATCTACCTTCACATCGGCCGAGGACTATACTACGGCTCATACCTGAACAAAGAAACCTGAAACACAGGAGTTATCCTCCTACTAACCCTCATAGCCACAGCCTTCGTAGGATATGTTCTACCCTGAGGACAAATGTCGTTTTGAGGAGCTACAGTWATCACCAACCTATTCTCAGCTGTCCCCTACATCGGCCAAACCCTTGTCGAATGAGCCTGAGGCGGATTCTCAGTAGACAACCCCACATTAACACGATTCTTCACCCTCCACTTCCTCCTTCCGTTCTTAATTGCAGGCCTCACTATCGTCCACCTCACCTTCTTGCACGAATCGGGCTCAAACAACCCACTGGGCATCTCCTCCAACTGCGATAAAATTCCATTTCACCCCTACTTCTTAAAAGACATCCTCGGCTTCATGCTAATATTTCTTCCCCTAATAACTCTAGCCCTATTTTCACCAAACCTCCTAGGAGACCCAGAAAATTTTACACCAGCTAACCCATTAGTCACACCACCCCATATTAAACCAGAATGGTACTTTTTATTCGCATATGCTATCCTCCGCTCCATCCCCAACAAACTAGGCGGAGTCCTGGCCCTAGCCGCCTCAGTATTAATCCTGTTCCTCACCCCCCTCCTTCACAAATCCAAACAACGCACAATAANCTTCCGCCCCCTCTCTCAACTCCTATTTTGAATTCTAGTCACCAACCTCCTCATCCTGACATGAGTAGGCAGCCAACCCGTAGAGCACCCGTTCATTATCATTGGCCAACTAGCCTCCCTCACCTACTTC
>Nesoenas_picturatus_MH307534_L597__CYTB
TATCTGCCTACTAACTCAGATCCTAACCGGCTTACTACTCGCCGCACACTACACTGCAGACACTACCCTAGCCTTCTCATCTGTTGCACATACCTGCCGAAACGTACAGTACGGCTGACTAATCCGAAACCTCCACGCAAATGGAGCCTCATTTTTCTTCATCTGCATCTACTTCCACATCGGACGAGGACTCTACTATGGCTCTTACCTATACAAAGAAACCTGAAACACAGGAGTTATCCTCCTACTAACCCTCATAGCCACAGCCTTCGTAGGATATGTTCTACCCTGAGGACAAATGTCGTTTTGAGGAGCTACAGTTATCACCAACCTATTCTCAGCTGTCCCCTACATCGGCCAAACCCTTGTCGAATGAGCCTGAGGCGGATTCTCAGTAGACAACCCCACATTAACACGATTCTTCACCCTCCACTTCCTCCTTCCGTTCTTAATTGCAGGCCTCACTATCGTCCACCTCACCTTCTTGCACGAATCGGGCTCAAACAACCCACTGGGCATCTCCTCCAACTGCGATAAAATTCCATTCCACCCCTACTTCTTAAAAGACATCCTCGGCTTCATGCTAATATTTCTTCCCCTAATAACTCTAGCCCTATTTTCACCAAACCTCTTAGGAGACCCAGAAAATTTTACACCAGCTAACCCATTAGTCACACCACCCCATATTAAACCAGAATGGTACTTTTTATTCGCATATGCTATCCTCCGCTCCATCCCCAACAAACTAGGCGGAGTCCTGGCCCTAGCCGCCTCAGTATTAATCCTGTTCCTCACCCCCCTCCTTCACAAATCCAAACAACGCACAATAATCTTCCGCCCCCTCTCTCAACTCCTATTTTGAATTCTAGTCACCAACCTCCTCATCCTGACATGAGTGGGGAGCCAACCCGTAGAGCACCCGTTCATTATCATTGGCCAACTAGCCTCCCTCACCTACTTCATCATCCTCCTCGTCCTCTTCCCTGCTA
>Nesoenas_picturatus_MH307532_L594__CYTB
GGTATCTGCCTACTAACTCAGATCCTAACCGGCTTACTACTCGCCGCACACTACACTGCAGACACTACCCTAGCCTTCTCATCTGTTGCACATACCTGCCGAAACGTACAGTACGGCTGACTAATCCGAAACCTCCACGCAAATGGAGCCTCATTTTTCTTCATCTGCATCTACTTCCACATCGGACGAGGACTCTACTATGGCTCTTACCTATACAAAGAAACCTGAAACACAGGAGTTATCCTCCTACTAACCCTCATAGCCACAGCCTTCGTAGGATATGTTCTACCCTGAGGACAAATGTCGTTTTGAGGAGCTACAGTTATCACCAACCTATTCTCAGCTGTCCCCTACATCGGCCAAACCCTTGTCGAATGAGCCTGAGGCGGATTCTCAGTAGACAACCCCACATTAACACGATTCTTCACCCTCCACTTCCTCCTTCCGTTCTTAATTGCAGGCCTCACTATCGTCCACCTCACCTTCTTGCACGAATCGGGCTCAAACAACCCACTGGGCATCTCCTCCAACTGCGATAAAATTCCATTCCACCCCTACTTCTTAAAAGACATCCTCGGCTTCATGCTAATATTTCTTCCCCTAATAACTCTAGCCCTATTTTCACCAAACCTCTTAGGAGACCCAGAAAATTTTACACCAGCTAACCCATTAGTCACACCACCCCATATTAAACCAGAATGGTACTTTTTATTCGCATATGCTATCCTCCGCTCCATCCCCAACAAACTAGGCGGAGTCCTGGCCCTAGCCGCCTCAGTATTAATCCTGTTCCTCACCCCCCTCCTTCACAAATCCAAACAACGCACAATAATCTTCCGCCCCCTCTCTCAACTCCTATTTTGAATTCTAGTCACCAACCTCCTCATCCTGACATGAGTGGGGAGCCAACCCGTAGAGCACCCGTTCATTATCATTGGCCAACTAGCCTCCCTCACCTACTTCATCATCCTCCTCGTCCTCTTCCCTGCTA
>Nesoenas_picturatus_MH307529_L591__CYTB
AGGTATCTGCCTACTAACTCAGATCCTAACCGGCTTACTACTCGCCGCACACTACACTGCAGACACTACCCTAGCCTTCTCATCTGTTGCACATACCTGCCGAAACGTACAGTACGGCTGACTAATCCGAAACCTCCACGCAAATGGAGCCTCATTTTTCTTCATCTGCATCTACTTCCACATCGGACGAGGACTCTACTATGGCTCTTACCTATACAAAGAAACCTGAAACACAGGAGTTATCCTCCTACTAACCCTCATAGCCACAGCCTTCGTAGGATATGTTCTACCCTGAGGACAAATGTCGTTTTGAGGAGCTACAGTTATCACCAACCTATTCTCAGCTGTCCCCTACATCGGCCAAACCCTTGTCGAATGAGCCTGAGGCGGATTCTCAGTAGACAACCCCACATTAACACGATTCTTCACCCTCCACTTCCTCCTTCCGTTCTTAATTGCAGGCCTCACTATCGTCCACCTCACCTTCTTGCACGAATCGGGCTCAAACAACCCACTGGGCATCTCCTCCAACTGCGATAAAATTCCATTCCACCCCTACTTCTTAAAAGACATCCTCGGCTTCATGCTAATATTTCTTCCCCTAATAACTCTAGCCCTATTTTCACCAAACCTCTTAGGAGACCCAGAAAATTTTACACCAGCTAACCCATTAGTCACACCACCCCATATTAAACCAGAATGGTACTTTTTATTCGCATATGCTATCCTCCGCTCCATCCCCAACAAACTAGGCGGAGTCCTGGCCCTAGCCGCCTCAGTATTAATCCTGTTCCTCACCCCCCTCCTTCACAAATCCAAACAACGCACAATAATCTTCCGCCCCCTCTCTCAACTCCTATTTTGAATTCTAGTCACCAACCTCCTCATCCTGACATGAGTGGGGAGCCAACCCGTAGAGCACCCGTTCATTATCATTGGCCAACTAGCCTCCCTCACCTACTTCATCATCCTCCTCGTCCTCTTCCCTGCTA
>Nesoenas_picturatus_MH307530_L592__CYTB
CTAGGTATCTGCCTACTAACTCAGATCCTAACCGGCTTACTACTCGCCGCACACTACACTGCAGACACTACCCTAGCCTTCTCATCTGTTGCACATACCTGCCGAAACGTACAGTACGGCTGACTAATCCGAAACCTCCACGCAAATGGAGCCTCATTTTTCTTCATCTGCATCTACTTCCACATCGGACGAGGACTCTACTATGGCTCTTACCTATACAAAGAAACCTGAAACACAGGAGTTATCCTCCTACTAACCCTCATAGCCACAGCCTTCGTAGGATATGTTCTACCCTGAGGACAAATGTCGTTTTGAGGAGCTACAGTTATCACCAACCTATTCTCAGCTGTCCCCTACATCGGCCAAACCCTTGTCGAATGAGCCTGAGGCGGATTCTCAGTAGACAACCCCACATTAACACGATTCTTCACCCTCCACTTCCTCCTTCCGTTCTTAATTGCAGGCCTCACTATCGTCCACCTCACCTTCTTGCACGAATCGGGCTCAAACAACCCACTGGGCATCTCCTCCAACTGCGATAAAATTCCATTCCACCCCTACTTCTTAAAAGACATCCTCGGCTTCATGCTAATATTTCTTCCCCTAATAACTCTAGCCCTATTTTCACCAAACCTCTTAGGAGACCCAGAAAATTTTACACCAGCTAACCCATTAGTCACACCACCCCATATTAAACCAGAATGGTACTTTTTATTCGCATATGCTATCCTCCGCTCCATCCCCAACAAACTAGGCGGAGTCCTGGCCCTAGCCKCCTCAGTATTAATCCTGTTCCTCACCCCCCTCCTTCACAAATCCAAACAACGCACAATAATCTTCCGCCCCCTCTCTCAACTCCTATTTTGAATTCTAGTCACCAACCTTCTCATCCTGACATGAGTGGGGAGCCAACCCGTAGAGCACCCGTTCATTATCATTGGCCAACTAGCCTCCCTCACCTACTTCATCATCCTCCTCGTCCTCTTCCCTGCTA
>Nesoenas_picturatus_MH307536_L600__CYTB
CTAGGTATCTGCCTACTAACTCAGATCCTAACCGGCTTACTACTCGCCGCACACTACACTGCAGACACTACCCTAGCCTTCTCATCTGTTGCACATACCTGCCGAAACGTACAGTACGGCTGACTAATCCGAAACCTCCACGCAAATGGAGCCTCATTTTTCTTCATCTGCATCTACTTCCACATCGGACGAGGACTCTACTATGGCTCTTACCTATACAAAGAAACCTGAAACACAGGAGTTATCCTCCTACTAACCCTCATAGCCACAGCCTTCGTAGGATATGTTCTACCCTGAGGACAAATGTCGTTTTGAGGAGCTACAGTTATCACCAACCTATTCTCAGCTGTCCCCTACATCGGCCAAACCCTTGTCGAATGAGCCTGAGGCGGATTCTCAGTAGACAACCCCACATTAACACGATTCTTCACCCTCCACTTCCTCCTTCCGTTCTTAATTGCAGGCCTCACTATCGTCCACCTCACCTTCTTGCACGAATCGGGCTCAAACAACCCACTGGGCATCTCCTCCAACTGCGATAAAATTCCATTCCACCCCTACTTCTTAAAAGACATCCTCGGCTTCATGCTAATATTTCTTCCCCTAATAACTCTAGCCCTATTTTCACCAAACCTCTTAGGAGACCCAGAAAATTTTACACCAGCTAACCCATTAGTCACACCACCCCATATTAAACCAGAATGGTACTTTTTATTCGCATATGCTATCCTCCGCTCCATCCCCAACAAACTAGGCGGAGTCCTGGCCCTAGCCGCCTCAGTATTAATCCTGTTCCTCACCCCCCTCCTTCACAAATCCAAACAACGCACAATAATCTTCCGCCCCCTCTCTCAACTCCTATTTTGAATTCTAGTCACCAACCTCCTCATCCTGACATGAGTGGGGAGCCAACCCGTAGAGCACCCGTTCATTATCATTGGCCAACTAGCCTCCCTCACCTACTTCATCATCCTCCTCGTCCTCTTCCCTGCTA
>Nesoenas_picturatus_MH307538_L616A__CYTB
TGATGAAACTTCGGATCCCTACTGGGNNTCTGCTTAATTACNCAAATTGTCACAGGCCTCCTNCTAGCCATGCATTACACAGCAGACACTTCCCTGGCCTTCTCCTCCGTAGTCCACGTATGCCGAGACGTACAATTTGGCTGACTCATCCGCAACCTCCATGCAAACGGAGCTTCCTTCTTCTTCATTTGCATCTACCTYCACATCGGNCGAGGACTATACTAYGGCTCTTACCTRTACAAAGAAACCTGAAACACAGGAGTNATCCTCCTACTAACCCTCATAGCCACAGCCTTCGTAGGATATGTTCTACCCTGAGGACAAATGTCGTTTTGAGGAGCTACAGTTATCACCAACCTATTCTCAGCTGTCCCCTACATCGGCCAAACCCTTGTCGAATGAGCCTGAGGCGGATTCTCAGTAGACAACCCTACATTAACACGATTCTTCACCCTCCACTTCCTCCTTCCGTTCTTAATTGCAGGCCTCACTATCGTCCACCTCACCTTCTTGCACGAATCGGGCTCAAACAACCCACTGGGCATCTCCTCCAACTGCGATAAAATTCCATTCCACCCCTACTTCTTAAAAGACATCCTCGGCTTCATGCTAATATTTCTTCCCCTAATAACTCTAGCCCTATTTTCACCAAACCTCCTAGGAGACCCAGAAAANNNNNNNNNNNNTAACCCATTAGTCACACCACCCCATATTAAACCAGAATGGTACTTTTTATTCGCATATGCAATCCTCCGCTCCATCCCCAACAAACTAGGCGGAGTCCTGGCCCTAGCCGCCTCAGTATTAATCCTGTTCCTCACCCCCCTCCTTCACAAATCCAAACAACGCACAATAATCTTCCGCCCCCTCTCTCAACTCCTATTTTGAATTCTAGTCACCAACCTCCTCATCCTGACATGAGTGGGGAGCCAACCCGTAGAGCACCCGTTCATTATCATTGGCCAACTAGCCTCCCTCACCTACTTCATCATCCTCCTCGTCCTCTTCCCTGCTA
>Oena_capensis_KT023376_FMNH_352791_CYTB
TGCCTACTAACCCAAATCCTAACAGGCCTCCTATTAGCCGCCCATTATACCGCAGACACAACCCTTGCCTTCTCCTCCGTTGCTCACACATGCCGAAACGTACAATACGGCTGACTGATCCGCAACCTACACGCAAACGGAGCCTCATTCTTCTTCATCTGCATCTACCTGCACATCGGACGCGGACTATATTACGGGTCCTATCTCTATAAAGAAACTTGAAACACAGGAGTTATCCTCCTACTAACCCTAATAGCAACCGCCTTCGTGGGCTATGTCCTACCTTGAGGGCAAATATCTTTCTGGGGGGCTACAGTTATTACCAACCTATTCTCTGCAGTCCCTTACATCGGCCAAACTCTCGTCGAGTGAGCCTGAGGTGGATTTTCAGTAGACAACCCCACACTAACACGATTTTTCACCCTCCACTTCCTCCTCCCCTTCATAATTGCAGGACTCACCATTATTCACCTCACATTCTTACATGAATCAGGCTCAAACAACCCCTTAGGTATCTCCTCCAATTGCGACAAAATTCCATTTCATCCCTACTTCTCCCTAAAAGACATCCTCGGCTTCATACTAATACTACTCCCTCTAATAACCCTAGCCCTATTCTCCCCCAACCTTCTAGGAGACCCAGAAAATTTTACCCCTGCAAACCCACTAGTTACACCCCCTCATATTAAACCAGAATGGTATTTCCTATTCGCATACGCAATCCTCCGCTCCATCCCCAATAAACTAGGAGGTGTACTAGCCCTCGCTGCCTCCGTACTAGTTCTGTTCCTCAGCCCTCTACTTCACAAATCCAAACAACGAACAATAACCTTCCGCCCTTTATCTCAATTCCTATTCTGAACACTAGTCGCCAACCTACTCATCCTAACATGAGTTGGAAGCCAACCCGTAGAACACCCATTCATTATCATCGGCCAACTAGCCTCCATCGCCTACTTTACTACCCTCCTAATTCTCTTTCCCACTATCGGAGCCTTAGAAAATAAACTTCTCAACTAC
>Xanthomixis_apperti_HQ706181_FMNH_427370_CYTB
GGATCACTCCTAGGCATCTGCCTAATCACACAAATCGTCACAGGACTTCTGCTAGCCATACACTACACAGCAGACACCTCCCTAGCCTTTGCCTCAGTCGCCCACACATGTCGAAACGTCCAATTCGGCTGACTCATCCGCAATCTACATGCAAACGGAGCTTCCCTCTTTTTCATCTGCATCTACTTCCATATTGGCCGAGGATTCTACTACGGATCATACCTAAACAAAGAGACCTGAAACGTAGGAGTCCTGCTTCTCCTGGCACTCATAGCAACTGCTTTCGTAGGATACGTTCTACCTTGAGGCCAAATATCATTCTGAGGGGCTACAGTAATCACAAACCTATTCTCAGCAATCCCATACATTGGCCAAACACTAGTAGAATGAGCATGAGGAGGCTTCTCAGTAGACAACCCAACACTAACCCGATTCTTCGCCATCCACTTCCTTCTACCATTCATCATCGCAGGCCTCACGCTAGTACACCTAACCCTACTACACGAAACAGGATCCAACAACCCCCTAGGCATCCCCTCAGACTGCGACAAAATCCCCTTCCACCCCTACTACTCAGTAAAAGACATTCTAGGATTCGCACTAATATTAATCCTTCTAGCCACCCTAGCCCTATTCTCCCCAAACCTCCTAGGAGACCCAGAAAACTTTACACCAGCCAATCCACTAGCCACACCACCCCACATCAAACCCGAATGATACTTCCTATTTGCCTACGCCATCCTACGATCAATCCCCAACAAACTAGGAGGAGTACTAGCCCTAGCCGCCTCTGTCCTAGTACTATTCCTCATACCACTCCTACACACCTCCAAACTACGCTCAATAACATTTCGTCCCCTCTCACAAATCCTATTCTGAACTCTAGTAGCCAACCTACTAATCCTAACTTGAGTAGGAAGCCAACCAGTCGAACACCCATTCATCATCATCGGACAACTAGCTTCACTCTCTTACTTCACAATCATCCTAATCCTCTTCCCCCTTGTATCCATCCTAGAAAACAA
>Crossleyia_xanthophrys_HQ706177_FMNH_393280_CYTB
GGATCCTTACTAGGCATCTGCCTAATCACACAAATCATTACAGGGCTTCTGCTAGCCATACACTACACAGCAGATACCGCCCTAGCCTTCAACTCAGTCGCCCACATATGCCGAAACGTCCAATTCGGCTGATTAATCCGCAGCCTACACGCTAACGGAGCCTCATTTTTCTTCATCTGCATCTACTTCCATATCGGCCGAGGATTCTATTACGGATCATACCTGAACAAAGAGACCTGAAACGTAGGAGTCCTACTCCTCCTAGCACTAATAGCAACAGCTTTCGTAGGATATGTCCTACCATGAGGCCAAATATCATTCTGAGGTGCTACAGTAATCACAAACCTATTCTCAGCAATCCCGTACATCGGCCAAACACTAGTAGAATGAGCATGAGGAGGCTTTTCAGTAGACAACCCAACACTAACCCGATTCTTCGCCATTCACTTCCTTCTCCCATTTATCATTGCAGGACTCACACTAGTACACCTCACCCTACTACACGAAACAGGATCCAACAACCCCCTAGGTATTCCCTCGGACTGCGACAAAATCCCATTCCACCCATATTACTCTGTAAAAGACATTCTAGGATTCGCACTAATAATCATCCTCCTAGTCACCCTAACCCTATTCTCCCCTAACCTGCTAGGAGACCCAGAAAACTTCACACCAGCCAACCCTCTAGCCACACCCCCACATATCAAACCTGAGTGATACTTCCTATTTGCCTACGCCATCCTCCGATCCATCCCAAACAAACTAGGAGGAGTCCTAGCCCTAGCCGCCTCAGTACTAGTCCTATTCCTAATCCCATTCCTCCACACCTCAAAACTACGCTCAATAACCTTCCGTCCCATTTCACAAATCCTATTCTGGGCCCTAGTTGCCAATCTACTAATCCTAACCTGAGTAGGCAGCCAACCAGTTGAACACCCATTCATCATCATTGGACAACTGGCCTCATTTACCTACTTCACAATCATTTTAATCCTCTTCCCCCTCGCATCCATCCTAGAGAACAAA
>Atelornis_crossleyi_AF407438_FMNH_396235_CYTB
TAGGTGTCTGCCTAGCAACACAAATCATCACCGGCCTCCTACTTGCCATACACTACACCGCAGATACATCCCTAGCCTTTTCATCCGTAGCCCACACATGCCGAAATGTCCAATATGGCTGACTAATCCGTAACCTTCATGCAAACGGAGCCTCATTCTTCTTCATCTGCATTTACCTACATATTGGACGAGGATTTTACTACGGCTCATATCTCTACAAAGAAACCTGAAACACCGGAGTCATCCTCCTCCTAACCCTTATAGCAACAGCCTTCGTTGGCTATGTCCTACCATGAGGACAGATATCATTTTGAGGAGCTACAGTCATCACCAACCTATTCTCAGCATTCCCTTACATTGGCCAAACTCTAGTAGAATGGGCCTGAGGTGGATTCTCAGTTGACAACCCCACACTAACCCGATTCTTCGCCCTACRCTTACTTCTCCCATTCATAATTGCAGGCCTCACCCTAATCCACCTCACCTTTCTCCACGAATSCGGCTGCAACAACCCCCTAGGCATCATCTCAAACTGTGATAAAATCCCATTCCACCCCTACTTCTCCCTAAAAGACCTCCTAGGCTTCATCCTCATACTCCTCCCACTCACAACACTCGCCCTATTCACCCCAAACCTCCTANNNNNNNNNNNNNNNNNNNNNNNNNNNNNNNNNNNNNNNNNNNNNNNNNNNNNNNNNCCAGAATGATACTTCCTATTCGCATACGCTATCCTACGATCCATCCCCAACAAACTAGGAGGTGTCTTAGCCCTAGCCGCCTCAGTACTCATCCTATTCCTAAGCCCCCTCCTCCACAAATCCAAACAGCGCACCATGACCTTCCGCCCACTCTCCCAACTTCTATTCTGAACCCTAGTCGCTAACCTCCTCATCCTCACATGAATCGGAAGCCAGCCAGTAGAACACCCATTCATTATCATCGGCCAACTAGCCTCACTCACCTACTTCACCATCCTCCTAATCCTCTTCCCAGTGATCAGCACCCTAGAAAACAAACTACTCAATTACTAA
>Oxylabes_madagascariensis_HQ706179_FMNH_438719_CYTB
GGATCCCTTCTAGGTATTTGCCTGATCACACAAATTGTCACAGGCCTCCTACTANCCATACACTACACAGCAGACACCTCCCTAGCCTTTGCCTCAGTTGCCCACACGTGCCGAAATGTCCAATTCGGCTGACTCATCCGCAACCTACATGCAAACGGAGCTTCCTTCTTCTTCATCTGCATCTACTTCCACATTGGCCGAGGATTCTACTATGGATCCTACCTCAACAAAAAAACCTGAAACGTAGGAGTACTTCTCCTCCTAGCACTGATAGCAACTGCCTTCGTAGGATACGTTCTACCCTGAGGCCAAATATCATTCTGAGGAGCTACAGTAATCACAAACCTATTCTCAGCAATCCCATACATTGGCCAAACACTAGTAGAATGAGCATGAGGAGGGTTCTCAGTAGATAACCCCACATTAACCCGATTCTTCGCCATTCACTTCCTCCTCCCATTCGTTATTGTAGGACTCACACTAGTCCACCTAACCCTCCTACACGAAACAGGATCTAACAACCCCCTAGGCATCCCCTCAGACTGCGACAAAATCCCATTCCACCCCTACTACTCTACAAAAGACATCCTAGGATTTGCATTAATACTAATCCTCCTAGCCTCCATAGCCCTATTCTCCCCAAACATACTAGGAGACCCAGAAAACTTCACACCAGCCAACCCACTAGCTACACCCCCTCACATCAAACCAGAATGATACTTCCTATTCGCCTACGCCATTCTACGATCTATCCCAAACAAACTAGGAGGAGTCCTAGCCCTAGCCGCCTCAGTCCTAGTACTATTCCTCATCCCACTCCTCCACACCTCCAAACTACGCTCAATGACCTTCCGCCCACTATCACAAATCCTATTCTGAGCCCTAGTAGCCAACCTACTAATCCTTACTTGAGTAGGCAGCCAACCAGTAGAACACCCATTCATCATCATCGGGCAACTGGCCTCATTTACCTACTTCACAATCATTCTAGTTCTCTTCCCCCTTGTATCCATCCTAGAGAACAAAATACT
>Hartertula_flavoviridis_HQ706131_FMNH_438721_CYTB
GGATCCCTCCTAGGCATTTGTCTAATTACACAAATTGTTACAGGCCTCCTACTAGCCATACACTACACAGCAGACACCTCCCTAGCATTCGCCTCAGTAGCCCATACATGCCGAAACGTCCAATTCGGCTGACTTATCCGCAACCTACACGCAAACGGAGCCTCCTTCTTCTTCATTTGCATCTACTTCCACATCGGCCGAGGATTCTACTACGGATCCTACCTCAACAAAGAAACCTGAAACGTAGGAGTCCTCCTCCTCCTCGCCCTCATAGCAACTGCCTTCGTAGGCTACGTCCTACCCTGAGGGCAAATATCATTCTGAGGGGCCACAGTAATTACAAACCTATTCTCAGCCATCCCATACATCGGTCAAACACTAGTAGAATGAGCATGAGGAGGATTCTCAGTAGATAACCCCACATTAACCCGATTCTTCGCCATCCACTTCCTCCTTCCATTCGTCATCGCTGGCCTAACACTAGTCCACCTCACTCTCCTCCACGAAACAGGATCTAATAATCCCCTAGGTATCCCCTCAGACTGCGATAAAATCCCATTCCATCCCTACTACACCACAAAAGACATACTAGGATTCACACTAATACTCACCCTCCTAGCCACCATAGCCCTACTCTCCCCAAACCTACTAGGAGACCCAGAAAATTTCACACCAGCAAACCCACTAGCCACACCCCCTCACATCAAACCTGAATGATATTTCCTATTTGCCTACGCCATCCTCCGATCCATCCCAAACAAACTAGGAGGAGTCCTAGCCCTAGCTGCCTCAATCCTAGTCCTATTTCTAATCCCATTCCTACACACCTCCAAGCTACGTTCAATAACCTTCCGTCCCCTCTCACAAATCCTATTCTGAACCCTAGTCGCTAACCTATTAATCCTCACATGAGTAGGCAGCCAACCAGTAGAACCCCCATTCATTATTATTGGACAACTAGCCTCACTCTCCTACTTCACAATCATCCTAATCCTCTTCCCCTTAGTATCCATCCTAGAAAATAAAATACTCAAACT
>Thamnornis_chloropetoides_HQ333046_FMNH_436448_CYTB
GGATCCCTCCTAGGCATCTGCCTAATCACACAAATCATTACAGGACTCCTACTAGCTATACATTACACAGCAGACACCTCCCTAGCTTTCGCCTCAGTCGCCCACACCTGCCGAAACGTACAATTCGGCTGACTCATCCGTAACTTACATGCAAACGGAGCCTCCTTCTTCTTCATCTGCATCTACTTCCACATCGGCCGAGGATTCTACTACGGATCATATCTCAACAAAGAAACCTGAAACGTAGGAGTAATCCTACTCCTCGCATTGATAGCAACCGCCTTCGTAGGATACGTTCTACCCTGAGGACAAATATCATTCTGAGGAGCCACAGTAATCACCAACCTATTCTCAGCTATCCCATACATTGGCCAAACACTGGTAGAATGAGCATGAGGAGGTTTCTCAGTAGACAACCCAACACTAACCCGATTCTTCGCCATTCACTTCCTCCTCCCATTCGTCATTGCCGGCCTTACACTAGTCCACCTCACTCTACTCCACGAAACAGGATCCAACAACCCCCTAGGCATCCCCTCAGACTGCGACAAAATCCCATTCCACCCCTATTACTCCGTAAAAGACGCATTAGGATTCGTACTAATACTCGCCCTACTAGCCACTATAGCCTTATTCTCCCCTAACATACTAGGAGACCCAGAAAACTTCACACCAGCTAACCCCCTAGCCACACCCCCACACATCAAACCTGAATGATACTTCCTATTTGCCTATGCCATCCTTCGATCCATCCCAAACAAACTAGGAGGAGTCCTAGCCCTAGCCGCCTCAGTCCTAGTACTATTCCTCATACCACTCCTACATACCTCCAAACTCCGATCAATAACCTTCCGCCCTCTATCCCAAATCCTATTTTGAGCCCTAGTAGCCAACCTCCTAGTCCTCACTTGAGTAGGCAGCCAACCAGTAGAACATCCATTCATCATCATTGGACAACTAGCCTCACTCAGCTACTTCACAATCATCCTAATTCTCTTCCCCCTCGTATCCATCCTAGAAAATAAAATACTCAAACTT
>Cryptosylvicola_randrianasoloi_HQ706178_FMNH_363849_CYTB
GGATCCCTCCTAGGCATCTGCCTAATTACACAAATCGTCACAGGCCTCCTTCTAGCTATGCACTACACAGCAGACACCTCCCTGGCCTTCGCCTCAGTAGCCCACATATGCCGAAACGTTCAATTTGGCTGACTTATCCGCAACCTCCATGCAAATGGAGCCTCCTTCTTCTTCATCTGTATCTACTTCCACATCGGCCGAGGATTCTACTACGGATCTTACCTCAATAAGGAAACCTGAAACGTAGGAGTTCTCCTCCTCCTCGCACTAATAGCAACCGCCTTCGTAGGTTACGTCCTACCATGAGGCCAAATATCATTCTGAGGCGCTACAGTAATTACAAACCTATTCTCAGCAATCCCATACATCGGACAAACACTAGTAGAATGGGCATGAGGAGGATTCTCAGTAGACAACCCAACACTAACCCGATTCTTCGCCATCCACTTCCTCCTCCCATTCGTCATCGCCGGACTCACACTAGTCCATCTCACCCTCCTCCACGAAACAGGATCCAACAACCCCCTAGGCATCCCTTCAGACTGCGATAAAATCCCCTTCCACCCCTACTACTCCACAAAAGACATCCTAGGATTTGCACTAATACTTATCCTCCTAGCGTCCATAGCCCTGTTCTCCCCCAACCTTCTAGGAGACCCAGAAAACTTCACACCAGCCAACCCACTGGCTACACCCCCACACATCAAACCAGAATGATACTTCCTATTCGCCTACGCCATCCTACGATCCATTCCTAATAAACTAGGAGGAGTTCTGGCCCTGGCCGCCTCAGTCTTGGTCCTATTCCTAATCCCCCTTCTACACACCTCCAAACTACGCTCAATAACCTTCCGTCCCCTATCACAAATCCTATTCTGAACCCTAGTCGCCAACTTACTAGTCCTAACCTGAGTAGGAAGCCAACCAGTAGAACACCCATTCATCATCATCGGTCAACTAGCCTCATTCACCTACTTCACCATCATTCTAGTGCTCTTCCCCCTAGTATCTATCCTAGAAAACAAAATACTCAAACTC
>Bradypterus_seebohmi_MH035642_BMNH_1931.8.18.2781_CYTB
GGATCACTCCTAGGCATCTGCCTAATCACACAAATCATTACAGGGCTACTGCTAGCCATGCACTACACAGCAGACACCGCCCTAGCTTTCTCATCCGTCGCCCATATGTGCCGAAACGTCCAATTCGGCTGACTCATTCGAAACCTGCATGCAAACGGAGCCTCCCTCTTCTTCATCTGCATCTACTTCCACATCGGCCGGGGAATTTACTACGGCTCATACCTAAACAAAGAGACCTGAAACGTCGGAGTCCTCCTCCTACTAGCACTGATAGCAACTGCTTTCGTGGGCTACGTACTACCCTGAGGACAAATATCATTCTGAGGAGCTACTGTAATCACAAACCTATTCTCAGCCATCCCCTACATCGGCCAAACCCTAGTAGAATGAATATGAGGTGGATTCTCCGTAGACAATCCCACACTAACCCGATTCTTCGCTATCCACTTCCTCCTTCCATTCGTCATTGCAGGGCTAACCCTGGTCCACCTCACCCTCCTACACGAGACAGGTTCCAACAACCCTCTAGGCATCCCCTCAGACTGCGATAAAATCCCATTCCACCCATACTACTCCACAAAAGACATCCTAGGATTCGCACTCACACTCATCCTGCTAGTCAGCCTAGCACTTTTCCTGCCCAACCTCCTAGGTGACCCAGAAAACTTCACCCCAGCCAACCCACTAGCTACACCCCCACATATCAAACCTGAATGATACTTCCTATTCGCTTACGCCATCCTCCGATCCATCCCAAGCAAACTAGGAGGAGTACTAGCCCTAGCCGCCTCAGTCCTTGTTCTATTCTTAATACCACTACTACACACATCCAAACTACGATCAATAACCTTCCGCCCTTTATCACAAATCTTATTCTGAACTCTAGTCACAAACGTACTAATCCTAACCTGAGTAGGCAGCCAACCAGTCGAGCACCCATTCATTATCATCGGACAACTCGCCTCCCTCTCCTACTTCACCATCATCCTAGTCCTCTTCCCCCTCGTATCCATCCTAGAGAATAAAATACTAAAACTT
>Bradypterus_seebohmi_MH035643_ZMUC_27.94_CYTB
GGATCACTCCTAGGCATCTGCCTAATCACACAAATCATTACAGGGCTACTGCTAGCCATGCACTACACAGCAGACACCGCCCTAGCTTTCTCATCCGTCGCCCATATGTGCCGAAACGTCCAATTCGGCTGACTCATTCGAAACCTGCATGCAAACGGAGCCTCCCTCTTCTTCATCTGCATCTACTTCCACATCGGCCGGGGAATTTACTACGGCTCATACCTAAACAAAGAGACCTGAAACGTCGGAGTCCTCCTCCTACTAGCACTGATAGCAACTGCTTTCGTGGGCTACGTACTACCCTGAGGACAAATATCATTCTGAGGAGCCACTGTAATCACAAACCTATTCTCAGCCATCCCCTACATCGGCCAAACCCTAGTAGAATGAATATGAGGTGGATTCTCCGTAGACAATCCCACACTAACCCGATTCTTCGCTATCCACTTCCTCCTTCCATTCGTCATTGCAGGGCTAACCCTGGTCCACCTCACCCTCCTACACGAGACAGGTTCCAACAACCCTCTAGGCATCCCCTCAGACTGCGATAAAATCCCATTCCACCCATACTACTCCACAAAAGACATCCTAGGATTCGCACTTACACTCATCCTGCTAGTCAGCCTAGCACTTTTCCTGCCCAACCTCCTAGGTGACCCAGAAAACTTCACCCCAGCCAACCCACTAGCTACACCCCCACATATCAAACCTGAATGATACTTCCTATTCGCTTACGCCATCCTCCGATCCATCCCAAGCAAACTAGGAGGAGTACTAGCCCTAGCCGCCTCAGTCCTTGTTCTATTCTTAATACCACTACTACACACATCCAAACTACGATCAATAACCTTCCGCCCTTTATCACAAATCTTATTCTGAACTCTAGTCACAAACGTACTAATCCTAACCTGAGTAGGCAGCCAACCAGTCGAGCACCCATTCATTATCATCGGACAACTCGCCTCCCTCTCCTACTTCACCATCATCCTAGTCCTCTTCCCCCTCGTATCCATCCTAGAGAATAAAATACTAAAACTT
>Bradypterus_brunneus_MH035645_ZMUC_27.941_CYTB
GGATCACTCCTAGGCCTCTGCCTAATTACACAAATCATTACAGGRCTACTGCTAGCCATACACTACACAGCAGACANNNNNNNNNNNTTCTCATCCGTCGCTCACATGTGCCGAAACGTCCAATTCGGCTGACTTATCCGTAATCTACATGCAAACGGAGCTTCCCTCTTCTTCATCTGCATCTACTTCCACATCGGCCGAGGAATCTATTACGGCTCATACCTAAACAAAGAAACCTGAAACGTCGGAGTCGTCCTCCTACTGGCACTAATAGCAACCGCCTTCGTGGGCTACGTACTACCCTGAGGACAAATATCATTCTGAGGAGCTACCGTAATCACAAATCTATTCTCAGCCATCCCCTACATTGGCCAAACCCTAGTAGAATGAATATGAGGAGGATTCTCAGTAGACAATCCTACACTAACTTGATTCTTTGCCATCCACTTCCTTCTCCCATTTGTCATCGCAGGACTAACATTAGTCCATCTCACCCTCCTGCACGAAACAGGCTCCAACAACCCCCTAGGNNNNNNNNNNNNNTGCGACAAAATCCCATTCCACCCATATTATTCCGTAAAAGACATCCTAGGATTCGCACTCACACTCATCCTACTAATCAGCCTAGCACTCTTCNNNNNNNNNNNNNNNNNNNNNNNNNNNAACTTCACCCCAGCTAACCCACTAGCTACACCCCCACATATCAAGCCCGAATGATACTTTCTATTTGCTTACGCTATCCTCCGATCTATCCCAAACAAACTAGGAGGAGTACTTGCCCTAGCCGCCTCAGTACTTGTTCTATTCTTAATACCACTACTACACACATCCAAACTACGATCAATAACCTTCCGCCCACTGTCACAAATCCTATTCTGAACCCTAGTTACAAACGTACTAATCCTAACCTGAGTAGGCAGCCAACCAGTCGAACATCCATTCATTATCATTGGACAACTCGCCTCCCTCTCTTACTTCACTATCATCCTAGTTCTCTTCCCACTTGCATCCATCCTAGAGAATAAAATACTAAAACTC
>Eutriorchis_astur_AY987238_NA_NA_CYTB
ATCCCTACTAGGAATTTGCCTACTTACACAAATCTTAACCGGACTACTACTAGCCATACACTACACCGCAGACACAGCACTAGCCTTCTCATCAGTTGCCCACACATGCCGAAACGTACAGTATGGCTGACTAATCCGCAACCTGCACGCCAACGGAGCATCACTCTTCTTCATCTGCATCTACCTGCACATCGGCCGAGGACTCTACTACGGCTCATACCTATTCAAAGAAACCTGAAACACAGGAGTCCTCCTCCTCCTTACCCTCATAGCAACTGCCTTCGTAGGCTACGTCCTCCCATGAGGACAAATATCCTTCTGAGGGGCTACAGTCATCACTAACCTATTCTCAGCCATCCCATACATCGGACAAACCCTTGTAGAATGAGCTTGAGGAGGATTCTCAGTAGACAACCCAACACTCACCCGATTCTTCACCCTACACTTCCTACTTCCCTTTCTAATTGCAAGCCTTACCCTAATCCACCTCACTTTTCTCCACGAATCTGGCTCAAACAACCCCCTAGGCATTGTATCAAACTGCGACAAAATCCCATTCCACCCCTACTTCTCCCTAAAAGACACCCTAGGCTTCATACTAATACTATTTCCACTAATAACCCTAGCCCTATTTTCCCCCAACCTATTAGGCGACCCAGAAAACTTCACCCCAGCAAATCCCCTAATCACGCCCCCCCATATCAAACCAGAGTGATATTTCCTATTCGCATACGCCATCCTACGCTCAATTCCCAACAAACTAGGAGGGGTACTAGCCCTAGCTGCCTCCGTACTAATCCTGTTCCTAACCCCCCTCCTTCATAAATCCAAACAACGCACACTAACCTTCCGCCCCCTCTCCCAACTTCTATTCTGATTCTTAATTGCAAATCTACTCATCCTCACATGAGTAGGCAGCCAACCCGTAGAACACCCCTTCATCATCATTGGCCAACTCGCCTCCCTTACCTACTTCACCATCCTCCTGATCCTCTTTCCCCTAACTGGAGCCTTAGAAAATAAACTCCTTAACTACTAA
>Haliaeetus_vociferoides_AY987320_NA_NA_CYTB
ATCCCTACTAGGAATCTGTCTACTAACACAAATCCTGACCGGCCTTTTACTGGCAACCCACTACACAGCAGACACCTCCCTAGCCTTTTCATCCGTAGCCCACACATGCCGAAACGTACAATATGGCTGACTAATTCGTAACTTACATGCCAACGGAGCATCTTTCTTCTTCATCTGCATCTACCTACACATCGGCCGAGGACTATACTACGGCTCATACCTTTACAAGGAAACCTGAAACACAGGAATCGTTCTACTACTTACCCTCATAGCAACTGCCTTCGTAGGCTATGTACTCCCATGAGGACAGATATCTTTCTGAGGAGCCACAGTCATCACCAACCTTTTCTCAGCCATCCCCTACATCGGACAAACTATTGTAGAATGAGCCTGAGGAGGATTTTCCGTAGACAACCCCACCCTCACTCGATTCTTCGCCCTACACTTTCTACTCCCATTTCTAATCGCAGGTCTCACCTTAATTCATCTTACCTTCCTCCATGAGTCCGGCTCAAACAACCCCCTAGGCATCATCTCAAACTGTGATAAAATTCCATTCCACCCATATTTCTCCCTGAAAGACATCCTAGGATTTATACTAATACTACTCCCACTAATAACCCTAACCTTATTCTCACCCAACCTGCTAGGAGACCCAGAAAATTTCACCCCAGCAAACCCCCTAACCACACCACCACACATTAAACCAGAATGATACTTCCTGTTCGCATACGCTATCCTACGCTCAATTCCAAATAAACTGGGAGGAGTACTAGCCCTAGCTGCCTCCGTACTAATTCTATTCTTAATCCCATTTCTCCACAAGTCCAAACAACGAACAATAACCTTCCGGCCCCTCTCCCAACTACTATTTTGAACCCTAGTCGCTAACCTCCTCATTCTTACATGGATTGGCAGCCAACCAGTAGAACACCCTTTCATCATCATTGGCCAACTAGCCTCTCTCACCTACTTCCTCATCCTCCTAGCCCTCTTCCCCTTAATCGGGGCCCTAGAAAACAAACTTCTCAACCACTAA
>Athene_superciliaris_MF871704_FMNH_384685_CYTB
TTCGGATCCCTACTAGGTATCTGCCTGGCGGCCCAAATCACCACCGGCTTATTACTAGCCGCCCACTACACGGCCGACTCCTCCCTGGCCTTCGCAGCCGTCTCACACACATGCCGAGATGTCCAGTACGGCTGACTAATCCGCAACCTCCACGCAAACGGAGCATCCATGTTCTTCATCTGCATCTACCTCCACATCGGACGAGGACTATACTACGGCTCGTACCTGTACAAAGAAACCTGAAACACAGGCATCCTACTCCTCCTAACCCTAATAGCCACCGCTTTCGTGGGCTACGTCCTCCCATGGGGCCAAATATCCTTCTGGGGGGCCACCGTCATCACCAACCTATTCTCGGCCATCCCATACATTGGACAAACCCTGGTAGAGTGGGCTNNNNNNNNNNNNNNNNNNNNNNNNNNNNNNNNNNNNNNNNNNNNNNNNNNNNNNNNNNNNNNNNNNNNNNNNNNNNNNNNNNNNNNNNNNNNNNNNNNNNNNNNNNNNNNNNNNNNNNNNNNNNNNNNNNNNNNNNNNNNNNNNNNNNNNNNNNNNNNNNNNNNNNNNNNNCCATACTTCTCCACAAAGGACGTCCTGGGACTTATACTCCTAATCCTCCCACTCACAACCCTAGCCCTACTCTCACCCAACACCCTAGGCGACCCAGAAAACTTCACCCCGGCAAACCCCCTAGTCACCCCGCCCCACATCAAACCCGAATGGTACTTCCTATTTGCCTATGCCATCCTACGCTCTATCCCCAACAAACTAGGTGGGGTACTTGCACTAGCCGCCTCAATCTTAATCCTCCTACTAATCCCCCACCTCCACAAGTCCAAACAACGCACCATAACATTCCGTCCCCTATCCCAACTCCTATTCTGAACCTTATCCGCCAACCTCCTAGTCCTGACATGAGTGGGAGGCCAACCAGTAGAGCACCCATTCATCATCATCGGTCAACTAGCCTCCCTCACCTACTTCACAACAATCCTAATCCTCTTCCCATCGCTCAGCACACTAGAGAACAAGCTACTTAACCTC
>Lepidopygia_nana_MT050597_CAS_96988_CYTB
GGATCACTTCTGGGCATTTGCCTAATTACCCAAATCGTAACCGGTCTCCTACTGGCAACGCATTACACAGCAGACACCTCCCTAGCTTTCGCTTCAGTAGCCCACATATGCCGAGACGTACAATTTGGCTGACTAATCCGCAACCTCCACGCAAATGGCGCTTCATTCTTCTTCATCTGCATCTACCTTCACATCGGCCGAGGAATCTACTACGGCTCATACCTGAACAAAGAGACTTGAAACATCGGAGTCATTCTTCTCCTGACCCTCATAGCAACTGCTTTCGTAGGATATGTACTACCTTGAGGACAAATATCCTTCTGAGGAGCCACAGTAATCACAAACCTACTCTCAGCCATCCCCTACATCGGCCAAACACTAGTAGAATGAGCTTGAGGGGGATTCTCAGTAGATAACCCCACATTAACACGATTCTTCGCCCTCCACTTCTTACTCCCATTCGTCATCGCAGGACTCACACTAGTTCACCTCACCTTCCTGCACGAAACAGGCTCAAACAACCCACTAGGAATCCCATCAGACTGCGACAAAATTCCCTTCCACCCATACTACACCACAAAAGACATCCTAGGATTCGCACTAATACTCTCCCTACTAGCCTCACTAGCCCTATTTTCCCCCAACCTACTAGGAGACCCAGAAAACTTCACACCAGCCAACCCCCTAGTAACGCCCCCCCACATCAAACCCGAATGATACTTCCTATTCGCCTATGCTATCCTACGATCCATCCCCAACAAACTAGGAGGAGTCTTAGCCCTAATCGCCTCAATCCTAGTCCTGTTCCTTCTTCCCCTACTCCACACATCCAAACTACGATCAATAACCTTCCGACCCCTATCCCAAATCCTATTTTGAACCCTAGTTGCTAACGTACTCGTACTAACCTGAGTGGGCAGCCAACCGGTAGAACACCCATTTATCATCATCGGCCAACTCGCCTCATTCACTTACTTCGCAATCATCCTAATTTTATTCCCCCTCACAGCCATCCTAGAGAATAAAATGCTGAAACTATAA
>Foudia_madagascariensis_ON081271_U3587_NA_CYTB
GGGTCCTTACTGGGCGTCTGCTTAATTACCCAAATTGTCACAGGCCTCCTCCTAGCCATGCATTACACAGCAGACACTTCCCTGGCCTTCTCCTCCGTAGTCCACGTGTGCCGAGACGTACAATTTGGCTGACTCATCCGTAACCTCCATGCAAACGGAGCCTCCTTCTTCTTCATTTGCATCTATCTACACATCGGCCGAGGACTATACTACGGCTCATACCTGAACAAAGAAACCTGAAACGTAGGGGTTGTCCTCCTACTGGCCCTAATAGCAACCGCCTTCGTAGGGTACGTCCTACCCTGAGGACAAATATCATTCTGAGGAGCTACAGTAATCACAAACCTATTCTCAGCAATCCCCTACATCGGCCAAACACTAGTAGAATGAGCCTGAGGAGGATTCTCAGTAGACAACCCAACACTCACTCGATTCTTTGCCCTACACTTCCTTCTCCCCTTTGTCATTGCAGGCCTCACCCTAGTCCACCTTACCTTCCTCCACGACACAGGATCCAACAACCCACTAGGCATCCCATCAGACTGCGACAAAATCCCATTCCACCCATACTACACCACAAAAGACATCTTAGGCTTCGCACTAATATTCTCCCTCCTAGCCTCCTTAGCCCTATTCTCGCCCAACCTACTAGGGGACCCAGAAAATTTCACACCAGCCAACCCCCTAGTGACACCCCCTCACATCAAGCCCGAATGATACTTCCTATTCGCCTACGCCATCCTACGATCCATCCCAAACAAACTAGGAGGAGTACTAGCCCTAGCCGCTTCAATCCTAGTACTATTCCTTATACCACTCCTACACACATCCAAACTACGATCAATAACCTTCCGCCCTATCTCACAAATCCTATTTTGATCCCTAGTAGCTGATATCCTCCTCCTAACCTGAGTAGGCAGCCAACCAGTAGAACACCCATTCATCATCATTGGCCAACTAGCCTCAATCACATACTTCACAATCATTCTAGTCCTATTCCCTCTCGCAGCCGTACTAGAGAATAAAATACTCAAACTGTAA
>Atelornis_pittoides_AF407441_FMNH_396234_CYTB
TTGGCTCCCTCCTAGGCATCTGCTTAGCAACACAAATCATCACCGGCCTCCTACTAGCCATACACTACACCGCAGACACATCCCTAGCCTTTTCATCCGTAGCCCACACATGCCGAAATGTCCAATACGGCTGACTAATCCGCAACCTTCATGCAAACGGAGCTTCCTTCTTCTTCATCTGTATCTACCTACATATCGGACGAGGCTTCTACTACGGCTCATACCTCTACAAAGAAACCTGAAACACCGGAGTCATCCTCCTCCTAACCCTCATAGCAACAGCCTTCGTTGGCTATGTACTACCATGAGGACAAATATCATTTTGAGGAGCTACAGTCATCACCAACCTATTCTCAGCATTCCCCTATATCGGCCAAACCCTAGTAGAATGAGCCTGGGGTGGATTCTCAGTCGACAACCCCACACTAACCCGATTCTTCGCCCTACACTTCCTTCTCCCATTCATAATTGCAGGCCTCACCCTAATTCATCTCACCTTCCTCCATGAATCCGGCTCCAACAATCCCCTAGGCATCATCTCAAACTGTGACAAAATCCCATTCCACCCCTACTTCTCCCTAAAAGATCTCCTAGGCTTTACCCTCATGCTCCTCCCCCTCACTACCCTTGCCCTATTCGCCCCCAACCTCCTAGGCGACCCCGAAAACTTCACACCAGCAAACCCTCTAGTCACCCCACCCCACATCAAACCAGAATGATACTTCCTATTCGCATATGCTATCCTACGATCAATCCCCAACAAACTAGGAGGAGTTCTAGCCCTAGCCGCCTCAGTCCTTATCCTATTCTTAAGCCCCCTCCTCCACAAATCCAAACAACGCACCATAACCTTCCGCCCACTCTCCCAACTCCTCTTCTGAATCCTAGTCGCTAACCTCCTCATCCTCACATGGATCGGAAGCCAACCAGTAGAACACCCATTCATCATTATCGGCCAATTAGCCTCATTCACCTACTTCACAATCCTCCTAATCCTCTTCCCAACGATCAGCACCCTAGAAAACAAGCTACTTAATTACTAA
>Atelornis_crossleyi_AF407439_FMNH_384704_CYTB
TTTCGGCTCCCTCCTAGGTGTCTGCCTAGCAACACAAATCATCACCGGCCTCCTACTTGCCATACACTACACCGCAGATACATCCCTAGCCTTTTCATCCGTAGCCCACACATGCCGAAATGTCCAATATGGCTGACTAATCCGTAACCTTCATGCAAACGGAGCCTCATTCTTCTTCATCTGCATTTACCTACATATTGGACGAGGATTTTACTACGGCTCATACCTCTACAAAGAAACCTGAAACACCGGAGTCATCCTCCTCCTAACCCTTATAGCAACAGCCTTCGTTGGCTATGTCCTACCATGAGGACAGATATCATTTTGAGGAGCTACAGTCATCACCAACCTATTCTCAGCATTCCCTTACATTGGCCAAACTCTAGTAGAATGGGCCTGAGGTGGATTCTCAGTTGACAACCCCACACTAACCCGATTCTTCGCCCTACACTTCCTTCTCCCATTCATAATTGCAGGCCTCACCCTAATCCACCTCACCTTTCTCCACGAATCCGGCTCCAACAACCCCCTAGGCATCATCTCAAACTGTGATAAAATCCCATTCCACCCCTACTTCTCCCTAAAAGACCTCCTAGGCTTCATCCTCATACTCCTCCCACTCACAACACTCGCCCTATTCACCCCAAACCTCCTAGGAGACCCGGAAAACTTCACACCAGCAAACCCCCTAGTAACCCCACCCCATATCAAACCAGAATGATACTTCCTATTCGCATACGCTATCCTACGATCCATCCCCAACAAACTAGGAGGTGTCTTAGCCCTAGCCGCCTCAGTACTCATCCTATTCCTAAGCCCCCTCCTCCACAAATCCAAACAGCGCACCATGACCTTCCGCCCACTCTCCCAACTTCTATTCTGAACCCTAGTCGCTAACCTCCTCATCCTCACATGAATCGGAAGCCAGCCAGTAGAACACCCATTCATTATCATCGGCCAACTAGCCTCACTCACCTACTTCACCATCCTCCTAATCCTCTTCCCAGTGATCAGCACCCTAGAAAACAAACTACTCAATTACTAA
>Atelornis_pittoides_AF407440_FMNH_384701_CYTB
CTTCGGCTCCCTCCTAGGCATCTGCTTAGCAACACAAATCATCACCGGCCTCCTACTAGCCATACACTACACCGCAGACACATCCCTAGCCTTTTCATCCGTAGCCCACACATGCCGAAATGTCCAATACGGCTGACTAATCCGCAACCTTCATGCAAACGGAGCTTCCTTCTTCTTCATCTGTATCTACCTACATATCGGACGAGGCTTCTACTACGGCTCATACCTCTACAAAGAAACCTGAAACACCGGAGTCATCCTCCTCCTAACCCTCATAGCAACAGCCTTCGTTGGCTATGTACTACCATGAGGACAAATATCATTTTGAGGAGCTACAGTCATCACCAACCTATTCTCAGCATTCCCCTATATCGGCCAAACCCTAGTAGAATGAGCCTGGGGTGGATTCTCAGTCGACAACCCCACACTAACCCGATTCTTCGCCCTACACTTCCTTCTCCCATTCATAATTGCAGGCCTCACCCTAATTCATCTCACCTTCCTCCATGAATCCGGCTCCAACAATCCCCTAGGCATCATCTCAAACTGTGACAAAATCCCATTCCACCCCTACTTCTCCCTAAAAGATCTCCTAGGCTTTATCCTCATGCTCCTCCCCCTCACTACCCTTGCCCTATTCGCCCCCAACCTCCTAGGCGACCCCGAAAACTTCACACCAGCAAACCCTCTAGTCACCCCACCCCACATCAAACCAGAATGATACTTCCTATTCGCATATGCTATCCTACGATCAATCCCCAACAAACTAGGAGGAGTTCTAGCCCTAGCCGCCTCAGTCCTTATCCAATTCTTAAGCCCCCTCCTCCACAAATCCAAACAACGCACCATAACCTTCCGCCCACTCTCCCAACTCCTCTTCTGAATCCTAGTCGCTAACCTCCTCATCCTCACATGGATCGGAAGCCAACCAGTAGAACACCCATTCATCATTATCGGCCAATTAGCCTCATTCACCTACTTCACAATCCTCCTAATCCTCTTCCCAACGATCAGCACCCTAGAAAACAAGCTACTTAATTACTAA
>Atelornis_pittoides_AF407442_FMNH_396233_CYTB
CTTCGGCTCCCTCCTAGGCATCTGCTTAGCAACACAAATCATCACCGGCCTCCTACTAGCCATACACTACACCGCAGACACATCCCTAGCCTTTTCATCCGTAGCCCACACATGCCGAAATGTCCAATACGGCTGACTAATCCGCAACCTTCATGCAAACGGAGCTTCCTTCTTCTTCATCTGTATCTACCTACATATCGGACGAGGCTTCTACTACGGCTCATACCTCTACAAAGAAACCTGAAACACCGGAGTCATCCTCCTCCTAACCCTCATAGCAACAGCCTTCGTTGGCTATGTACTACCATGAGGACAAATATCATTTTGAGGAGCTACAGTCATCACCAACCTATTCTCAGCATTCCCCTATATCGGCCAAACCCTAGTAGAATGAGCCTGGGGTGGATTCTCAGTCGACAACCCCACACTAACCCGATTCTTCGCCCTACACTTCCTTCTCCCATTCATAATTGCAGGCCTCACCCTAATTCATCTCACCTTCCTCCATGAATCCGGCTCCAACAATCCCCTAGGCATCATCTCAAACTGTGACAAAATCCCATTCCACCCCTACTTCTCCCTAAAAGATCTCCTAGGCTTTATCCTCATGCTCCTCCCCCTCACTACCCTTGCCCTATTCGCCCCCAACCTCCTAGGCGACCCCGAAAACTTCACACCAGCAAACCTTCTAGTCACCCCACCCCACATCAAACCAGAATGATACTTCCTATTCGCATATGCTATCCTACGATCAATCCCCAACAAACTAGGAGGAGTTCTAGCCCTAGCAGCCTCAGTCNTTATCTATTCTTAAGCCCCCTCCTCCACAAATCCAAACAACGCACCATAACCTTCCGGCCACTCTCCCAACTCCTCTTCTGAATCCTAGTCGCTAACCTCCTCATCCTCACATGGATCGGAAGCCAACCAGTAGAACACCCATTCATCATTATCGGCCAATTAGCCTCATTCACCTACTTCACAATCCTCCTAATCCTCTTCCCAACGATCAGCACCCTAGAAAACAAGCTACTTAATTACTAA
>Atelornis_pittoides_AF407443_FMNH_384760_CYTB
CTTCGGCTCCCTCCTAGGCATCTGCTTAGCAACACAAATCATCACCGGCCTCCTACTAGCCATACACTACACCGCAGACACATCCCTAGCCTTTTCATCCGTAGCCCACACATGCCGAAATGTCCAATACGGCTGACTAATCCGCAACCTTCATGCAAACGGAGCTTCCTTCTTCTTCATCTGTATCTACCTACATATCGGACGAGGCTTCTACTACGGCTCATACCTCTACAAAGAAACCTGAAACACCGGAGTCATCCTCCTCCTAACCCTCATAGCAACAGCCTTCGTTGGCTATGTACTACCATGAGGACAAATATCATTTTGAGGAGCTACAGTCATCACCAACCTATTCTCAGCATTCCCCTATATCGGCCAAACCCTAGTAGAATGAGCCTGGGGTGGATTCTCAGTCGACAACCCCACACTAACCCGATTCTTCGCCCTACACTTCCTTCTCCCATTCATAATTGCAGGCCTCACCCTAATTCATCTCACCTTCCTCCATGAATCCGGCTCCAACAATCCCCTACGCATCATCTCAAACTGTGACAAAATCCCATTCCACCCCTACTTCTCCCTAAAAGATCTCCTAGGCTTTATCCTCATGCTCCTCCCCCTCACTACCCTTGCCCTATTCGCCCCCAACCTCCTAGGCGACCCCGAAAACTTCACACCAGCAAACCCTCTAGTCACCCCACCCCACATCAAACCAGAATGATACTTCCTATTCGCATATGCTATCCTACGATCAATCCCCAACAAACTAGGAGGAGTTCTAGCCCTAGCCGCCTCAGTCCTTATCCTATTCTTAAGCCCCCTCCTCCACAAATCCAAACAACGCACCATAACCTTCCGCCCACTCTCCCAACTCCTCTTCTGAATCCTAGTCGCTAACCTCCTCATCCTCACATGGATCGGAAGCCAACCAGTAGAACACCCATTCATCATTATCGGCCAATTAGCCTCATTCACCTACTTCACAATCCTCCTAATCCTCTTCCCAACGATCAGCACCCTAGAAAACAAGCTACTTAATTACTAA
>Atelornis_pittoides_AF407444_FMNH_384759_CYTB
CTTCGGCTCCCTCCTAGGCATCTGCTTAGCAACACAAATCATCACCGGCCTCCTACTAGCCATACACTACACCGCAGACACATCCCTAGCCTTTTCATCCGTAGCCCACACATGCCGAAATGTCCAATACGGCTGACTAATCCGCAACCTTCATGCAAACGGAGCTTCCTTCTTCTTCATCTGTATCTACCTACATATCGGACGAGGCTTCTACTACGGCTCATACCTCTACAAAGAAACCTGAAACACCGGAGTCATCCTCCTCCTAACCCTCATAGCAACAGCCTTCGTTGGCTATGTACTACCATGAGGACAAATATCATTTTGAGGAGCTACAGTCATCACCAACCTATTCTCAGCATTCCCCTATATCGGCCAAACCCTAGTAGAATGAGCCTGGGGTGGATTCTCAGTCGACAACCCCACACTAACCCGATTCTTCGCCCTACACTTCCTTCTCCCATTCATAATTGCAGGCCTCACCCTAATTCATCTCACCTTCCTCCATGAATCCGGCTCCAACAATCCCCTAGGCATCATCTCAAACTGTGACAAAATCCCATTCCACCCCTACTTCTCCCTAAAAGATCTCCTAGGCTTTATCCTCATGCTCCTCCCCCTCACTACCCTTGCCCTATTCGCCCCCAACCTCCTAGGCGACCCCGAAAACTTCACACCAGCAAACCCTCTAGTCACCCCACCCCACATCAAACCAGAATGATACTTCCTATTCGCATATGCTATCCTACGATCAATCCCCAACAAACTAGGAGGAGTTCTAGCCCTAGCCGCCTCAGTCCTTATCCTATTCTTAAGCCCCCTCCTCCACAAATCCAAACAACGCACCATAACCTTCCGCCCACTCTCCCAACTCCTCTTCTGAATCCTAGTCGCTAACCTCCTCATCCTCACATGGATCGGAAGCCAACCAGTAGAACACCCATTCATCATTATCGGCCAATTAGCCTCATTCACCTACTTCACAATCCTCCTAATCCTCTTCCCAACGATCAGCACCCTAGAAAACAAGCTACTTAATTACTAA
>Brachypteracias_leptosomus_AF407446_FMNH_345687_CYTB
TTTCGGCTCCTCCCTAGGCATCTGCTTAACAACACAAATCATCACCGGCCTCCTAATAGCTATACATTATACTGCAGACACATCCCTAGCCTTTGCATCCGTAGCACACACATGCCGAAACGTTCAATACGGTTGACTAATCCGTAACCTCCACGCAAATGGAGCCTCACTCTTCTTCATCTGCATCTACCTCCACATTGGACGAGGACTTTACTATGGCTCCTACCTCTACAAAGAAACCTGAAACACCGGAGTCATTCTCCTCCTAACCCTCATAGCAACAGCCTTCGTCGGCTATGTCCTGCCATGAGGACAGATATCATTCTGAGGAGCTACAGTCATCACCAACCTATTCTCAGCATTCCCTTATATCGGCCAAACCCTCGTAGAATGAGCCTGAGGCGGCTTCTCAGTTGACAACCCCACACTAACCCGATTCTTTGCCCTACACTTCCTCCTCCCATTCATAATTGCAGGCCTCACCCTAATCCATCTTACATTCCTACACGAATCAGGCTCCAACAACCCCCTAGGCATCATCTCAAACTGCGACAAAATTCCATTTCACCCCTACTTCTCGTTAAAGGATCTCTTAGGCTTCATCCTCATACTCCTCCCACTCGCAATACTCGCTCTATTCACCCCCAACCTTCTAGGAGACCCCGAAAACTTCACACCAGCAAACCCCCTAGTCACCCCTCCACACATCAAACCAGAATGATACTTCCTATTCGCATATGCCATTCTACGCTCAATTCCCAACAAACTAGGAGGCGTCCTAGCCCTAGCAGCATCCGTCCTCATTCTATTCCTAAGCCCTCTTCTCCACAAATCCAAACAGCGCACCATAACCTTCCGCCCACTCTCCCAACTCCTCTTCTGAACCCTAGTCTCCAACCTACTCATTCTCACATGAATCGGAAGCCAGCCAGTAGAACACCCATTCATCATTATTGGCCAACTAGCCTCACTCTCCTATTTCACTATCCTCCTATTCCTATTCCCCGCAATCAGCACCTTAGAAAACAAACTACTTAATTACTAA
>Geobiastes_squamiger_AF407447_FMNH_384758_CYTB
CTTCGGCTCCCTCCTAGGCATCTGCCTAACAGCACAAATCATTACCGGCCTCCTTCTAGCCATACACTATACCGCAGACACATCTCTAGCCTTCGCATCAGTAGCACATACATGCCGAAATGTCCAATACGGCTGACTAATCCGCAACCTCCATGCAAACGGAGCCTCATTCTTCTTCATCTGCATTTACCTTCACATCGGACGAGGATTCTACTACGGCTCATACCTCTACAAAGAGACCTGAAACACCGGAGTCATCCTCCTCCTCATCCTCATAGCAACAGCCTTCGTTGGTTATGTGCTACCATGAGGACAAATATCATTCTGAGGGGCTACAGTCATCACTAACCTATTCTCAGCATTCCCCTATATTGGCCAAACCCTCGTAGAATGGGCCTGAGGCGGATTCTCAGTTGACAACCCCACACTAACCCGATTCTTTGCCCTACACTTCCTCCTCCCATTTATAATCGCAGGCCTTGCCCTAATCCACCTCACCTTCCTTCACGAATCAGGCTCCAACAATCCCCTAGGTATCATCTCAAACTGTGATAAAATCCCATTCCACCCCTATTTCTCCTTAAAAGACCTCCTAGGCTTCATCCTCATACTCCTCTCACTTACAACACTCGCCCTATTCACCCCCAACCTCCTAGGAGACCCTGAAAACTTCACACCAGCAAACCCCCTAGTCACTCCCCCCCATATCAAACCAGAATGATATTTCTTATTCGCATACGCCATCTTACGCTCAATCCCCAACAAATTAGGAGGAGTCCTAGCCCTAGCAGCCTCAGTCCTCATCCTATTCCTCAGCCCCCTTCTTCATAAATCCAAACAACGTACCATGACCTTCCGTCCACTCTCCCAACTCCTATTCTGAATCCTAGTCTCCAATCTACTCATCCTCACATGAGTCGGCAGCCAACCAGTAGAACACCCATTTATCATCATCGGCCAACTAGCCTCACTCACCTACTTTACCATCCTCATTATCCTCTTTCCTGCAATCAGCACCCTAGAGAATAAACTACTCAATTACTAG
>Leptosomus_discolor_AF407449_FMNH_NA_CYTB
TTTCGGATCTTTGTTAGGCGTTTGCCTGATAACCCAAATCCTAACCGGCCTCCTACTAGCTACACACTACACTGCAGATACAACNCTAGCCTTCACCTCCGTCGCCCACACATGCCGAAANGTACAATGYGGCTGACTAATCCGCAATCTCCACGCAAATGGCGCCTCTCTCTTCTTCATCTGCATCTACCTCCACATTGGACGAGGACTATACTAYGGCTCCTACCTCTACAAAGAGACATGAAACACAGGAATTATCCTACTACTCACACTAATAGCAACTGCCTTTGTAGGCTATGTACTGCCATGAGGACAGATATCATTCTGAGGAGCCACAGTTATCACAAACCTATTCTCCGCAATCCCCTATATCGGCCAAACCCTCATAGAATGAGCCTGAGGGGGATTCTCAGTAGACAACCCCACACTAAGTCGATTCTTTGCCCTACACTTCCTCCTCCCCTTTATAATCGCGGGCCTTACTTTCATCCACCTCACCTTCCTCCATGAAACCGGCTCAAACAACCCCNTCGGAATCACATCAGACTGTGACAAAATCCCCTTCCACCCCTACTTCTCACTCAAAGACATTCTAGGGTTCATCCTTATACTCCTCCCACTAACTATCCTAGCTCTATTCACACCAAACCTCCTAGGAGACCCGGAAAATTTCACACCAGCAAACCCACTAGTCACACCCCCACACATCAAACCAGAATGATAYTTTCTATTCGCATATGCCATCCTATGCTCAATCCCCAACAAGCTCGGAGGCGTATTAGCCCTAGCTGCATCTGTCCTAATCCTTCTCCTRATCCATCTACTTCATAAATCCAAACAACGTACAATAACCTTTCGCCCYCTATCCCAACTCCTCTTYTGAATYCTGGTCACCAACCTCTTCATYTTAACATGAGTAGGAAGCCAACCAGTAGAACAYCCATTCATYATTATCGGCCAACTAGCCTCCCTCACTTACTTCACYATCCTYCTAATCCTCTTTCCCCTTACTGARACYTTAGAAAACAAAATACTYAAYTACTAA
>Eurystomus_orientalis_AF407451_FMNH_350940_CYTB
CTTCGGCTCCCTCCTGGGAATCTGCCTAATAACACAAATCCTTACAGGACTCCTGCTAGCCATGCACTATACTGCCGACACATCCCTCGCCTTCTCATCCGTCGCCCACACATGCCGAAACGTACAGTACGGCTGACTACTTCGAAACCTACATGCTAACGGAGCTTCAATATTCTTCATCTGCATCTACCTACACATCGGACGAGGATTTTACTATGGATCATACCTTTACAAAGAAACCTGAAACACTGGCATTCTTCTACTTCTCACCCTAATAGCAACCGCCTTCGTGGGCTATGTTCTACCATGAGGACAAATATCATTCTGAGGGGCAACCGTAATCACTAACTTATTCTCAGCCCTACCATATATCGGCCAAACCCTAGTAGAATGGGCATGAGGTGGCTTCTCAGTCGACAACCCCACACTAACCCGATTCTTTGCTCTACACTTCCTACTCCCCTTCGTAATTGCAGGCATCACCATAATTCACCTCACCTTCCTCCACGAATCAGGTTCAAACAACCCCCTAGGCATTGTATCAAACTGCGATAAAATCCCATTCCACCCCTACTTCACCCTAAAAGACCTCCTAGGCTTCACCCTTATACTACTCCTACTAACAACCCTTGCCTTATTTTCACCCTCCCTCCTAGGAGACCCAGAAAACTTCACGCCAGCAAACCCCCTAGCTACCCCACCTCATATCAAGCCCGAATGATACTTCCTATTTGCATACGCCATCCTACGCTCAATCCCCAACAAACTTGGTGGCGTACTAGCCCTAGCAGCCTCAGTATTAATTCTCTTCCTAGCCCCGTTCCTCCACAAATCTAAACAACGTACAATAACATTCCGCCCACTATCCCAAATGCTCTTCTGGATTCTAGTCGCCAACCTCCTTATCCTTACATGAATTGGAAGCCAGCCAGTCGAAGATCCATTCATTACCATCGGCCAACTCGCCTCCCTCACCTACTTCACCATTATCCTAGCCCTATTCCCTATCATTAGCATGCTAGAAAACAAAATACTCAACTTCTAA
>Eurystomus_glaucurus_AF407452_FMNH_384689_CYTB
CTTCGGCTCCCTCCTAGGAATCTGCCTAATAACACAAATCTTTACGGGGCTCCTACTAGCCATACACTACACTGCTGACACATCCCTAGCCTTCTCGTCCGTCGCCCATACATGTCGAAACGTACAATACGGCTGACTACTCCGAAACCTACATGCAAACGGAGCCTCAATATTCTTCATCTGTATCTATCTACACATCGGACGAGGATTCTACTATGGGTCCTACCTCTATAAAGAAACCTGAAACACCGGTGTCCTTCTCCTCCTTACCCTAATAGCAACAGCTTTCGTAGGTTATGTACTACCATGAGGGCAAATATCATTCTGAGGGGCAACCGTAATTACCAACTTATTCTCAGCCCTACCATACATTGGCCAAACCCTAGTAGAATGAGCCTGGGGCGGCTTTTCAGTTGACAACCCAACACTAACCCGATTCTTTGCCTTGCACTTCCTACTACCCTTCGTAATCGCAGGTATCACCATAATTCACCTCACCTTCCTCCACGAATCAGGCTCAAACAACCCCCTAGGTATTATATCAAACTGCGATAAAATTCCATTCCACCCCTATTTCACCCTAAAAGACCTCCTAGGCTTTACCCTCATGCTCCTCCTACTAGCAACCCTCGCCCTATTCACCCCCTCCCTCCTAGGAGACCCAGAAAACTTCACACCAGCAAACCCCCTAACCACCCCACCACATATCAAACCCGAATGGTACTTCCTATTCGCATACGCTATTCTACGCTCAATCCCCAACAAACTTGGAGGTGTGCTAGCCCTAGCAGCCTCCGTACTAATCCTCTTCCTAACTCCATTCCTCCACAAATCCAAACAACGTACAATAACATTCCGCCCACTATCCCAAGCACTTTTCTGAATCCTAGTCTCCAACCTCTTCATCCTCACATGAATTGGAAGCCAACCAGTCGAAGACCCATTCATTACCATCGGCCAACTTGCCTCCCTCACCTACTTCACTATCATCCTAATCCTATTCCCCATCATTAACACTCTAGAAAACAAAATACTCAACTACTAA
>Newtonia_brunneicauda_JQ239217_FMNH_345885_CYTB
CTTTGGATCCCTGCTAGGAGTCTGCCTAATCACACAAATTGTAACAGGACTACTACTAGCCATACACTACACAGCAGACACCTCACTAGCCTTTAACTCCGTAGCACACATATGCCGAAACGTACAATTCGGATGATTAATCCGAAACCTACATGCAAACGGAGCCTCCTTCTTCTTCATCTGCATCTACCTACACATTGGACGAGGATTCTACTACGGCTCCTATCTTAATAAAGAAACCTGAAACGTAGGAGTCATCCTACTCCTTGCCCTAATAGCAACCGCCTTCGTAGGATACGTCCTGCCATGAGGACAGATATCATTCTGAGGAGCTACAGTTATTACAAACCTATTCTCAGCAATCCCATACATCGGACAAACACTAGTAGAATGAGCTTGAGGTGGATTCTCAGTAGACAATCCAACTCTAACCCGATTCTTCGCCCTACACTTCCTACTACCATTCGTAATTGCAGGACTAACACTAGTACATCTAACCTTCCTACACGAAACAGGATCAAACAACCCACTAGGAATCCCATCGGATTGCGATAAAATCCCATTCCACCCATACTACTCAATCAAAGACATCCTAGGATTTACACTAATACTAATCCCATTAGTCACCCTAGCCCTATTCTCCCCTAACCTGCTAGGAGACCCAGAAAATTTCACGCCCGCCAACCCACTAGCCACTCCTCCACACATCAAACCAGAATGATACTTCCTATTCGCATACGCCATTTTACGATCAATCCCAAACAAACTAGGAGGAGTACTAGCCCTAGCCGCCTCCGTCCTAGTACTATTCCTAGTCCCACTACTACACAAATCCAAACAACGATCTATAACCTTCCGGCCACTATCACAAATCCTTTTCTGAACCCTAGTCGCCAACCTGCTAATCCTAACCTGAGTAGGAAGCCAGCCAGTAGAACACCCATTCATCATCATCGGCCAAGTAGCTTCATTCACCTACTTCACCATCATTCTAGTCCTATTCCCAGTCGTAAGCGTGCTAGAAAACAAACTACTAAAACTCTAA
>Milvus_migrans_AY994413_AMNH_532032_CYTB
ATCCCTGCTAGGAATCTGCCTACTAACACAAATCTTGACCGGCCTCCTATTAGCAACCCACTATACTGCAGACACCACCCTAGCCTTTTCATCCGTAGCCCACACATGCCGGAACGTACAGTATGGCTGACTAATCCGCAACCTACATGCCAACGGAGCATCCTTCTTCTTCATCTGCATCTACCTACACATCGGCCGAGGACTATACTACGGTTCATACTTATACAAAGAAACCTGAAATACAGGTATCATCCTCTTACTCACCCTCATAGCAACTGCCTTCGTAGGCTATGTACTCCCATGAGGCCAAATATCCTTCTGAGGGGCCACAGTCATCACAAACCTATTCTCGGCCATCCCATACATCGGACAAACCATCGTAGAATGGGCCTGAGGGGGATTCTCCGTAGACAACCCTACCCTTACCCGATTCTTCGCCCTACACTTCCTACTCCCATTCCTAATCGCAGGCCTCACCTTAATCCATCTCACCTTCCTCCATGAATCCGGTTCAAACAACCCCCTAGGCATCGTCTCAAACTGTGACAAAATTCCATTCCACCCATACTTCTCCTTAAAAGATGTCCTAGGATTCATACTAATACTACTACCATTAACAACCCTAGCCCTATTTTCGCCCAACATGCTAGGAGACCCAGAAAACTTCACCCCAGCAAACCCCCTAACCACACCCCCACATATCAAACCAGAATGATACTTCCTATTCGCATACGCTATCCTACGCTCAATCCCAAACAAACTAGGAGGAGTACTAGCACTAGCCGCCTCCGTACTAATTCTGTTCCTGGTCCCCTTTCTCCACAAGTCCAAACAGCGCACAATAACCTTCCGGCCCCTCTCCCAACTACTATTCTGAGCCCTAGTTGCCAACCTCCTCATCCTCACATGAATTGGCAGCCAACCAGTAGAACACCCTTTTATCATCATCGGCCAACTGGCCTCTCTCACCTACTTCTTCATCCTTCTAGCCCTCTTCCCCCTAACCGGGGCCCTAGAAAACAAACTCCTCAACCACTAA
>Nesoenas_picturatus_MH307539_L565__CYTB
ATGGCCCCCAACCTACGAAAATACCACCCACTACTAAAAATAGTTAACAACTCCTTAATTGACCTGCCAACCCCCTCAAACATCTCCGCCTGATGAAACTTTGGATCCCTACTAGGTATCTGCCTACTAACTCAGATCCTAACCGGCTTACTACTCGCCGCACACTACACTGCAGACACTACCTTAGCCTTCTCATCTGTTGCACATACCTGCCGAAACGTACAGTACGGCTGACTAATCCGAAACCTCCACGCAAATGGAGCCTCATTTTTCTTCATCTGCATCTACTTCCACATCGGACGAGGACTCTACTATGGCTCTTACCTATACAAAGAAACCTGAAACACAGGAGTTATCCTCCTACTAACCCTCATAGCCACAGCCTTCGTAGGATATGTTCTACCCTGAGGACAAATGTCGTTTTGAGGAGCTACAGTTATCACCAACCTATTCTCAGCTGTCCCCTACATCGGCCAAACCCTTGTCGAATGAGCCTGAGGCGGATTCTCAGTAGACAACCCTACATTAACACGATTCTTCACCCTCCACTTCCTCCTTCCGTTCTTAATTGCAGGCCTCACTATCGTCCACCTCACCTTCTTGCACGAATCGGGCTCAAACAACCCACTGGGCATCTCCTCCAACTGCGATAAAATTCCATTCCACCCCTACTTCTTAAAAGACATCCTCGGCTTCATGCTAATATTTCTTCCCCTAATAACTCTAGCCCTATTTTCACCAAACCTCTTAGGAGACCCAGAAAATTTTACACCAGCTAACCCATTAGTCACACCACCCCATATTAAACCAGAATGGTACTTTTTATTCGCATATGCTATCCTCCGCTCCATCCCCAACAAACTAGGCGGAGTCCTGGCCCTAGCCGCCTCAGTATTAATCCTGTTCCTCACCCCCCTCCTTCACAAATCCAAACAACGCACAATAATCTTCCGCCCCCTCTCTCAACTCCTATTTTGAATTCTAGTCACCAACCTCCTCATCCTGACATGAGTGGGGAGCCAACCCGTAGAGCACCCGTTCATTATCATTGGCCAACTAGCCTCCCTCACCTACTTCATCATCCTCCTCGTCCTCTTCCCTGCTA
>Nesoenas_picturatus_MH307541_L566__CYTB
ATGGCCCCCAACCTACGAAAATACCACCCACTACTAAAAATAGTTAACAACTCCTTAATTGACCTGCCAACCCCCTCAAACATCTCCGCCTGATGAAACTTTGGATCCCTACTAGGTATCTGCCTACTAACTCAGATCCTAACCGGCTTACTACTCGCCGCACACTACACTGCAGACACTACCTTAGCCTTCTCATCTGTTGCACATACCTGCCGAAACGTACAGTACGGCTGACTAATCCGAAACCTCCACGCAAATGGAGCCTCATTTTTCTTCATCTGCATCTACTTCCACATCGGACGAGGACTCTACTATGGCTCTTACCTATACAAAGAAACCTGAAACACAGGAGTTATCCTCCTACTAACCCTCATAGCCACAGCCTTCGTAGGATATGTTCTACCCTGAGGACAAATGTCGTTTTGAGGAGCTACAGTTATCACCAACCTATTCTCAGCTGTCCCCTACATCGGCCAAACCCTTGTCGAATGAGCCTGAGGCGGATTCTCAGTAGACAACCCTACATTAACACGATTCTTCACCCTCCACTTCCTCCTTCCGTTCTTAATTGCAGGCCTCACTATCGTCCACCTCACCTTCTTGCACGAATCGGGCTCAAACAACCCACTGGGCATCTCCTCCAACTGCGATAAAATTCCATTCCACCCCTACTTCTTAAAAGACATCCTCGGCTTCATGCTAATATTTCTTCCCCTAATAACTCTAGCCCTATTTTCACCAAACCTCTTAGGAGACCCAGAAAATTTTACACCAGCTAACCCATTAGTCACACCACCCCATATTAAACCAGAATGGTACTTTTTATTCGCATATGCTATCCTCCGCTCCATCCCCAACAAACTAGGCGGAGTCCTGGCCCTAGCCGCCTCAGTATTAATCCTGTTCCTCACCCCCCTCCTTCACAAATCCAAACAACGCACAATAATCTTCCGCCCCCTCTCTCAACTCCTATTTTGAATTCTAGTCACCAACCTCCTCATCCTGACATGAGTGGGGAGCCAACCCGTAGAGCACCCGTTCATTATCATTGGCCAACTAGCCTCCCTCACCTACTTCATCATCCTCCTCGTCCTCTTCCCTGCTA
>Mystacornis_crossleyi_JX236395_FMNH_345863_CYTB
CCCCTAATAAAAACAATTAACAACTCCCTAATCGACCTTCCAACTCCATCAAACATCTCAGTCTGATGAAATTTCGGATCACTACTAGGCATTTGCTTAATCACACAAATTGTCACAGGCCTACTACTGGCAATACACTACACAGCAGATACCGCCTTAGCCTTCAATTCCGTAGCCCACATATGCCGAAACGTCCAATTCGGCTGACTAATCCGAAACCTACACGCAAACGGGGCTTCCCTCTTCTTCATTTGCATCTACCTACACATCGGACGAGGACTATACTACGGTTCATACCTAAACAAAGAAACCTGAAACGTAGGAGTCATCCTCCTACTAGCCCTAATAGCAACTGCCTTCGTAGGATACGTCCTACCATGAGGACAAATATCATTCTGAGGGGCTACAGTAATCACCAACCTATTCTCAGCAATTCCATACATCGGACAAACCCTAGTGGAATGGGCCTGAGGAGGATTTTCAGTAGATAACCCCACATTGACTCGATTCTTTGCCCTCCATTTCCTCCTACCATTCGTAATCGCCGGACTAACTCTAGTCCACTTAACCTTCCTACACCAATCAGGATCAAACAACCCACTAGGAATCCCATCAGACTGCGACAAAATTCCATTCCACCCTTACTACTCAATCAAAGACATTCTAGGGTTCGTACTAATACTCATCCCACTCGTCGCTTTAGCACTATTCTCCCCAAACCTGCTAGGAGACCCAGAAAATTTCACGCCCGCCAACCCCCTAGCTACGCCACCTCACATCAAACCAGAATGATACTTCCTATTCGCATATGCCATTCTCCGGTCTATCCCAAACAAACTAGGAGGAGTCCTAGCCCTAGCCGCCTCCGTCCTAGTCCTATTCCTAATCCCCTTCCTCCACAAATCCAAACAACGCTCAATAACTTTCCGACCCCTATCACAAATCCTATTTTGAACCCTAGTCGCTAATCTACTAGTACTAACATGAGTAGGAAGCCAACCAGTAGAACACCCCTTCATCATCATTGGACAAGTAGCCTCATTCACCTACTTCACAATCATTCTAGTCCTATTCCCTATCGCCAGCGTACTAGAAAACAAACTCCTAAAACTCTAG
>Caprimulgus_madagascariensis_GU586646_FMNH_436426_CYTB
ATGGCCCCAAACATCCGAAAATCCCACCCCCTAATAAAAATAATCAACAACTCCCTAATTGATCTACCTGCCCCATCCAACATCTCTGCCTGATGAAACTTCGGATCCCTCCTAGGAATCTGCCTAGCAACACAAATCCTAACCGGCTTACTCTTAGCCACACATTATACTGCAGACACAACCCTAGCCTTTTCATCAGTCGCCCACACCTGCCGAAATGTACAGTACGGCTGACTAATTCGTAATCTACACGCAAACGGAGCCTCATTTTTCTTCATCTGCATTTACCTCCACATTGGACGAGGCCTATACTATGGATCCTACCTCTACAAAGAAACCTGAAACACAGGAGTCATCCTCCTACTCACCCTAATAGCAACTGCCTTCGTGGGCTATGTGCTACCATGAGGACAAATATCATTCTGAGGGGCTACAGTCATCACCAACCTATTCTCAGCCATTCCATACATCGGCCAAACCCTCGTAGAATGAGCATGAGGTGGGTTTTCCGTAGACAACCCCACACTAACCCGATTCTTTGCCCTACACTTTCTACTACCCTTTATAATTGCTGGCCTCACCCTAATCCACCTAACATTCCTTCACGAATCTGGCTCAAATAACCCCCTAGGAATTGTATCAAACTGCGACAAAATTCCATTTCACCCTTACTTCTCATTAAAGGACCTTCTAGGCTTCGCACTAATACTCCTCCCACTAATAACACTTGCCATATTCTCTCCAAACCTATTAGGAGACCCAGAAAACTTCACCCCCGCAAACCCTCTAGTCACTCCCCCTCATATTAAACCTGAGTGATATTTCTTATTCGCATATGCCATCCTACGCTCAATCCCAAACAAACTAGGAGGAGTCCTAGCCCTCGCAGCCTCTGTCCTAATCCTCCTACTAATCCCCTTCCTCCATAAATCCAAACAACGCACACTGACCTTCCGCCCTCTCTCCCAATTCCTATTCTGAACCCTAGTCGCAAACCTAATTATTTTAACCTGAGTAGGCAGCCAACCAGTAGAACACCCATTCATCATCATCGGCCAACTAGCCTCCTTTACCTACTTTTCCATCCTCCTAATCCTATTCCCTGCTATCGGGGCCCTCGAAAATAAAATACTTAACTACTAA
>Tyto_soumagnei_MK049548_NA_NA_CYTB
ATGGCCCCTAATCTCCGAAAATCCACCCCCCCTCTTAAAATAATCAACAACTCCCTAATTGACCTCCCTACCCCTCCCAATATCTCCGCCTGATGAAACTCCGGCTCCCTACTAGGTATCTGCCTAGTCCTCCAAATCCTGACAGGCCTCCTACTAGCCGCCCACTACACAGCCGAAACAGCCTTTGCCTTTTCATCCGTAGCCCACATGTGCCGAGATATCCAGCACGGCTGGCTAATCCGAAACCTCCACGCCAACGGAGCCTCATTTTTTTTCATCTGCATCTACCTCCACATTGGGCGGGGACTCTACTACGGGTCATACCTACATAAAGAGACTTGAAATACAGGCGTACTACTCCTGCTCACCCTATTAGCAACAGCCTTCGTAGGTTATGTCCTACCATGAGGCCAAATATCATTCTGAGGGGCACAGTCATNACCAANCTGTCAGCCGCTCTACCATACATCGGGCAAANCATTGTAGAGDRAVCATNANGCGGATTCTCAGTAGACAACCCNACCCTCACCCGATTTTTTGCCCTCCACTTCCTCCTACCCTTCGTAATTTCAGGACTTGTGCTNATTCACTTAACTTTCTTGCACGAATCTGGGTCCAATAATCCACTAGGAATCACATCAAATTGTGACAAAATCCCATTTCACCCATACTTCTCCACAAAAGATATCCTCGGAGTCGCACTCATACTACTCCCTCTAGCTACCCTGGCCTTACTCTCACCCAATCTCCTAGGTGATCCCGATAACTTCACACCGGCAAACCCACTCACCACCCTCCCCCACATTAAGCCAGAGTGATACTTCCTATTTGCATACGCBATCTTACGCTCCATCCCAAACAAACTGGGGGGAGTGTTAGCCCTTGCAGCTTCAATCTTCATCCTCCTACTAATCCCCCTCCTCCATAAATCTAAACAACGGCCAATGACATTCCGCCCCCTATCCCAAATCCTATTTTGAACCTTAGCCGCAAACCTCCTCATCCTCACCTGAATCGGCAGCCAGCCGGTAGAACACCCTTTTATTATTATCGGCCAACTAGCCTCCATCTCCTACTTCCTAACCCTCCTAATCCTTCTCCCCACCATTAGTGCAATAGAGAACAAACTACTTAACTACTAA
>Eremopterix_hova_OQ551050_FMNH_449163_CYTB
ATGGCACTCAATCTACGTAAAAAACACCCCATCCTGAAAGTCGTAAACGACGCCCTAATCGACCTCCCTACACCATCCAACATCTCTTCTTGATGAAACTTCGGATCCCTCTTAGGCATCTGCCTAATTATGCAAATCATCACAGGCCTCCTACTCGCCATACACTACACAGCGGACACCTCCCTAGCTTTCGCCTCCGTCGCCCACATCTGCCGAGATGTCCAATTCGGATGACTAATCCGAAACCTACATGCAAACGGAGCTTCCCTATTCTTCGTATGCATCTACTTCCACATCGGACGAGGATTCTACTACGGTTCATACCTAAACAAAGAAACCTGAAACGTCGGAGTCATTCTCCTGCTAGTCCTCATAGCAACAGCCTTCGTAGGCTACGTTCTCCCCTGAGGACAAATATCATTCTGAGGCGCTACAGTAATCACAAACCTATTCTCAGCAATCCCTTACGTTGGTCAAACCCTGGTAGAATGAGCATGAGGAGGGTTCTCCGTAGACAACCCCACCCTCACCCGATTCTTCGCCCTCCACTTCCTCCTCCCATTCCTCATCGCTGGACTCACACTAGTCCACCTCACCTTCCTCCACGAAACAGGATCAAACAACCCCCTAGGCATCCCCTCAGACTGCGATAAAATCCCATTCCACCCGTACTACACCACAAAAGATATCCTAGGATTTGCCCTCCTAATCGTCGTACTTCTCTCCCTCGCCCTATTTTCCCCCAACCTCCTAGGAGACCCCGAAAACTTCACACCAGCTAATCCTCTAGCTACACCACCGCACATCAAACCAGAATGATACTTCCTTTTCGCATACGCCATCCTTCGATCAATCCCCAACAAACTAGGAGGAGTCCTAGCCCTAGCCGCCTCTATCCTAGTACTATTCCTCACTCCACTCCTCCACACCTCAAAACTACGCTCAATAACCTTCCGACCACTATCACAAATCCTATTTTGAACCCTAGTAGCCAACCTCCTTGTCCTAACCTGAGTAGGCAGCCAACCCGTCGAACATCCATTCATCATCATCGGACAACTGGCCTCAATTTCCTACTTCACCATCATCCTTGTCCTATTCCCACTAGTATCCATCCTAGAAAACAAAATACTCAAACTTTAA
>Aepyornis_hildebrandti_KJ749824_NA_NA_CYTB
ATGGCCCCAAACATCCGAAAGTCACATCCCCTTCTTAAAATCATTAACAAYTCCCTAATTGACCTTCCTTCCCCTTCAAACATCTCCACTTGATGAAACTTTGGATCCTTACTAGGAATCTGTCTAATCACCCAAATTCTAACAGGATTGCTACTAGCCATACACTATACAGCTGACACCTCGCTAGCCTTCTCATCCGTAGCTCACACCTGCCGAAACGTACAGTATGGATGACTAATTCGCAACCTCCATGCAAATGGAGCATCATTCTTCTTCATCTGTATTTACCTACACATCGGACGAGGATTTTACTACGGCTCATACCTCTACAAAGAGACATGGAACACCGGAGTTATCCTCCTACTGACATTAATAGCAACCGCTTTTGTAGGCTATGTCCTACCATGAGGACAAATATCATTCTGAGGAGCCACAGTCATCACAAACCTATTCTCAGCCATTCCCTACATCGGACAAACCCTAGTGGAATGAGCTTGAGGGGGTTTCTCAGTAGATAACCCCACACTTACACGATTCTTCGCCTTACACTTCCTCCTCCCATTCCTAATCGCTGGCATTACCATTATCCATCTTACCTTCCTGCATGAATCAGGGTCAAACAACCCTCTAGGAATTATTTCACACTGCGACAAAATCCCCTTTCATCCATACTTCTCTTTAAAAGACATCCTAGGATTTACACTCATGTTCATCCCCTTCTTAACTTTAGCCTTCTTCGCCCCCAACTTCCTAGGGGACCCAGAAAACTTCACCCCAGCCAACCCCCTAGCTACACCTCCACATATCAAACCAGAATGATACTTTCTATTCGCATACGCTATCCTACGCTCTATCCCTAACAAACTAGRAGGAGTACTTGCCCTAGCTGCCTCCGTACTAATTCTATTCCTAATACCACTCCTACACAAATCCAAACAACGCTCAATAACATTCCGACCCCTCTCACAACTTCTATTCTGACTACTTGTAGCCAATCTATTTATCCTAACATGAATTGGCAGCCAGCCAGTAGAACATCCCTTCATTATCATCGGGCAAATAGNCTCCTTCACCTACTTCTTCATCCTCTTAATCCTATTCCCCACTATCGGAACCCTAGAAAAKAAAATACTTTAC
>Mullerornis_agilis_KJ749825_NA_NA_CYTB
ATGGCCCCAAATATCCGAAAGTCACANCCCCTACTTAAAATCATCAATAACTCCCTAATTGACCTCCYCTYCCCCTCAAATATCTCCACCTGATGGAACTTCGGATCCTTACTAGGAATCTGCCTAATCACCCAAATTCTAACAGGATTACTACTAGCCATACACTATACAGCTGACACCTCATTAGCTTTCTCATCCGTAGCCCACACCTGCCGAAACGTGCAATACGGATGGCTAATTCGTAACCTCCATGCAAATGGAGCATCATTCTTCTTTATCTGCATCTATCTCCACATCGGCCGAGGGTTCTACTATGGTTCTTACCTCTACAAAGAAACATGAAATACCGGGGTTATCCTCCTGCTAACACTAATAGCAACCGCTTTCGTAGGCTATGTTCTACCATGAGGACAAATATCATTCTGAGGAGCTACAGTCATCACAAACCTATTCTCAGCCATCCCCTATGTCGGTCAAACCCTAGTAGAATGAGCCTGAGGAGGTTTCTCAGTAGATAACCCCACACTTACACGATTCTTTGCCCTACACTTTCTCCTCCCATTCTTAATCGCTGGCATTACCATCATCCACCTTACCTTCTTACACGAATCAGGATCAAACAACCCTCTAGGAATCATCTCACACTGTGACAAAATCCCCTTCCACCCATACTTCTCTTTAAAAGACATCCTAGGATTTACACTTATATTCATTCCCCTCTTAACCCTGGCTTTCTTYGNCCCCAATCTCCTAGGAGACCCAGAAAACTTTACCCCAGCTAATCCTCTAACCACACCCCCGCACATCAAACCAGAATGATACTTCCTATTTGCATATGCCATCCTACGTTCTATCCCTAACAAACTAGGAGGAGTTCTTGCCCTAGCCGCCTCCGTACTAATCCTATTCCTAGCACCATTCCTACACAAATCCAAACAACGCTCAATAACATTTCGGCCCCTCTCACAACTACTATTCTGACTACTCGTAGCTAACCTACTTATTTTAACATGAATTGGTAGCCAGCCAGTAGAACATCCCTTCATTATTATCGGACAAATGGCCTCCTTCACCTATTTCTTTATCCTCTTAATCCTATTCCCCATCATCGGAGCCCTAGAAAATAAGATACTCTACTAA
>Aepyornis_sp._KY412176_NA_NA_CYTB
ATGGCCCCAAACATCCGAAAGTCACATCCCCTTCTTAAAATCATTAACAACTCCCTAATTGACCTTCCTTCCCCTTCAAACATCTCCGCTTGATGAAACTTTGGATCCTTACTAGGAATCTGTCTAATCACCCAAATTCTAACAGGATTACTACTAGCCATACACTATACAGCTGACACCTCACTAGCCTTCTCATCCGTAGCTCATACCTGCCGGAACGTACAGTATGGATGACTAATTCGCAACCTCCATGCAAATGGAGCATCATTCTTCTTCATCTGTATCTACCTACACATCGGACGAGGATTTTACTACGGCTCATACCTCTACAAAGAGACATGAAACACCGGAGTTATCCTCCTACTGACATTAATAGCAACCGCTTTTGTAGGCTATGTCCTACCATGAGGACAAATATCATTCTGAGGAGCCACAGTCATCACAAACCTATTCTCAGCCATTCCCTACATCGGACAAACCCTAGTGGAATGAGCTTGAGGGGGTTTCTCAGTAGATAACCCCACACTTACACGATTCTTCGCCCTACACTTCCTCCTCCCATTCCTAATCGCTGGCATTACCATTATCCACCTTACCTTCCTGCATGAATCAGGGTCAAACAACCCTCTAGGAATTATTTCACACTGCGACAAAATCCCCTTTCATCCATACTTCTCTTTAAAAGACATCCTAGGATTTACACTCATGTTCATCCCCTTCTTAACTTTAGCCTTCTTCGCCCCCAACTTCCTAGGGGACCCAGAAAACTTTACCCCAGCCAACCCCCTAGCTACACCTCCACATATCAAACCAGAATGATACTTTCTATTCGCATACGCTATCCTACGCTCTATCCCTAACAAACTAGGAGGAGTACTTGCCCTAGCTGCCTCCGTACTAATTCTATTCCTAATACCACTCCTACACAAATCCAAGCAACGCTCAATAACATTCCGACCCCTCTCACAACTTCTATTCTGACTACTCGTAGCCAATCTATTTATCCTAACATGAATTGGCAGCCAGCCAGTAGAACATCCCTTCATTATCATCGGACAAATAGCCTCCTTCACCTACTTCTTCATCCTCTTAATCCTATTCCCCACTATCGGAGCCCTAGAAAATAAAATACTTTACTAA
>Threskiornis_aethiopicus_MN196537_NA_NA_CYTB
ATGGCCCCTAACCTCCGAAAGTCCCACCCCCTACTAAAAATAGTCAACAACTCCCTAATTGACCTACCCACCCCCTCAAACATCTCTGCTTGATGAAACTTCGGGTCACTCTTGGGCATTTGTCTTGCAACACAAATCCTAACAGGCCTTCTACTCGCNNNNNNNNNNNNNNNNGATACAACCTTAGCCTTCTCATCCGTTGCCCACACATGTCAGAACGTCCAATACGGCTGACTAATCCGTAACCTACATGCAAACGGAGCCTCATTCTTCTTCATCTGTATCTATCTTCATATCGGACGAGGCCTTTACTACGGGTCTTACCTTTACAAAGAAACTTGGAACACAGGAATCATCCTCCTACTCACACTCATAGCAACCGCCTTCGTAGGCTATGTCTTACCATGAGGACAGATATCATTCTGAGGTGCCACAGTCATCACCAACCTATTCTCAGCCATCCCCTATATTGGYCAAACCCTYGTAGAATGAGCYTGGGGYGGCTTCTCAGTAGACAACCCCACATTAACCCGATTCTTCGCCCTACATTTCCTACTCCCATTCGTAATTGCAGGCCTCACCCTAATCCACCTCACCTTCCTCCACGAGTCAGGCTCAAACAACCCCCTAGGCATCGTATCAAACTGCGACAAAATTCCATTCCACCCCTACTTTTCACTAAAGGATATTCTAGGATTCATCCTCATACTCCTCCCACTAATAACTCTCGCCCTATTCTCTCCCAACCTACTAGGAGATCCAGAAAACTTCACCCCAGCAAACCCACTAGCCACACCACCACACATCAAACCAGAATGATACTTCCTGTTCGCATATGCCATCCTCCGCTCAATCCCCAACAAACTAGGAGGTGTCCTAGCTCTAGCTGCCTCCGTACTAATCCTATTCCTAAGTCCACTCCTCCATAAATCCAAACAACGTACAATAACCTTCCGTCCACTATCCCAACTTCTATTTTGAACCCTAGTCGCCAACCTCCTCATCCTAACCTGAATTGGCAGCCAACCCGTAGAGCATCCTTTCATTATCATTGGTCAACTAGCCTCCATCACCTACTTCTCCATCCTCCTTATTCTTCTTCCCATCACCGGAGCCCTAGAAAACAAAATACTCAACTACTAA
>Margaroperdix_madagarensis_MW574377_FMNH_384730_CYTB
ATGGCACCCAACATTCGTAAATCACATCCCCTACTAAAAATAATCAATAACTCCCTAATTGACCTCCCCACTCCCCCAAACATCTCCGCCTGATGAAACTTCGGTTCCCTATTAGCAATATGTCTCATCACCCAAATCCTCACCGGTCTCCTATTAGCCATACACTACACCGCAGACACCTCCCTAGCCTTTTCCTCCGTAGCCCATACATGTCGAAACGTACAATACGGCTGACTCATCCGAAACCTCCATGCAAACGGTGCATCATTCTTCTTCATCTGCATCTTTCTCCATATCGGACGAGGCCTATACTACGGCTCCTACCTATACAAAGAAACCTGAAACACAGGAGTAGTCTTACTCCTCACACTAATGGCCACTGCTTTTGTAGGATATGTTCTACCATGAGGCCAAATATCATTTTGAGGGGCTACCGTCATTACAAACCTATTCTCAGCAGTCCCCTACATCGGCCAGTCCCTAGTAGAATGAGCTTGAGGGGGCTTCTCAGTCGACAATCCAACCCTCACCCGATTCTTCGCCCTCCACTTCCTTCTCCCATTCCTAATCGCAGGAATCACTATCATCCACCTCACATTCCTACACGAATCAGGCTCAAACAACCCACTAGGCATTTCATCCGATTCTGATAAAATTCCATTCCACCCATACTACTCCATCAAAGATGCCCTAGGACTAACAATAATACTCACCCCATTCCTTACACTAGCCCTATTCTCCCCAAACTTCTTAGGCGACCCAGAAAACTTTACACCAGCCAACCCCCTAGTAACCCCCCCACACATCAAACCTGAATGGTACTTTCTATTTGCCTACGCTATCCTACGCTCAATTCCAAACAAACTCGGAGGCGTACTTGCCTTAGCAGCCTCAGTACTTATCCTTCTTCTAATCCCCTTTCTCCACAAATCCAAACAACGAACCATAACATTCCGCCCACTTTCCCAAACTCTATTCTGACTCCTAGTAGCAAACCTACTAATCCTAACCTGAATCGGAAGCCAACCAGTAGAACACCCATTCATCATCATTGGCCAAATAGCATCCCTCTCCTACTTCACCATTCTACTCATCCTCTTCCCCATAATTGGAATGCTAGAAAACAAAATGCTAAACCACTAA
>Aepyornis_maximus_OP413807_AD_1664_CYTB
ATGGCCCCAAACATCCGAAAGTCACATCCCCTTCTTAAAATCATTAACAACTCCCTAATTGACCTTCCTTCCCCTTCAAACATCTCCGCTTGATGAAACTTTGGATCCTTACTAGGAATCTGTCTAATCACCCAAATTCTAACAGGATTACTACTAGCCATACACTATACAGCTGACACCTCACTAGCCTTCTCATCCGTAGCTCATACCTGCCGGAACGTACAGTATGGATGACTAATTCGCAACCTCCATGCAAATGGAGCATCATTCTTCTTCATCTGTATCTACCTACACATCGGACGAGGATTTTACTACGGCTCATACCTCTACAAAGAGACATGAAACACCGGAGTTATCCTCCTACTGACATTAATAGCAACCGCTTTTGTAGGCTATGTCCTACCATGAGGACAAATATCATTCTGAGGAGCCACAGTCATCACAAACCTATTCTCAGCCATTCCCTACATCGGACAAACCCTAGTGGAATGAGCTTGAGGGGGTTTCTCAGTAGATAACCCCACACTTACACGATTCTTCGCCCTACACTTCCTCCTCCCATTCCTAATCGCTGGCATTACCATTATCCACCTTACCTTCCTGCATGAATCAGGGTCAAACAACCCTCTAGGAATTATTTCACACTGCGACAAAATCCCCTTTCATCCATATTTCTCTTTAAAAGACATCCTAGGATTTACACTCATGTTCATCCCCTTCTTAACTTTAGCCTTCTTCGCCCCCAACTTCCTAGGGGACCCAGAAAACTTTACCCCAGCCAACCCCCTAGCTACACCTCCACATATCAAACCAGAATGATACTTTCTATTCGCATACGCTATCCTACGCTCTATCCCTAACAAACTAGGAGGAGTACTTGCCCTAGCTGCCTCCGTACTAATCCTATTCCTAATACCACTCCTACACAAATCCAAGCAACGCTCAATAACATTCCGACCCCTCTCACAACTTCTATTCTGACTACTCGTAGCCAATCTATTTATCCTAACATGAATTGGCAGCCAGCCAGTAGAACATCCCTTCATTATCATCGGACAAATAGCCTCCTTCACCTACTTCTTCATCCTCTTAATCCTATTCCCCACTATCGGAGCCCTAGAAAATAAAA
>Aepyornis_maximus_OP413809_AD_1662_CYTB
ATGGCCCCAAACATCCGAAAGTCACATCCCCTTCTTAAAATCATTAACAACTCCCTAATTGACCTTCCTTCCCCTTCAAACATCTCCGCTTGATGAAACTTTGGATCCTTACTAGGAATCTGTCTAATCACCCAAATTCTAACAGGATTACTACTAGCCATACACTATGCAGCTGACACCTCACTAGCCTTCTCATCCGTAGCTCATACCTGCCGGAACGTACAGTATGGATGACTAATTCGCAACCTCCATGCAAATGGAGCATCATTCTTCTTCATCTGTATCTACCTACACATCGGACGAGGATTTTACTACGGCTCATACCTCTACAAAGAGACATGAAACACCGGAGTTATCCTCCTACTGACATTAATAGCAACCGCTTTTGTAGGCTATGTCCTACCATGAGGACAAATATCATTCTGAGGAGCCACAGTCATCACAAACCTATTCTCAGCCATTCCCTACATCGGACAAACCCTAGTGGAATGAGCTTGAGGGGGTTTCTCAGTAGATAACCCCACACTTACACGATTCTTCGCCCTACACTTCCTCCTCCCATTCCTAATCGCTGGCATTACCATTATCCACCTTACCTTCCTGCATGAATCAGGGTCAAACAACCCTCTAGGAATTATTTCACACTGCGACAAAATCCCCTTTCATCCATACTTCTCTTTAAAAGACATCCTAGGATTTACACTCATGTTCATCCCCTTCTTAACTTTAGCCTTCTTCGCCCCCAACTTCCTAGGGGACCCAGAAAACTTTACCCCAGCCAACCCCCTAGCTACACCTCCACATATCAAACCAGAATGATACTTTTTATTCGCATACGCTATCCTACGCTCTATCCCTAACAAACTAGGAGGAGTACTTGCCCTAGCTGCCTCCGTACTAATTCTATTCCTAATACCACTCCTACACAAATCCAAGCAACGCTCAATAACATTCCGACCCCTCTCACAACTTCTATTCTGACTACTCGTAGCCAATCTATTTATCCTAACATGAATTGGCAGCCAGCCAGTAGAACATCCCTTCATTATCATCGGACAAATAGCCTCCTTCACCTACTTCTTCATCCTCTTAATCCTATTCCCCACTATCGGAGCCCTAGAAAATAAAATACTTTACTAA
>Aepyornis_maximus_OP413801_AD_2135_CYTB
ATGGCCCCAAACATCCGAAAGTCACATCCCCTTCTTAAAATCATTAACAACTCCCTAATTGACCTTCCTTCCCCTTCAAACATCTCCGCTTGATGAAACTTTGGATCCTTACTAGGAATCTGTCTAATCACCCAAATTCTAACAGGATTACTACTAGCCATACACTATACAGCTGACACCTCACTAGCCTTCTCATCCGTAGCTCATACCTGCCGGAACGTACAGTATGGATGACTAATTCGCAACCTCCATGCAAATGGAGCATCATTCTTCTTCATCTGTATCTACCTACACATCGGACGAGGATTTTACTACGGCTCGTACCTCTACAAAGAGACATGAAACACCGGAGTTATCCTCCTACTGACATTAATAGCAACCGCTTTTGTAGGCTATGTCCTACCATGAGGACAAATATCATTCTGAGGAGCCACAGTCATCACAAACCTATTCTCAGCCATTCCCTACATCGGACAAACCCTAGTGGAATGAGCTTGAGGGGGTTTCTCAGTAGATAACCCCACACTTACACGATTCTTCGCCCTACACTTCCTCCTCCCATTCCTAATCGCTGGCATTACCATTATCCACCTTACCTTCCTGCATGAATCAGGGTCAAACAACCCTCTAGGAATTATTTCACACTGCGACAAAATCCCCTTTCATCCATACTTCTCTTTAAAAGACATCCTAGGATTTACACTCATGTTCATCCCCTTCTTAACTTTAGCCTTCTTCGCCCCCAACTTCCTAGGGGACCCAGAAAACTTTACCCCAGCCAACCCCCTAGCTACACCTCCACATATCAAACCAGAATGATACTTTCTATTCGCATACGCTATCCTACGCTCTATCCCTAACAAACTAGGAGGAGTACTTGCCCTAGCTGCCTCCGTACTAATTCTATTCCTAATACCACTCCTACACAAATCCAAGCAACGCTCAATAACATTCCGACCCCTCTCACAACTTCTATTCTGACTACTCGTAGCCAATCTATTTATCCTAACATGAATTGGCAGCCAGCCAGTAGAACATCCCTTCATTATCATCGGACAAATAGCCTCCTTCACCTACTTCTTCATCCTCTTAATCCTATTCCCCACTATCGGAGCCCTAGAAAATAAAA
>Aepyornis_maximus_OP413800_AD_2409_CYTB
ATGGCCCCAAACATCCGAAAGTCACATYCTCTTCTTAANNNNATTAACAACTCCCTAATTGACCTTCCTTCCCCTTCAAACATCTCCGCTTGATGAAACTTTGGATCCTTACTAGGAATCTGTCTAATCACCCAAATTCTAACAGGATTACTACTAGCCATACACTATACAGCTGACACCTCACTAGCCTTCTCATCCGTAGCTCATACCTGCCRGAACGTACAGTATGGATGACTAATTCGCAACCTCCATGCAAATGGAGCATCATTCTTCTTCATCTGTATCTACCTACACATNSGACGAGGATTTTACTACGGCTCATACCTCTACAAAGAGACATGAAACACCGGAGTTATCCTCCTACTGACATTAATAGCAACCGCTTTTGTAGGCTATGTCCTACCATGAGGACAAATATCATTCTGAGGAGCCACAGTCATCACAAACCTATTCTCAGCCATTCCCTACATCGGACAAACCCTAATGGAATGAGCTTGAGGGGGTTTCTCAGTAGATAACCCCACACTTACACGATTCTTCGCCCTACACTTCCTCCTCCCATTCCTAATCGCTGGCATTACCATTATCCACCTTACCTTCCTGCATGAATCAGGGTCAAACAACCCTCTAGGAATTATTTCACACTGCGACAAAATCCCCTTTCATCCATACTTCTCTTTAAAAGACATCCTAGGATTTACACTCATGTTCATCCCCTTCTTANNNNNNNNNNNNNNNNNNNNNNNNNNNNNNNNNGACCCAGAAAACTTTACYYCAGSCAACCCCCTAGCTACACCTCCACATATCAAACCMGAATRATACTTTCTATTCGCATACGCTATCCTACGCTCTATCCCTAACAAACTAGGAGGAGTACTTGCCCTAGCTGCCTCCGTACTAATTCTATTCCTAATACCACTCCTACACAAATCCAAGCAACGCTCAATAACATTCCGACCCCTCTCACAACTTCTATTCTGACTACTCGTAGCCAATCTATTTATCCTAACATGAATTGGCAGCCAGCCAGTAGAACATCCCTTCATTATCATCGGACAAATAGCCTCCTTCACCTACTTCTTCATCCTCTTAATCCTATTCCCCACTAT
>Aepyornis_maximus_OP413803_AD_1670_CYTB
ATGGCCCCAAACATCCGAAAGTCACATCCCCTTCTTAAAATCATTAACAACTCCCTAATTGACCTTCCTTCCCCTTCAAACATCTCCGCTTGATGAAACTTTGGATCCTTACTAGGAATCTGTCTAATCACCCAAATTCTAACAGGATTACTACTAGCCATACACTATACAGCTGACACCTCACTAGCCTTCTCATCCGTAGCTCATACCTGCCGGAACGTACAGTATGGATGACTAATTCGCAACCTCCATGCAAATGGAGCATCATTCTTCTTCATCTGTATCTACCTACACATCGGACGAGGATTTTACTACGGCTCGTACCTCTACAAAGAGACATGAAACACCGGAGTTATCCTCCTACTGACATTAATAGCAACCGCTTTTGTAGGCTATGTCCTACCATGAGGACAAATATCATTCTGAGGAGCCACAGTCATCACAAACCTATTCTCAGCCATTCCCTACATCGGACAAACCCTAGTGGAATGAGCTTGAGGGGGTTTCTCAGTAGATAACCCCACACTTACACGATTCTTCGCCCTACACTTCCTCCTCCCATTCCTAATCGCTGGCATTACCATTATCCACCTTACCTTCCTGCATGAATCAGGGTCAAACAACCCTCTAGGAATTATTTCACACTGCGACAAAATCCCCTTTCATCCATACTTCTCTTTAAAAGACATCCTAGGATTTACACTCATGTTCATCCCCTTCTTAACTTTAGCCTTCTTCGCCCCCAACTTCCTAGGGGACCCAGAAAACTTTACCCCANNNNNNNNNNNNNNNNNNNNNNNNNATATCAAACCAGAATGATACTTTCTATTCGCATACGCTATCCTACGCTCTATCCCTAACAAACTAGGAGGAGTACTTGCCCTAGCTGCCTCCGTACTAATTCTATTCCTAATACCACTCCTACACAAATCCAAGCAACGCTCAATAACATTCCGACCCCTCTCACAACTTCTATTCTGACTACTCGTAGCCAATCTATTTATCCTAACATGAATTGGCAGCCAGCCAGTAGAACATCCCTTCATTATCATCGGACAAATAGCCTCCTTCACCTACTTCTTCATCCTCTTAATCCTATTCCCCACTATCGGAGCCCTAGAAAATAAAAT
>Mullerornis_modestus_OP413795_AD_276_CYTB
ATGGCCCCAAATATCCGAAAGTCACACCCCCTACTTAAAATCATCAATAACTCCCTAATTGACCTCCCCTCCCCCTCAAATATCTCCACCTGATGGAACTTCGGATCCTTACTAGGAATCTGCCTAGTCACCCAAATTCTAACAGGATTACTACTAGCCATACACTATACAGCTGACACCTCATTAGCTTTCTCATCCGTAGCCCACACCTGCCGAAACGTGCAATACGGATGGCTAATCCGTAACCTCCATGCAAATGGAGCATCATTCTTCTTTATCTGCATCTATCTCCACATCGGCCGAGGGTTCTACTATGGTTCTTACCTCTACAAAGAAACATGAAATACCGGGGTTATCCTCCTGCTAACACTAATAGCAACCGCTTTTGTAGGCTATGTTCTACCATGAGGACAAATGTCATTCTGAGGAGCTACAGTCATCACAAACCTATTCTCAGCCATCCCCTATGTCGGTCAAACCCTAGTAGAATGAGCCTGAGGAGGTTTCTCAGTAGATAACCCCACACTTACACGATTTTTTGCCCTACACTTTCTCCTCCCATTCTTAATCGCTGGCATTACCATCATCCACCTTACCTTCTTACACGAATCAGGATCAAACAACCCTCTAGGAATCATCTCACACTGTGACAAAATCCCCTTCCACCCATACTTCTCTTTAAAAGACATCCTGGGATTTACACTTATATTCATTCCCCTCTTAACCCTGGCTTTCTTCGCCCCCAATCTCCTAGGAGACCCAGAAAACTTTACCCCAGCTAATCCTCTAACCACACCCCCGCACATCAAACCAGAATGATACTTCCTATTTGCATATGCCATCCTACGTTCTATCCCTAACAAACTAGGCGGAGTTCTTGCCCTAGCCGCCTCCGTACTAATCCTATTTCTAGCACCATTCCTACACAAATCCAAACAACGCTCAATAACATTTCGGCCCCTCTCACAACTACTATTCTGACTACTCGTAGCCAACCTACTTATTTTAACATGAATTGGTAGCCAGCCAGTAGAACATCCCTTCATTATTATCGGACAAATGGCCTCCTTCACCTATTTCTTTATCCTCTTAATCCTATTCCCCATCATCGGAGCCCTAGAAAATAAGATACTCTACTAA
>Aepyornis_sp._OP413798_AD_1293_CYTB
ATGGCCCCAAACATCCGAAAGTCACATCCCCTTCTTAAAATCATTAACAACTCCCTAATTGACCTTCCTTCCCCTTCAAACATCTCCGCTTGATGAAACTTTGGATCCTTACTAGGAATCTGTCTAATCACCCAAATTCTAACAGGATTGCTACTAGCTATACACTATACAGCTGACACCTCACTAGCCTTCTCATCCGTAGCTCACACCTGCCGAAACGTACAGTATGGATGACTAATTCGCAACCTCCATGCAAACGGAGCATCATTCTTCTTCATCTGTATTTACCTACACATCGGACGAGGATTTTACTACGGCTCATACCTCTACAAAGAGACATGAAACACCGGAGTTATCCTCCTACTGACATTAATAGCAACCGCTTTTGTAGGCTATGTCCTACCATGAGGACAAATATCATTCTGAGGAGCCACAGTCATCACAAACCTATTCTCAGCCATTCCCTACATCGGACAAACCCTAGTGGAATGAGCTTGAGGGGGTTTCTCAGTAGATAACCCCACACTTACACGATTCTTCGCCCTACACTTCCTCCTCCCATTCCTAATCGCTGGCATTACCATTATCCATCTTACCTTCCTGCATGAATCAGGGTCAAACAACCCTCTAGGAATTATTTCACACTGCGACAAAATCCCCTTTCATCCATACTTCTCTTTAAAAGACATCCTAGGATTTACACTTATATTCATCCCCTTCCTAACTTTAGCCTTCTTCGCCCCCAACTTCCTAGGGGACCCAGAAAACTTTACCCCAGCCAACCCTCTAGCTACACCTCCACATATCAAACCAGAATGATACTTTCTATTCGCATACGCTATCCTACGCTCTATCCCTAACAAACTAGGAGGAGTACTTGCCCTAGCTGCCTCCGTACTAATTCTATTCCTAATACCACTCCTACACAAATCCAAGCAACGCTCAATAACATTCCGACCCCTCTCACAACTTCTATTCTGACTACTTGTAGCCAATCTATTTATCCTAACATGAATTGGCAGCCAGCCAGTAGAACATCCCTTCATTATCATCGGACAAATAGCCTCCTTCACCTACTTCTTCATCCTCTTAATCCTATTCCCCACTATCGGAGCCCTAGAAAATAAAATA
>Aepyornis_sp._OP413799_AD_1288_CYTB
ATGGCCCCAAACATCCGAAAGTCACATCCCCTTCTTAAAATCATTAACAACTCCCTAATTGACCTTCCTTCCCCTTCAAACATCTCCGCTTGATGAAACTTTGGATCCTTACTAGGAATCTGTCTAATCACCCAAATTCTAACAGGATTGCTACTAGCTATACACTATACAGCTGACACCTCACTAGCCTTCTCATCCGTAGCTCACACCTGCCGAAACGTACAGTATGGATGACTAATTCGCAACCTCCATGCAAACGGAGCATCATTCTTCTTCATCTGTATTTACCTACACATCGGACGAGGATTTTACTACGGCTCATACCTCTACAAAGAGACATGAAACACCGGAGTTATCCTCCTACTGACATTAATAGCAACCGCTTTTGTAGGCTATGTCCTACCATGAGGACAAATATCATTCTGAGGAGCCACAGTCATCACAAACCTATTCTCAGCCATTCCCTACATCGGACAAACCCTAGTGGAATGAGCTTGAGGGGGTTTCTCAGTAGATAACCCCACACTTACACGATTCTTCGCCCTACACTTCCTCCTCCCATTCCTAATCGCTGGCATTACCATTATCCATCTTACCTTCCTGCATGAATCAGGGTCAAACAACCCTCTAGGAATTATTTCACACTGCGACAAAATCCCCTTTCATCCATACTTCTCTTTAAAAGACATCCTAGGATTTACACTTATATTCATCCCCTTCCTAACTTTAGCCTTCTTCGCCCCCAACTTCCTAGGGGACCCAGAAAACTTTACCCCAGCCAACCCTCTAGCTACACCTCCACATATCAAACCAGAATGATACTTTCTATTCGCATACGCTATCCTACGCTCTATCCCTAACAAACTAGGAGGAGTACTTGCCCTAGCTGCCTCCGTACTAATTCTATTCCTAATACCACTCCTACACAAATCCAAGCAACGCTCAATAACATTCCGACCCCTCTCACAACTTCTATTCTGACTACTTGTAGCCAATCTATTTATCCTAACATGAATTGGCAGCCAGCCAGTAGAACATCCCTTCATTATCATCGGACAAATAGCCTCCTTCACCTACTTCTTCATCCTCTTAATCCTATTCCCCACTATCGGAGCCCTAGAAAATAAAATACTTTACTAA
>Mullerornis_modestus_OP413790_AD_2127_CYTB
ATGGCCCCAAATATCCGAAAGTCACACCCCCTACTTAAAATCATCAATAACTCCCTAATTGACCTCCCCTCCCCCTCAAATATCTCCACCTGATGGAACTTCGGATCCTTACTAGGAATCTGCCTAGTCACCCAAATTCTAACAGGATTACTACTAGCCATACACTATACAGCTGACACCTCATTAGCTTTCTCATCCGTAGCCCACACCTGCCGAAACGTGCAATACGGATGGCTAATTCGTAACCTCCATGCAAATGGAGCATCATTCTTCTTTATCTGCATCTATCTCCACATCGGCCGAGGGTTCTACTATGGTTCTTACCTCTACAAAGAAACATGAAATACCGGGGTTATCCTCCTGCTAACACTAATAGCAACCGCTTTCGTAGGCTATGTTCTACCATGAGGACAAATGTCATTCTGAGGAGCTACAGTCATCACAAACCTATTCTCAGCCATCCCCTATGTCGGTCAAACCCTAGTAGAATGAACCTGAGGAGGTTTCTCAGTAGATAACCCCACACTTACACGATTCTTTGCCCTACACTTTCTCCTCCCATTCTTAATCGCTGGCATTACCATCATCCACCTTACCTTCTTACACGAATCAGGATCAAACAACCCTCTAGGAATCATCTCATACTGTRACAAAATCCCCTTCCACCCATACTTCTCTTTAAAAAACATCCTGGGATTTACACTTATATTCATTCCCCTCTTAACCCTGGCTTTCTTCGCCCCCAATCTCCTAGGAGACCCAGAAAACTTTACCCCARCTAATCCTCTAACCACACCCCCACACATCAAACCAGAATGATACTTCCTATTTGCATATGCCATCCTACGTTCTATCCCTAACAAACTAGGAGGAGTTCTTGCCCTAGCCGCCTCCGTACTAATCCTATTTCTAGCACCATTCCTACACAAATCCAAACAACGCTCAATAACATTTCGGCCCCTCTCACAACTACTATTCTGACTACTCGTAGCCAACCTACTTATTTTAACATGAATTGGTAGCCAGCCAGTAGAACATCCCTTCATTATTATCGGACAAATAGCCTCCTTCACCTATTTCTTTATCCTCTTAATCCTATTCCCCATCATCGGAGCCCTAGAAAATAAGATACTCTACTAA
>Mullerornis_modestus_OP413793_AD_2110_CYTB
ATGGCCCCAAATATCCGAAAGTCACACCCCCTACTTAAAATCATCAATAACTCCCTAATTGACCTCCCCTCCCCCTCAAATATCTCCACCTGATGGAACTTCGGATCCTTACTAGGAATCTGCCTAGTCACCCAAATTCTAACAGGATTACTACTAGCCATACACTATACAGCTGACACCTCATTAGCTTTCTCATCCGTAGCCCACACCTGCCGAAACGTGCAATACGGATGGCTAATTCGTAACCTCCATGCAAATGGAGCATCATTCTTCTTTATCTGCATCTATCTCCACATCGGCCGAGGGTTCTACTATGGTTCTTACCTCTACAAAGAAACATGAAATACCGGGGTTATCCTCCTGCTAACACTAATAGCAACCGCTTTCGTAGGCTATGTTCTACCATGAGGACAAATGTCATTCTGAGGAGCTACAGTCATCACAAACCTATTCTCAGCCATCCCCTATGTCGGTCAAACCCTAGTAGAATGAGCCTGAGGAGGTTTCTCAGTAGATAACCCCACACTTACACGATTCTTTGCCCTACACTTTCTCCTCCCATTCTTAATCGCTGGCATTACCATCATCCACCTTACCTTCTTACACGAATCAGGATCAAACAACCCTCTAGGAATCATCTCACACTGTGACAAAATCCCCTTCCACCCATACTTCTCTTTAAAAGACATCCTGGGATTTACACTTATATTCATTCCCCTCTTAACCCTGGCTTTCTTCGCCCCCAATCTCCTAGGAGACCCAGAAAACTTTACCCCAGCTAATCCTCTAACCACACCCCCGCACATCAAACCAGAATGATACTTCCTATTTGCATATGCCATCCTACGTTCTATCCCTAACAAACTAGGAGGAGTTCTTGCCCTAGCCGCCTCCGTACTAATCCTATTTCTAGCACCATTCCTACACAAATCCAAACAACGCTCAATAACATTTCGGCCCCTCTCACAACTACTATTCTGACTACTCGTAGCCAACCTACTTATTTTAACATGAATTGGTAGCCAGCCAGTAGAACATCCCTTCATTATTATCGGACAAATAGCCTCCTTCACCTATTTCTTTATCCTCTTAATCCTATTCCCCATCATCGGAGCCCTAGAAAATAAGATACTCTACTAA
>Aepyornis_maximus_OP413806_AD_1665_CYTB
ATGGCCCCAAACATCCGAAAGTCACATCCCCTTCTTAAAATCATTAACAACTCCCTAATTGACCTTCCTTCCCCTTCAAACATCTCCGCTTGATGAAACTTTGGATCCTTACTAGGAATCTGTCTAATCACCCAAATTCTAACAGGATTACTACTAGCCATACACTATACAGCTGACACCTCACTAGCCTTCTCATCCGTAGCTCATACCTGCCGGAACGTACAGTATGGATGACTAATTCGCAACCTCCATGCAAATGGAGCATCATTCTTCTTCATCTGTATCTACCTACACATCGGACGAGGATTTTACTACGGCTCGTACYNNNNNNNNNNNATATGAAACACCGGAGTTATCCTCCTACTGACATTAATAGCAACCGCTTTTGTAGGCTATGTCCTACCATGAGGACAAATATCATTCTGAGGAGCCACAGTCATCACAAACCTATTCTCAGCCATTCCCTACATCGGACAAACCCTAGTGGAATGAGCTTGAGGGGGTTTCTCAGTAGATAACCCCACACTTACACGATTCTTCGCCCTACACTTCCTCCTCCCATTCCTAATCGCTGGCATTACCATTATCCACCTTACCTTCCTGCATGAATCAGGGTCAAACAACCCTCTAGGAATTATTTCACACTGCGACAAAATCCCCTTTCATCCATACTTCTCTTTAAAAGACATCCTAGGATTTACACTCATGTTCATCCCCTTCTTAACTTTAGCCTTCTTCGCCCCCAACTTCCTAGGGGACCCAGAAAACTTTACCCCAGCCAACCCCCTAGCTACACCTCCACATATCAAACCAGAATGATACTTTCTATTCGCATACGCTATCCTACGCTCTATCCCTAACAAACTAGGAGGAGTACTTGCCCTAGCTGCCTCCGTACTAATTCTATTCCTAATACCACTCCTACACAAATCCAAGCAACGCTCAATAACATTCCGACCCCTCTCACAACTTCTATTCTGACTACTCGTAGCCAATCTATTTATCCTAACATGAATTGGCAGCCAGCCAGTAGAACATCCCTTCATTATCATCGGACAAATAGCCTCCTTCACCTACTTCTTCATCCTCTTAATCCTATTCCCCACTATCGGAGCCCTAGAAAATAAAATACTTT
>Aepyornis_sp._OP413796_AD_2139_CYTB
ATGGCCCCAAACATCCGAAAGTCACATCCCCTTCTTAAAATCATTAACAACTCCCTAATTGACCTTCCTTCCCCTTCAAACATCTCCGCTTGATGAAACTTTGGATCCTTACTAGGAATCTGTCTAATCACCCAAATTCTAACAGGATTGCTACTAGCTATACACTATACAGCTGACACCTCACTAGCCTTCTCATCCGTAGCTCACACCTGCCGAAACGTACAGTATGGATGACTAATTCGCAACCTCCATGCAAACGGARCATCATTCTTCTTCATCTATATTTACCYACACATCGGACGAGGATTTTACTACGGCTCATACCTCTACAAAGAGACATGAAACACCGGAGTTATCCTCCTACTGACATTAATAGCAACCGCTTTTGTAGGCTATGTCCTACCATGAGGACAAATATCATTCTGAGGAGCCACAGTCATCACAAACCTATTCTCAGCCATTCCCTACATCGGACAAACCCTAGTGGAATGAGCTTGAGGGGGTTTCTCAGTAGATAACCCCACACTTACACGATTCTTCGCCCTACACTTCCTCCTCCCATTCCTAATCGCTGGCATTACCATTATCCATCTTACCTTCCTGCATGAATCAGGGTCAAACAACCCTCTAGGAATTATTTCACACTGCGACAAAATCCCCTTTCATCCATACTTCTCTTTAAAAGACATCCTAGGATTTACACTTATATTCATNCNNNNNYTAACTTTAGCCTTNNTCGCCCCCAACTTCCTAGGGGACCCAGAAAACTTTACCCCAGCCAACCCTCTAGCTACACCTCCACATATCAAACCAGAATGANNNNNNNTWTTCGYATACGCTATCCTACGCTCTATCCCTAACAAACTAGGAGGAGTACTTGCCCTAGCTGCCTCCGTACTAATTCTATTCCTAATACCACTCCTACACAAATCCAAGCAACGCTCAATAACATTCCGACCCCTCTCACAACTTCTATTCTGACTACTTGTAGCCAATCTATTTATCCTAACATGAATTGGCAGCCAGCCAGTAGAACATCCCTTCATTATCATCGGACAAATAGCCTCCTTCACCTACTTCTTCATCCTCTTAATCCTATTCCCCACTATCGGAGCCCTA
>Mullerornis_modestus_OP413791_AD_2125_CYTB
ATGGCCCCAAATATCCGAAAGTCACACCCCCTACTTANNNNNNNNNNNAWCTCCCTAATTGACCTCCCCTCCCCCTCAAATATCTCCACCTGATGGAACTTCGGATCCTTACTAGGAATCTGCCTAATCACCCAAATTCTAACAGGATTACTACTAGCCATACACTATACAGCTGACACCTCATTAGCTTTCTCATCCGTAGCCCACACCTGCCGAAACGTGCAATACGGATGGCTAATTCGTAACCTCCATGCAAATGGAGCATCATTCTTCTTTATCTGCATCTATCTCCACATCGGCCGAGGGTTCTACTATGGTTCTTACCTCTACAAAGAAACATGAAATACCGGGGTTATCCTCCTGCTAACACTAATAGCAACCGCTTTTGTAGGCTATGTTCTACCATGAGGACAAATGTCATTCTGAGGAGCTACAGTCATCACAAACCTATTCTCAGCCATCCCCTATGTCGGTCAAACCCTAGTAGAATGAGCCTGAGGAGGTTTCTCAGTAGATAACCCCACACTTACACGATTCTTTGCCCTACACTTTCTCCTCCCATTCTTAATCGCTGGCATTACCATCATCCACCTTACCTTCTTACACGAATCAGGATCAAACAACCCTCTAGGAATCATCTCACACTGTGACAAAATCCCCTTCCACCCATACTTCTCTTTAAAAGATATCCTGGGATTTACACTTATATTCATTCCCCTCTTAACCCTGGCTTTCTTCGCCCCCAATCTCCTAGGAGACCCAGAAAACTTTACCCCAGCTAATCCTCTAACCACACCCCCGCACATCAAACCAGAATGATACTTYCTATTYGCATATGCCATCCTACGTTCTATCCCTAACAAACTAGGAGGAGTTCTTGCCCTAGCCGCCTCCGTACTAATCCTATTTCTAGCACCATTCCTACACAAATCCAAACAACGCTCAATAACATTTCGGCCCCTCTCACAACTACTATTCTGACTACTCGTAGCCAACCTACTTATTTTAACATGAATTGGTAGCCAGCCAGTAGAACATCCCTTCATTATTATCGGACAAATGGCCTCCTTCACCTATTTCTTTATCCTCTTAATCCTATTCCCCATCATCGGAGCCCTAGAAAATAAGATACTCTACTAA
>Aepyornis_maximus_OP413805_AD_1666_CYTB
ATGGCCCCAAACATCCGAAAGTCACATCCCCTTCTTAAAATCATTAACAACTCCCTAATTGACCTTCCTTCCCCTTCAAACATCTCCGCTTGATGAAACTTTGGATCCTTACTAGGAATCTGTCTAATCACCCAAATTCTAACAGGATTACTACTAGCCATACACTATACAGCTGACACCTCACTAGCCTTCTCATCCGTAGCTCATACCTGCCGGAACGTACAGTATGGATGACTAATTCGCAACCTCCATGCAAATGGAGCATCATTCTTCTTCATCTGTATCTACCTACACATCGGACGAGGATTTTACTACGGCTCATACCTCTACAAAGAGACATGAAACACCGGAGTTATCCTCCTACTGACATTAATAGCAACCGCTTTTGTAGGCTATGTCCTACCATGAGGACAAATATCATTCTGAGGAGCCACAGTCATCACAAACCTATTCTCAGCCATTCCCTACATCGGACAAACCCTAGTGGAATGAGCTTGAGGGGGTTTCTCAGTAGATAACCCCACACTTACACGATTCTTCGCCCTACACTTCCTCCTCCCATTCCTAATCGCTGGCATTACCATTATCCACCTTACCTTCCTGCATGAATCAGGGTCAAACAACCCTCTAGGAATTATTTCACACTGCGACAAAATCCCCTTTCATCCATACTTCTCTTTAAAAGACATCCTAGGATTTACACTCATGTTCATCCCCTTCTTAACTTTAGCCTTCTTCGCCCCCAACTTCCTAGGGGACCCAGAAAACTTTACCCCAGCCAACCCCCTAGCTACACCTCCACATATCAAACCAGAATGATACTTTCTATTCGCATACGCTATCCTACGCTCTATCCCTAACAAACTAGGAGGAGTACTTGCCCTAGCTGCCTCCGTACTAATTCTATTCCTAATACCACTCCTACACAAATCCAAGCAACGCTCAATAACATTCCGACCCCTCTCACAACTTCTATTCTGACTACTCGTAGCCAATCTATTTATCCTAACATGAATTGGCAGCCAGCCAGTAGAACATCCCTTCATTATCATCGGACAAATAGCCTCCTTCACCTACTTCTTCATCCTCTTAATCCTATTCCCCACTATCGGAGCCCTAGAAAATAAAATACTTTACTAA
>Aepyornis_sp._OP413797_AD_2137_CYTB
ATGGCCCCAAACATCCGAAAGTCACATCCCCTTCTTAAAATCATTAACAACTCCCTAATTGACCTTCCTTCCCCTTCAAACATCTCCGCTTGATGAAACTTTGGATCCTTACTAGGAATCTGTCTAATCACCCAAATTCTAACAGGATTGCTACTAGCTATACACTATACAGCTGACACCTCACTAGCCTTCTCATCCGTAGCTCACACCTGCCGAAACGTACAGTATGGATGACTAATTCGCAACCTCCATGCAAACGGAGCATCATTCTTCTTCATCTGTATTTACCTACACATCGGACGAGGATTTTACTACGGCTCATACCTCTACAAAGAGACATGAAACACCGGAGTTATCCTCCTACTGACATTAATAGCAACCGCTTTTGTAGGCTATGTCCTACCATGAGGMCNNNNNNNATTCTGAGGAGCCACAGTCATCACAAACCTATTCTCAGCCATTCCCTACATCGGACAAACCCTAGTGGAATGAGCTTGAGGGGGTTTCTCAGTAGATAACCCCACACTTACACGATTCTTCGCCCTACACTTCCTCCTCCCATTCCTAATCGCTGGCATTACCATTATCCATCTTACCTTCCTGCATGAATCAGGGTCAAACAACCCTCTAGGAATTATTTCACACTGCGACAAAATCCCCTTTCATCCATACTTCTCTTTAAAAGACATCCTAGGATTTACACTTATATTCATCCCCTTCCTAACTTTAGCCTTCTTCGCCCCCAACTTCCTAGGGGACCCAGAAAACTTTACCCCAGCCAACCCTCTAGCTACACCTCCACATATCAAACCAGAATGATACTTTCTATTCGCATACGCTATCCTACGCTCTATCCCTAACAAACTARGAGRAGNACTTGCCCTAGCTGCCTCCGTACTAATTCTATTCCTAATACCACTCCTACACAAATCCAAGCAACGCTCAATAACATTCCGACCCCTCTCACAACTTCTATTCTGACTACTTGTAGCCAATCTATTTATCCTAACATGAATTGGCAGCCAGCCAGTAGAACATCCCTTCATTATCATCGGACAAATAGCCTCCTTCACCTACTTCTTCATCCTCTTAATC
>Aepyornis_maximus_OP413802_AD_1739_CYTB
ATGGCCCCAAACATCCGAAAGTCACATCCCCTTCTTAAAATCATTAACAACTCCCTAATTGACCTTCCTTCCCCTTCAAACATCTCCGCTTGATGAAACTTTGGATCCTTACTAGGAATCTGTCTAATCACCCAAATTCTAACAGGATTACTACTAGCCATACACTATACAGCTGACACCTCACTAGCCTTCTCATCCGTAGCTCATACCTGCCGGAACGTACAGTATGGATGACTAATTCGCAACCTCCATGCAAATGGAGCATCATTCTTCTTCATCTGTATCTACCTACACATCGGACGAGGATTTTACTACGGCTCATACCTCTACAAAGAGACATGAAACACCSGAGTTATCCTCCTACTGACATTAATAGCAACCGCTTTTGTAGGCTATGTCCTACCATGAGGACAAATATCATTCTGAGGAGCCACAGTCATCACAAACCTATTCTCAGCCATTCCCTACATCGGACAAACCCTAGTGGAATGAGCTTGAGGGGGTTTCTCAGTAGATAACCCCACACTTACACGATTCTTCGCCCTACACTTCCTCCTCCCATTCCTAATCGCTGGCATTACCATTATCCACCTTACCTTCCTGCATGAATCAGGGTCAAACAACCCTCTAGGAATTATTTCACACTGCGACAAAATCCCCTTTCATCCATACTTCTCTTTAAAAGACATCCTAGGATTTACACTCATGTTCATCCCCTTCTTAACTTTAGCCTTCTTCGCCCCCAACTTCCTAGGGGACCCAGAAAACTTTACCCCAGCCAACCCCCTAGCTACACCTCCACATATCAAACCAGAATGATACTTTCTATTCGCATACGCTATCCTACGCTCTATCCCTAACAAACTAGGAGGAGTACTTGCCCTAGCTGCCTCCGTACTAATTCTATTCCTAATACCACTCCTACACAAATCCAAGCAACGCTCAATAACATTCCGGCCCCTCTCACAACTTCTATTCTGACTACTCGTAGCCAATCTATTTATCCTAACATGAATTGGCAGCCAGCCAGTAGAACATCCCTTCATTATCATCGGACAAATAGCCTCCTTCACCTACTTCTTCATCCTCTTAATCCTATTCCCCACTATCGGAGCCCTAGAAAATAAAATACTTT
>Aepyornis_maximus_OP413810_AD_2667_CYTB
ATGGCCCCAAACATCCGAAAGTCACATCCCCTTCTTAAAATCATTAACAACTCCCTAATTGACCTTCCTTCCCCTTCAAACATCTCCACTTGATGAAACTTTGGATCCTTACTAGGAATCTGTCTAATCACCCAAATTCTAACAGGATTGCTACTAGCCATACACTATACAGCTGACACCTCGCTAGCCTTCTCATCCGTAGCTCACACCTGCCGAAACGTACAGTATGGATGACTAATTCGCAACCTCCATGCAAATGGAGCATCATTCTTCTTCATCTGTATTTACCTACACATCGGACGAGGATTTTACTACGGCTCATACCTCTACAAAGAGACATGGAACACCGGAGTTATCCTCCTACTGACATTAATAGCAACCGCTTTTGTAGGCTATGTCCTACCATGAGGACAAATATCATTCTGAGGAGCCACAGTCATCACAAACCTATTCTCAGCCATTCCCTACATCGGACAAACCCTAGTGGAATGAGCTTGAGGGGGTTTCTCAGTAGATAACCCCACACTTACACGATTCTTCGCCTTACACTTCCTCCTCCCATTCCTAATCGCTGGCATTACCATTATCCATCTTACCTTCCTGCATGAATCAGGGTCAAACAACCCTCTAGGAATTATTTCACACTGCGACAAAATCCCCTTTCATCCATACTTCTCTTTAAAAGACATCCTAGGATTTACACTCATGTTCATCCCCTTCTTAACTTTAGCCTTCTTCGCCCCCAACTTCCTAGGGGACCCAGAAAACTTCACCCCAGCCAACCCCCTAGCTACACCTCCACATATCAAACCAGAATGATACTTTCTATTCGCATACGCTATCCTACGCTCTATCCCTAACAAACTAGGAGGAGTACTTGCCCTAGCTGCCTCCGTACTAATTCTATTCCTAATACCACTCCTACACAAATCCAAGCAACGCTCAATAACATTCCGACCCCTCTCACAACTTCTATTCTGACTACTTGTAGCCAATCTATTTATCCTAACATGAATTGGCAGCCAGCCAGTAGAACATCCCTTCATTATCATCGGGCAAATAGCCTCCTTCACCTACTTCTTCATCCTCTTAATCCTATTCCCCACTATCGGAACCCTAGAAAATAAAATACTTTACTAA
>Accipiter_francesiae_UADBAMJR1247_CYTB
ATGGCCCCCAACCCACGAAAATCCAACCCACTACTCAAAATAATCAACAACTCCTTAATCGACCTCCCCACCCCATCAAACATCTCCATCTGATGAAATTTCGGATCCCTACTAGGAATCTGCCTACTAACACAAATCTTAACCGGCCTCCTACTAGCAACCCATTACACTGCAGACACCACTCTAGCCTTTTCATCCGTAGCCCATACATGCCGAAACGTACAATATGGGTGACTAATCCATAACCTCCATGCCAATGGAGCATCCTTCTTTTTCATTTGCATCTACCTACACATCGGCCGAGGTCTCTACTACGGCTCATACCTATACAAAGAAACCTGAAACACAGGAATTATCCTACTACTCACCCTCATAGCAACCGCCTTCGTAGGTTACGTACTCCCA
>Acridotheres_tristis_FMNH353034_CYTB
ATGGCCCTCAATCTTCGTAAAAACCACCCATTACTCAAAACCATCAACGACGCTCTAATCGACCTACCCACACCATCAAACATCTCAGCCTGATGAAACTTCGGATCCCTTCTAGGCATTTGCCTCGCCACACAAATCATCACCGGCCTCTTACTAGCCACACACTACACGGCAGACACCTCCCTGGCCTTCAACTCAGTAGCTCACATATGCCGAAACGTACAATTCGGCTGATTAATCCGAAACCTCCACGCAAATGGAGCATCATTCTTTTTCATCTGCATCTACCTACACATCGGACGAGGATTTTACTACGGATCCTACCTCAACAAAGAAACCTGAAATATGGGAGTACTCCTTCTACTAACACTGATAGCAACTGCCTTCGTAGGATACGTCCTGCCT
>Acrocephalus_newtoni_FMNH380001_CYTB
ATGGCTCTCAACCTTCGTAAAAACCACCCACTGATAAAAATCATCAACGACTCCCTAATTGACCTCCCCACCCCATCAAACATCTCATCCTGATGAAATTTCGGCTCACTTCTAGGGCTCTGCCTAGCCACCCAAATCATCACAGGGCTCCTGCTAGCCATGCACTACACAGCAGACACTTCCCTGGCATTCGCCTCAGTTGCCCACATATGCCGAGACGTGCAATTTGGATGACTGATTCGCAACCTCCACGCAAATGGGGCTTCTCTCTTCTTCATCTGCATCTACTTTCACATCGGCCGAGGAATCTACTACGGATCATACCTAAACAAAGAAACATGAAACATCGGCATCGTTCTACTACTGACCCTAATAGCAACTGCATTCGTAGGCTACGTCCTGCCT
>Anas_melleri_FMNH360027_CYTB
ATGGCCCCAAACATCCGCAAATCCCACCCCCTACTAAAAATAATCAACAACTCCCTAATCGACCTTCCCGCACCCTCTAATATCTCTGCCTGATGAAATTTCGGGTCTCTGCTCGCCATCTGCCTGGCCGCACAAATCCTCACAGGCCTCCTACTGGCTATGCACTACACCGCAGACACATCCCTTGCTTTCTCCTCAGTGGCCAACACATGCCGAAACGTCCAATATGGCTGACTCATCCGCAACCTCCACGCCAATGGCGCCTCATTCTTCTTCATCTGCATCTACCTGCACATCGGACGAGGCTTCTACTACGGCTCCTACCTGTATAAAGAAACCTGAAATACAGGAGTAATCCTACTGCTCACTCTTATAGCAACTGCCTTCGTAGGTTATGTCCTGCCA
>Apus_barbatus_FMNH434436_CYTB
ATGGCCCCCAACCCACGAAAATCCCACCCACTCCTAAAAATAGTCAACAACTCCCTAATCGACCTCCCCACTCCCCCAAACATTTCCGCCTGATGAAATTTCGGATCCCTCCTAGGTATCTGCCTAGCAACACAAATCATCACCGGCCTTCTACTAGCTATACACTATACCGCAGACACAACCTTAGCCTTCTCATCAGTAGCTCACACATGCCGAAACGTCCAATACGGATGACTAATTCGTAACCTACATGCAAACGGAGCCTCATTCTTCTTCATCTGCATCTACCTCCATATCGGACGAGGATTCTACTATGGATCTTACCTCTACAAAGAAACCTGAAACACAGGAGTCATCTTATTACTAACCCTCATAGCAACCGCCTTCGTAGGCTACGTCCTCCCC
>Artamella_viridis_FMNH384778_CYTB
ATGGCTCTCAATCTTCGTAAAAACCATCCCCTACTAAAAATCGTCAACGACTCCCTAATTGACCTTCCTACCCCATCAAACATCTCAATCTGATGAAACTTCGGATCACTCCTAGGCATCTGCCTAATTACACAAATCGTCACAGGCCTACTACTAGCCATACACTACACAGCAGACACCACCCTAGCCTTTAGCTCCGTAGCCCACATATGCCGAAACGTCCAATTCGGCTGACTAATCCGCAATCTACACGCAAACGGAGCCTCGTTCTTCTTCATTTGCATCTACCTACACATCGGACGAGGACTGTACTACGGATCATACCTAAACAAAGAAACCTGAAACGTCGGAGTCATCCTCCTGCTAACCCTAATAGCAACCGCCTTTGTAGGTTACGTTCTACCA
>Atelornis_crossleyi_FMNH393205_CYTB
ATGGCCCCAAACATCCGAAAATCCCACCCCCTCCTAAAAATAGTCAACAATTCACTAATTGACCTTCCAACCCCTCCCAACATTTCCACCTGATGGAATTTCGGCTCCCTCCTAGGTGTCTGCCTAGCAACACAAATCATCACCGGCCTCCTACTTGCCATACACTACACCGCAGATACATCCCTAGCCTTTTCATCCGTAGCCCACACATGCCGAAATGTCCAATATGGCTGACTGATCCGTAACCTTCATGCAAACGGAGCCTCATTCTTCTTCATCTGCATTTACCTACATATTGGACGAGGATTTTACTACGGCTCATACCTCTACAAAGAAACCTGAAACACCGGAGTCATCCTCCTCCTAACCCTTATAGCAACAGCCTTCGTTGGCTACGTCCTACCA
>Atelornis_pittoides_FMNH393202_CYTB
ATGGCCCCAAACATTCGAAAATCCCACCCTCTCCTAAAAATAATCAACAACTCATTAATCGATCTACCAACACCCCCCAACATCTCCGCCTGATGAAACTTCGGCTCCCTCCTAGGCATCTGCTTAGCAACACAAATCATCACCGGCCTCCTACTAGCCATACACTACACCGCAGACACATCCCTAGCCTTTTCATCCGTAGCCCACACATGCCGAAATGTCCAATACGGCTGACTAATCCGCAACCTTCATGCAAACGGAGCTTCCTTCTTCTTCATCTGTATCTACCTACATATCGGACGAGGCTTCTACTACGGCTCATACCTCTACAAAGAAACCTGAAACACCGGAGTCATCCTCCTCCTAACCCTCATAGCAACAGCCTTCGTTGGCTATGTACTACCA
>Athene_superciliaris_FMNH384685_CYTB
ATGGCCCCCAACATCCGCAAGTCACACCCCCTCCTAAAGATGGTCAACAGCTCCCTAATCGACCTACCCACCCCCCCAAACATCTCCGCCTGATGGAACTTCGGATCCCTACTAGGTATCTGCCTGGCGGCCCAAATCACCACCGGCTTATTACTAGCCGCCCACTACACGGCCGACTCCTCCCTGGCCTTCGCAGCCGTCTCACACACATGCCGAGATGTCCAGTACGGCTGACTAATCCGCAACCTCCACGCAAACGGAGCATCCATGTTCTTCATCTGCATCTACCTCCACATCGGACGAGGACTATACTACGGCTCGTACCTGTACAAAGAAACCTGAAACACAGGCATCCTACTCCTCCTAACCCTAATAGCCACCGCTTTCGTGGGCTACGTCCTCCCA
>Aythya_innotata_FMNH360032_CYTB
ATGGCCCCCAACATCCGCAAATCCCACCCCCTACTAAAAATAATTAACAACTCCCTAATTGACCTGCCCGCACCCTCTAACATCTCTGCCTGATGAAACTTCGGGTCCCTACTCGCCATCTGCCTAGCCACACAAATTCTAACAGGCCTCCTGCTAGCCATGCACTACACCGCAGACACCTCCCTCGCCTTCTCCTCAGTCGCCAACACATGCCGGAACGTCCAATACGGCTGACTCATCCGCAACCTACATGCCAACGGCGCCTCATTCTTCTTCATCTGCATCTACCTGCACATCGGACGAGGCTTCTACTATGGCTCCTACCTATACAAAGAAACCTGAAACACAGGAGTAATTCTCCTACTCACCCTTATAGCAACTGCCTTCGTAGGCTACGTCCTACCA
>Bernieria_madagascariensis_FMNH393255_CYTB
ATGGCCCTCAACCTTCGTAAAAACCACCCACTACTAAAAGTCATCAACGACTCCTTAATTGACCTACCAACACCTTCAAACATCTCATCATGATGAAACTTTGGATCCCTACTAGGTATCTGCTTAATCACACAAATCGTCACAGGCCTCCTACTAGCCATACACTACACAGCAGATACCTCCCTAGCCTTCACTTCAGTCGCACACATATGTCGAAACGTCCAATTCGGCTGACTCATCCGTAACCTACATGCAAACGGAGCTTCCTTCTTCTTCATCTGCATCTACTTCCACATTGGTCGAGGATTCTACTATGGATCATACCTCAATAAAGAAACCTGAAACGTAGGTGTCCTCCTACTCCTCGCACTGATGGCAACCGCCTTCGTAGGATACGTCCTTCCA
>Brachypteracias_leptosomus_FMNH384731_CYTB
ATGGCCCCAAACATCCGAAAATCTCACCCCCTCCTAAAAATAATCAACAACTCCCTAATCGACCTACCCACTCCCCCTAATATCTCCGCCTGATGGAATTTCGGCTCCCTCCTAGGCATCTGCTTAGCAACACAAATCATCACCGGCCTCCTAATAGCCATACACTATACTGCGGACACATCCCTAGCCTTCACATCTGTAGCACACACATGCCGAAACGTTCAATACGGCTGACTAATCCGTAACCTCCACGCAAATGGAGCCTCACTCTTCTTCATCTGCATCTACCTCCACATCGGACGAGGACTTTACTATGGCTCCTACCTCTACAAAGAAACCTGAAACACCGGAGTCATTCTCCTCCTAACCCTCATAGCAACAGCCTTCGTCGGCTACGTCCTGCCA
>Geobiastes_squamiger_FMNH384758_CYTB
ATGGCCCCAAACATCCGAAAATCTCACCCTCTCCTAAAAATAATCAACAACTCCCTAATCGACCTACCCACTCCCCCCAACATTTCTGCCTGATGAAACTTCGGCTCCCTCCTAGGCATCTGCCTAACAGCACAAATCATTACCGGCCTCCTTCTAGCCATACACTATACCGCAGACACATCTCTAGCCTTCGCATCAGTAGCACATACATGCCGAAATGTCCAATACGGCTGACTAATCCGCAACCTCCATGCAAACGGAGCCTCATTCTTCTTCATCTGCATTTACCTTCACATCGGACGAGGATTCTACTACGGCTCATACCTCTACAAAGAGACCTGAAACACCGGAGTCATCCTCCTCCTCATCCTCATAGCAACAGCCTTCGTTGGTTATGTGCTACCA
>Butorides_striata_FMNH434743_CYTB
ATGGCCCCCAACCTCCGAAAATCCCACCCCTTGCTAAAAACAATCAACAACTCCCTCATTGACCTACCCACCCCTTCAAACATCTCCGCTTGATGAAACTTTGGGTCACTCCTAGGCATCTGCCTAATAACCCAAATTGTAACAGGCCTACTCCTAGCTACACACTACACTGCAGATACCACACTAGCCTTCTCATCTGTTGCCCACATATGCCGAAACGTACAGTACGGCTGACTAATCCGCAATCTACATGCAAACGGTGCATCCTTCTTCTTCATCTGCATCTACCTCCACATCGGCCGTGGACTTTACTACGGATCATACCTCTACAAAGAAACCTGAAACACAGGAATTATCCTCCTACTCACCCTAATAGCAACTGCTTTCGTAGGGTACGTCCTACCA
>Caprimulgus_enarratus_UADBAMJR1206_CYTB
ATGGCCCCAAACATCCGAAAATCCCACCCCCTAGCAAAAATAATCAATAACTCACTAATTGATCTACCTACCCCATCAAACATCTCCGCCTGATGAAACTTCGGATCTATACTAGGCATCTGCCTAATAACCCAAATCCTAACAGGCTTACTTCTAGCCATACACTACACAGCCGACACAACCTTAGCATTCTCCTCAGTGGCCCACACCTGCCGAAACGTCCAATACGGCTGACTAATCCGCAACCTTCACGCCAACGGCGCTTCCTTCTTCTTCATCTGCATCTACCTCCACATTGGGCGAGGATTATACTACGGCTCATATCTCTACAAAGAAACCTGAAACACAGGAGTTATCCTGCTACTCACCCTGATAGCCACTGCCTTCGTAGGATACGTCCTGCCA
>Ceblepyris_cinerea_FMNH427335_CYTB
ATGGCCCTCAATCTACGTAAAAACCACCCCTTACTAAAAATCATCAACGACTCCCTAGTCGATCTTCCTACACCATCAAATATCTCTGCCTGATGAAATTTCGGATCTCTACTAGGCATTTGCCTAATCACACAGATCGTCACAGGCCTACTATTAGCCATACACTACACAGCAGACACCTCCCTAGCTTTTAACTCCGTAGCTCATATTTGCCGAGACGTACAATTCGGATGATTAATTCGAAACCTCCACGCAAATGGGGCCTCATTATTTTTCATCTGCATTTACCTACATATCGGCCGAGGACTTTACTACGGCTCTTATTTAAACAAAGAGACCTGAAATGTAGGAGTTATCCTACTCCTTGCTCTTATAGCAACCGCCTTTGTAGGCTACGTCCTACCC
>Centropus_toulou_FMNH436424_CYTB
ATGGCCCCAAACTTACGAAAACATCACCCCCTATTAAAAATAATTAACCATTCCCTAATCGACCTACCCACCCCCCCTAACATCTCCATTTGATGAAACTTCGGATCCCTATTAGGCATTTGCTTAATAGCCCAAATCCTCACAGGATTACTACTAGCCATGCATTATACCGCAGACACCACCTTAGCATTCTCATCCATTACCCACACCTGTCGAAATGTCCAATACGGATGACTAATCCGCAACCTTCATGCAAACGGAGCTTCATTATTCTTCATCTGCATCTACTTTCACATCGGCCGAGGATTTTATTACGGCTCATACCTCTATAAAGAAACCTGAAACACAGGAGTAATTCTCCTACTCACCCTAATAGCAACCGCCTTTGTAGGCTACGTCCTGCCC
>Cinnyris_notata_FMNH393444_CYTB
ATGGCCCTCAATCTTCGTAAAAACCACCGACTACTAAAAGTCATCAACGACGCCCTAATCGATCTCCCAACACCATCAAACATCTCAGTTTGATGAAACTTCGGATCACTCCTAGGCATCTGCCTCATCACTCAAATCGTTACAGGACTGCTACTAGCTATACACTACACAGCAGACACCTCCCTAGCCTTTTCCTCTGTAGCACACATATGCCGAAACGTCCAATTCGGCTGACTAATCCGCAACCTCCACGCAAATGGAGCGTCCTTCTTTTTCATCTGCATCTACCTACACATCGGCCGAGGACTATACTACGGCTCATACCTCTACAAAGAAACCTGAAACATCGGAGTCATCCTCCTACTAGCCCTCATAGCAACTGCTTTTGTAGGATATGTGCTGCCC
>Cinnyris_souimanga_FMNH393425_CYTB
ATGGCCCTCAATCTTCGTAAAAACCACCGACTACTAAAAGTCATCAACGACGCCCTAATTGACCTACCAACACCATCAAACATCTCAGTTTGATGAAACTTCGGATCACTCCTAGGCATCTGCCTCGTCACACAAATCGTCACAGGCCTGCTACTAGCCATGCACTACACAGCAGACACCTCCCTAGCCTTCTCCTCCGTAGCCCACATGTGCCGAAACGTCCAATTTGGATGACTAATCCGCAACCTCCACGCAAACGGAGCCTCCCTATTCTTTATCTGCATCTACCTGCACATCGGCCGAGGACTATACTACGGCTCATATCTATACAAAGAAACCTGAAATATCGGAGTTATCCTCCTGCTAGTCCTTATAGCAACCGCCTTCGTAGGCTACGTACTACCC
>Cisticola_cherina_FMNH352929_CYTB
ATGGCCCCAAATCTTCGCAAAAACCACCCACTACTAAAAATCATCAACGACGCCCTAATTGACCTTCCTACACCATCAAACATCTCATCATGATGAAACTTTGGCTCCCTACTAGGACTCTGCCTAGCTACACAAATCATCACAGGACTCCTACTAGCCATACATTACACAGCAGACACTTCTCTAGCCTTCTCCTCCGTCGCACACATATGCCGAGACGTCAAATTTGGATGACTAATCCGCAATCTACACGCAAACGGAGCCTCCTTCTTCTTTATCTGCATCTACCTACATATCGGCCGAGGTCTCTACTACGGCTCATACCTAAACAAAGAAACGTGAAACGTAGGAGTGATCCTATTACTTACCCTTATAGCAACCGCCTTCGTAGGTTACGTCCTGCCC
>Copsychus_albospecularis_FMNH360050_CYTB
ATGGCCCCCAATCTTCGTAAAAACCACCCACTACTCAAAACCATCAACGATGCCCTAATCGACCTCCCAACCCCACCAAACATCTCAATCTGATGAAACTTTGGATCCCTTTTAGGCCTCTGCTTAGTCACACAAATTATCACCGGCCTACTATTAGCCACACACTATACAGCAGACACCTCCCTAGCCTTCAACTCAGTCGCCCACATATGCCGAAATGTCCAATTCGGCTGACTAATCCGCAATCTCCACGCAAACGGAGCCTCATTCTTCTTCATCTGCATCTACCTCCACATCGGCCGAGGGTTCTACTACGGCTCCTACCTCAACAAAGAAACCTGAAACATCGGAGTCATCCTCCTCCTAACCCTAATAGCAACTGCCTTCGTAGGATACGTCCTCCCC
>Coracopsis_vasa_FMNH384671_CYTB
ATGGCCCCCAACCTACGAAAATCCCACCCTCTACTAAAAATAGTAAACAACTCCCTAATCGATCTACCAACCCCCTCAAACATCTCCGCCTGATGAAACTTTGGATCCCTCCTAGGAATCTGCTTAGCAGCACAAATCATAACTGGCCTGCTCCTAGCCGCCCACTACACCGCAGACACCTCCCTAGCCTTCTCATCCGTAGCCAACACATGCCGAAATGTGCAATATGGATGACTAATCCGCAACCTACATGCAAACGGAGCATCATTTTTCTTCATCTGCATCTACCTCCATATTGCCCGAGGCTTCTACTATGGCTCTTATCTGTACAAAGAGACATGGAACACAGGAGTCATTCTCCTACTCACCCTAATAGCAACAGCCTTCGTTGGGTACGTCCTACCA
>Coua_caerulea_FMNH472533_CYTB
ATGGCCCCCAACCTACGAAAACATCACCCCCTACTAAAAATAATCAATAACTCCCTAATCGACCTTCCCACTCCCCCAAACATCTCCGCCTGATGAAACTTTGGATCCCTCCTAGGAATCTGCCTAATAACACAAATCATAACAGGCCTACTATTAGCCATGCACTACACCGCAGACACAACCCTAGCCTTCTCATCCGTTGCTCACACCTGCCGAGACGTCCAATATGGCTGACTAATCCGCAACCTACACGCAAATGGAGCCTCAATATTCTTTATCTGTATCTACTTCCACATCGGACGAGGATTCTACTACGGCTCCTACCTTTACAAAGAAACCTGAAACACAGGAGTAATCCTACTACTCACCCTTATAGCAACAGCCTTTGTGGGTTATGTCCTACCA
>Coua_coquereli_FMNH434632_CYTB
ATGGCCCTCAACCTACGAAAACATCACCCCCTACTAAAAATAATCAACAACTCCTTAATTGACCTACCCACTCCCCCAAACATCTCCGCTTGATGAAACTTTGGATCCCTCCTAGGCATTTGCTTAATAACACAAATCATAACAGGCTTGCTATTAGCCATGCACTATACTGCAGATACAACCCTAGCCTTCTCATCTGTTGCCCACACCTGCCGAGACGTCCAATACGGTTGACTAATCCGTAACTTACATGCAAACGGAGCCTCAATATTCTTCATCTGCATTTACTTCCATATCGGACGAGGATTTTACTACGGTTCTTACCTCTATAAAGAAACCTGAAATACAGGAGTAATCCTCCTACTCACCCTAATAGCAACAGCCTTCGTAGGATATGTCCTCCCA
>Coua_cristata_FMNH472479_CYTB
ATGGCCCCCAACCTACGAAAACATCACCCCCTACTGAAAATGATCAATAACTCTCTAATCGACCTTCCCACTCCTCCAAACATCTCCGCCTGATGAAACTTTGGATCCCTCCTGGGAATCTGTCTAATAACACAAATCATAACAGGCCTACTATTAGCTATACACTATACTGCAGACACAACCCTAGCCTTTTCATCCGTCGCCCACACCTGCCGAGATGTTCAATATGGCTGACTAATCCGCAACCTACACGCAAACGGCGCTTCAATATTCTTTATCTGTATCTACTTCCACATTGGACGAGGACTCTACTACGGCTCCTATCTATACAAAGAAACCTGAAACACAGGAGTAATCCTCTTACTAACCCTCATAGCAACGGCCTTCGTAGGATATGTCCTACCA
>Coua_cursor_UADBAMJR1143_CYTB
ATGGCCCTCAACCTACGAAAACACCACCCCCTACTAAAAATAATCAACAACTCCCTAATTGATCTACCCACTCCTCCAAACATCTCCGCTTGATGAAACTTCGGATCCCTCCTAGGCATTTGCTTAATAACACAAATCATAACAGGCTTGCTATTAGCCATGCACTATACTGCAGATACAACCCTAGCCTTCTCATCTGTTGCCCACACCTGCCGAGACGTCCAATACGGTTGACTAATCCGCAACTTACATGCAAACGGAGCCTCAATATTCTTCATCTGCATTTACTTCCATATCGGACGAGGATTTTACTACGGTTCTTATCTCTATAAAGAAACCTGAAATACAGGAGTAATCCTCCTACTCACTCTAATAGCAACAGCCTTCGTAGGATATGTCCTCCCA
>Coua_gigas_FMNH393209_CYTB
ATGGCCCTCAACCTACGAAAACATCATCCTCTACTAAAAATAATTAACAACTCCTTAATCGACCTCCCCACTCCCCCCAACATCTCCGCCTGATGAAACTTTGGATCCCTCCTAGGCATCTGCTTAATAACGCAAATTCTAACAGGCTTACTACTAGCTATACACTACACTGCAGATACAACCCTAGCCTTCTCATCCGTCGCCCACACCTGCCGAGACGTCCAATATGGTTGACTAATCCGTAATTTACATGCAAACGGAGCCTCAATATTCTTCATCTGCATCTACTTCCACATCGGACGAGGATTCTATTATGGCTCTTACCTTTATAAAGAAACCTGAAATACAGGAGTAATCCTTCTACTCACCCTAATAGCAACAGCCTTCGTAGGGTATGTCCTCCCA
>Coua_olivaceiceps_FMNH434432_CYTB
ATGGCCCTCAACCTACGAAAACACCACCCCCTACTAAAAATAATCAACAACTCCCTAATTGATCTACCCACTCCTCCAAACATCTCCGCTTGATGAAACTTCGGATCCCTCCTAGGCATTTGCTTAATAACACAAATCATAACAGGCTTGCTATTAGCCATGCACTATACTGCAGATACAACCCTAGCCTTCTCATCTGTTGCCCACACCTGCCGAGACGTCCAATACGGTTGACTAATCCGCAACTTACATGCAAACGGAGCCTCAATATTCTTCATCTGCATTTACTTCCATATCGGACGAGGATTTTACTACGGTTCTTATCTCTATAAAGAAACCTGAAATACAGGAGTAATCCTCCTACTCACTCTAATAGCAACAGCCTTCGTAGGATATGTCCTCCCA
>Coua_reynaudii_UADBAMJR0893_CYTB
ATGGCCCTCAACCCACGAAAACATCACCCCCTATTAAAAATAATTAACAACTCTTTAGTTGACCTCCCCACTCCCCCAAACATCTCCGCCTGATGAAACTTTGGATCCCTCCTAGGCATCTGCTTAATAACACAGATCATAACAGGCCTACTACTAGCCATACACTACACTGCAGATACAACCTTAGCCTTCTCATCCGTCGCTCATACCTGCCGAGATGTCCAATACGGTTGACTAATCCGCAACTTACACGCAAACGGAGCCTCAATATTCTTCATCTGCATCTACTTCCATATTGGACGGGGATTCTACTATGGTTCCTACCTTTACAAAGAAACCTGAAATACTGGAGTAATCCTCCTACTCACCCTAATAGCAACAGCCTTCGTAGGATACGTCCTCCCA
>Coua_verreauxi_FMNH472476_CYTB
ATCTACGAAAACACCACCCCCTACTAAAAATAATTAACAACTCCCTAATTGACCTTCCCACCCCCCCAAACATCTCCACCTGATGAAACTTCGGATCTCTCCTAGGAATCTGCCTAATAACACAAATCATAACAGGCCTCCTATTGGCCATACACTACACTGCAGACACAACCCTAGCCTTCTCATCCGTTGCCCACACCTGCCGAGACGTCCAATACGGCTGACTAATCCGTAACCTACACGCAAATGGAGCCTCAATATTCTTTATCTGCATCTACTTTCACATCGGACGAGGATTCTACTATGGTTCCTATCTCTATAAAGAAACTTGAAACACAGGAGTAATGCTCTTACTCACCCTCATGGCAACAGCCTTTGTAGGCTATGTTCTGCCA
>Crossleyia_xanthophrys_FMNH435043_CYTB
ATGGCCCTCAACCTTCGTAAAAACCACCCCTTACTAAAAGTCATCAACGACTCCCTAATCGACCTTCCAACACCATCAAACATCTCATCTTGATGAAACTTCGGATCCTTACTAGGCATCTGCCTAATCACACAAATCATTACAGGGCTTCTGCTAGCCATACACTACACAGCAGATACCGCCCTAGCCTTCAACTCAGTCGCCCACATATGCCGAAACGTCCAATTCGGCTGATTAATCCGCAGCCTACACGCTAACGGAGCCTCATTTTTCTTCATCTGCATCTACTTCCATATCGGCCGAGGATTCTATTACGGATCATATCTGAACAAAGAGACCTGAAACGTAGGAGTCCTACTCCTCCTAGCACTAATAGCAACAGCTTTCGTAGGATATGTCCTACCA
>Cryptosylvicola_randrianasoloi_FMNH396198_CYTB
ATGGCCCTCAACCTTCGTAAAAACCACGCACTACTAAAAATCATCAACGACTCCCTAATTGATCTCCCAACACCATCAAACATCTCATCATGATGAAACTTTGGATCCCTCCTAGGCATCTGCCTAGTTACACAAATCGTCACAGGCCTTCTGCTAGCTATACACTACACAGCAGACACCTCCCTGGCCTTCACTTCAGTAGCCCACATATGCCGAAACGTACAATTTGGCTGACTTATCCGCAACCTCCATGCAAACGGAGCCTCCTTCTTCTTCATCTGCATCTACTTCCACATCGGCCGAGGATTCTACTACGGATCCTACCTCAATAAGGAAACCTGAAACGTAGGAGTTCTCCTCCTCCTCGCACTAATAGCAACTGCCTTCGTAGGCTACGTATTACCA
>Cuculus_poliocephalus_FMNH436423_CYTB
ATGGCCCCAAACCTACGAAAACACCACCCCCTATTAAAAATAATCAACAACTCCCTAATCGACCTACCCACTCCCCCTAATATCTCTACCTGATGAAACTTCGGCTCACTCCTAGGCATCTGCCTAATTGTACAAATTACAACAGGCCTACTACTAGCAATACACTACACCGCGGACACAACCCTAGCCTTCTCCTCCGTCGCCCACACATGCCGAAATGTCCAATATGGCTGACTAATCCGTAACCTGCACGCAAACGGAGCCTCAATATTCTTCATCTGCATCTACTTTCACATCGGACGCGGATTTTATTACGGCTCATACTTATATAAAGAAACCTGAAACACAGGAGTAATCCTACTACTTACACTGATAGCAACCGCCTTCGTCGGGTACGTCCTCCCA
>Cyanolanius_madagascariensis_UADBAMJR0510_CYTB
ATGGCCCTCAATCTTCGTAAAAATCACCCACTACTCAAAATCATTAATGACTCTCTAATCGATCTACCTACTCCATCAAACATTTCAGTCTGATGAAACTTTGGATCCCTCCTAGGCATCTGCCTAGTTACACAAATCGTCACAGGCTTACTACTAGCTATACACTACACAGCGGACACTAGCCTGGCCTTTAGCTCTGTGGCCCACATATGCCGAAACGTACAATTCGGATGATTAATCCGAAACCTACATGCAAACGGAGCCTCCTTCTTCTTTATCTGCATCTACCTACACATTGGACGAGGATTTTACTACGGTTCATACTTAAACAAAGAAACCTGAAACATCGGAGTTATCCTACTACTAGCCCTAATAGCCACTGCTTTTGTAGGGTACGTCCTACCA
>Dicrurus_forficatus_UADBAMJR1262_CYTB
ATGGCCCTCAATCTTCGTAAAAACCACCAACTACTAAAAATCATCAACAACTCCCTAATCGATCTTCCTACCCCATCAAATATCTCAGCCTGATGAAATTTCGGATCACTACTAGGCATCTGCCTAATGACACAAATCATCACAGGACTATTACTAGCCACACATTACACCGCAGATACTACCTTAGCCTTCTCTTCTGTGGCCCACACATGTCGAAACGTCCAATTCGGATGACTAATCCGAAACCTACATGCAAACGGAGCCTCATTCTTCTTCATCTGCATTTACCTACATATCGGCCGAGGATTTTATTATGGCTCATATCTAAACAAAGAAACCTGAAACATCGGAGTTATTCTGCTCCTAACACTGATAGCAACAGCCTTCGTCGGATACGTACTTCCT
>Eremopterix_hova_FMNH396138_CYTB
ATGGCACTCAATCTACGTAAAAAACACCCCATCCTGAAAGTCGTAAACGACGCCCTAATCGACCTCCCTACACCATCCAACATCTCTTCTTGATGAAACTTCGGATCCCTCTTAGGCATCTGCCTAATTATGCAAATCATCACAGGCCTCCTACTCGCCATACACTACACAGCGGACACCTCCCTAGCTTTCGCCTCCGTCGCCCACATCTGCCGAGATGTCCAATTCGGATGACTAATCCGAAACCTACATGCAAACGGAGCTTCCCTATTCTTCGTATGCATCTACTTCCACATCGGACGAGGATTCTACTACGGTTCATACCTAAACAAAGAAACCTGAAACGTCGGAGTCATTCTCCTGCTAGTCCTCATAGCAACAGCCTTCGTAGGCTACGTTCTCCCC
>Euryceros_prevostii_FMNH356691_CYTB
ATGGCCCTCAATATCCGTAAAAACCACCCACTACTAAAAATCATCAACGATTCCCTAATTGACCTTCCTACTCCATCAAACATCTCAACATGATGAAACTTTGGATCCCTTCTAGGAATCTGCCTCATTACACAGATCGTCACAGGCCTACTACTAGCTGCCCACTATACAGCAGACACCACCCTAGCCTTCAACTCCGTAGCCCACATATGCCGAAACGTCCAATTTGGTTGACTAATTCGAAATCTACATGCAAACGGAGCTTCATTCTTCTTCATTTGCATCTACCTACACATCGGGCGAGGATTCTACTATGGATCCTACCTAAACAAAGAAACCTGAAACATTGGAGTTATCCTACTGCTAACTCTCATAGCAACTGCTTTCGTAGGATACGTCCTACCA
>Eurystomus_glaucurus_FMNH384689_CYTB
ATGGCCCCCAATCTCCGAAAATCTCACCCACTACTAAAAATAATTAACAACTCCCTAATTGACCTGCCCACCCCTCCTAACATTTCCGCCTGATGAAACTTCGGCTCCCTCCTAGGAATCTGCCTAATAACACAAATCTTTACGGGGCTCCTACTAGCCATACACTACACTGCTGACACATCCCTAGCCTTCTCGTCCGTCGCCCATACATGTCGAAACGTACAATACGGCTGACTACTCCGAAACCTACATGCAAACGGAGCCTCAATATTCTTCATCTGTATCTATCTACACATCGGACGAGGATTCTACTATGGGTCCTACCTCTATAAAGAAACCTGAAACACCGGTGTCCTTCTCCTCCTTACCCTAATAGCAACAGCTTTCGTAGGTTATGTACTACCA
>Falculea_palliata_FMNH356670_CYTB
ATGGCCCTCAATCTTCGTAAAAACCACCCCCTACTAAAAATCGTCAACGACGCCCTAATCGACCTACCCACCCCATCAAACATCTCAGTCTGATGGAACTTCGGATCACTCCTAGGCATCTGCCTAATCACGCAAATCATCACAGGCCTACTACTGGCCATACATTACACAGCAGACACTACTCTAGCATTCAGCTCCGTAGCTCACATATGCCGAGACGTCCAATTCGGCTGACTAATCCGAAACCTACACGCGAACGGAGCCTCATTCTTCTTCATCTGCATCTACCTACACATCGGACGAGGATTATACTACGGATCATACCTAAACAAAGAAACCTGAAACATTGGAGTCATTCTACTACTAACTCTAATAGCAACCGCCTTCGTGGGATACGTCCTACCA
>Foudia_madagascariensis_UADBAMJR1012_CYTB
ATGGCCCCCAACATCCGAAAAAACCACCAACTACTAAAAATCATCAACAACGCCCTAATTGACCTCCCCACACCATCAAACATCTCATCCTGATGAAACTTCGGGTCCTTACTGGGCGTCTGCTTAATTACCCAAATTGTCACAGGCCTCCTCCTAGCCATGCATTACACAGCAGACACTTCCCTGGCCTTCTCCTCCGTAGTCCACGTGTGCCGAGACGTACAATTTGGCTGACTCATCCGTAACCTCCATGCAAACGGAGCCTCCTTCTTCTTCATTTGCATCTATCTACACATCGGCCGAGGACTATACTACGGCTCATACCTGAACAAAGAAACCTGAAACGTAGGAGTTGTCCTCCTACTGGCCCTAATAGCAACCGCCTTCGTAGGATACGTCCTACCC
>Foudia_omissa_UADBAMJR0278_CYTB
ATGGCCCCCAACATCCGAAAAAACCACCAACTACTAAAAATCATCAACAACGCCCTAATTGACCTCCCCACACCATCAAACATCTCATCCTGATGAAACTTCGGGTCCTTACTGGGCGTCTGCTTAATTACCCAAATTGTCACAGGCCTCCTCCTAGCCATGCATTACACAGCAGACACTTCCCTGGCCTTCTCCTCCGTAGTCCACGTGTGCCGAGACGTACAATTTGGCTGACTCATCCGTAACCTCCATGCAAACGGAGCCTCCTTCTTCTTCATTTGCATCTATCTACACATCGGCCGAGGACTATACTACGGCTCATACCTGAACAAAGAAACCTGAAACGTAGGAGTTGTCCTCCTACTGGCCCTAATAGCAACCGCCTTCGTAGGGTACGTCCTACCC
>Hartertula_flavoviridis_UADBAMJR0590_CYTB
ATGGCCCTCAACCTTCGTAAAAACCACCCACTAATAAAAACCATCAACGATTCCCTAATTGACCTCCCAACACCATCAAACATCTCATCTTGATGAAACTTCGGATCCCTCCTAGGCATTTGTCTAATTACACAAATTGTTACAGGCCTCCTACTAGCCATACACTACACAGCAGACACCTCCCTAGCATTCGCCTCAGTAGCCCATACATGCCGAAACGTCCAATTCGGCTGACTTATCCGCAACCTACACGCAAACGGAGCCTCCTTCTTCTTCATTTGCATCTACTTCCACATCGGCCGAGGATTCTACTACGGATCCTACCTCAACAAAGAAACCTGAAACGTAGGAGTCCTCCTCCTCCTCGCCCTCATAGCAACTGCCTTCGTAGGCTACGTCCTACCC
>Hartlaubius_auratus_FMNH384699_CYTB
ATGGCCTTCAATCTTCGTAAAAACCACCCAATCCTCAAAATCGTCAACGACGCCCTAATTGACCTACCCACACCCTCAAACATTTCAACCTGATGAAACTTCGGATCCCTACTAGGCATCTGCTTAGTGACACAAATCATCACCGGCCTTCTACTAGCCACACACTACACAGCAGACACCTCTCTAGCCTTCAACTCAGTAGCCCACATATGCCGAAACGTACAATTTGGCTGAATAATCCGAAACTTACACGCAAACGGAGCCTCACTATTCTTTATCTGCATCTACCTACACATTGGACGAGGATTCTACTACGGATCATACCTAAACAAAGAAACTTGAAACGTGGGAGTAATCCTACTACTAACCCTAATAGCAACCGCCTTCGTCGGTTACGTACTACCC
>Hypositta_corallirostris_FMNH363833_CYTB
ATGGCCCTCAATCTTCGTAAAAACCACCCCCTACTGAAAATCATCAACGACTCCCTTATTGACCTCCCCACTCCCTCTAATATCTCAACCTGATGAAACTTTGGATCCCTCCTAGGGATCTGCCTAATTACACAAATCGTTACAGGCCTACTATTAGCCATGCATTATACAGCTGACACCACCCTAGCCTTCAACTCCGTAGCCCACATATGCCGAAACGTCCAATTCGGCTGACTAATCCGAAACCTACACGCAAATGGGGCTTCCTTATTCTTCATCTGCATTTACCTACACATCGGACGAGGATTTTACTATGGATCATACCTAAACAAAGAAACCTGAAATGTTGGAGTTATCCTCCTACTAGCCCTAATAGCAACTGCCTTTGTAGGGTACGTCCTACCA
>Hypsipetes_madagascariensis_UADBAMJR1261_CYTB
ATGGCCCTCAATCTTCGTAAAAACCACCCACTAATAAAAATCATCAACGATTCCCTAATCGACCTTCCCACACCATCAAACATTTCAACTTGATGAAACTTCGGATCCCTACTAGGCATCTGCCTAATCACACAAATCGTCACAGGGCTTCTACTGGCCATACACTACACAGCAGACACCGCCCTAGCCTTCTCCTCCGTAGCCCACACATGCCGAAATGTCCAATTCGGATGACTAATCCGCAACCTCCACGCAAATGGGGCTTCCTTCTTCTTCATATGCATTTACCTTCACATCGGCCGAGGAATCTACTACGGCTCATACCTGAACAAAGAAACCTGAAACGTAGGAGTTATCCTTTTACTCACCCTTATAGCAACAGCCTTCGTAGGATACGTACTCCCC
>Lepidopygia_nana_FMNH352980_CYTB
ATGGCCCCAAACCTCCGAAAAAACCACGAACTACTAAAAATCATCAATGACGCCCTAATTGACCTCCCTACGCCATCAAACATCTCAACATGATGGAACTTCGGATCACTTCTGGGCATTTGCCTAATTACCCAAATCGTAACCGGTCTCCTACTGGCAACGCATTACACAGCAGACACCTCCCTAGCTTTCGCTTCAGTAGCCCACATATGCCGAGACGTACAATTTGGCTGACTAATCCGCAACCTCCACGCAAATGGCGCTTCATTCTTCTTCATCTGCATCTACCTTCACATCGGCCGAGGAATCTACTACGGCTCATACCTGAACAAAGAGACTTGAAACATCGGAGTCATTCTTCTCCTGACCCTCATAGCAACTGCTTTCGTAGGATATGTACTACCT
>Limosa_lapponica_FMNH352778_CYTB
ATGGCCCCTAACCTACGAAAGTCTCACCCACTACTAAAAATAGTCAACAACTCCCTGATTGACCTCCCTACCCCCTCAAACATCTCTGCTTGATGAAACTTTGGATCCCTCCTAGGTATTTGCCTCATAACACAAATCCTAACAGGACTCCTACTCGCCATACACTATACTGCAGACACAACCCTAGCCTTTTCATCCGTTGCCCATACATGCCGAAACGTACAATACGGCTGGCTAATTCGTAACTTACATGCAAACGGAGCTTCATTTTTCTTCATCTGTATTTACCTCCACATCGGACGAGGGTTTTACTACGGCTCATACCTATACAAAGAAACATGAAACACAGGTGTTATCCTCCTCCTAACCCTAATAGCAACTGCCTTCGTAGGATACGTCCTACCA
>Lophotibis_cristata_FMNH345600_CYTB
ATGGCCCCTAACCTTCGAAAATCGCACCCCCTATTAAAAATAATCAATAACTCCCTAATCGACCTTCCCACCCCCTCAAACATCTCAGCTTGATGAAACTTCGGATCACTTCTTGGCGTCTGCCTTGCAACGCAAATCCTAACTGGCCTCCTTCTTGCCATACACTACACCGCAGACACAACTCTAGCATTCTCATCCGTCGCCCACACATGTCGAAATGTCCAATACGGCTGACTAATCCGTAACCTCCATGCGAACGGAGCATCACTCTTCTTCATTTGCATCTACCTCCACATTGGACGAGGCCTCTACTACGGCTCTTATCTCTATAAAGAAACATGAAACACGGGAATCATTCTCCTGCTCACACTCATAGCAACTGCCTTCGTAGGCTACGTCCTGCCA
>Mentocrex_beankaensis_FMNH431145_CYTB
ATGGCCCCAAACCCACGAAAACACCACCCCCTACTAAAAATAATCAACAACTCCTTAATCGACCTCCCCACCCCACCTAACATCTCCGCTTGATGAAATTTCGGATCCCTCCTAGGCATCTGCCTAATCACCCAAATCTCAACAGGCCTACTACTAGCCACCCACTACACTGCAGACACAACCATAGCATTTTCATCAGTCGCCCACACATGCCGAAACGTCCAATACGGTTGACTACTTCGCAACCTACATGCAAACGGTGCCTCATTCTTCTTTATCTGCATTTACCTCCACATCGGCCGAGGATTCTACTATGGCTCCTACCTTTACAAAGAAACCTGAAACACAGGAATCATCCTCCTACTCACCCTCATAGCCACAGCCTTCGTGGGTTACGTCCTACCA
>Milvus_migrans_FMNH431139_CYTB
ATGGCCCCCAACCCTCGAAAATCCCACCCCATCCTCAAAATAATCAACAACTCCCTAATCGACCTACCCACCCCCTCAAACATCTCAATCTGATGAAACTTTGGATCCCTGCTAGGAATCTGCCTACTAACACAAATCTTGACCGGCCTCCTATTAGCAACCCACTATACTGCAGACACCACCCTAGCCTTTTCATCCGTAGCCCACACATGCCGGAACGTACAGTATGGCTGACTAATCCGCAACCTACATGCCAACGGAGCATCCTTCTTCTTCATCTGCATCTACCTACACATCGGCCGAGGACTATACTACGGTTCATACTTATACAAAGAAACCTGAAATACAGGTATCATCCTCTTACTCACCCTCATAGCAACTGCCTTCGTAGGCTATGTACTCCCA
>Motacilla_flaviventris_FMNH431196_CYTB
ATGGCCCCCAACCTTCGTAAAAACCACCAACTACTAAAAATCATCAACAACGCCCTAATTGACCTCCCCACACCATCAAACATCTCAACTTGATGAAACTTCGGGTCTCTACTGGGCCTCTGCCTAATTACCCAAATTGTTACAGGCCTCCTGCTAGCCATACACTACACAGCAGACACCAATCTCGCCTTTTCCTCCGTAGCTCACATATGCCGAGACGTACAATTCGGCTGACTCATCCGCAACCTCCATGCAAACGGAGCCTCCTTCTTTTTCATCTGCATCTACCTTCACATCGGCCGAGGACTTTACTACGGCTCTTACCTAAACAAAGAAACCTGAAACGTCGGAGTCATCCTTCTACTGACTTTAATAGCAACTGCTTTCGTGGGCTACGTCCTACCA
>Mystacornis_crossleyi_UADBAMJR0610_CYTB
ATGGCCCTCAACCTTCGTAAAAACCACCCCCTAATAAAAACAATCAACAATTCCCTAATTGACCTTCCAACCCCATCAAACATCTCAGTCTGATGAAACTTCGGATCCCTACTAGGCATTTGCTTAATCACACAAATCGTCACAGGCCTACTACTAGCCATACACTACACAGCAGATACCACCTTAGCCTTCAACTCCGTAGCCCACATATGCCGAAACGTCCAATTTGGCTGACTAATCCGAAACCTACACGCAAACGGGGCTTCCTTCTTCTTCATTTGCATCTACCTACATATTGGACGAGGACTATACTACGGTTCATACCTAAACAAAGAAACCTGAAATGTCGGAGTCGTCCTCCTACTAGCCCTAATAGCAACTGCCTTCGTAGGATACGTCCTACCA
>Neodrepanis_coruscans_FMNH393232_CYTB
ATGGCCCTCAACCTACGAAAACACCATCCCCTCTTAAAAATAGTCAATAATTCCCTAATTGATCTACCAACCCCCTCAAATATTTCCGCATGATGAAATTTTGGGTCTCTCTTAGGAATCTGCCTCGCTACACAAATCATTACAGGCATCCTACTGGCAACCCACTACACAGCAGACACAACTTTAGCCTTCACATCTGTAGCCCACACATGTCGAAACGTACAATTCGGCTGATTAATCCGCAATCTTCATGCAAACGGAGCATCATTCTTCTTCATTTGTATCTACCTTCACATCGGACGCGGACTCTACTACGGCTCCTACCTTTACAAAGAAACATGAAACACAGGAGTTATCCTCCTCCTAACACTCATAGCAACTGCCTTCGTCGGATACGTACTTCCA
>Neodrepanis_hypoxantha_UADBAMJR12_CYTB
ATGGCCCTTAACCTACGAAAACACCACCCCCTCCTGAAAATAGTCAATAACTCTTTAATCGATTTACCAACCCCTTCAAACATCTCCGCATGATGAAACTTTGGATCCCTCCTAGGAATCTGTCTCGCCACACAAATTATCACAGGCATCCTCCTAGCAACTCACTATACAGCGGACACAACATTAGCCTTCACATCCGTAGCCCACATATGCCGAAACGTACAATTCGGCTGATTAATTCGCAACCTTCACGCAAATGGAGCATCATTCTTCTTCATTTGTATTTACCTCCACATTGGACGCGGACTATACTACGGTTCTTACCTTTATAAAGAAACATGAAACACAGGAGTTATCCTCCTCCTCACACTCATAGCTACCGCCTTCGTTGGGTACGTTCTTCCA
>Neomixis_striatigula_FMNH436456_CYTB
ATGGCCCCAAATCTTCGTAAAAACCACCCCCTAATAAAAATCATTAATGATGCCCTAATTGACCTCCCCACACCATCAAACATCTCATCCTGATGAAACTTCGGATCCCTACTAGGTATCTGCTTAGTCACACAGATCGTCACAGGACTTCTGCTAGCCATACACTATACAGCAGACACCTCCCTAGCCTTTTCTTCTGTCACACACATATGCCGAGACGTACAATTCGGATGACTGATTCGCAATCTCCATGCAAATGGAGCCTCCTTCTTCTTCATCTGTATCTACCTGCACATCGGCCGAGGCTTTTACTATGGCTCCTACCTGAATAAAGAAACCTGAAACATCGGAGTCATTCTCCTACTAACCCTAATAGCAACCGCTTTCGTAGGATACGTCCTGCCA
>Neomixis_tenella_FMNH396128_CYTB
ATGGCCCCAAATCTTCGTAAAAACCACCCCCTAATAAAAATCATTAATGATGCCCTAATTGACCTCCCTACACCATCAAACATCTCATCTTGATGAAACTTCGGATCCCTACTAGGTATCTGCTTAGTCACACAGATCGTCACAGGACTTCTGTTAGCTATACATTACACAGCAGATACCTCCCTAGCCTTCTCTTCTGTTACCCACATATGCCGAGATGTACAATTCGGATGACTAATCCGCAATCTCCATGCAAACGGAGCCTCCTTCTTCTTCATCTGCATCTACCTGCATATCGGCCGAGGCTTCTACTACGGCTCCTACCTAAACAAAGAAACCTGAAATGTTGGAGTCATTCTCCTACTAACCCTAATAGCAACCGCTTTCGTAGGGTACGTCCTTCCA
>Neomixis_viridis_FMNH393344_CYTB
ATGGCCCCAAATCTTCGTAAAAACCACCCTCTCCTAAAAATCATCAATGACGCCCTAATCGACCTCCCAACACCATCAAACATCTCATCTTGATGAAACTTCGGATCTCTCCTGGGCGTCTGCTTAATCACCCAAATCATTACAGGACTCCTGCTGGCTATACACTATACAGCAGACACCGCCCTAGCCTTCTCCTCTGTAACCCACATCTGCCGAGACGTGCAATTCGGCTGACTAATCCGCAACCTCCATGCAAACGGAGCCTCCTTCTTCTTCATCTGCATCTACCTCCACATTGGCCGAGGCATCTACTACGGATCATACCTAAACAAAGAGACCTGAAACGTAGGAGTTGTCCTCCTGCTAACCCTCATAGCGACTGCTTTCGTCGGATACGTCCTGCCA
>Nesillas_typica_FMNH393401_CYTB
ATGGCCCTCAACCTTCGTAAAAACCACCCACTAATAAAAATCATCAACGACTCCCTAATTGATCTTCCCACCCCATCCAATATCTCAACTTGATGAAATTTTGGCTCACTCCTAGGCCTATGCCTAATTACCCAAATCGTCACAGGACTCCTACTAGCCATACACTACACGGCAGACACCTCCCTAGCATTCGCCTCCGTAGCCCACGTATGCCGAGACGTACAGTTCGGATGATTAATCCGCAACCTGCACGCAAACGGAGCCTCCTTCTTCTTCATTTGCATCTACTTCCACATTGGCCGAGGCTTCTACTATGGATCGTACCTAAATAAAGAAACCTGAAACGTCGGCGTTATCCTACTACTAGCCCTCATAGCAACTGCCTTCGTCGGATATGTCCTACCC
>Newtonia_amphichroa_FMNH363856_CYTB
ATGGCCCCCAACCTTCGTAAAAACCACCCCCTACTAAAAATCGTAAACGATTCCCTAATCGACCTACCAACTCCATCAAACATCTCAGCCTGATGAAATTTTGGATCCCTACTAGGTCTATGCTTAATTACACAAATTGTAACAGGACTATTACTAGCTATACACTACACAGCAGACACCACTCTAGCCTTCAACTCTGTAGCACACATATGCCGAAACGTACAATTCGGATGACTAATCCGTAACCTACATGCAAACGGAGCCTCATTCTTCTTCATCTGCATTTACCTACACATTGGACGAGGATTCTACTACGGCTCCTACCTGAACAAAGAAACCTGAAACGTAGGAGTTATTCTACTACTAGCCCTAATAGCAACTGCCTTCGTAGGATATGTCCTGCCA
>Newtonia_archboldi_FMNH436447_CYTB
GGCCCTCAATCTTCGTAAAAATCACCCCCTACTAAAAATCGTAAACGACTCCCTAATTGATCTTCCTACCCCATCCAACATCTCAGCCTGATGAAACTTTGGATCTCTACTAGGCGTATGCCTAGTAACACAAATTGTAACAGGACTACTACTAGCCATACACTACACAGCAGACACCACCTTAGCCTTCAACTCCGTAGCACACATATGCCGAAATGTCCAATTTGGATGACTAATCCGAAACCTACACGCAAACGGAGCCTCATTCTTCTTCATCTGCATATACCTTCACATCGGACGAGGATTTTACTACGGATCTTACCTAAACAAAGAAACCTGAAACGTAGGAGTTATCCTACTCCTAGCCCTAATAGCAACCGCCTTTGTTGGTTACGTCCTACCA
>Newtonia_brunneicauda_FMNH436437_CYTB
ATGGCCCTCAATCTTCGTAAAAACCACCCCCTAATAAAAATCGTAAACGATTCCCTAATCGACCTACCAACCCCATCAAACATCTCAGCCTGATGAAACTTTGGATCCCTGCTAGGAGTCTGCCTAATCACACAAATTGTAACAGGACTACTACTAGCCATACACTACACAGCAGACACCTCACTAGCCTTCAACTCCGTAGCACACATATGCCGAAACGTACAATTCGGATGATTAATCCGAAACCTACATGCAAACGGAGCCTCCTTCTTCTTCATCTGCATCTACCTACACATTGGACGAGGATTCTACTACGGCTCCTATCTTAATAAAGAAACCTGAAACGTAGGAGTTATCCTACTCCTAGCCCTAATAGCAACCGCCTTCGTAGGATACGTCCTGCCA
>Numida_meleagris_FMNH384667_CYTB
ATGGCCCCCAACATTCGAAAATCTCACCCCCTATTGAAAATAATTAACAACTCCCTAATCGACCTTCCTACCCCATCAAACATCTCTGCCTGATGGAACTTCGGATCCCTCCTAGCAGTCTGCCTCATGACCCAAATTATCACCGGCCTACTACTAGCTATACACTACACTGCAGATACCTCCCTAGCCTTCTCATCCGTAGCCCACACATGTCGAAATGTCCAATACGGATGACTAATCCGAAACCTACATGCAAACGGAGCCTCATTCTTCTTCATCTGCATCTACCTCCACATTGGCCGAGGCCTATACTACGGCTCCTACCTATATAAAGAAACCTGAAACACAGGAGTAATTCTCCTCCTCACACTAATAGCAACCGCTTTCGTAGGCTACGTTCTTCCA
>Oena_capensis_FMNH396238_CYTB
ATGGCCCCAAATCCACGAAAATATCACCCCCTACTAAAAATAGTCAACAGCTCCCTAATCGACCTACCAACCCCATCAAACATCTCCGCCTGATGAAACTTTGGATCCCTACTGGGCATCTGCCTACTAACTCAAATCCTAACAGGCCTCCTATTAGCCGCCCATTATACCGCAGACACAACCCTTGCCTTCTCCTCCGTTGCTCACACATGCCGAAACGTACAATACGGCTGACTGATCCGCAACCTACACGCAAACGGAGCCTCATTCTTCTTCATCTGCATCTACCTGCACATCGGACGCGGACTATATTACGGGTCCTATCTCTACAAAGAAACCTGAAACACAGGAGTTATCCTCCTACTAACCCTAATAGCAACCGCCTTCGTGGGCTATGTCCTACCC
>Oriolia_bernieri_FMNH356684_CYTB
ATGGCTCTCAATCTTCGTAAAAATCATCCCCTGCTAAAAACCATCAACAACGCCCTAATCGACCTTCCTACCCCATCAAACATCTCAGTTTGATGAAACTTCGGATCCCTTCTAGGCATCTGCCTAGTCACGCAAATCATCACAGGCCTACTACTGGCCATGCACTACACAGCAGACACCACTCTGGCTTTCAGCTCTGTAGCCCACATGTGCCGAAACGTCCAATTTGGCTGATTAATCCGAAACCTACACGCAAACGGAGCCTCGTTCTTTTTCATTTGCATCTACCTACATATTGGACGAGGACTATACTACGGATCATACTTAAACAAAGAAACCTGAAACATTGGAGTCATCCTCCTACTGACCCTAATAGCAACTGCTTTCGTAGGATACGTCCTACCA
>Otus_rutilus_UADBAMJR1217_CYTB
ATGGCCCCCAACATACGTAAATCCCACCCCCTCCTAAAAATAGTCAACAACTCCCTAATTGACCTACCCACCCCACCCAACATCTCCGCATGATGAAACTTCGGATCCCTCCTCGGCATCTGCTTAGCAACCCAAATCATCACTGGCCTCCTCCTAGCCGCACACTACACAGCTGACTCTACCTTAGCCTTTTCATCCGTAGCACACACATGCCGAAACGTACAATACGGCTGACTACTCCGAAACCTTCATGCAAACGGAGCCTCACTCTTCTTCATCTGTATCTACCTTCACATCGGACGAGGCCTCTACTACGGCTCCTACCTCTACAAAGAAACCTGGAACACAGGCGTCATCCTGCTACTAACTCTAATAGCAACCGCTTTCGTAGGGTATGTACTGCCA
>Oxylabes_madagascariensis_FMNH396172_CYTB
ATGGCCCTTAACCTTCGTAAAAATCACCCACTAATAAAAATCATCAACGACTCCCTAATTGACCTACCAACACCATCAAACATCTCATCTTGATGAAACTTTGGATCCCTTCTAGGTATCTGCCTGATCACACAAATTGTCACAGGCCTCCTACTAGCTATACACTACACAGCAGACACCTCCCTAGCCTTTGCCTCAGTTGCCCACATGTGCCGAAACGTCCAATTCGGCTGACTCATCCGCAACCTACATGCAAACGGAGCTTCCTTCTTCTTCATCTGCATCTACTTCCACATTGGCCGAGGATTCTACTATGGATCCTACCTCAACAAAGAAACCTGAAATGTAGGAGTACTTCTCCTCCTAGCACTGATAGCAACTGCCTTCGTAGGATACGTCCTACCC
>Phedina_borbonica_FMNH436517_CYTB
ATGACTCCCAATCTTCGTAAAAATCATCCACTACTAAAAATCGTCAACGATGCCCTAATTGATCTCCCCACACCATCAAACATCTCCACCTGATGAAACTTCGGATCACTACTAGGCCTATGCCTAATCACACAAATCGTCACAGGCCTATTCCTAGCCATACACTACACAGCAGACACCTCACTAGCTTTTGCCTCTGTAGCCCACATCTGCCGAGACGTACAATTCGGCTGACTCATCCGAAATCTCCATGCAAACGGGGCCTCCTTTTTCTTCATCTGCATCTACTTCCACATTGGACGAGGATTCTACTACGGATCTTACTTAAACAAAGAAACCTGAAACATCGGAGTAATTCTTCTACTAGCCCTCATAGCAACAGCTTTCGTAGGATACGTACTGCCT
>Philepitta_castanea_UADBAMJR1233_CYTB
ATGGCCCTCAACCTCCGAAAACACCACCCCCTCCTGAAAATAGTCAATAACTCCTTAATCGACCTACCAACCCCATCAAACATCTCCGCATGATGAAACTTTGGCTCCCTCCTAGGCATCTGCTTAGTCACACAAATCGTCACAGGTATTCTCCTGGCAACCCACTACACAGCAGACACAACCCTAGCCTTCACATCCGTCGCCCACACATGTCGAAATGTCCAATACGGCTGACTGATCCGCAACCTCCATGCAAACGGAGCCTCCTTCTTCTTCATTTGCATCTACCTCCACATTGGACGCGGACTATACTACGGCTCCTACCTTTACAAAGAAACATGAAACACAGGAGTCATTCTTCTCCTTACACTTATGGCAACCGCTTTCGTCGGATACGTCCTCCCA
>Philepitta_schlegeli_FMNH431191_CYTB
ATGGCCCTCAACCTACGAAAACACCACCCCCTCCTAAAAATAATCAACAATTCCCTGATTGACCTACCAACTCCACCAAATATCTCCGCATGATGAAACTTTGGCTCCCTTCTAGGCATTTGCCTTATCACACAAATTGTCACAGGCATCCTACTAGCAACTCACTACACAGCAGATACAACCCTAGCCTTTACATCCGTCGCTCATACATGTCGTAACGTCCAATACGGTTGGCTAATCCGCAATCTCCATGCAAACGGAGCCTCATTCTTCTTTATCTGTATCTACCTTCACATCGGCCGTGGATTATACTATGGCTCCTACCTTTACAAAGAAACATGAAACACAGGAGTCATCCTTCTCCTCACACTCATAGCAACTGCCTTCGTTGGATATGTACTCCCA
>Ploceus_nelicourvi_FMNH396113_CYTB
ATGGCACCCAACATCCGAAAAAACCACCAACTGCTAAAAATCATCAACAACGCCCTAATTGACCTCCCTACGCCATCAAACATCTCATCATGATGGAACTTCGGGTCACTTCTAGGCGTCTGCCTAATTACTCAAATTGTCACGGGCCTGCTTCTTGCCATGCACTACACAGCAGACACCACCCTAGCTTTCTCCTCCGTAGCCCACGTATGCCGAGACGTACAGTTTGGCTGACTTATCCGCAATCTCCACGCAAACGGAGCCTCCTTCTTCTTCATCTGCATCTACCTACACATCGGCCGAGGAATTTACTACGGCTCATACCTGAATAAAGAAACCTGAAACATCGGAGTTATTCTCCTACTAACCCTAATAGCAACCGCCTTCGTAGGATACGTCCTACCC
>Ploceus_sakalava_FMNH352987_CYTB
ATGGCACCCAACCTTCGAAAAAACCACCAACTACTAAAAATCATCAACAACGCCCTAATTGACCTCCCCACGCCATCAAACATTTCATCATGATGAAACTTCGGGTCACTTCTAGGCGTCTGCTTAATTACTCAAATTGTCACGGGCCTGCTTCTCGCCATACACTACACAGCAGACACCGCCCTAGCTTTCTCCTCCGTAGCCCACGTATGCCGAGACGTACAGTTTGGCTGACTTATCCGAAACCTCCACGCAAACGGAGCCTCCTTCTTCTTCATCTGCATCTACCTACACATCGGCCGAGGAATTTACTACGGCTCATACCTGAACAAAGAAACCTGAAACATCGGAGTCATTCTCCTACTAACCTTAATAGCAACCGCTTTCGTAGGATACGTCCTACCC
>Pseudobias_wardi_FMNH356702_CYTB
ATGGCCCTCAATCTTCGCAAAAATCACCCCCTACTAAAAATCGTCAATGATTCCCTAATTGACCTTCCTACCCCATCAAACATCTCAGTATGATGAAACTTTGGATCCCTCCTAGGTATCTGTCTAGTCACACAAATTATTACAGGCCTACTACTAGCCACACACTACACAGCAGATACTACCCTAGCTTTCAGCTCCGTAGCCCACATGTGCCGAAACGTCCAATTCGGATGACTAATCCGAAACCTGCACGCAAACGGAGCCTCATTCTTCTTCATTTGCATCTACCTTCACATCGGACGAGGATTCTACTACGGATCATACCTAAACAAAGAAACCTGAAACGTAGGAGTTATCCTCCTACTAGCACTGATAGCAACCGCCTTCGTAGGATACGTACTACCA
>Pterocles_personatus_FMNH487452_CYTB
ATGGCCCCAAACCTCCGCAAATCCCATCCCCTACTAAAACTAATCAACAGCTCCTTAATTGACCTTCCCACTCCACCAAACATCTCTGCCTGATGAAACTTTGGATTCCTACTAGGCATATGCTTAATAACCCAAGTCCTAACTGGCCTTCTCCTAGCCATACACTACACTGCAGACACAACCCTAGCCTTTTCATCAGTCGCCCACACATGTCGAAACGTCCAATATGGCTGATTAATCCGCAACCTTCACGCTAACGGTGCCTCATTCTTCTTCATCTGCATCTACCTCCACATTGGACGAGGACTCTACTACGGCTCTTACTTGTATAAAGAAACCTGAAACACAGGCATTGTCTTATTACTCACCTTAATAGCAACTGCTTTCGTGGGCTACGTCCTTCCA
>Randia_pseudozosterops_FMNH479641_CYTB
ATGGCCCTCAATCTTCGTAAAAACCACCCACTAATAAAAATCATCAACGACTCCCTAATCGATCTACCAACTCCATCAAACATCTCATCATGATGAAACTTCGGATCCCTCCTAGGCATCTGCCTAATCACACAAATCATCACAGGTCTCCTACTAGCCATACACTACACAGCAGACACCTCCCTAGCCTTTGCCTCAGTCGCCCATACCTGCCGAAACGTCCAATTTGGCTGACTCATCCGCAACCTACACGCAAACGGAGCCTCTTTCTTCTTCATCTGCATCTACTTCCACATCGGCCGAGGATTCTACTACGGATCATACCTTAACAAAGAAACCTGAAACGTAGGAGTACTCCTTCTCCTAGCACTAATAGCAACCGCCTTCGTAGGCTACGTCTTACCC
>Riparia_paludicola_FMNH384801_CYTB
ATGGCCCCCAACCTTCGTAAAAACCACCCACTACTAAAAATCGTCAACGATGCCCTAATCGACCTCCCTACCCCATCAAACATCTCAACCTGATGAAACTTCGGCTCCCTGCTAGGCCTATGCCTAATTACACAAATCGTTACAGGCCTATTCCTAGCCATGCACTACACAGCAGACACCTCACTAGCCTTCGCCTCCGTTGCCCACATCTGCCGAGATGTCCAATTCGGCTGACTAATCCGAAACCTACACGCAAACGGAGCCTCCTTCTTCTTCATTTGCATCTACTTCCACATCGGACGCGGATTCTACTACGGATCTTACCTAAACAAAGAAACCTGAAACGTCGGAGTAGTCCTACTACTAGCACTCATAGCAACAGCCTTCGTAGGTTACGTACTGCCC
>Rostratula_benghalensis_FMNH393178_CYTB
ATGGCCCCAAACCTACGAAAATCTCACCCCCTGCTAAAAATAATTAACAATTCCTTAATCGACCTCCCAACTCCCCCAAACATCTCTGCCTGATGAAACTTTGGATCCCTACTAGGCATCTGCCTTATTACACAAATCCTAACCGGCCTCCTACTCGCCATACACTACACCGCAGACACAACACTCGCCTTTTCATCCGTCGCTCACACATGTCGAAACGTACAATACGGCTGACTAATCCGCAATCTTCACGCAAACGGAGCTTCCTTCTTTTTCATCTGCATCTACCTGCACATTGGCCGAGGGTTCTACTATGGCTCCTACCTATACAAAGAAACATGAAACACAGGCATTATCCTCCTATTAACCCTAATAGCAACAGCCTTTGTAGGTTACGTCCTACCA
>Sarothrura_insularis_FMNH384729_CYTB
ATGGCCCCCAATCCACGAAAACACCACCCTCTACTAAAAATAGTTAACAACTCCCTAATTGACCTCCCCACTCCCCCAAACATCTCCGCCTGATGAAACTTCGGATCACTACTAGGCATCTGCCTAACCACTCAAATCATAACTGGCCTACTACTAGCCACCCACTACACCGCAGACACAACCATAGCATTTTCATCCGTCGCCCATACCTGTCGAAATGTACAATACGGCTGATTACTCCGTAACCTCCACGCAAATGGAGCCTCATTTTTCTTCATCTGCATCTACTTACACATTGGTCGTGGCTTCTACTACGGCTCTTATCTCTACAAAGAAACCTGAAACACAGGAGTTATCCTCCTACTTACCCTCATAGCCACAGCCTTCGTGGGCTACGTCCTACCA
>Saxicola_torquata_FMNH393333_CYTB
ATGGCCCTCAATCTTCGTAAAAACCATCCACTATTCAAAACCATCAATGACGCCCTAATTGACCTGCCCACACCATCAAACATCTCAGCTTGATGAAACTTCGGGTCACTTTTAGGCATTTGCTTAATCACCCAAATCGTCACCGGCCTGCTATTAGCTACACACTATACAGCAGACACCACCCTAGCCTTCAACTCAGTCGCTCACATGTGCCGAAACGTACAATTCGGCTGACTAATTCGAAACCTCCACGCAAACGGAGCCTCCTTCTTCTTCATCTGCATCTACTTTCACATCGGCCGAGGATTCTACTACGGCTCCTACCTAAATAAAGAAACCTGAAATGTCGGAGTTATCCTCCTCCTACTCCTAATAGCAACTGCTTTCGTAGGCTACGTCCTCCCC
>Schetba_rufa_FMNH436519_CYTB
ATGGCCCTCAATATCCGTAAAAATCACCCACTACTAAAAATCGTCAACGACTCTCTAATCGATCTCCCTACTCCATCAAACATCTCAGCATGATGAAATTTTGGGTCCCTTCTAGGAATTTGCCTCATCACACAAATCATCACAGGACTCCTATTAGCCGCCCATTACACAGCAGACACTACCCTAGCTTTCAGCTCCGTAGCCCACATGTGCCGAAACGTCCAATTCGGCTGACTAATCCGAAACCTACATGCAAACGGAGCTTCCTTCTTCTTCATCTGCATCTACCTACACATTGGACGAGGATTCTACTATGGATCTTACCTAAATAAAGAAACCTGAAACATTGGAGTTATCTTACTGCTAGCTCTCATAGCAACTGCCTTCGTAGGATACGTCCTACCA
>Tachybaptus_pelzelnii_FMNH384663_CYTB
ATGGCCCCCAACCTCCGAAAATCCCACCCCCTACTAAAAATAATCAACAACTCCCTAATCGACCTACCTACCCCATCAAACATCTCTGCCTGATGAAACTTCGGATCCCTCTTAGGTATCTGCTTACTAACACAAATCCTAACCGGACTCCTACTAGCCATACACTACACCGCAGACACAACCCTAGCCTTCTCATCCGTTGCCCACACATGCCGAAACGTACAGTATGGTTGACTAATTCGAAACCTACATGCAAACGGAGCCTCATTTTTCTTCATCTGCATTTACCTCCACATCGGACGAGGCCTCTACTACGGCTCTTACCTCTACAAAGAAACATGAAACACGGGCATCATCCTCCTACTCACCCTAATAGCCACAGCCTTCGTAGGCTACGTACTACCA
>Tachymarptis_melba_FMNH396065_CYTB
ATGGCCCCCAACCCACGAAAATCCCACCCACTATTAAAAATAGTTAACAACTCCCTAATCGACCTCCCTACTCCCTCAAACATTTCTGCCTGATGAAACTTCGGATCCCTCCTAGGTATCTGCCTAACAACACAAATCATCACCGGCCTCCTACTAGCTATGCACTACACCGCAGACACAACCTTAGCCTTCTCATCAGTAGCCCATACATGCCGGAACGTCCAATACGGATGACTAATCCGCAATCTACATGCAAACGGAGCCTCATTCTTCTTCATCTGCATCTACCTCCACATCGGACGAGGATTCTACTATGGATCTTACCTCTACAAAGAAACCTGAAACACAGGAGTAATCCTACTACTGACCCTTATAGCTACCGCCTTCGTAGGCTATGTCCTCCCC
>Terpsiphone_mutata_FMNH436460_CYTB
ATGGCCCCCAACCTACGTAAAAATCACCCTCTACTAAAAATCATCAACGATTCTTTAATCGACCTTCCTACTCCATCAAACATTTCTTCTTGATGAAACTTTGGATCTCTTCTAGGAATCTGCCTAATCACACAAATTGTCACAGGCCTTTTACTAGCCATGCATTATACGGCAGACACCTCACTAGCCTTTTCCTCAGTAGCTCACGTATGCCGAGACGTCCAATTCGGATGACTAATCCGAAACCTACACGCAAACGGAGCTTCCTTCTTCTTCATCTGCATCTACCTACACATCGGCCGAGGACTCTACTACGGCTCATACCTAAACAAAGAAACTTGAAACATTGGAGTAATCCTACTACTAACCCTAATAGCAACTGCCTTTGTCGGATACGTTCTACCC
>Thamnornis_chloropetoides_UADBAMJR0554_CYTB
ATGGCCCTCAATCTACGTAAAAACCACCCACTACTAAAAATCGTCAACGACTCACTAATCGACCTCCCTACACCTTCAAATATCTCGTCCTGATGAAACTTCGGATCCCTTCTAGGCATCTGCCTAATCACACAAATCATTACAGGACTCCTACTAGCTATACATTACACAGCAGACACCTCCCTAGCTTTCGCCTCAGTCGCCCACACCTGCCGAAACGTACAATTCGGCTGACTCATCCGTAACTTACATGCAAACGGAGCCTCCTTCTTCTTCATCTGCATCTACTTCCACATCGGCCGAGGATTCTACTACGGATCATATCTCAACAAAGAAACCTGAAACGTAGGAGTAATCCTACTCCTCGCATTGATAGCAACCGCCTTCGTAGGGTACGTTCTACCC
>Tringa_nebularia_FMNH360039_CYTB
ATGGCCCCAAACCTACGAAAATCTCACCCCCTACTAAAAATACTCAACAACTCCCTAATCGACCTCCCCACACCCCCCAACATTTCTGCCTGATGAAACTTTGGATCTCTCTTAGGCATCTGCCTCATAACACAAATTCTAACCGGCCTCCTACTCGCCATACACTATACAGCAGATACAACCCTAGCCTTCTCATCCGTTGCCCACACATGCCGAAACGTACAATATGGTTGACTAATTCGCAACCTACATGCAAACGGAGCCTCATTTTTCTTCATCTGTATCTACCTTCACATCGGACGAGGATTCTACTACGGCTCATACCTGTACAAAGAAACATGAAATACAGGTGTCATCCTACTCCTAACCCTAATAGCAACTGCTTTCGTAGGATACGTCCTACCA
>Turnix_nigricollis_FMNH436420_CYTB
ATGGCCCCCAATATCCGAAAATCCCACCCCCTACTAAAAATAATTAACAACTCCCTAATTGATCTGCCAACACCATCAAACATTTCCGCCTGATGAAACTTTGGCTCTCTCCTAGGTATCTGTCTAATTACCCAAATCCTCACAGGCCTACTACTAGCCACACACTATACTGCCGACACTACCCTGGCATTCTCGTCCGTCGCCCATACATGCCGAAACGTGCAATACGGCTGACTAATCCGGAACCTCCATGCAAATGGAGCATCATTCTTCTTCATCTGCATCTACCTCCACATCGGCCGAGGCCTTTACTACGGCTCCTACCTATACAAAGAGACCTGAAACACTGGCGTCATCCTTCTACTAACCCTAATAGCAACAGCTTTCGTAGGATACGTCCTCCCA
>Xanthomixis_apperti_FMNH393162_CYTB
ATGGCCCTCAACCTTCGCAAAAACCACCCACTACTAAAAATCATCAACGACTCCCTAGTCGACCTACCAACACCATCAAACATCTCATCATGATGAAACTTTGGATCACTCCTAGGCATCTGCCTAATTACACAAATCGTCACAGGGCTTCTGCTAGCCATACACTACACAGCAGACACCTCCCTAGCTTTCGCCTCGGTAGCCCACACATGCCGAAACGTCCAATTCGGCTGACTAATCCGAAACTTACATGCAAACGGGGCTTCTATATTCTTCATCTGCATCTACTTCCACATCGGCCGAGGATTCTATTACGGATCATACCTAAACAAAGAAACCTGAAACGTCGGAGTCCTTCTCCTCCTGGCACTAATAGCAACCGCTTTCGTAGGATACGTCCTACCT
>Xanthomixis_cinereiceps_FMNH393287_CYTB
ATGGCCCTCAATCTTCGTAAAAACCACCCGCTACTAAAAACCATCAACGACTCCCTAGTCGACCTACCAACACCATCAAACATCTCATCATGATGAAACTTCGGATCACTCCTAGGCATCTGCCTAATTACACAAATCGTTACAGGACTTCTGCTAGCCATACACTACACAGCAGACACCTCCCTAGCTTTCGCTTCAGTAGCCCACATATGCCGAAACGTCCAGTTCGGCTGACTTATCCGAAACCTGCACGCAAACGGAGCTTCCCTATTCTTCATCTGCATCTACTTCCACATTGGCCGAGGATTATACTACGGATCATACTTAAACAAAGAAACCTGAAACGTCGGAGTCCTACTCCTCCTAGCACTAATAGCAACCGCTTTCGTAGGGTACGTCCTACCT
>Xanthomixis_tenebrosa_FMNH393278_CYTB
ATGGCCCTCAACCTCCGTAAAAACCACCCCCTGTTAAAAGTCATTAATGACTCCCTAATCGACCTACCAACTCCATCAAATATTTCATCCTGATGAAACTTTGGATCCCTACTAGGCATCTGCCTAATCACACAGATCATCACAGGGCTTCTGCTGGCCATACACTACACAGCAGACACTGCCCTAGCCTTCAACTCAGTCGCCCACATATGCCGAAACGTCCAATTCGGCTGACTCATCCGCAACCTACATGCAAACGGAGCCTCATTCTTCTTCATCTGCATCTACTTCCACATCGGCCGAGGATTTTACTACGGATCATACCTGAACAAAGAAACCTGAAATATCGGAGTTCTCCTCCTCCTGGCATTAATAGCAACAGCCTTCGTAGGATACGTCCTACCA
>Xanthomixis_zosterops_FMNH384740_CYTB
ATGGCCCTCAACCTACGTAAAAACCACGCACTACTAAAAATCATCAACGACTCCCTAGTCGACCTCCCAACACCATCAAACATCTCTTCATGATGAAACTTCGGATCACTCCTAGGCATCTGCCTAATCACACAAATCATCACAGGACTTCTGCTAGCCATACACTACACAGCAGACACCTCCCTAGCCTTTGCCTCAGTTGCTCACACATGCCGAAACGTCCAATTCGGCTGACTCATCCGTAACCTACATGCAAATGGAGCTTCCCTCTTTTTCATTTGCATCTACTTCCACATTGGCCGCGGATTCTACTACGGATCATACCTAAACAAAGAAACCTGAAACGTAGGAGTCCTACTCCTCCTAGCACTCATAGCAACTGCCTTCGTAGGATACGTCCTACCC
>Xenopirostris_polleni_FMNH434675_CYTB
ATGGCCCCCAACCTTCGTAAAAACCACCCTCTACTAAAAATCATCAACGATTCCCTAATCGACCTACCTACTCCATCAAACATCTCAATCTGATGAAACTTCGGATCACTCTTAGGCATTTGCCTAATCACGCAAATCATCACAGGCCTGCTACTAGCCATACACTACACAGCAGACACTACCCTAGCCTTTAGCTCTGTAGCCCACATGTGCCGAAATGTCCAATTTGGATGACTAATCCGGAACCTGCATGCAAACGGAGCCTCATTCTTCTTCATCTGCATTTACCTACATATCGGGCGAGGACTATACTACGGATCCTACCTGAACAAAGAAACCTGAAACGTCGGAGTCATTCTTCTACTAACTCTAATAGCAACCGCCTTCGTAGGATACGTCCTACCA
>Xenopirostris_xenopirostris_FMNH356665_CYTB
ATGGCCCCAAATCTTCGTAAAAACCACCCCCTACTAAAAATCATCAACGATTCCCTAATCGACCTACCTACTCCATCAAACATCTCAATCTGATGAAACTTTGGATCACTCCTAGGCATCTGCCTTGTCACACAAATCATCACAGGCCTACTACTAGCCATACACTACACAGCAGACACCACCCTAGCCTTCAGCTCTGTAGCCCACATGTGCCGAAATGTCCAATTTGGCTGACTAATCCGAAACTTACACGCAAATGGAGCCTCATTATTTTTCATCTGCATCTACCTACACATCGGACGAGGACTGTACTACGGATCCTACCTAAACAAAGAAACTTGAAACATTGGGGTTATCCTCCTACTAACCCTAATAGCAACTGCCTTCGTAGGATACGTCCTACCA
>Zosterops_maderaspatanus_UADBAMJR1268_CYTB
ATGGCTCTCAATCTTCGTAAAAATCACCACCTACTAAAAATCATCAACGATTCCCTGATCGACCTTCCAACTCCATCAAACATCTCAACCTGATGAAACTTCGGATCACTCTTAGGCATCTGTCTAGTCACACAAATCGTCACAGGCCTACTATTAGCTACACACTACACAGCAGACACCAACCTAGCCTTTGCTTCAGTATCCCACATATGCCGAAACGTACAGTTCGGCTGACTAATCCGTAACCTACATGCAAACGGCGCTTCATTCTTCTTCATCTGCATCTACTTCCACATCGGCCGAGGCTTTTACTACGGCTCCTACCTAAACAAAGAAACCTGAAACGTAGGAGTTGTCCTTCTACTAGCCCTAATGGCTACCGCATTTGTAGGCTACGTCCTACCC
