# Supplementary material for: VoronaGasyCodes: A Public Database of Mitochondrial Barcodes for Malagasy Birds
Source: Mol Ecol Resour. 2025 Aug 7;25(8):e70027. doi: 10.1111/1755-0998.70027 (PMC12550469; doi:10.1111/1755-0998.70027)
Supplement: Supplementary file 1 — Data S1: men70027‐sup‐0001‐Supinfo.zip. [file MEN-25-e70027-s001.zip › 202504_Meta_12S_all.csv]

GB_Acession	Original	Access..No	Museum	Added.to.Database	Website	Family	Genus	Species	Endemic	Locality	Latitude	Longitude	SpecName
PV916129	MJR1247	MJR1247	UADBA	8/12/24		Accipitiridae	Accipiter	francesiae	Y	Toamasina	-15.73	49.96	Accipiter_francesiae_UADBAMJR1247_12S
PV916130	353034	353034	FMNH	8/12/24	https://collections-zoology.fieldmuseum.org/catalogue/1627851	Sturnidae	Acridotheres	tristis	N	Toliara	-25	47	Acridotheres_tristis_FMNH353034_12S
PV916131	FMNH380001	380001	FMNH	8/12/24	https://collections-zoology.fieldmuseum.org/catalogue/1654843	Acrocephalidae	Acrocephalus	newtoni	Y	Fianarantsoa	-22.19	46.97	Acrocephalus_newtoni_FMNH380001_12S
PV916132	352794	352794	FMNH	8/12/24	https://collections-zoology.fieldmuseum.org/catalogue/1627611	Psittacidae	Agapornis	canus	Y	Toliara	-24	46.52	Agapornis_canus_FMNH352794_12S
PV916133	360027	360027	FMNH	8/12/24	https://collections-zoology.fieldmuseum.org/catalogue/1634845	Anatidae	Anas	melleri	Y	Toamasina	-18.75	47.52	Anas_melleri_FMNH360027_12S
PV916134	434436	434436	FMNH	8/12/24	https://collections-zoology.fieldmuseum.org/catalogue/1709161	Apodidae	Apus	barbatus		Toliara	-24.05	43.75	Apus_barbatus_FMNH434436_12S
PV916135	FMNH384778	384778	FMNH	8/12/24	https://collections-zoology.fieldmuseum.org/catalogue/1659630	Vangidae	Artamella	viridis	Y	Toliara	-24.58	46.73	Artamella_viridis_FMNH384778_12S
PV916136	DW4940	393205	FMNH	8/12/24	https://collections-zoology.fieldmuseum.org/catalogue/1668054	Brachypteraciidae	Atelornis	crossleyi	Y	Mahajanga	-14.75	49.42	Atelornis_crossleyi_FMNH393205_12S
PV916137	TPG1570	393202	FMNH	8/12/24	https://collections-zoology.fieldmuseum.org/catalogue/1668051	Brachypteraciidae	Atelornis	pittoides	Y	Fianarantsoa	-22.15	47.02	Atelornis_pittoides_FMNH393202_12S
PV916138	FMNH384685	384685	FMNH	8/12/24	https://collections-zoology.fieldmuseum.org/catalogue/1659537	Strigidae	Athene	superciliaris	Y	Toliara	-22.68	44.82	Athene_superciliaris_FMNH384685_12S
PV916139	360032	360032	FMNH	8/12/24	https://collections-zoology.fieldmuseum.org/catalogue/1634850	Anatidae	Aythya	innotata	Y	Toamasina	-17.5	48.5	Aythya_innotata_FMNH360032_12S
PV916140	FMNH393255	393255	FMNH	8/12/24	https://collections-zoology.fieldmuseum.org/catalogue/1668104	Bernieridae	Bernieria	madagascariensis	Y	Antsiranana	-14.54	49.43	Bernieria_madagascariensis_FMNH393255_12S
PV916141	SMG8367	384731	FMNH	8/12/24	https://collections-zoology.fieldmuseum.org/catalogue/1659583	Brachypteraciidae	Brachypteracias	leptosomus	Y	Antsiranana	-14.43	49.73	Brachypteracias_leptosomus_FMNH384731_12S
PV916142	SMG7403	384758	FMNH	8/12/24	https://collections-zoology.fieldmuseum.org/catalogue/1659610	Brachypteraciidae	Geobiastes	squamiger	Y	Toliara	-24.62	46.75	Geobiastes_squamiger_FMNH384758_12S
PV916143	FMNH381475	381475	FMNH	8/12/24	https://collections-zoology.fieldmuseum.org/catalogue/1656321	Locustellidae	Bradypterus	brunneus	Y	d'Antsiranana	-14.75	49.43	Bradypterus_brunneus_FMNH381475_12S
PV916144	434743	434743	FMNH	8/12/24	https://collections-zoology.fieldmuseum.org/catalogue/1709468	Ardeidae	Butorides	striata		Tamatave	41.85	-87.62	Butorides_striata_FMNH434743_12S
PV916145	FMNH356654	356654	FMNH	8/12/24	https://collections-zoology.fieldmuseum.org/catalogue/1631472	Vangidae	Calicalicus	madagascariensis	Y	Toliara	-23	43.62	Calicalicus_madagascariensis_FMNH356654_12S
PV916146	MJR1206	MJR1206	UADBA	8/12/24		Caprimulgidae	Caprimulgus	enarratus	Y	Antsiranana	-15.56	50.28	Caprimulgus_enarratus_UADBAMJR1206_12S
PV916147	SMG10949	396236	FMNH	8/12/24	https://collections-zoology.fieldmuseum.org/catalogue/1671085	Caprimulgidae	Caprimulgus	madagascariensis	N - SEYCHELLES	Fianarantsoa	-22.54	45.38	Caprimulgus_madagascariensis_FMNH396236_12S
PV916148	427335	427335	FMNH	8/12/24	https://collections-zoology.fieldmuseum.org/catalogue/1702061	Campephagidae	Ceblepyris	cinerea	N - MAYOTTE	Fianarantsoa	-22.2	46.83	Ceblepyris_cinerea_FMNH427335_12S
PV916149	FMNH436424	436424	FMNH	8/12/24	https://collections-zoology.fieldmuseum.org/catalogue/1711149	Cuculidae	Centropus	toulou	N - SEYCHELLES	Toliara	-22.77	43.52	Centropus_toulou_FMNH436424_12S
PV916150	DW4911	393444	FMNH	8/12/24	https://collections-zoology.fieldmuseum.org/catalogue/1668293	Nectariniidae	Cinnyris	notata	N - COMOROS	Mahajanga	-14.75	49.42	Cinnyris_notata_FMNH393444_12S
PV916151	DW4790	393425	FMNH	8/12/24	https://collections-zoology.fieldmuseum.org/catalogue/1668274	Nectariniidae	Cinnyris	souimanga	N - WEST INDIAN ISLANDS	Antsiranana	-14.54	49.44	Cinnyris_souimanga_FMNH393425_12S
PV916152	352929	352929	FMNH	8/12/24	https://collections-zoology.fieldmuseum.org/catalogue/1627746	Cisticolidae	Cisticola	cherina	N - WEST INDIAN ISLANDS	Toliara	-24	46.52	Cisticola_cherina_FMNH352929_12S
PV916153	360050	360050	FMNH	8/12/24	https://collections-zoology.fieldmuseum.org/catalogue/1634868	Muscicapidae	Copsychus	albospecularis	Y	Toliara	-22	44.72	Copsychus_albospecularis_FMNH360050_12S
PV916154	384671	384671	FMNH	8/12/24	https://collections-zoology.fieldmuseum.org/catalogue/1659523	Psittacidae	Coracopsis	vasa	Y	Toliara	-22.45	44.83	Coracopsis_vasa_FMNH384671_12S
PV916155	MJR1223	MJR1223	UADBA	8/12/24		Alcedinidae	Corythornis	madagascariensis	Y	Antsiranana	15.56	50.28	Corythornis_madagascariensis_UADBAMJR1223_12S
PV916156	MJR1277	MJR1277	UADBA	8/12/24		Alcedinidae	Corythornis	vintsioides	N - MAYOTTE & COMOROS		-18.25	47.57	Corythornis_vintsioides_UADBAMJR1277_12S
PV916157	FMNH434632	434632	FMNH	8/12/24	https://collections-zoology.fieldmuseum.org/catalogue/1709357	Cuculidae	Coua	coquereli	Y	Mahajanga	-16.22	46.93	Coua_coquereli_FMNH434632_12S
PV916158	FMNH472479	472479	FMNH	8/12/24	https://collections-zoology.fieldmuseum.org/catalogue/1814649	Cuculidae	Coua	cristata	Y	Mahajanga	-16.14	46.96	Coua_cristata_FMNH472479_12S
PV916159	MJR1143	MJR1143	UADBA	8/12/24		Cuculidae	Coua	cursor	Y	Toliara	43.74	24.03	Coua_cursor_UADBAMJR1143_12S
PV916160	FMNH393209	393209	FMNH	8/12/24	https://collections-zoology.fieldmuseum.org/catalogue/1668058	Cuculidae	Coua	gigas	Y	Mahajanga	-18.26	45.42	Coua_gigas_FMNH393209_12S
PV916161	MJR0893	MJR0893	UADBA	8/12/24		Cuculidae	Coua	reynaudii	Y		-19.04	48.35	Coua_reynaudii_UADBAMJR0893_12S
PV916162	MJR1108	MJR1108	UADBA	8/12/24		Cuculidae	Coua	ruficeps	Y	Toliara	-24.03	43.74	Coua_ruficeps_UADBAMJR1108_12S
PV916163	FMNH435043	435043	FMNH	8/12/24	https://collections-zoology.fieldmuseum.org/catalogue/1709768	Bernieridae	Crossleyia	xanthophrys	Y	Fianarantsoa	-22.16	47.04	Crossleyia_xanthophrys_FMNH435043_12S
PV916164	FMNH396198	396198	FMNH	8/12/24	https://collections-zoology.fieldmuseum.org/catalogue/1671047	Bernieridae	Cryptosylvicola	randrianasoloi	Y	Antsiranana	-14.02	48.42	Cryptosylvicola_randrianasoloi_FMNH396198_12S
PV916165	436423	436423	FMNH	8/12/24	https://collections-zoology.fieldmuseum.org/catalogue/1711148	Cuculidae	Cuculus	poliocephalus		Toliara	-22.8	43.43	Cuculus_poliocephalus_FMNH436423_12S
PV916166	MJR0510	MJR0510	UADBA	8/12/24		Vangidae	Cyanolanius	madagascariensis	Y		-19.61	44.74	Cyanolanius_madagascariensis_UADBAMJR0510_12S
PV916167	MJR1262	MJR1262	UADBA	8/12/24		Dicruridae	Dicrurus	forficatus	N - COMOROS		-18.25	47.57	Dicrurus_forficatus_UADBAMJR1262_12S
PV916168	SMG19464	SMG19464	UADBA	8/12/24		Rallidae	Dryolimnas	cuvieri	N - WEST INDIAN ISLANDS		-12.82	49.82	Dryolimnas_cuvieri_UADBASMG19464_12S
PV916169	396138	396138	FMNH	8/12/24	https://collections-zoology.fieldmuseum.org/catalogue/1670987	Alaudidae	Eremopterix	hova	Y	Fianarantsoa	NA	NA	Eremopterix_hova_FMNH396138_12S
PV916170	FMNH356691	356691	FMNH	8/12/24	https://collections-zoology.fieldmuseum.org/catalogue/1631509	Vangidae	Euryceros	prevostii	Y	Toamasina	-15	49.93	Euryceros_prevostii_FMNH356691_12S
PV916171	SMG7929	384689	FMNH	8/12/24	https://collections-zoology.fieldmuseum.org/catalogue/1659541	Coraciidae	Eurystomus	glaucurus		Toliara	-22.45	44.83	Eurystomus_glaucurus_FMNH384689_12S
PV916172	FMNH356670	356670	FMNH	8/12/24	https://collections-zoology.fieldmuseum.org/catalogue/1631488	Vangidae	Falculea	palliata	Y	Toliara	-23	43.62	Falculea_palliata_FMNH356670_12S
PV916173	MJR1012	MJR1012	UADBA	8/12/24		Ploceidae	Foudia	madagascariensis	Y		-20.7	47.15	Foudia_madagascariensis_UADBAMJR1012_12S
PV916174	MJR0278	MJR0278	UADBA	8/12/24		Ploceidae	Foudia	omissa	Y		-16.28	48.8	Foudia_omissa_UADBAMJR0278_12S
PV916175	MJR0590	MJR0590	UADBA	8/12/24		Bernieridae	Hartertula	flavoviridis	Y		-23.74	47.02	Hartertula_flavoviridis_UADBAMJR0590_12S
PV916176	384699	384699	FMNH	8/12/24	https://collections-zoology.fieldmuseum.org/catalogue/1659551	Sturnidae	Hartlaubius	auratus	Y	Toliara	-22.68	44.82	Hartlaubius_auratus_FMNH384699_12S
PV916177	FMNH363833	363833	FMNH	8/12/24	https://collections-zoology.fieldmuseum.org/catalogue/1638648	Vangidae	Hypositta	corallirostris	Y	Fianarantsoa	-22	47.02	Hypositta_corallirostris_FMNH363833_12S
PV916178	MJR1261	MJR1261	UADBA	8/12/24		Pycnonotidae	Hypsipetes	madagascariensis	N - WEST INDIAN ISLANDS	Toamasina	15.73	49.96	Hypsipetes_madagascariensis_UADBAMJR1261_12S
PV916179	352980	352980	FMNH	8/12/24	https://collections-zoology.fieldmuseum.org/catalogue/1627797	Estrildidae	Lepidopygia	nana	Y	Toliara	-25	47	Lepidopygia_nana_FMNH352980_12S
PV916180	FMNH352880	352880	FMNH	8/12/24	https://collections-zoology.fieldmuseum.org/catalogue/1627697	Vangidae	Leptopterus	chabert	Y	Toliara	-24	46.52	Leptopterus_chabert_FMNH352880_12S
PV916181	352778	352778	FMNH	8/12/24	https://collections-zoology.fieldmuseum.org/catalogue/1627595	Scolopacidae	Limosa	lapponica		Toliara	NA	NA	Limosa_lapponica_FMNH352778_12S
PV916182	345600	345600	FMNH	8/12/24	https://collections-zoology.fieldmuseum.org/catalogue/1598920	Threskiornithidae	Lophotibis	cristata	Y	Toliara	-24	47.02	Lophotibis_cristata_FMNH345600_12S
PV916183	431145	431145	FMNH	8/12/24	https://collections-zoology.fieldmuseum.org/catalogue/1705874	Rallidae	Mentocrex	beankaensis	Y	Toliara	NA	NA	Mentocrex_beankaensis_FMNH431145_12S
PV916184	352817	352817	FMNH	8/12/24	https://collections-zoology.fieldmuseum.org/catalogue/1627634	Meropidae	Merops	superciliosus		Toliara	-25	47	Merops_superciliosus_FMNH352817_12S
PV916185	431139	431139	FMNH	8/12/24	https://collections-zoology.fieldmuseum.org/catalogue/1705868	Accipitiridae	Milvus	migrans		Toliara	NA	NA	Milvus_migrans_FMNH431139_12S
PV916186	429330	429330	FMNH	8/12/24	https://collections-zoology.fieldmuseum.org/catalogue/1704059	Muscicapidae	Monticola	imerinus	Y	Mahajanga	-18.68	44.72	Monticola_imerinus_FMNH429330_12S
PV916187	MJR1263	MJR1263	UADBA	8/12/24		Muscicapidae	Monticola	sharpei	Y		-18.25	47.57	Monticola_sharpei_UADBAMJR1263_12S
PV916188	431196	431196	FMNH	8/12/24	https://collections-zoology.fieldmuseum.org/catalogue/1705925	Motacillidae	Motacilla	flaviventris	Y	Toliara	-19.14	44.82	Motacilla_flaviventris_FMNH431196_12S
PV916189	31203	MJR0610	UADBA	8/12/24		Vangidae	Mystacornis	crossleyi	Y		-23.74	47.02	Mystacornis_crossleyi_UADBAMJR0610_12S
PV916190	DW4798	393232	FMNH	8/12/24	https://collections-zoology.fieldmuseum.org/catalogue/1668081	Philepittidae	Neodrepanis	coruscans	Y	Antsiranana	-14.54	49.44	Neodrepanis_coruscans_FMNH393232_12S
PV916191	MJR12	MJR12	UADBA	8/12/24		Philepittidae	Neodrepanis	hypoxantha	Y		-14.75	49.42	Neodrepanis_hypoxantha_UADBAMJR12_12S
PV916192	FMNH435456	436456	FMNH	8/12/24		Cisticolidae	Neomixis	striatigula	Y		-22.77	43.52	Neomixis_striatigula_FMNH436456_12S
PV916193	FMNH396128	396128	FMNH	8/12/24	https://collections-zoology.fieldmuseum.org/catalogue/1670977	Cisticolidae	Neomixis	tenella	Y	Fianarantsoa	-22.54	45.38	Neomixis_tenella_FMNH396128_12S
PV916194	FMNH393344	393344	FMNH	8/12/24	https://collections-zoology.fieldmuseum.org/catalogue/1668193	Cisticolidae	Neomixis	viridis	Y	Fianarantsoa	-22.16	47.04	Neomixis_viridis_FMNH393344_12S
PV916195	TPG1583	393401	FMNH	8/12/24	https://collections-zoology.fieldmuseum.org/catalogue/1668250	Acrocephalidae	Nesillas	typica	Y	Fianarantsoa	-22.15	47.02	Nesillas_typica_FMNH393401_12S
PV916196	FMNH363856	363856	FMNH	8/12/24	https://collections-zoology.fieldmuseum.org/catalogue/1638671	Vangidae	Newtonia	amphichroa	Y	Fianarantsoa	-22	47.02	Newtonia_amphichroa_FMNH363856_12S
PV916197	FMNH436447	436447	FMNH	8/12/24	https://collections-zoology.fieldmuseum.org/catalogue/1711172	Vangidae	Newtonia	archboldi	Y	Toliara	-22.8	43.43	Newtonia_archboldi_FMNH436447_12S
PV916198	FMNH436437	436437	FMNH	8/12/24	https://collections-zoology.fieldmuseum.org/catalogue/1711162	Vangidae	Newtonia	brunneicauda	Y	Toliara	-22.77	43.52	Newtonia_brunneicauda_FMNH436437_12S
PV916199	384667	384667	FMNH	8/12/24	https://collections-zoology.fieldmuseum.org/catalogue/1659519	Numididae	Numida	meleagris		Toliara	-22.68	44.82	Numida_meleagris_FMNH384667_12S
PV916200	396238	396238	FMNH	8/12/24	https://collections-zoology.fieldmuseum.org/catalogue/1671087	Columbidae	Oena	capensis	N - SUBSPECIES ENDEMIC	Fianarantsoa	-22.54	45.38	Oena_capensis_FMNH396238_12S
PV916201	FMNH356684	356684	FMNH	8/12/24	https://collections-zoology.fieldmuseum.org/catalogue/1631502	Vangidae	Oriolia	bernieri	Y	Toamasina	-15	49.93	Oriolia_bernieri_FMNH356684_12S
PV916202	MJR1217	MJR1217	UADBA	8/12/24		Strigidae	Otus	rutilus	Y		-15.56	50.28	Otus_rutilus_UADBAMJR1217_12S
PV916203	FMNH396172	396172	FMNH	8/12/24	https://collections-zoology.fieldmuseum.org/catalogue/1671021	Bernieridae	Oxylabes	madagascariensis	Y	Antsiranana	-14	48.43	Oxylabes_madagascariensis_FMNH396172_12S
PV916204	436517	436517	FMNH	8/12/24	https://collections-zoology.fieldmuseum.org/catalogue/1711241	Hirundinidae	Phedina	borbonica	N - WEST INDIAN ISLANDS	Mahajanga	-16.43	45.4	Phedina_borbonica_FMNH436517_12S
PV916205	MJR1233	MJR1233	UADBA	8/12/24		Philepittidae	Philepitta	castanea	Y		-15.56	50.28	Philepitta_castanea_UADBAMJR1233_12S
PV916206	DW5317	431191	FMNH	8/12/24	https://collections-zoology.fieldmuseum.org/catalogue/1705920	Philepittidae	Philepitta	schlegeli	Y	Toliara	-19.13	44.8	Philepitta_schlegeli_FMNH431191_12S
PV916207	SMG10756	396113	FMNH	8/12/24	https://collections-zoology.fieldmuseum.org/catalogue/1670962	Ploceidae	Ploceus	nelicourvi	Y	Antsiranana	-14	48.43	Ploceus_nelicourvi_FMNH396113_12S
PV916208	FMNH356702	356702	FMNH	8/12/24	https://collections-zoology.fieldmuseum.org/catalogue/1631520	Vangidae	Pseudobias	wardi	Y	Toamasina	-18.93	48.42	Pseudobias_wardi_FMNH356702_12S
PV916209	487452	487452	FMNH	8/12/24	https://collections-zoology.fieldmuseum.org/catalogue/2386917	Pteroclidae	Pterocles	personatus	Y	Mahajanga	-14.75	48.1	Pterocles_personatus_FMNH487452_12S
PV916210	FMNH479641	479641	FMNH	8/12/24	https://collections-zoology.fieldmuseum.org/catalogue/2146933	Bernieridae	Randia	pseudozosterops	Y	Fianarantsoa	-21.24	47.4	Randia_pseudozosterops_FMNH479641_12S
PV916211	384801	384801	FMNH	8/12/24	https://collections-zoology.fieldmuseum.org/catalogue/1659653	Hirundinidae	Riparia	paludicola		Fianarantsoa	-22.18	46.9	Riparia_paludicola_FMNH384801_12S
PV916212	393178	393178	FMNH	8/12/24	https://collections-zoology.fieldmuseum.org/catalogue/1668027	Rostratulidae	Rostratula	benghalensis		Toamosina	-17.29	49.41	Rostratula_benghalensis_FMNH393178_12S
PV916213	384729	384729	FMNH	8/12/24	https://collections-zoology.fieldmuseum.org/catalogue/1659581	Rallidae	Sarothrura	insularis	Y	Antsiranana	-12.58	49.15	Sarothrura_insularis_FMNH384729_12S
PV916214	TPG1582	393333	FMNH	8/12/24	https://collections-zoology.fieldmuseum.org/catalogue/1668182	Muscicapidae	Saxicola	torquata		Fianarantsoa	-22.15	47.02	Saxicola_torquata_FMNH393333_12S
PV916215	FMNH436519	436519	FMNH	8/12/24	https://collections-zoology.fieldmuseum.org/catalogue/1711243	Vangidae	Schetba	rufa	Y	Mahajanga	-16.43	45.4	Schetba_rufa_FMNH436519_12S
PV916216	384663	384663	FMNH	8/12/24	https://collections-zoology.fieldmuseum.org/catalogue/1659515	Podicipedidae	Tachybaptus	pelzelnii	Y	Toliara	-22.45	44.83	Tachybaptus_pelzelnii_FMNH384663_12S
PV916217	396065	396065	FMNH	8/12/24	https://collections-zoology.fieldmuseum.org/catalogue/1670914	Apodidae	Tachymarptis	melba		Antananarivo	-18.17	47.28	Tachymarptis_melba_FMNH396065_12S
PV916218	FMNH436460	436460	FMNH	8/12/24	https://collections-zoology.fieldmuseum.org/catalogue/1711185	Monarchidae	Terpsiphone	mutata	N - WEST INDIAN ISLANDS	Toliara	-22.77	43.52	Terpsiphone_mutata_FMNH436460_12S
PV916219	MJR0554	MJR0554	UADBA	8/12/24		Bernieridae	Thamnornis	chloropetoides	Y		-20.94	43.87	Thamnornis_chloropetoides_UADBAMJR0554_12S
PV916220	360039	360039	FMNH	8/12/24	https://collections-zoology.fieldmuseum.org/catalogue/1634857	Scolopacidae	Tringa	nebularia		Toamasina	-18.75	47.52	Tringa_nebularia_FMNH360039_12S
PV916221	436420	436420	FMNH	8/12/24	https://collections-zoology.fieldmuseum.org/catalogue/1711145	Turnicidae	Turnix	nigricollis	Y	Toliara	-22.77	43.52	Turnix_nigricollis_FMNH436420_12S
PV916222	FMNH393163	393163	FMNH	8/12/24	https://collections-zoology.fieldmuseum.org/catalogue/1668012	Vangidae	Tylas	eduardi	Y	Toliara	-22.68	44.19	Tylas_eduardi_FMNH393163_12S
PV916223	FMNH434668	434668	FMNH	8/12/24	https://collections-zoology.fieldmuseum.org/catalogue/1709393	Vangidae	Vanga	curvirostris	Y	Mahajanga	-16.3	46.82	Vanga_curvirostris_FMNH434668_12S
PV916224	FMNH393162	393162	FMNH	8/12/24	https://collections-zoology.fieldmuseum.org/catalogue/1668011	Bernieridae	Xanthomixis	apperti	Y	Toliara	-22.68	44.19	Xanthomixis_apperti_FMNH393162_12S
PV916225	FMNH393287	393287	FMNH	8/12/24	https://collections-zoology.fieldmuseum.org/catalogue/1668136	Bernieridae	Xanthomixis	cinereiceps	Y	Antsiranana	-14.54	49.43	Xanthomixis_cinereiceps_FMNH393287_12S
PV916226	FMNH393278	393278	FMNH	8/12/24	https://collections-zoology.fieldmuseum.org/catalogue/1668127	Bernieridae	Xanthomixis	tenebrosa	Y	Antsiranana	-14.54	49.44	Xanthomixis_tenebrosa_FMNH393278_12S
PV916227	FMNH384740	384740	FMNH	8/12/24	https://collections-zoology.fieldmuseum.org/catalogue/1659592	Bernieridae	Xanthomixis	zosterops	Y	Antsiranana	-14.43	49.75	Xanthomixis_zosterops_FMNH384740_12S
PV916228	FMNH434675	434675	FMNH	8/12/24	https://collections-zoology.fieldmuseum.org/catalogue/1709400	Vangidae	Xenopirostris	polleni	Y	Fianarantsoa	-21.25	47.42	Xenopirostris_polleni_FMNH434675_12S
PV916229	FMNH356665	356665	FMNH	8/12/24	https://collections-zoology.fieldmuseum.org/catalogue/1631483	Vangidae	Xenopirostris	xenopirostris	Y	Toliara	-23	43.62	Xenopirostris_xenopirostris_FMNH356665_12S
PV916230	MJR1268	MJR1268	UADBA	8/12/24		Zosteropidae	Zosterops	maderaspatanus	N - WEST INDIAN ISLANDS		-18.25	47.57	Zosterops_maderaspatanus_UADBAMJR1268_12S
AF407437	AMNH_411213	411213	AMNH	NA	NA	Brachypteraciidae	Uratelornis	chimaera	NA	NA	NA	NA	Uratelornis_chimaera_AF407437_AMNH_411213_12S
OR102620	MCZ_84298	84298	MCZ	NA	NA	Cuculidae	Coua	delalandei	NA	NA	NA	NA	Coua_delalandei_OR102620_MCZ_84298_12S
AF407420	FMNH_396235	396235	FMNH	NA	NA	Brachypteraciidae	Atelornis	crossleyi	NA	NA	NA	NA	Atelornis_crossleyi_AF407420_FMNH_396235_12S
AF407425	FMNH_396233	396233	FMNH	NA	NA	Brachypteraciidae	Atelornis	pittoides	NA	NA	NA	NA	Atelornis_pittoides_AF407425_FMNH_396233_12S
AF407421	FMNH_384704	384704	FMNH	NA	NA	Brachypteraciidae	Atelornis	crossleyi	NA	NA	NA	NA	Atelornis_crossleyi_AF407421_FMNH_384704_12S
AF407422	FMNH_363795	363795	FMNH	NA	NA	Brachypteraciidae	Atelornis	crossleyi	NA	NA	NA	NA	Atelornis_crossleyi_AF407422_FMNH_363795_12S
AF407432	FMNH_NA	NA	FMNH	NA	NA	Leptosomidae	Leptosomus	discolor	NA	NA	NA	NA	Leptosomus_discolor_AF407432_FMNH_NA_12S
AF407436	MNHN_1994.416	1994.416	MNHN	NA	NA	Brachypteraciidae	Uratelornis	chimaera	NA	NA	NA	NA	Uratelornis_chimaera_AF407436_MNHN_1994.416_12S
AF407435	FMNH_384689	384689	FMNH	NA	NA	Coraciidae	Eurystomus	glaucurus	NA	NA	NA	NA	Eurystomus_glaucurus_AF407435_FMNH_384689_12S
AF407423	FMNH_384701	384701	FMNH	NA	NA	Brachypteraciidae	Atelornis	pittoides	NA	NA	NA	NA	Atelornis_pittoides_AF407423_FMNH_384701_12S
AF407424	FMNH_396234	396234	FMNH	NA	NA	Brachypteraciidae	Atelornis	pittoides	NA	NA	NA	NA	Atelornis_pittoides_AF407424_FMNH_396234_12S
AF407426	FMNH_384760	384760	FMNH	NA	NA	Brachypteraciidae	Atelornis	pittoides	NA	NA	NA	NA	Atelornis_pittoides_AF407426_FMNH_384760_12S
AF407427	FMNH_384759	384759	FMNH	NA	NA	Brachypteraciidae	Atelornis	pittoides	NA	NA	NA	NA	Atelornis_pittoides_AF407427_FMNH_384759_12S
AF407429	FMNH_345687	345687	FMNH	NA	NA	Brachypteraciidae	Brachypteracias	leptosomus	NA	NA	NA	NA	Brachypteracias_leptosomus_AF407429_FMNH_345687_12S
AF407430	FMNH_384758	384758	FMNH	NA	NA	Brachypteraciidae	Geobiastes	squamiger	NA	NA	NA	NA	Geobiastes_squamiger_AF407430_FMNH_384758_12S
AF407428	FMNH_384731	384731	FMNH	NA	NA	Brachypteraciidae	Brachypteracias	leptosomus	NA	NA	NA	NA	Brachypteracias_leptosomus_AF407428_FMNH_384731_12S
JQ520037	FMNH_435535	435535	FMNH	NA	NA	Apodidae	Apus	balstoni	NA	NA	NA	NA	Apus_balstoni_JQ520037_FMNH_435535_12S
KC785615	NA_NA	NA	NA	NA	NA	Phasianidae	Margaroperdix	madagarensis	NA	NA	NA	NA	Margaroperdix_madagarensis_KC785615_NA_NA_12S
OR102733	FMNH_384675	384675	FMNH	NA	NA	Cuculidae	Cuculus	rochii	NA	NA	NA	NA	Cuculus_rochii_OR102733_FMNH_384675_12S
OR102614	AMNH_628959	628959	AMNH	NA	NA	Cuculidae	Coua	verreauxi	NA	NA	NA	NA	Coua_verreauxi_OR102614_AMNH_628959_12S
OR102615	YPM_69417	69417	YPM	NA	NA	Cuculidae	Coua	coquereli	NA	NA	NA	NA	Coua_coquereli_OR102615_YPM_69417_12S
OR102619	FMNH_356638	356638	FMNH	NA	NA	Cuculidae	Coua	serriana	NA	NA	NA	NA	Coua_serriana_OR102619_FMNH_356638_12S
OR102616	FMNH_352799	352799	FMNH	NA	NA	Cuculidae	Coua	cursor	NA	NA	NA	NA	Coua_cursor_OR102616_FMNH_352799_12S
OR102617	FMNH_352797	352797	FMNH	NA	NA	Cuculidae	Coua	reynaudii	NA	NA	NA	NA	Coua_reynaudii_OR102617_FMNH_352797_12S
OR102612	FMNH_384680	384680	FMNH	NA	NA	Cuculidae	Coua	cristata	NA	NA	NA	NA	Coua_cristata_OR102612_FMNH_384680_12S
OR102611	FMNH_352802	352802	FMNH	NA	NA	Cuculidae	Coua	caerulea	NA	NA	NA	NA	Coua_caerulea_OR102611_FMNH_352802_12S
OR102587	FMNH_384682	384682	FMNH	NA	NA	Centropidae	Centropus	toulou	NA	NA	NA	NA	Centropus_toulou_OR102587_FMNH_384682_12S
OR102613	FMNH_356640	356640	FMNH	NA	NA	Cuculidae	Coua	ruficeps	NA	NA	NA	NA	Coua_ruficeps_OR102613_FMNH_356640_12S
OR102618	FMNH_384681	384681	FMNH	NA	NA	Cuculidae	Coua	gigas	NA	NA	NA	NA	Coua_gigas_OR102618_FMNH_384681_12S
DQ674557	NA_NA	NA	NA	NA	NA	Columbimorphae	Mesitornis	unicolor	NA	NA	NA	NA	Mesitornis_unicolor_DQ674557_NA_NA_12S
KJ749824	MNZ_S38301	S38301	MNZ	NA	NA	Aepyornithidae	Aepyornis	hildebrandti	NA	NA	NA	NA	Aepyornis_hildebrandti_KJ749824_MNZ_S38301_12S
KJ749825	MNZ_S38300	S38300	MNZ	NA	NA	Aepyornithidae	Mullerornis	agilis	NA	NA	NA	NA	Mullerornis_agilis_KJ749825_MNZ_S38300_12S
KY412176	NA_NA	NA	NA	NA	NA	Aepyornithidae	Aepyornis	sp.	NA	NA	NA	NA	Aepyornis_sp._KY412176_NA_NA_12S
MN196537	NA_NA	NA	NA	NA	NA	Threskiornithidae	Threskiornis	aethiopicus	NA	NA	NA	NA	Threskiornis_aethiopicus_MN196537_NA_NA_12S
MW574377	FMNH_384730	384730	FMNH	NA	NA	Phasianidae	Margaroperdix	madagarensis	NA	NA	NA	NA	Margaroperdix_madagarensis_MW574377_FMNH_384730_12S
OP413807	_AD1664	AD1664		NA	NA	Aepyornithidae	Aepyornis	maximus	NA	NA	NA	NA	Aepyornis_maximus_OP413807__AD1664_12S
OP413809	_AD1662	AD1662		NA	NA	Aepyornithidae	Aepyornis	maximus	NA	NA	NA	NA	Aepyornis_maximus_OP413809__AD1662_12S
OP413801	_AD2135	AD2135		NA	NA	Aepyornithidae	Aepyornis	maximus	NA	NA	NA	NA	Aepyornis_maximus_OP413801__AD2135_12S
OP413800	_AD2409	AD2409		NA	NA	Aepyornithidae	Aepyornis	maximus	NA	NA	NA	NA	Aepyornis_maximus_OP413800__AD2409_12S
OP413803	_AD1670	AD1670		NA	NA	Aepyornithidae	Aepyornis	maximus	NA	NA	NA	NA	Aepyornis_maximus_OP413803__AD1670_12S
OP413795	_AD276	AD276		NA	NA	Aepyornithidae	Mullerornis	modestus	NA	NA	NA	NA	Mullerornis_modestus_OP413795__AD276_12S
OP413798	_AD1293	AD1293		NA	NA	Aepyornithidae	Aepyornis	sp.	NA	NA	NA	NA	Aepyornis_sp._OP413798__AD1293_12S
OP413799	_AD1288	AD1288		NA	NA	Aepyornithidae	Aepyornis	sp.	NA	NA	NA	NA	Aepyornis_sp._OP413799__AD1288_12S
OP413790	_AD2127	AD2127		NA	NA	Aepyornithidae	Mullerornis	modestus	NA	NA	NA	NA	Mullerornis_modestus_OP413790__AD2127_12S
OP413793	_AD2110	AD2110		NA	NA	Aepyornithidae	Mullerornis	modestus	NA	NA	NA	NA	Mullerornis_modestus_OP413793__AD2110_12S
OP413806	_AD1665	AD1665		NA	NA	Aepyornithidae	Aepyornis	maximus	NA	NA	NA	NA	Aepyornis_maximus_OP413806__AD1665_12S
OP413796	_AD2139	AD2139		NA	NA	Aepyornithidae	Aepyornis	sp.	NA	NA	NA	NA	Aepyornis_sp._OP413796__AD2139_12S
OP413791	_AD2125	AD2125		NA	NA	Aepyornithidae	Mullerornis	modestus	NA	NA	NA	NA	Mullerornis_modestus_OP413791__AD2125_12S
OP413792	_AD2113	AD2113		NA	NA	Aepyornithidae	Mullerornis	modestus	NA	NA	NA	NA	Mullerornis_modestus_OP413792__AD2113_12S
OP413805	_AD1666	AD1666		NA	NA	Aepyornithidae	Aepyornis	maximus	NA	NA	NA	NA	Aepyornis_maximus_OP413805__AD1666_12S
OP413797	_AD2137	AD2137		NA	NA	Aepyornithidae	Aepyornis	sp.	NA	NA	NA	NA	Aepyornis_sp._OP413797__AD2137_12S
OP413802	_AD1739	AD1739		NA	NA	Aepyornithidae	Aepyornis	maximus	NA	NA	NA	NA	Aepyornis_maximus_OP413802__AD1739_12S
OP413810	_AD2667	AD2667		NA	NA	Aepyornithidae	Aepyornis	maximus	NA	NA	NA	NA	Aepyornis_maximus_OP413810__AD2667_12S
OP413804	_AD1669	AD1669		NA	NA	Aepyornithidae	Aepyornis	maximus	NA	NA	NA	NA	Aepyornis_maximus_OP413804__AD1669_12S
