# Supplementary material for: VoronaGasyCodes: A Public Database of Mitochondrial Barcodes for Malagasy Birds
Source: Mol Ecol Resour. 2025 Aug 7;25(8):e70027. doi: 10.1111/1755-0998.70027 (PMC12550469; doi:10.1111/1755-0998.70027)
Supplement: Supplementary file 1 — Data S1: men70027‐sup‐0001‐Supinfo.zip. [file MEN-25-e70027-s001.zip › 202504_Meta_16S_all.csv]

GB_Acession	Original	Access..No	Museum	Added.to.Database	Website	Family	Genus	Species	Endemic	Locality	Latitude	Longitude	SpecName
PV911314	MJR1247	MJR1247	UADBA	8/12/24		Accipitiridae	Accipiter	francesiae	Y	Toamasina	-15.73	49.96	Accipiter_francesiae_UADBAMJR1247_16S
PV911315	353034	353034	FMNH	8/12/24	https://collections-zoology.fieldmuseum.org/catalogue/1627851	Sturnidae	Acridotheres	tristis	N	Toliara	-25	47	Acridotheres_tristis_FMNH353034_16S
PV911316	FMNH380001	380001	FMNH	8/12/24	https://collections-zoology.fieldmuseum.org/catalogue/1654843	Acrocephalidae	Acrocephalus	newtoni	Y	Fianarantsoa	-22.19	46.97	Acrocephalus_newtoni_FMNH380001_16S
PV911317	352794	352794	FMNH	8/12/24	https://collections-zoology.fieldmuseum.org/catalogue/1627611	Psittacidae	Agapornis	canus	Y	Toliara	-24	46.52	Agapornis_canus_FMNH352794_16S
PV911318	360027	360027	FMNH	8/12/24	https://collections-zoology.fieldmuseum.org/catalogue/1634845	Anatidae	Anas	melleri	Y	Toamasina	-18.75	47.52	Anas_melleri_FMNH360027_16S
PV911319	434436	434436	FMNH	8/12/24	https://collections-zoology.fieldmuseum.org/catalogue/1709161	Apodidae	Apus	barbatus		Toliara	-24.05	43.75	Apus_barbatus_FMNH434436_16S
PV911320	FMNH384778	384778	FMNH	8/12/24	https://collections-zoology.fieldmuseum.org/catalogue/1659630	Vangidae	Artamella	viridis	Y	Toliara	-24.58	46.73	Artamella_viridis_FMNH384778_16S
PV911321	TPG1570	393202	FMNH	8/12/24	https://collections-zoology.fieldmuseum.org/catalogue/1668051	Brachypteraciidae	Atelornis	pittoides	Y	Fianarantsoa	-22.15	47.02	Atelornis_pittoides_FMNH393202_16S
PV911322	FMNH384685	384685	FMNH	8/12/24	https://collections-zoology.fieldmuseum.org/catalogue/1659537	Strigidae	Athene	superciliaris	Y	Toliara	-22.68	44.82	Athene_superciliaris_FMNH384685_16S
PV911323	360032	360032	FMNH	8/12/24	https://collections-zoology.fieldmuseum.org/catalogue/1634850	Anatidae	Aythya	innotata	Y	Toamasina	-17.5	48.5	Aythya_innotata_FMNH360032_16S
PV911324	FMNH393255	393255	FMNH	8/12/24	https://collections-zoology.fieldmuseum.org/catalogue/1668104	Bernieridae	Bernieria	madagascariensis	Y	Antsiranana	-14.54	49.43	Bernieria_madagascariensis_FMNH393255_16S
PV911325	SMG7403	384758	FMNH	8/12/24	https://collections-zoology.fieldmuseum.org/catalogue/1659610	Brachypteraciidae	Geobiastes	squamiger	Y	Toliara	-24.62	46.75	Geobiastes_squamiger_FMNH384758_16S
PV911326	FMNH381475	381475	FMNH	8/12/24	https://collections-zoology.fieldmuseum.org/catalogue/1656321	Locustellidae	Bradypterus	brunneus	Y	d'Antsiranana	-14.75	49.43	Bradypterus_brunneus_FMNH381475_16S
PV911327	434743	434743	FMNH	8/12/24	https://collections-zoology.fieldmuseum.org/catalogue/1709468	Ardeidae	Butorides	striata		Tamatave	41.85	-87.62	Butorides_striata_FMNH434743_16S
PV911328	FMNH356654	356654	FMNH	8/12/24	https://collections-zoology.fieldmuseum.org/catalogue/1631472	Vangidae	Calicalicus	madagascariensis	Y	Toliara	-23	43.62	Calicalicus_madagascariensis_FMNH356654_16S
PV911329	MJR1206	MJR1206	UADBA	8/12/24		Caprimulgidae	Caprimulgus	enarratus	Y	Antsiranana	-15.56	50.28	Caprimulgus_enarratus_UADBAMJR1206_16S
PV911330	427335	427335	FMNH	8/12/24	https://collections-zoology.fieldmuseum.org/catalogue/1702061	Campephagidae	Ceblepyris	cinerea	N - MAYOTTE	Fianarantsoa	-22.2	46.83	Ceblepyris_cinerea_FMNH427335_16S
PV911331	FMNH436424	436424	FMNH	8/12/24	https://collections-zoology.fieldmuseum.org/catalogue/1711149	Cuculidae	Centropus	toulou	N - SEYCHELLES	Toliara	-22.77	43.52	Centropus_toulou_FMNH436424_16S
PV911332	DW4911	393444	FMNH	8/12/24	https://collections-zoology.fieldmuseum.org/catalogue/1668293	Nectariniidae	Cinnyris	notata	N - COMOROS	Mahajanga	-14.75	49.42	Cinnyris_notata_FMNH393444_16S
PV911333	DW4790	393425	FMNH	8/12/24	https://collections-zoology.fieldmuseum.org/catalogue/1668274	Nectariniidae	Cinnyris	souimanga	N - WEST INDIAN ISLANDS	Antsiranana	-14.54	49.44	Cinnyris_souimanga_FMNH393425_16S
PV911334	352929	352929	FMNH	8/12/24	https://collections-zoology.fieldmuseum.org/catalogue/1627746	Cisticolidae	Cisticola	cherina	N - WEST INDIAN ISLANDS	Toliara	-24	46.52	Cisticola_cherina_FMNH352929_16S
PV911335	360050	360050	FMNH	8/12/24	https://collections-zoology.fieldmuseum.org/catalogue/1634868	Muscicapidae	Copsychus	albospecularis	Y	Toliara	-22	44.72	Copsychus_albospecularis_FMNH360050_16S
PV911336	384671	384671	FMNH	8/12/24	https://collections-zoology.fieldmuseum.org/catalogue/1659523	Psittacidae	Coracopsis	vasa	Y	Toliara	-22.45	44.83	Coracopsis_vasa_FMNH384671_16S
PV911337	MJR1223	MJR1223	UADBA	8/12/24		Alcedinidae	Corythornis	madagascariensis	Y	Antsiranana	15.56	50.28	Corythornis_madagascariensis_UADBAMJR1223_16S
PV911338	MJR1277	MJR1277	UADBA	8/12/24		Alcedinidae	Corythornis	vintsioides	N - MAYOTTE & COMOROS		-18.25	47.57	Corythornis_vintsioides_UADBAMJR1277_16S
PV911339	FMNH472533	472533	FMNH	8/12/24	https://collections-zoology.fieldmuseum.org/catalogue/1814703	Cuculidae	Coua	caerulea	Y	Farafangana	-23.08	47.75	Coua_caerulea_FMNH472533_16S
PV911340	FMNH472479	472479	FMNH	8/12/24	https://collections-zoology.fieldmuseum.org/catalogue/1814649	Cuculidae	Coua	cristata	Y	Mahajanga	-16.14	46.96	Coua_cristata_FMNH472479_16S
PV911341	MJR1143	MJR1143	UADBA	8/12/24		Cuculidae	Coua	cursor	Y	Toliara	43.74	24.03	Coua_cursor_UADBAMJR1143_16S
PV911342	FMNH393209	393209	FMNH	8/12/24	https://collections-zoology.fieldmuseum.org/catalogue/1668058	Cuculidae	Coua	gigas	Y	Mahajanga	-18.26	45.42	Coua_gigas_FMNH393209_16S
PV911343	FMNH434432	434432	FMNH	8/12/24	https://collections-zoology.fieldmuseum.org/catalogue/1709157	Cuculidae	Coua	olivaceiceps	Y	Toliara	-24.05	43.75	Coua_olivaceiceps_FMNH434432_16S
PV911344	MJR0893	MJR0893	UADBA	8/12/24		Cuculidae	Coua	reynaudii	Y		-19.04	48.35	Coua_reynaudii_UADBAMJR0893_16S
PV911345	MJR1108	MJR1108	UADBA	8/12/24		Cuculidae	Coua	ruficeps	Y	Toliara	-24.03	43.74	Coua_ruficeps_UADBAMJR1108_16S
PV911346	FMNH435043	435043	FMNH	8/12/24	https://collections-zoology.fieldmuseum.org/catalogue/1709768	Bernieridae	Crossleyia	xanthophrys	Y	Fianarantsoa	-22.16	47.04	Crossleyia_xanthophrys_FMNH435043_16S
PV911347	FMNH396198	396198	FMNH	8/12/24	https://collections-zoology.fieldmuseum.org/catalogue/1671047	Bernieridae	Cryptosylvicola	randrianasoloi	Y	Antsiranana	-14.02	48.42	Cryptosylvicola_randrianasoloi_FMNH396198_16S
PV911348	436423	436423	FMNH	8/12/24	https://collections-zoology.fieldmuseum.org/catalogue/1711148	Cuculidae	Cuculus	poliocephalus		Toliara	-22.8	43.43	Cuculus_poliocephalus_FMNH436423_16S
PV911349	MJR0510	MJR0510	UADBA	8/12/24		Vangidae	Cyanolanius	madagascariensis	Y		-19.61	44.74	Cyanolanius_madagascariensis_UADBAMJR0510_16S
PV911350	MJR1262	MJR1262	UADBA	8/12/24		Dicruridae	Dicrurus	forficatus	N - COMOROS		-18.25	47.57	Dicrurus_forficatus_UADBAMJR1262_16S
PV911351	SMG19464	SMG19464	UADBA	8/12/24		Rallidae	Dryolimnas	cuvieri	N - WEST INDIAN ISLANDS		-12.82	49.82	Dryolimnas_cuvieri_UADBASMG19464_16S
PV911352	396138	396138	FMNH	8/12/24	https://collections-zoology.fieldmuseum.org/catalogue/1670987	Alaudidae	Eremopterix	hova	Y	Fianarantsoa	NA	NA	Eremopterix_hova_FMNH396138_16S
PV911353	FMNH356691	356691	FMNH	8/12/24	https://collections-zoology.fieldmuseum.org/catalogue/1631509	Vangidae	Euryceros	prevostii	Y	Toamasina	-15	49.93	Euryceros_prevostii_FMNH356691_16S
PV911354	SMG7929	384689	FMNH	8/12/24	https://collections-zoology.fieldmuseum.org/catalogue/1659541	Coraciidae	Eurystomus	glaucurus		Toliara	-22.45	44.83	Eurystomus_glaucurus_FMNH384689_16S
PV911355	FMNH356670	356670	FMNH	8/12/24	https://collections-zoology.fieldmuseum.org/catalogue/1631488	Vangidae	Falculea	palliata	Y	Toliara	-23	43.62	Falculea_palliata_FMNH356670_16S
PV911356	MJR1012	MJR1012	UADBA	8/12/24		Ploceidae	Foudia	madagascariensis	Y		-20.7	47.15	Foudia_madagascariensis_UADBAMJR1012_16S
PV911357	MJR0278	MJR0278	UADBA	8/12/24		Ploceidae	Foudia	omissa	Y		-16.28	48.8	Foudia_omissa_UADBAMJR0278_16S
PV911358	MJR0590	MJR0590	UADBA	8/12/24		Bernieridae	Hartertula	flavoviridis	Y		-23.74	47.02	Hartertula_flavoviridis_UADBAMJR0590_16S
PV911359	384699	384699	FMNH	8/12/24	https://collections-zoology.fieldmuseum.org/catalogue/1659551	Sturnidae	Hartlaubius	auratus	Y	Toliara	-22.68	44.82	Hartlaubius_auratus_FMNH384699_16S
PV911360	FMNH363833	363833	FMNH	8/12/24	https://collections-zoology.fieldmuseum.org/catalogue/1638648	Vangidae	Hypositta	corallirostris	Y	Fianarantsoa	-22	47.02	Hypositta_corallirostris_FMNH363833_16S
PV911361	MJR1261	MJR1261	UADBA	8/12/24		Pycnonotidae	Hypsipetes	madagascariensis	N - WEST INDIAN ISLANDS	Toamasina	15.73	49.96	Hypsipetes_madagascariensis_UADBAMJR1261_16S
PV911362	352980	352980	FMNH	8/12/24	https://collections-zoology.fieldmuseum.org/catalogue/1627797	Estrildidae	Lepidopygia	nana	Y	Toliara	-25	47	Lepidopygia_nana_FMNH352980_16S
PV911363	FMNH352880	352880	FMNH	8/12/24	https://collections-zoology.fieldmuseum.org/catalogue/1627697	Vangidae	Leptopterus	chabert	Y	Toliara	-24	46.52	Leptopterus_chabert_FMNH352880_16S
PV911364	352778	352778	FMNH	8/12/24	https://collections-zoology.fieldmuseum.org/catalogue/1627595	Scolopacidae	Limosa	lapponica		Toliara	NA	NA	Limosa_lapponica_FMNH352778_16S
PV911365	345600	345600	FMNH	8/12/24	https://collections-zoology.fieldmuseum.org/catalogue/1598920	Threskiornithidae	Lophotibis	cristata	Y	Toliara	-24	47.02	Lophotibis_cristata_FMNH345600_16S
PV911366	431145	431145	FMNH	8/12/24	https://collections-zoology.fieldmuseum.org/catalogue/1705874	Rallidae	Mentocrex	beankaensis	Y	Toliara	NA	NA	Mentocrex_beankaensis_FMNH431145_16S
PV911367	431139	431139	FMNH	8/12/24	https://collections-zoology.fieldmuseum.org/catalogue/1705868	Accipitiridae	Milvus	migrans		Toliara	NA	NA	Milvus_migrans_FMNH431139_16S
PV911368	429330	429330	FMNH	8/12/24	https://collections-zoology.fieldmuseum.org/catalogue/1704059	Muscicapidae	Monticola	imerinus	Y	Mahajanga	-18.68	44.72	Monticola_imerinus_FMNH429330_16S
PV911369	MJR1263	MJR1263	UADBA	8/12/24		Muscicapidae	Monticola	sharpei	Y		-18.25	47.57	Monticola_sharpei_UADBAMJR1263_16S
PV911370	431196	431196	FMNH	8/12/24	https://collections-zoology.fieldmuseum.org/catalogue/1705925	Motacillidae	Motacilla	flaviventris	Y	Toliara	-19.14	44.82	Motacilla_flaviventris_FMNH431196_16S
PV911371	31203	MJR0610	UADBA	8/12/24		Vangidae	Mystacornis	crossleyi	Y		-23.74	47.02	Mystacornis_crossleyi_UADBAMJR0610_16S
PV911372	MJR12	MJR12	UADBA	8/12/24		Philepittidae	Neodrepanis	hypoxantha	Y		-14.75	49.42	Neodrepanis_hypoxantha_UADBAMJR12_16S
PV911373	FMNH435456	436456	FMNH	8/12/24		Cisticolidae	Neomixis	striatigula	Y		-22.77	43.52	Neomixis_striatigula_FMNH436456_16S
PV911374	FMNH396128	396128	FMNH	8/12/24	https://collections-zoology.fieldmuseum.org/catalogue/1670977	Cisticolidae	Neomixis	tenella	Y	Fianarantsoa	-22.54	45.38	Neomixis_tenella_FMNH396128_16S
PV911375	FMNH393344	393344	FMNH	8/12/24	https://collections-zoology.fieldmuseum.org/catalogue/1668193	Cisticolidae	Neomixis	viridis	Y	Fianarantsoa	-22.16	47.04	Neomixis_viridis_FMNH393344_16S
PV911376	TPG1583	393401	FMNH	8/12/24	https://collections-zoology.fieldmuseum.org/catalogue/1668250	Acrocephalidae	Nesillas	typica	Y	Fianarantsoa	-22.15	47.02	Nesillas_typica_FMNH393401_16S
PV911377	FMNH363856	363856	FMNH	8/12/24	https://collections-zoology.fieldmuseum.org/catalogue/1638671	Vangidae	Newtonia	amphichroa	Y	Fianarantsoa	-22	47.02	Newtonia_amphichroa_FMNH363856_16S
PV911378	FMNH436447	436447	FMNH	8/12/24	https://collections-zoology.fieldmuseum.org/catalogue/1711172	Vangidae	Newtonia	archboldi	Y	Toliara	-22.8	43.43	Newtonia_archboldi_FMNH436447_16S
PV911379	FMNH436437	436437	FMNH	8/12/24	https://collections-zoology.fieldmuseum.org/catalogue/1711162	Vangidae	Newtonia	brunneicauda	Y	Toliara	-22.77	43.52	Newtonia_brunneicauda_FMNH436437_16S
PV911380	384667	384667	FMNH	8/12/24	https://collections-zoology.fieldmuseum.org/catalogue/1659519	Numididae	Numida	meleagris		Toliara	-22.68	44.82	Numida_meleagris_FMNH384667_16S
PV911381	396238	396238	FMNH	8/12/24	https://collections-zoology.fieldmuseum.org/catalogue/1671087	Columbidae	Oena	capensis	N - SUBSPECIES ENDEMIC	Fianarantsoa	-22.54	45.38	Oena_capensis_FMNH396238_16S
PV911382	FMNH356684	356684	FMNH	8/12/24	https://collections-zoology.fieldmuseum.org/catalogue/1631502	Vangidae	Oriolia	bernieri	Y	Toamasina	-15	49.93	Oriolia_bernieri_FMNH356684_16S
PV911383	FMNH396172	396172	FMNH	8/12/24	https://collections-zoology.fieldmuseum.org/catalogue/1671021	Bernieridae	Oxylabes	madagascariensis	Y	Antsiranana	-14	48.43	Oxylabes_madagascariensis_FMNH396172_16S
PV911384	436517	436517	FMNH	8/12/24	https://collections-zoology.fieldmuseum.org/catalogue/1711241	Hirundinidae	Phedina	borbonica	N - WEST INDIAN ISLANDS	Mahajanga	-16.43	45.4	Phedina_borbonica_FMNH436517_16S
PV911385	MJR1233	MJR1233	UADBA	8/12/24		Philepittidae	Philepitta	castanea	Y		-15.56	50.28	Philepitta_castanea_UADBAMJR1233_16S
PV911386	DW5317	431191	FMNH	8/12/24	https://collections-zoology.fieldmuseum.org/catalogue/1705920	Philepittidae	Philepitta	schlegeli	Y	Toliara	-19.13	44.8	Philepitta_schlegeli_FMNH431191_16S
PV911387	SMG10756	396113	FMNH	8/12/24	https://collections-zoology.fieldmuseum.org/catalogue/1670962	Ploceidae	Ploceus	nelicourvi	Y	Antsiranana	-14	48.43	Ploceus_nelicourvi_FMNH396113_16S
PV911388	SMG4123	352987	FMNH	8/12/24	https://collections-zoology.fieldmuseum.org/catalogue/1627804	Ploceidae	Ploceus	sakalava	Y	Toliara	-24	46.52	Ploceus_sakalava_FMNH352987_16S
PV911389	FMNH356702	356702	FMNH	8/12/24	https://collections-zoology.fieldmuseum.org/catalogue/1631520	Vangidae	Pseudobias	wardi	Y	Toamasina	-18.93	48.42	Pseudobias_wardi_FMNH356702_16S
PV911390	FMNH479641	479641	FMNH	8/12/24	https://collections-zoology.fieldmuseum.org/catalogue/2146933	Bernieridae	Randia	pseudozosterops	Y	Fianarantsoa	-21.24	47.4	Randia_pseudozosterops_FMNH479641_16S
PV911391	384801	384801	FMNH	8/12/24	https://collections-zoology.fieldmuseum.org/catalogue/1659653	Hirundinidae	Riparia	paludicola		Fianarantsoa	-22.18	46.9	Riparia_paludicola_FMNH384801_16S
PV911392	384729	384729	FMNH	8/12/24	https://collections-zoology.fieldmuseum.org/catalogue/1659581	Rallidae	Sarothrura	insularis	Y	Antsiranana	-12.58	49.15	Sarothrura_insularis_FMNH384729_16S
PV911393	TPG1582	393333	FMNH	8/12/24	https://collections-zoology.fieldmuseum.org/catalogue/1668182	Muscicapidae	Saxicola	torquata		Fianarantsoa	-22.15	47.02	Saxicola_torquata_FMNH393333_16S
PV911394	FMNH436519	436519	FMNH	8/12/24	https://collections-zoology.fieldmuseum.org/catalogue/1711243	Vangidae	Schetba	rufa	Y	Mahajanga	-16.43	45.4	Schetba_rufa_FMNH436519_16S
PV911395	396065	396065	FMNH	8/12/24	https://collections-zoology.fieldmuseum.org/catalogue/1670914	Apodidae	Tachymarptis	melba		Antananarivo	-18.17	47.28	Tachymarptis_melba_FMNH396065_16S
PV911396	FMNH436460	436460	FMNH	8/12/24	https://collections-zoology.fieldmuseum.org/catalogue/1711185	Monarchidae	Terpsiphone	mutata	N - WEST INDIAN ISLANDS	Toliara	-22.77	43.52	Terpsiphone_mutata_FMNH436460_16S
PV911397	MJR0554	MJR0554	UADBA	8/12/24		Bernieridae	Thamnornis	chloropetoides	Y		-20.94	43.87	Thamnornis_chloropetoides_UADBAMJR0554_16S
PV911398	436420	436420	FMNH	8/12/24	https://collections-zoology.fieldmuseum.org/catalogue/1711145	Turnicidae	Turnix	nigricollis	Y	Toliara	-22.77	43.52	Turnix_nigricollis_FMNH436420_16S
PV911399	SMG4096	352820	FMNH	8/12/24	https://collections-zoology.fieldmuseum.org/catalogue/1668182	Upupidae	Upupa	epops	N - SUBSPECIES ENDEMIC	Fianarantsoa	-22.15	47.02	Upupa_epops_FMNH352820_16S
PV911400	FMNH434668	434668	FMNH	8/12/24	https://collections-zoology.fieldmuseum.org/catalogue/1709393	Vangidae	Vanga	curvirostris	Y	Mahajanga	-16.3	46.82	Vanga_curvirostris_FMNH434668_16S
PV911401	FMNH393162	393162	FMNH	8/12/24	https://collections-zoology.fieldmuseum.org/catalogue/1668011	Bernieridae	Xanthomixis	apperti	Y	Toliara	-22.68	44.19	Xanthomixis_apperti_FMNH393162_16S
PV911402	FMNH393287	393287	FMNH	8/12/24	https://collections-zoology.fieldmuseum.org/catalogue/1668136	Bernieridae	Xanthomixis	cinereiceps	Y	Antsiranana	-14.54	49.43	Xanthomixis_cinereiceps_FMNH393287_16S
PV911403	FMNH393278	393278	FMNH	8/12/24	https://collections-zoology.fieldmuseum.org/catalogue/1668127	Bernieridae	Xanthomixis	tenebrosa	Y	Antsiranana	-14.54	49.44	Xanthomixis_tenebrosa_FMNH393278_16S
PV911404	FMNH384740	384740	FMNH	8/12/24	https://collections-zoology.fieldmuseum.org/catalogue/1659592	Bernieridae	Xanthomixis	zosterops	Y	Antsiranana	-14.43	49.75	Xanthomixis_zosterops_FMNH384740_16S
PV911405	FMNH434675	434675	FMNH	8/12/24	https://collections-zoology.fieldmuseum.org/catalogue/1709400	Vangidae	Xenopirostris	polleni	Y	Fianarantsoa	-21.25	47.42	Xenopirostris_polleni_FMNH434675_16S
PV911406	FMNH356665	356665	FMNH	8/12/24	https://collections-zoology.fieldmuseum.org/catalogue/1631483	Vangidae	Xenopirostris	xenopirostris	Y	Toliara	-23	43.62	Xenopirostris_xenopirostris_FMNH356665_16S
PV911407	MJR1268	MJR1268	UADBA	8/12/24		Zosteropidae	Zosterops	maderaspatanus	N - WEST INDIAN ISLANDS		-18.25	47.57	Zosterops_maderaspatanus_UADBAMJR1268_16S
DQ674596	NA_NA	NA	NA	NA	NA	Mesitornithidae	Mesitornis	unicolor	NA	NA	NA	NA	Mesitornis_unicolor_DQ674596_NA_NA_16S
JQ239191	FMNH_356676	356676	FMNH	NA	NA	Vangidae	Artamella	viridis	NA	NA	NA	NA	Artamella_viridis_JQ239191_FMNH_356676_16S
JQ239196	FMNH_346779	346779	FMNH	NA	NA	Corvidae	Oriolus	larvatus	NA	NA	NA	NA	Oriolus_larvatus_JQ239196_FMNH_346779_16S
JQ239200	FMNH_356702	356702	FMNH	NA	NA	Platysteiridae	Pseudobias	wardi	NA	NA	NA	NA	Pseudobias_wardi_JQ239200_FMNH_356702_16S
KF060349	FMNH_352844	352844	FMNH	NA	NA	Alaudidae	Eremopterix	hova	NA	NA	NA	NA	Eremopterix_hova_KF060349_FMNH_352844_16S
KJ749825	MNZ_S38300	S38300	MNZ	NA	NA	Aepyornithidae	Mullerornis	agilis	NA	NA	NA	NA	Mullerornis_agilis_KJ749825_MNZ_S38300_16S
KY412176	NA_NA	NA	NA	NA	NA	Aepyornithidae	Aepyornis	sp.	NA	NA	NA	NA	Aepyornis_sp._KY412176_NA_NA_16S
MN196537	NA_NA	NA	NA	NA	NA	Threskiornithidae	Threskiornis	aethiopicus	NA	NA	NA	NA	Threskiornis_aethiopicus_MN196537_NA_NA_16S
MW574377	FMNH_384730	384730	FMNH	NA	NA	Phasianidae	Margaroperdix	madagarensis	NA	NA	NA	NA	Margaroperdix_madagarensis_MW574377_FMNH_384730_16S
OP413793	_AD2110	AD2110		NA	NA	Aepyornithidae	Mullerornis	modestus	NA	NA	NA	NA	Mullerornis_modestus_OP413793__AD2110_16S
OP413795	_AD276	AD276		NA	NA	Aepyornithidae	Mullerornis	modestus	NA	NA	NA	NA	Mullerornis_modestus_OP413795__AD276_16S
OP413798	_AD1293	AD1293		NA	NA	Aepyornithidae	Aepyornis	sp.	NA	NA	NA	NA	Aepyornis_sp._OP413798__AD1293_16S
OP413805	_AD1666	AD1666		NA	NA	Aepyornithidae	Aepyornis	maximus	NA	NA	NA	NA	Aepyornis_maximus_OP413805__AD1666_16S
OP413807	_AD1664	AD1664		NA	NA	Aepyornithidae	Aepyornis	maximus	NA	NA	NA	NA	Aepyornis_maximus_OP413807__AD1664_16S
OP413809	_AD1662	AD1662		NA	NA	Aepyornithidae	Aepyornis	maximus	NA	NA	NA	NA	Aepyornis_maximus_OP413809__AD1662_16S
OP413810	_AD2667	AD2667		NA	NA	Aepyornithidae	Aepyornis	maximus	NA	NA	NA	NA	Aepyornis_maximus_OP413810__AD2667_16S
