# Supplementary material for: VoronaGasyCodes: A Public Database of Mitochondrial Barcodes for Malagasy Birds
Source: Mol Ecol Resour. 2025 Aug 7;25(8):e70027. doi: 10.1111/1755-0998.70027 (PMC12550469; doi:10.1111/1755-0998.70027)
Supplement: Supplementary file 1 — Data S1: men70027‐sup‐0001‐Supinfo.zip. [file MEN-25-e70027-s001.zip › 202504_Meta_COI_all.csv]

GB_Acession	Original	Access..No	Museum	Added.to.Database	Website	Family	Genus	Species	Endemic	Locality	Latitude	Longitude	SpecName
PV915331	MJR1247	MJR1247	UADBA	8/12/24		Accipitiridae	Accipiter	francesiae	Y	Toamasina	-15.73	49.96	Accipiter_francesiae_UADBAMJR1247_COI
PV915332	353034	353034	FMNH	8/12/24	https://collections-zoology.fieldmuseum.org/catalogue/1627851	Sturnidae	Acridotheres	tristis	N	Toliara	-25	47	Acridotheres_tristis_FMNH353034_COI
PV915333	352794	352794	FMNH	8/12/24	https://collections-zoology.fieldmuseum.org/catalogue/1627611	Psittacidae	Agapornis	canus	Y	Toliara	-24	46.52	Agapornis_canus_FMNH352794_COI
PV915334	360027	360027	FMNH	8/12/24	https://collections-zoology.fieldmuseum.org/catalogue/1634845	Anatidae	Anas	melleri	Y	Toamasina	-18.75	47.52	Anas_melleri_FMNH360027_COI
PV915335	434436	434436	FMNH	8/12/24	https://collections-zoology.fieldmuseum.org/catalogue/1709161	Apodidae	Apus	barbatus		Toliara	-24.05	43.75	Apus_barbatus_FMNH434436_COI
PV915336	FMNH384778	384778	FMNH	8/12/24	https://collections-zoology.fieldmuseum.org/catalogue/1659630	Vangidae	Artamella	viridis	Y	Toliara	-24.58	46.73	Artamella_viridis_FMNH384778_COI
PV915337	DW4940	393205	FMNH	8/12/24	https://collections-zoology.fieldmuseum.org/catalogue/1668054	Brachypteraciidae	Atelornis	crossleyi	Y	Mahajanga	-14.75	49.42	Atelornis_crossleyi_FMNH393205_COI
PV915338	TPG1570	393202	FMNH	8/12/24	https://collections-zoology.fieldmuseum.org/catalogue/1668051	Brachypteraciidae	Atelornis	pittoides	Y	Fianarantsoa	-22.15	47.02	Atelornis_pittoides_FMNH393202_COI
PV915339	360032	360032	FMNH	8/12/24	https://collections-zoology.fieldmuseum.org/catalogue/1634850	Anatidae	Aythya	innotata	Y	Toamasina	-17.5	48.5	Aythya_innotata_FMNH360032_COI
PV915340	FMNH393255	393255	FMNH	8/12/24	https://collections-zoology.fieldmuseum.org/catalogue/1668104	Bernieridae	Bernieria	madagascariensis	Y	Antsiranana	-14.54	49.43	Bernieria_madagascariensis_FMNH393255_COI
PV915341	SMG7403	384758	FMNH	8/12/24	https://collections-zoology.fieldmuseum.org/catalogue/1659610	Brachypteraciidae	Geobiastes	squamiger	Y	Toliara	-24.62	46.75	Geobiastes_squamiger_FMNH384758_COI
PV915342	FMNH356654	356654	FMNH	8/12/24	https://collections-zoology.fieldmuseum.org/catalogue/1631472	Vangidae	Calicalicus	madagascariensis	Y	Toliara	-23	43.62	Calicalicus_madagascariensis_FMNH356654_COI
PV915343	MJR1206	MJR1206	UADBA	8/12/24		Caprimulgidae	Caprimulgus	enarratus	Y	Antsiranana	-15.56	50.28	Caprimulgus_enarratus_UADBAMJR1206_COI
PV915344	SMG10949	396236	FMNH	8/12/24	https://collections-zoology.fieldmuseum.org/catalogue/1671085	Caprimulgidae	Caprimulgus	madagascariensis	N - SEYCHELLES	Fianarantsoa	-22.54	45.38	Caprimulgus_madagascariensis_FMNH396236_COI
PV915345	427335	427335	FMNH	8/12/24	https://collections-zoology.fieldmuseum.org/catalogue/1702061	Campephagidae	Ceblepyris	cinerea	N - MAYOTTE	Fianarantsoa	-22.2	46.83	Ceblepyris_cinerea_FMNH427335_COI
PV915346	FMNH436424	436424	FMNH	8/12/24	https://collections-zoology.fieldmuseum.org/catalogue/1711149	Cuculidae	Centropus	toulou	N - SEYCHELLES	Toliara	-22.77	43.52	Centropus_toulou_FMNH436424_COI
PV915347	DW4911	393444	FMNH	8/12/24	https://collections-zoology.fieldmuseum.org/catalogue/1668293	Nectariniidae	Cinnyris	notata	N - COMOROS	Mahajanga	-14.75	49.42	Cinnyris_notata_FMNH393444_COI
PV915348	DW4790	393425	FMNH	8/12/24	https://collections-zoology.fieldmuseum.org/catalogue/1668274	Nectariniidae	Cinnyris	souimanga	N - WEST INDIAN ISLANDS	Antsiranana	-14.54	49.44	Cinnyris_souimanga_FMNH393425_COI
PV915349	352929	352929	FMNH	8/12/24	https://collections-zoology.fieldmuseum.org/catalogue/1627746	Cisticolidae	Cisticola	cherina	N - WEST INDIAN ISLANDS	Toliara	-24	46.52	Cisticola_cherina_FMNH352929_COI
PV915350	360050	360050	FMNH	8/12/24	https://collections-zoology.fieldmuseum.org/catalogue/1634868	Muscicapidae	Copsychus	albospecularis	Y	Toliara	-22	44.72	Copsychus_albospecularis_FMNH360050_COI
PV915351	384671	384671	FMNH	8/12/24	https://collections-zoology.fieldmuseum.org/catalogue/1659523	Psittacidae	Coracopsis	vasa	Y	Toliara	-22.45	44.83	Coracopsis_vasa_FMNH384671_COI
PV915352	MJR1277	MJR1277	UADBA	8/12/24		Alcedinidae	Corythornis	vintsioides	N - MAYOTTE & COMOROS		-18.25	47.57	Corythornis_vintsioides_UADBAMJR1277_COI
PV915353	FMNH472533	472533	FMNH	8/12/24	https://collections-zoology.fieldmuseum.org/catalogue/1814703	Cuculidae	Coua	caerulea	Y	Farafangana	-23.08	47.75	Coua_caerulea_FMNH472533_COI
PV915354	FMNH434632	434632	FMNH	8/12/24	https://collections-zoology.fieldmuseum.org/catalogue/1709357	Cuculidae	Coua	coquereli	Y	Mahajanga	-16.22	46.93	Coua_coquereli_FMNH434632_COI
PV915355	FMNH472479	472479	FMNH	8/12/24	https://collections-zoology.fieldmuseum.org/catalogue/1814649	Cuculidae	Coua	cristata	Y	Mahajanga	-16.14	46.96	Coua_cristata_FMNH472479_COI
PV915356	MJR1143	MJR1143	UADBA	8/12/24		Cuculidae	Coua	cursor	Y	Toliara	43.74	24.03	Coua_cursor_UADBAMJR1143_COI
PV915357	FMNH393209	393209	FMNH	8/12/24	https://collections-zoology.fieldmuseum.org/catalogue/1668058	Cuculidae	Coua	gigas	Y	Mahajanga	-18.26	45.42	Coua_gigas_FMNH393209_COI
PV915358	FMNH434432	434432	FMNH	8/12/24	https://collections-zoology.fieldmuseum.org/catalogue/1709157	Cuculidae	Coua	olivaceiceps	Y	Toliara	-24.05	43.75	Coua_olivaceiceps_FMNH434432_COI
PV915359	MJR0893	MJR0893	UADBA	8/12/24		Cuculidae	Coua	reynaudii	Y		-19.04	48.35	Coua_reynaudii_UADBAMJR0893_COI
PV915360	MJR1108	MJR1108	UADBA	8/12/24		Cuculidae	Coua	ruficeps	Y	Toliara	-24.03	43.74	Coua_ruficeps_UADBAMJR1108_COI
PV915361	FMNH472476	472476	FMNH	8/12/24	https://collections-zoology.fieldmuseum.org/catalogue/1814646	Cuculidae	Coua	verreauxi	Y	Toliara	-24.25	44.08	Coua_verreauxi_FMNH472476_COI
PV915362	FMNH435043	435043	FMNH	8/12/24	https://collections-zoology.fieldmuseum.org/catalogue/1709768	Bernieridae	Crossleyia	xanthophrys	Y	Fianarantsoa	-22.16	47.04	Crossleyia_xanthophrys_FMNH435043_COI
PV915363	FMNH396198	396198	FMNH	8/12/24	https://collections-zoology.fieldmuseum.org/catalogue/1671047	Bernieridae	Cryptosylvicola	randrianasoloi	Y	Antsiranana	-14.02	48.42	Cryptosylvicola_randrianasoloi_FMNH396198_COI
PV915364	436423	436423	FMNH	8/12/24	https://collections-zoology.fieldmuseum.org/catalogue/1711148	Cuculidae	Cuculus	poliocephalus		Toliara	-22.8	43.43	Cuculus_poliocephalus_FMNH436423_COI
PV915365	MJR0510	MJR0510	UADBA	8/12/24		Vangidae	Cyanolanius	madagascariensis	Y		-19.61	44.74	Cyanolanius_madagascariensis_UADBAMJR0510_COI
PV915366	MJR1262	MJR1262	UADBA	8/12/24		Dicruridae	Dicrurus	forficatus	N - COMOROS		-18.25	47.57	Dicrurus_forficatus_UADBAMJR1262_COI
PV915367	396138	396138	FMNH	8/12/24	https://collections-zoology.fieldmuseum.org/catalogue/1670987	Alaudidae	Eremopterix	hova	Y	Fianarantsoa	NA	NA	Eremopterix_hova_FMNH396138_COI
PV915368	FMNH356691	356691	FMNH	8/12/24	https://collections-zoology.fieldmuseum.org/catalogue/1631509	Vangidae	Euryceros	prevostii	Y	Toamasina	-15	49.93	Euryceros_prevostii_FMNH356691_COI
PV915369	SMG7929	384689	FMNH	8/12/24	https://collections-zoology.fieldmuseum.org/catalogue/1659541	Coraciidae	Eurystomus	glaucurus		Toliara	-22.45	44.83	Eurystomus_glaucurus_FMNH384689_COI
PV915370	FMNH356670	356670	FMNH	8/12/24	https://collections-zoology.fieldmuseum.org/catalogue/1631488	Vangidae	Falculea	palliata	Y	Toliara	-23	43.62	Falculea_palliata_FMNH356670_COI
PV915371	MJR1012	MJR1012	UADBA	8/12/24		Ploceidae	Foudia	madagascariensis	Y		-20.7	47.15	Foudia_madagascariensis_UADBAMJR1012_COI
PV915372	MJR0278	MJR0278	UADBA	8/12/24		Ploceidae	Foudia	omissa	Y		-16.28	48.8	Foudia_omissa_UADBAMJR0278_COI
PV915373	MJR0590	MJR0590	UADBA	8/12/24		Bernieridae	Hartertula	flavoviridis	Y		-23.74	47.02	Hartertula_flavoviridis_UADBAMJR0590_COI
PV915374	384699	384699	FMNH	8/12/24	https://collections-zoology.fieldmuseum.org/catalogue/1659551	Sturnidae	Hartlaubius	auratus	Y	Toliara	-22.68	44.82	Hartlaubius_auratus_FMNH384699_COI
PV915375	FMNH363833	363833	FMNH	8/12/24	https://collections-zoology.fieldmuseum.org/catalogue/1638648	Vangidae	Hypositta	corallirostris	Y	Fianarantsoa	-22	47.02	Hypositta_corallirostris_FMNH363833_COI
PV915376	MJR1261	MJR1261	UADBA	8/12/24		Pycnonotidae	Hypsipetes	madagascariensis	N - WEST INDIAN ISLANDS	Toamasina	15.73	49.96	Hypsipetes_madagascariensis_UADBAMJR1261_COI
PV915377	FMNH352880	352880	FMNH	8/12/24	https://collections-zoology.fieldmuseum.org/catalogue/1627697	Vangidae	Leptopterus	chabert	Y	Toliara	-24	46.52	Leptopterus_chabert_FMNH352880_COI
PV915378	345600	345600	FMNH	8/12/24	https://collections-zoology.fieldmuseum.org/catalogue/1598920	Threskiornithidae	Lophotibis	cristata	Y	Toliara	-24	47.02	Lophotibis_cristata_FMNH345600_COI
PV915379	431145	431145	FMNH	8/12/24	https://collections-zoology.fieldmuseum.org/catalogue/1705874	Rallidae	Mentocrex	beankaensis	Y	Toliara	NA	NA	Mentocrex_beankaensis_FMNH431145_COI
PV915380	352817	352817	FMNH	8/12/24	https://collections-zoology.fieldmuseum.org/catalogue/1627634	Meropidae	Merops	superciliosus		Toliara	-25	47	Merops_superciliosus_FMNH352817_COI
PV915381	431139	431139	FMNH	8/12/24	https://collections-zoology.fieldmuseum.org/catalogue/1705868	Accipitiridae	Milvus	migrans		Toliara	NA	NA	Milvus_migrans_FMNH431139_COI
PV915382	429330	429330	FMNH	8/12/24	https://collections-zoology.fieldmuseum.org/catalogue/1704059	Muscicapidae	Monticola	imerinus	Y	Mahajanga	-18.68	44.72	Monticola_imerinus_FMNH429330_COI
PV915383	MJR1263	MJR1263	UADBA	8/12/24		Muscicapidae	Monticola	sharpei	Y		-18.25	47.57	Monticola_sharpei_UADBAMJR1263_COI
PV915384	431196	431196	FMNH	8/12/24	https://collections-zoology.fieldmuseum.org/catalogue/1705925	Motacillidae	Motacilla	flaviventris	Y	Toliara	-19.14	44.82	Motacilla_flaviventris_FMNH431196_COI
PV915385	31203	MJR0610	UADBA	8/12/24		Vangidae	Mystacornis	crossleyi	Y		-23.74	47.02	Mystacornis_crossleyi_UADBAMJR0610_COI
PV915386	DW4798	393232	FMNH	8/12/24	https://collections-zoology.fieldmuseum.org/catalogue/1668081	Philepittidae	Neodrepanis	coruscans	Y	Antsiranana	-14.54	49.44	Neodrepanis_coruscans_FMNH393232_COI
PV915387	FMNH435456	436456	FMNH	8/12/24		Cisticolidae	Neomixis	striatigula	Y		-22.77	43.52	Neomixis_striatigula_FMNH436456_COI
PV915388	FMNH396128	396128	FMNH	8/12/24	https://collections-zoology.fieldmuseum.org/catalogue/1670977	Cisticolidae	Neomixis	tenella	Y	Fianarantsoa	-22.54	45.38	Neomixis_tenella_FMNH396128_COI
PV915389	FMNH393344	393344	FMNH	8/12/24	https://collections-zoology.fieldmuseum.org/catalogue/1668193	Cisticolidae	Neomixis	viridis	Y	Fianarantsoa	-22.16	47.04	Neomixis_viridis_FMNH393344_COI
PV915390	TPG1583	393401	FMNH	8/12/24	https://collections-zoology.fieldmuseum.org/catalogue/1668250	Acrocephalidae	Nesillas	typica	Y	Fianarantsoa	-22.15	47.02	Nesillas_typica_FMNH393401_COI
PV915391	FMNH363856	363856	FMNH	8/12/24	https://collections-zoology.fieldmuseum.org/catalogue/1638671	Vangidae	Newtonia	amphichroa	Y	Fianarantsoa	-22	47.02	Newtonia_amphichroa_FMNH363856_COI
PV915392	FMNH436447	436447	FMNH	8/12/24	https://collections-zoology.fieldmuseum.org/catalogue/1711172	Vangidae	Newtonia	archboldi	Y	Toliara	-22.8	43.43	Newtonia_archboldi_FMNH436447_COI
PV915393	FMNH436437	436437	FMNH	8/12/24	https://collections-zoology.fieldmuseum.org/catalogue/1711162	Vangidae	Newtonia	brunneicauda	Y	Toliara	-22.77	43.52	Newtonia_brunneicauda_FMNH436437_COI
PV915394	384667	384667	FMNH	8/12/24	https://collections-zoology.fieldmuseum.org/catalogue/1659519	Numididae	Numida	meleagris		Toliara	-22.68	44.82	Numida_meleagris_FMNH384667_COI
PV915395	396238	396238	FMNH	8/12/24	https://collections-zoology.fieldmuseum.org/catalogue/1671087	Columbidae	Oena	capensis	N - SUBSPECIES ENDEMIC	Fianarantsoa	-22.54	45.38	Oena_capensis_FMNH396238_COI
PV915396	FMNH356684	356684	FMNH	8/12/24	https://collections-zoology.fieldmuseum.org/catalogue/1631502	Vangidae	Oriolia	bernieri	Y	Toamasina	-15	49.93	Oriolia_bernieri_FMNH356684_COI
PV915397	MJR1217	MJR1217	UADBA	8/12/24		Strigidae	Otus	rutilus	Y		-15.56	50.28	Otus_rutilus_UADBAMJR1217_COI
PV915398	FMNH396172	396172	FMNH	8/12/24	https://collections-zoology.fieldmuseum.org/catalogue/1671021	Bernieridae	Oxylabes	madagascariensis	Y	Antsiranana	-14	48.43	Oxylabes_madagascariensis_FMNH396172_COI
PV915399	DW5317	431191	FMNH	8/12/24	https://collections-zoology.fieldmuseum.org/catalogue/1705920	Philepittidae	Philepitta	schlegeli	Y	Toliara	-19.13	44.8	Philepitta_schlegeli_FMNH431191_COI
PV915400	SMG10756	396113	FMNH	8/12/24	https://collections-zoology.fieldmuseum.org/catalogue/1670962	Ploceidae	Ploceus	nelicourvi	Y	Antsiranana	-14	48.43	Ploceus_nelicourvi_FMNH396113_COI
PV915401	SMG4123	352987	FMNH	8/12/24	https://collections-zoology.fieldmuseum.org/catalogue/1627804	Ploceidae	Ploceus	sakalava	Y	Toliara	-24	46.52	Ploceus_sakalava_FMNH352987_COI
PV915402	487452	487452	FMNH	8/12/24	https://collections-zoology.fieldmuseum.org/catalogue/2386917	Pteroclidae	Pterocles	personatus	Y	Mahajanga	-14.75	48.1	Pterocles_personatus_FMNH487452_COI
PV915403	384801	384801	FMNH	8/12/24	https://collections-zoology.fieldmuseum.org/catalogue/1659653	Hirundinidae	Riparia	paludicola		Fianarantsoa	-22.18	46.9	Riparia_paludicola_FMNH384801_COI
PV915404	393178	393178	FMNH	8/12/24	https://collections-zoology.fieldmuseum.org/catalogue/1668027	Rostratulidae	Rostratula	benghalensis		Toamosina	-17.29	49.41	Rostratula_benghalensis_FMNH393178_COI
PV915405	384729	384729	FMNH	8/12/24	https://collections-zoology.fieldmuseum.org/catalogue/1659581	Rallidae	Sarothrura	insularis	Y	Antsiranana	-12.58	49.15	Sarothrura_insularis_FMNH384729_COI
PV915406	TPG1582	393333	FMNH	8/12/24	https://collections-zoology.fieldmuseum.org/catalogue/1668182	Muscicapidae	Saxicola	torquata		Fianarantsoa	-22.15	47.02	Saxicola_torquata_FMNH393333_COI
PV915407	FMNH436519	436519	FMNH	8/12/24	https://collections-zoology.fieldmuseum.org/catalogue/1711243	Vangidae	Schetba	rufa	Y	Mahajanga	-16.43	45.4	Schetba_rufa_FMNH436519_COI
PV915408	384663	384663	FMNH	8/12/24	https://collections-zoology.fieldmuseum.org/catalogue/1659515	Podicipedidae	Tachybaptus	pelzelnii	Y	Toliara	-22.45	44.83	Tachybaptus_pelzelnii_FMNH384663_COI
PV915409	FMNH436460	436460	FMNH	8/12/24	https://collections-zoology.fieldmuseum.org/catalogue/1711185	Monarchidae	Terpsiphone	mutata	N - WEST INDIAN ISLANDS	Toliara	-22.77	43.52	Terpsiphone_mutata_FMNH436460_COI
PV915410	MJR0554	MJR0554	UADBA	8/12/24		Bernieridae	Thamnornis	chloropetoides	Y		-20.94	43.87	Thamnornis_chloropetoides_UADBAMJR0554_COI
PV915411	360039	360039	FMNH	8/12/24	https://collections-zoology.fieldmuseum.org/catalogue/1634857	Scolopacidae	Tringa	nebularia		Toamasina	-18.75	47.52	Tringa_nebularia_FMNH360039_COI
PV915412	436420	436420	FMNH	8/12/24	https://collections-zoology.fieldmuseum.org/catalogue/1711145	Turnicidae	Turnix	nigricollis	Y	Toliara	-22.77	43.52	Turnix_nigricollis_FMNH436420_COI
PV915413	FMNH393163	393163	FMNH	8/12/24	https://collections-zoology.fieldmuseum.org/catalogue/1668012	Vangidae	Tylas	eduardi	Y	Toliara	-22.68	44.19	Tylas_eduardi_FMNH393163_COI
PV915414	363792	363792	FMNH	8/12/24	https://collections-zoology.fieldmuseum.org/catalogue/1638607	Tytonidae	Tyto	soumagnei	Y	Antsiranana	-14.68	49.65	Tyto_soumagnei_FMNH363792_COI
PV915415	SMG4096	352820	FMNH	8/12/24	https://collections-zoology.fieldmuseum.org/catalogue/1668182	Upupidae	Upupa	epops	N - SUBSPECIES ENDEMIC	Fianarantsoa	-22.15	47.02	Upupa_epops_FMNH352820_COI
PV915416	FMNH434668	434668	FMNH	8/12/24	https://collections-zoology.fieldmuseum.org/catalogue/1709393	Vangidae	Vanga	curvirostris	Y	Mahajanga	-16.3	46.82	Vanga_curvirostris_FMNH434668_COI
PV915417	FMNH393162	393162	FMNH	8/12/24	https://collections-zoology.fieldmuseum.org/catalogue/1668011	Bernieridae	Xanthomixis	apperti	Y	Toliara	-22.68	44.19	Xanthomixis_apperti_FMNH393162_COI
PV915418	FMNH393287	393287	FMNH	8/12/24	https://collections-zoology.fieldmuseum.org/catalogue/1668136	Bernieridae	Xanthomixis	cinereiceps	Y	Antsiranana	-14.54	49.43	Xanthomixis_cinereiceps_FMNH393287_COI
PV915419	FMNH393278	393278	FMNH	8/12/24	https://collections-zoology.fieldmuseum.org/catalogue/1668127	Bernieridae	Xanthomixis	tenebrosa	Y	Antsiranana	-14.54	49.44	Xanthomixis_tenebrosa_FMNH393278_COI
PV915420	FMNH384740	384740	FMNH	8/12/24	https://collections-zoology.fieldmuseum.org/catalogue/1659592	Bernieridae	Xanthomixis	zosterops	Y	Antsiranana	-14.43	49.75	Xanthomixis_zosterops_FMNH384740_COI
PV915421	FMNH434675	434675	FMNH	8/12/24	https://collections-zoology.fieldmuseum.org/catalogue/1709400	Vangidae	Xenopirostris	polleni	Y	Fianarantsoa	-21.25	47.42	Xenopirostris_polleni_FMNH434675_COI
PV915422	FMNH356665	356665	FMNH	8/12/24	https://collections-zoology.fieldmuseum.org/catalogue/1631483	Vangidae	Xenopirostris	xenopirostris	Y	Toliara	-23	43.62	Xenopirostris_xenopirostris_FMNH356665_COI
PV915423	MJR1268	MJR1268	UADBA	8/12/24		Zosteropidae	Zosterops	maderaspatanus	N - WEST INDIAN ISLANDS		-18.25	47.57	Zosterops_maderaspatanus_UADBAMJR1268_COI
JF792339	JEMU_23	23	JEMU	NA	NA	Accipitridae	Accipiter	madagascariensis	NA	NA	NA	NA	Accipiter_madagascariensis_JF792339_JEMU_23_COI
MF871727	FMNH_384685	384685	FMNH	NA	NA	Strigidae	Athene	superciliaris	NA	NA	NA	NA	Athene_superciliaris_MF871727_FMNH_384685_COI
JQ239316	PBZT_uncatalogued	uncatalogued	PBZT	NA	NA	Vangidae	Xenopirostris	damii	NA	NA	NA	NA	Xenopirostris_damii_JQ239316_PBZT_uncatalogued_COI
JQ239297	FMNH_356693	356693	FMNH	NA	NA	Vangidae	Hypositta	corallirostris	NA	NA	NA	NA	Hypositta_corallirostris_JQ239297_FMNH_356693_COI
JQ239292	FMNH_356683	356683	FMNH	NA	NA	Vangidae	Cyanolanius	madagascarinus	NA	NA	NA	NA	Cyanolanius_madagascarinus_JQ239292_FMNH_356683_COI
FJ473000	FMNH_393316	393316	FMNH	NA	NA	Muscicapidae	Copsychus	albospecularis	NA	NA	NA	NA	Copsychus_albospecularis_FJ473000_FMNH_393316_COI
FJ473001	FMNH_393317	393317	FMNH	NA	NA	Muscicapidae	Copsychus	albospecularis	NA	NA	NA	NA	Copsychus_albospecularis_FJ473001_FMNH_393317_COI
FJ473002	FMNH_393318	393318	FMNH	NA	NA	Muscicapidae	Copsychus	albospecularis	NA	NA	NA	NA	Copsychus_albospecularis_FJ473002_FMNH_393318_COI
FJ473003	FMNH_393319	393319	FMNH	NA	NA	Muscicapidae	Copsychus	albospecularis	NA	NA	NA	NA	Copsychus_albospecularis_FJ473003_FMNH_393319_COI
FJ473004	FMNH_393320	393320	FMNH	NA	NA	Muscicapidae	Copsychus	albospecularis	NA	NA	NA	NA	Copsychus_albospecularis_FJ473004_FMNH_393320_COI
FJ473005	FMNH_393321	393321	FMNH	NA	NA	Muscicapidae	Copsychus	albospecularis	NA	NA	NA	NA	Copsychus_albospecularis_FJ473005_FMNH_393321_COI
FJ473006	FMNH_393322	393322	FMNH	NA	NA	Muscicapidae	Copsychus	albospecularis	NA	NA	NA	NA	Copsychus_albospecularis_FJ473006_FMNH_393322_COI
FJ473007	FMNH_393323	393323	FMNH	NA	NA	Muscicapidae	Copsychus	albospecularis	NA	NA	NA	NA	Copsychus_albospecularis_FJ473007_FMNH_393323_COI
FJ473008	FMNH_393324	393324	FMNH	NA	NA	Muscicapidae	Copsychus	albospecularis	NA	NA	NA	NA	Copsychus_albospecularis_FJ473008_FMNH_393324_COI
FJ473009	FMNH_393325	393325	FMNH	NA	NA	Muscicapidae	Copsychus	albospecularis	NA	NA	NA	NA	Copsychus_albospecularis_FJ473009_FMNH_393325_COI
JQ239289	FMNH_356676	356676	FMNH	NA	NA	Vangidae	Artamella	viridis	NA	NA	NA	NA	Artamella_viridis_JQ239289_FMNH_356676_COI
JQ239290	FMNH_346523	346523	FMNH	NA	NA	Platysteiridae	Batis	diops	NA	NA	NA	NA	Batis_diops_JQ239290_FMNH_346523_COI
JQ239291	FMNH_345780	345780	FMNH	NA	NA	Vangidae	Calicalicus	madagascariensis	NA	NA	NA	NA	Calicalicus_madagascariensis_JQ239291_FMNH_345780_COI
JQ239295	FMNH_356689	356689	FMNH	NA	NA	Vangidae	Euryceros	prevostii	NA	NA	NA	NA	Euryceros_prevostii_JQ239295_FMNH_356689_COI
JQ239296	FMNH_356673	356673	FMNH	NA	NA	Vangidae	Falculea	palliata	NA	NA	NA	NA	Falculea_palliata_JQ239296_FMNH_356673_COI
JQ239300	FMNH_356681	356681	FMNH	NA	NA	Vangidae	Leptopterus	chabert	NA	NA	NA	NA	Leptopterus_chabert_JQ239300_FMNH_356681_COI
JQ239301	FMNH_345861	345861	FMNH	NA	NA	Timaliidae	Mystacornis	crossleyi	NA	NA	NA	NA	Mystacornis_crossleyi_JQ239301_FMNH_345861_COI
JQ239302	FMNH_345885	345885	FMNH	NA	NA	Vangidae	Newtonia	brunneicauda	NA	NA	NA	NA	Newtonia_brunneicauda_JQ239302_FMNH_345885_COI
JQ239303	FMNH_356684	356684	FMNH	NA	NA	Vangidae	Oriolia	bernieri	NA	NA	NA	NA	Oriolia_bernieri_JQ239303_FMNH_356684_COI
JQ239305	ANSP_16104	16104	ANSP	NA	NA	Prionopidae	Philentoma	pyrhoptera	NA	NA	NA	NA	Philentoma_pyrhoptera_JQ239305_ANSP_16104_COI
JQ239306	FMNH_346536	346536	FMNH	NA	NA	Platysteiridae	Platysteira	peltata	NA	NA	NA	NA	Platysteira_peltata_JQ239306_FMNH_346536_COI
JQ239308	FMNH_356702	356702	FMNH	NA	NA	Platysteiridae	Pseudobias	wardi	NA	NA	NA	NA	Pseudobias_wardi_JQ239308_FMNH_356702_COI
JQ239310	FMNH_356657	356657	FMNH	NA	NA	Vangidae	Schetba	rufa	NA	NA	NA	NA	Schetba_rufa_JQ239310_FMNH_356657_COI
JQ239313	FMNH_356649	356649	FMNH	NA	NA	Vangidae	Tylas	eduardi	NA	NA	NA	NA	Tylas_eduardi_JQ239313_FMNH_356649_COI
JQ239314	FMNH_356661	356661	FMNH	NA	NA	Vangidae	Vanga	curvirostris	NA	NA	NA	NA	Vanga_curvirostris_JQ239314_FMNH_356661_COI
JQ239317	FMNH_356664	356664	FMNH	NA	NA	Vangidae	Xenopirostris	xenopirostris	NA	NA	NA	NA	Xenopirostris_xenopirostris_JQ239317_FMNH_356664_COI
JF792344	RMCA_A9038A0001	A9038A0001	RMCA	NA	NA	Accipitridae	Accipiter	francesiae	NA	NA	NA	NA	Accipiter_francesiae_JF792344_RMCA_A9038A0001_COI
JF792345	RMCA_A9038A0002	A9038A0002	RMCA	NA	NA	Accipitridae	Accipiter	francesiae	NA	NA	NA	NA	Accipiter_francesiae_JF792345_RMCA_A9038A0002_COI
JF792346	RMCA_A9038A0003	A9038A0003	RMCA	NA	NA	Accipitridae	Accipiter	francesiae	NA	NA	NA	NA	Accipiter_francesiae_JF792346_RMCA_A9038A0003_COI
JF792347	RMCA_A9038A0004	A9038A0004	RMCA	NA	NA	Accipitridae	Accipiter	francesiae	NA	NA	NA	NA	Accipiter_francesiae_JF792347_RMCA_A9038A0004_COI
JF792348	RMCA_A9038A0005	A9038A0005	RMCA	NA	NA	Accipitridae	Accipiter	francesiae	NA	NA	NA	NA	Accipiter_francesiae_JF792348_RMCA_A9038A0005_COI
JF792349	RMCA_A9038A0006	A9038A0006	RMCA	NA	NA	Accipitridae	Accipiter	francesiae	NA	NA	NA	NA	Accipiter_francesiae_JF792349_RMCA_A9038A0006_COI
JF792350	RMCA_A9038A0007	A9038A0007	RMCA	NA	NA	Accipitridae	Accipiter	francesiae	NA	NA	NA	NA	Accipiter_francesiae_JF792350_RMCA_A9038A0007_COI
EF484172	FMNH_384699	384699	FMNH	NA	NA	Sturnidae	Hartlaubius	auratus	NA	NA	NA	NA	Hartlaubius_auratus_EF484172_FMNH_384699_COI
