# Supplementary material for: VoronaGasyCodes: A Public Database of Mitochondrial Barcodes for Malagasy Birds
Source: Mol Ecol Resour. 2025 Aug 7;25(8):e70027. doi: 10.1111/1755-0998.70027 (PMC12550469; doi:10.1111/1755-0998.70027)
Supplement: Supplementary file 1 — Data S1: men70027‐sup‐0001‐Supinfo.zip. [file MEN-25-e70027-s001.zip › 202504_Meta_CYTB_all.csv]

GB_Acession	Original	Access..No	Museum	Added.to.Database	Website	Family	Genus	Species	Endemic	Locality	Latitude	Longitude	SpecName
PV932719	MJR1247	MJR1247	UADBA	8/12/24		Accipitiridae	Accipiter	francesiae	Y	Toamasina	-15.73	49.96	Accipiter_francesiae_UADBAMJR1247_CYTB
PV932720	353034	353034	FMNH	8/12/24	https://collections-zoology.fieldmuseum.org/catalogue/1627851	Sturnidae	Acridotheres	tristis	N	Toliara	-25	47	Acridotheres_tristis_FMNH353034_CYTB
PV932721	FMNH380001	380001	FMNH	8/12/24	https://collections-zoology.fieldmuseum.org/catalogue/1654843	Acrocephalidae	Acrocephalus	newtoni	Y	Fianarantsoa	-22.19	46.97	Acrocephalus_newtoni_FMNH380001_CYTB
PV932722	360027	360027	FMNH	8/12/24	https://collections-zoology.fieldmuseum.org/catalogue/1634845	Anatidae	Anas	melleri	Y	Toamasina	-18.75	47.52	Anas_melleri_FMNH360027_CYTB
PV932723	434436	434436	FMNH	8/12/24	https://collections-zoology.fieldmuseum.org/catalogue/1709161	Apodidae	Apus	barbatus		Toliara	-24.05	43.75	Apus_barbatus_FMNH434436_CYTB
PV932724	FMNH384778	384778	FMNH	8/12/24	https://collections-zoology.fieldmuseum.org/catalogue/1659630	Vangidae	Artamella	viridis	Y	Toliara	-24.58	46.73	Artamella_viridis_FMNH384778_CYTB
PV932725	DW4940	393205	FMNH	8/12/24	https://collections-zoology.fieldmuseum.org/catalogue/1668054	Brachypteraciidae	Atelornis	crossleyi	Y	Mahajanga	-14.75	49.42	Atelornis_crossleyi_FMNH393205_CYTB
PV932726	TPG1570	393202	FMNH	8/12/24	https://collections-zoology.fieldmuseum.org/catalogue/1668051	Brachypteraciidae	Atelornis	pittoides	Y	Fianarantsoa	-22.15	47.02	Atelornis_pittoides_FMNH393202_CYTB
PV932727	FMNH384685	384685	FMNH	8/12/24	https://collections-zoology.fieldmuseum.org/catalogue/1659537	Strigidae	Athene	superciliaris	Y	Toliara	-22.68	44.82	Athene_superciliaris_FMNH384685_CYTB
PV932728	360032	360032	FMNH	8/12/24	https://collections-zoology.fieldmuseum.org/catalogue/1634850	Anatidae	Aythya	innotata	Y	Toamasina	-17.5	48.5	Aythya_innotata_FMNH360032_CYTB
PV932729	FMNH393255	393255	FMNH	8/12/24	https://collections-zoology.fieldmuseum.org/catalogue/1668104	Bernieridae	Bernieria	madagascariensis	Y	Antsiranana	-14.54	49.43	Bernieria_madagascariensis_FMNH393255_CYTB
PV932730	SMG8367	384731	FMNH	8/12/24	https://collections-zoology.fieldmuseum.org/catalogue/1659583	Brachypteraciidae	Brachypteracias	leptosomus	Y	Antsiranana	-14.43	49.73	Brachypteracias_leptosomus_FMNH384731_CYTB
PV932731	SMG7403	384758	FMNH	8/12/24	https://collections-zoology.fieldmuseum.org/catalogue/1659610	Brachypteraciidae	Geobiastes	squamiger	Y	Toliara	-24.62	46.75	Geobiastes_squamiger_FMNH384758_CYTB
PV932732	434743	434743	FMNH	8/12/24	https://collections-zoology.fieldmuseum.org/catalogue/1709468	Ardeidae	Butorides	striata		Tamatave	41.85	-87.62	Butorides_striata_FMNH434743_CYTB
PV932733	MJR1206	MJR1206	UADBA	8/12/24		Caprimulgidae	Caprimulgus	enarratus	Y	Antsiranana	-15.56	50.28	Caprimulgus_enarratus_UADBAMJR1206_CYTB
PV932734	427335	427335	FMNH	8/12/24	https://collections-zoology.fieldmuseum.org/catalogue/1702061	Campephagidae	Ceblepyris	cinerea	N - MAYOTTE	Fianarantsoa	-22.2	46.83	Ceblepyris_cinerea_FMNH427335_CYTB
PV932735	FMNH436424	436424	FMNH	8/12/24	https://collections-zoology.fieldmuseum.org/catalogue/1711149	Cuculidae	Centropus	toulou	N - SEYCHELLES	Toliara	-22.77	43.52	Centropus_toulou_FMNH436424_CYTB
PV932736	DW4911	393444	FMNH	8/12/24	https://collections-zoology.fieldmuseum.org/catalogue/1668293	Nectariniidae	Cinnyris	notata	N - COMOROS	Mahajanga	-14.75	49.42	Cinnyris_notata_FMNH393444_CYTB
PV932737	DW4790	393425	FMNH	8/12/24	https://collections-zoology.fieldmuseum.org/catalogue/1668274	Nectariniidae	Cinnyris	souimanga	N - WEST INDIAN ISLANDS	Antsiranana	-14.54	49.44	Cinnyris_souimanga_FMNH393425_CYTB
PV932738	352929	352929	FMNH	8/12/24	https://collections-zoology.fieldmuseum.org/catalogue/1627746	Cisticolidae	Cisticola	cherina	N - WEST INDIAN ISLANDS	Toliara	-24	46.52	Cisticola_cherina_FMNH352929_CYTB
PV932739	360050	360050	FMNH	8/12/24	https://collections-zoology.fieldmuseum.org/catalogue/1634868	Muscicapidae	Copsychus	albospecularis	Y	Toliara	-22	44.72	Copsychus_albospecularis_FMNH360050_CYTB
PV932740	384671	384671	FMNH	8/12/24	https://collections-zoology.fieldmuseum.org/catalogue/1659523	Psittacidae	Coracopsis	vasa	Y	Toliara	-22.45	44.83	Coracopsis_vasa_FMNH384671_CYTB
PV932741	FMNH472533	472533	FMNH	8/12/24	https://collections-zoology.fieldmuseum.org/catalogue/1814703	Cuculidae	Coua	caerulea	Y	Farafangana	-23.08	47.75	Coua_caerulea_FMNH472533_CYTB
PV932742	FMNH434632	434632	FMNH	8/12/24	https://collections-zoology.fieldmuseum.org/catalogue/1709357	Cuculidae	Coua	coquereli	Y	Mahajanga	-16.22	46.93	Coua_coquereli_FMNH434632_CYTB
PV932743	FMNH472479	472479	FMNH	8/12/24	https://collections-zoology.fieldmuseum.org/catalogue/1814649	Cuculidae	Coua	cristata	Y	Mahajanga	-16.14	46.96	Coua_cristata_FMNH472479_CYTB
PV932744	MJR1143	MJR1143	UADBA	8/12/24		Cuculidae	Coua	cursor	Y	Toliara	43.74	24.03	Coua_cursor_UADBAMJR1143_CYTB
PV932745	FMNH393209	393209	FMNH	8/12/24	https://collections-zoology.fieldmuseum.org/catalogue/1668058	Cuculidae	Coua	gigas	Y	Mahajanga	-18.26	45.42	Coua_gigas_FMNH393209_CYTB
PV932746	FMNH434432	434432	FMNH	8/12/24	https://collections-zoology.fieldmuseum.org/catalogue/1709157	Cuculidae	Coua	olivaceiceps	Y	Toliara	-24.05	43.75	Coua_olivaceiceps_FMNH434432_CYTB
PV932747	MJR0893	MJR0893	UADBA	8/12/24		Cuculidae	Coua	reynaudii	Y		-19.04	48.35	Coua_reynaudii_UADBAMJR0893_CYTB
PV932748	FMNH472476	472476	FMNH	8/12/24	https://collections-zoology.fieldmuseum.org/catalogue/1814646	Cuculidae	Coua	verreauxi	Y	Toliara	-24.25	44.08	Coua_verreauxi_FMNH472476_CYTB
PV932749	FMNH435043	435043	FMNH	8/12/24	https://collections-zoology.fieldmuseum.org/catalogue/1709768	Bernieridae	Crossleyia	xanthophrys	Y	Fianarantsoa	-22.16	47.04	Crossleyia_xanthophrys_FMNH435043_CYTB
PV932750	FMNH396198	396198	FMNH	8/12/24	https://collections-zoology.fieldmuseum.org/catalogue/1671047	Bernieridae	Cryptosylvicola	randrianasoloi	Y	Antsiranana	-14.02	48.42	Cryptosylvicola_randrianasoloi_FMNH396198_CYTB
PV932751	436423	436423	FMNH	8/12/24	https://collections-zoology.fieldmuseum.org/catalogue/1711148	Cuculidae	Cuculus	poliocephalus		Toliara	-22.8	43.43	Cuculus_poliocephalus_FMNH436423_CYTB
PV932752	MJR0510	MJR0510	UADBA	8/12/24		Vangidae	Cyanolanius	madagascariensis	Y		-19.61	44.74	Cyanolanius_madagascariensis_UADBAMJR0510_CYTB
PV932753	MJR1262	MJR1262	UADBA	8/12/24		Dicruridae	Dicrurus	forficatus	N - COMOROS		-18.25	47.57	Dicrurus_forficatus_UADBAMJR1262_CYTB
PV932754	396138	396138	FMNH	8/12/24	https://collections-zoology.fieldmuseum.org/catalogue/1670987	Alaudidae	Eremopterix	hova	Y	Fianarantsoa	NA	NA	Eremopterix_hova_FMNH396138_CYTB
PV932755	FMNH356691	356691	FMNH	8/12/24	https://collections-zoology.fieldmuseum.org/catalogue/1631509	Vangidae	Euryceros	prevostii	Y	Toamasina	-15	49.93	Euryceros_prevostii_FMNH356691_CYTB
PV932756	SMG7929	384689	FMNH	8/12/24	https://collections-zoology.fieldmuseum.org/catalogue/1659541	Coraciidae	Eurystomus	glaucurus		Toliara	-22.45	44.83	Eurystomus_glaucurus_FMNH384689_CYTB
PV932757	FMNH356670	356670	FMNH	8/12/24	https://collections-zoology.fieldmuseum.org/catalogue/1631488	Vangidae	Falculea	palliata	Y	Toliara	-23	43.62	Falculea_palliata_FMNH356670_CYTB
PV932758	MJR1012	MJR1012	UADBA	8/12/24		Ploceidae	Foudia	madagascariensis	Y		-20.7	47.15	Foudia_madagascariensis_UADBAMJR1012_CYTB
PV932759	MJR0278	MJR0278	UADBA	8/12/24		Ploceidae	Foudia	omissa	Y		-16.28	48.8	Foudia_omissa_UADBAMJR0278_CYTB
PV932760	MJR0590	MJR0590	UADBA	8/12/24		Bernieridae	Hartertula	flavoviridis	Y		-23.74	47.02	Hartertula_flavoviridis_UADBAMJR0590_CYTB
PV932761	384699	384699	FMNH	8/12/24	https://collections-zoology.fieldmuseum.org/catalogue/1659551	Sturnidae	Hartlaubius	auratus	Y	Toliara	-22.68	44.82	Hartlaubius_auratus_FMNH384699_CYTB
PV932762	FMNH363833	363833	FMNH	8/12/24	https://collections-zoology.fieldmuseum.org/catalogue/1638648	Vangidae	Hypositta	corallirostris	Y	Fianarantsoa	-22	47.02	Hypositta_corallirostris_FMNH363833_CYTB
PV932763	MJR1261	MJR1261	UADBA	8/12/24		Pycnonotidae	Hypsipetes	madagascariensis	N - WEST INDIAN ISLANDS	Toamasina	15.73	49.96	Hypsipetes_madagascariensis_UADBAMJR1261_CYTB
PV932764	352980	352980	FMNH	8/12/24	https://collections-zoology.fieldmuseum.org/catalogue/1627797	Estrildidae	Lepidopygia	nana	Y	Toliara	-25	47	Lepidopygia_nana_FMNH352980_CYTB
PV932765	352778	352778	FMNH	8/12/24	https://collections-zoology.fieldmuseum.org/catalogue/1627595	Scolopacidae	Limosa	lapponica		Toliara	NA	NA	Limosa_lapponica_FMNH352778_CYTB
PV932766	345600	345600	FMNH	8/12/24	https://collections-zoology.fieldmuseum.org/catalogue/1598920	Threskiornithidae	Lophotibis	cristata	Y	Toliara	-24	47.02	Lophotibis_cristata_FMNH345600_CYTB
PV932767	431145	431145	FMNH	8/12/24	https://collections-zoology.fieldmuseum.org/catalogue/1705874	Rallidae	Mentocrex	beankaensis	Y	Toliara	NA	NA	Mentocrex_beankaensis_FMNH431145_CYTB
PV932768	431139	431139	FMNH	8/12/24	https://collections-zoology.fieldmuseum.org/catalogue/1705868	Accipitiridae	Milvus	migrans		Toliara	NA	NA	Milvus_migrans_FMNH431139_CYTB
PV932769	431196	431196	FMNH	8/12/24	https://collections-zoology.fieldmuseum.org/catalogue/1705925	Motacillidae	Motacilla	flaviventris	Y	Toliara	-19.14	44.82	Motacilla_flaviventris_FMNH431196_CYTB
PV932770	31203	MJR0610	UADBA	8/12/24		Vangidae	Mystacornis	crossleyi	Y		-23.74	47.02	Mystacornis_crossleyi_UADBAMJR0610_CYTB
PV932771	DW4798	393232	FMNH	8/12/24	https://collections-zoology.fieldmuseum.org/catalogue/1668081	Philepittidae	Neodrepanis	coruscans	Y	Antsiranana	-14.54	49.44	Neodrepanis_coruscans_FMNH393232_CYTB
PV932772	MJR12	MJR12	UADBA	8/12/24		Philepittidae	Neodrepanis	hypoxantha	Y		-14.75	49.42	Neodrepanis_hypoxantha_UADBAMJR12_CYTB
PV932773	FMNH435456	436456	FMNH	8/12/24		Cisticolidae	Neomixis	striatigula	Y		-22.77	43.52	Neomixis_striatigula_FMNH436456_CYTB
PV932774	FMNH396128	396128	FMNH	8/12/24	https://collections-zoology.fieldmuseum.org/catalogue/1670977	Cisticolidae	Neomixis	tenella	Y	Fianarantsoa	-22.54	45.38	Neomixis_tenella_FMNH396128_CYTB
PV932775	FMNH393344	393344	FMNH	8/12/24	https://collections-zoology.fieldmuseum.org/catalogue/1668193	Cisticolidae	Neomixis	viridis	Y	Fianarantsoa	-22.16	47.04	Neomixis_viridis_FMNH393344_CYTB
PV932776	TPG1583	393401	FMNH	8/12/24	https://collections-zoology.fieldmuseum.org/catalogue/1668250	Acrocephalidae	Nesillas	typica	Y	Fianarantsoa	-22.15	47.02	Nesillas_typica_FMNH393401_CYTB
PV932777	FMNH363856	363856	FMNH	8/12/24	https://collections-zoology.fieldmuseum.org/catalogue/1638671	Vangidae	Newtonia	amphichroa	Y	Fianarantsoa	-22	47.02	Newtonia_amphichroa_FMNH363856_CYTB
PV932778	FMNH436447	436447	FMNH	8/12/24	https://collections-zoology.fieldmuseum.org/catalogue/1711172	Vangidae	Newtonia	archboldi	Y	Toliara	-22.8	43.43	Newtonia_archboldi_FMNH436447_CYTB
PV932779	FMNH436437	436437	FMNH	8/12/24	https://collections-zoology.fieldmuseum.org/catalogue/1711162	Vangidae	Newtonia	brunneicauda	Y	Toliara	-22.77	43.52	Newtonia_brunneicauda_FMNH436437_CYTB
PV932780	384667	384667	FMNH	8/12/24	https://collections-zoology.fieldmuseum.org/catalogue/1659519	Numididae	Numida	meleagris		Toliara	-22.68	44.82	Numida_meleagris_FMNH384667_CYTB
PV932781	396238	396238	FMNH	8/12/24	https://collections-zoology.fieldmuseum.org/catalogue/1671087	Columbidae	Oena	capensis	N - SUBSPECIES ENDEMIC	Fianarantsoa	-22.54	45.38	Oena_capensis_FMNH396238_CYTB
PV932782	FMNH356684	356684	FMNH	8/12/24	https://collections-zoology.fieldmuseum.org/catalogue/1631502	Vangidae	Oriolia	bernieri	Y	Toamasina	-15	49.93	Oriolia_bernieri_FMNH356684_CYTB
PV932783	MJR1217	MJR1217	UADBA	8/12/24		Strigidae	Otus	rutilus	Y		-15.56	50.28	Otus_rutilus_UADBAMJR1217_CYTB
PV932784	FMNH396172	396172	FMNH	8/12/24	https://collections-zoology.fieldmuseum.org/catalogue/1671021	Bernieridae	Oxylabes	madagascariensis	Y	Antsiranana	-14	48.43	Oxylabes_madagascariensis_FMNH396172_CYTB
PV932785	436517	436517	FMNH	8/12/24	https://collections-zoology.fieldmuseum.org/catalogue/1711241	Hirundinidae	Phedina	borbonica	N - WEST INDIAN ISLANDS	Mahajanga	-16.43	45.4	Phedina_borbonica_FMNH436517_CYTB
PV932786	MJR1233	MJR1233	UADBA	8/12/24		Philepittidae	Philepitta	castanea	Y		-15.56	50.28	Philepitta_castanea_UADBAMJR1233_CYTB
PV932787	DW5317	431191	FMNH	8/12/24	https://collections-zoology.fieldmuseum.org/catalogue/1705920	Philepittidae	Philepitta	schlegeli	Y	Toliara	-19.13	44.8	Philepitta_schlegeli_FMNH431191_CYTB
PV932788	SMG10756	396113	FMNH	8/12/24	https://collections-zoology.fieldmuseum.org/catalogue/1670962	Ploceidae	Ploceus	nelicourvi	Y	Antsiranana	-14	48.43	Ploceus_nelicourvi_FMNH396113_CYTB
PV932789	SMG4123	352987	FMNH	8/12/24	https://collections-zoology.fieldmuseum.org/catalogue/1627804	Ploceidae	Ploceus	sakalava	Y	Toliara	-24	46.52	Ploceus_sakalava_FMNH352987_CYTB
PV932790	FMNH356702	356702	FMNH	8/12/24	https://collections-zoology.fieldmuseum.org/catalogue/1631520	Vangidae	Pseudobias	wardi	Y	Toamasina	-18.93	48.42	Pseudobias_wardi_FMNH356702_CYTB
PV932791	487452	487452	FMNH	8/12/24	https://collections-zoology.fieldmuseum.org/catalogue/2386917	Pteroclidae	Pterocles	personatus	Y	Mahajanga	-14.75	48.1	Pterocles_personatus_FMNH487452_CYTB
PV932792	FMNH479641	479641	FMNH	8/12/24	https://collections-zoology.fieldmuseum.org/catalogue/2146933	Bernieridae	Randia	pseudozosterops	Y	Fianarantsoa	-21.24	47.4	Randia_pseudozosterops_FMNH479641_CYTB
PV932793	384801	384801	FMNH	8/12/24	https://collections-zoology.fieldmuseum.org/catalogue/1659653	Hirundinidae	Riparia	paludicola		Fianarantsoa	-22.18	46.9	Riparia_paludicola_FMNH384801_CYTB
PV932794	393178	393178	FMNH	8/12/24	https://collections-zoology.fieldmuseum.org/catalogue/1668027	Rostratulidae	Rostratula	benghalensis		Toamosina	-17.29	49.41	Rostratula_benghalensis_FMNH393178_CYTB
PV932795	384729	384729	FMNH	8/12/24	https://collections-zoology.fieldmuseum.org/catalogue/1659581	Rallidae	Sarothrura	insularis	Y	Antsiranana	-12.58	49.15	Sarothrura_insularis_FMNH384729_CYTB
PV932796	TPG1582	393333	FMNH	8/12/24	https://collections-zoology.fieldmuseum.org/catalogue/1668182	Muscicapidae	Saxicola	torquata		Fianarantsoa	-22.15	47.02	Saxicola_torquata_FMNH393333_CYTB
PV932797	FMNH436519	436519	FMNH	8/12/24	https://collections-zoology.fieldmuseum.org/catalogue/1711243	Vangidae	Schetba	rufa	Y	Mahajanga	-16.43	45.4	Schetba_rufa_FMNH436519_CYTB
PV932798	384663	384663	FMNH	8/12/24	https://collections-zoology.fieldmuseum.org/catalogue/1659515	Podicipedidae	Tachybaptus	pelzelnii	Y	Toliara	-22.45	44.83	Tachybaptus_pelzelnii_FMNH384663_CYTB
PV932799	396065	396065	FMNH	8/12/24	https://collections-zoology.fieldmuseum.org/catalogue/1670914	Apodidae	Tachymarptis	melba		Antananarivo	-18.17	47.28	Tachymarptis_melba_FMNH396065_CYTB
PV932800	FMNH436460	436460	FMNH	8/12/24	https://collections-zoology.fieldmuseum.org/catalogue/1711185	Monarchidae	Terpsiphone	mutata	N - WEST INDIAN ISLANDS	Toliara	-22.77	43.52	Terpsiphone_mutata_FMNH436460_CYTB
PV932801	MJR0554	MJR0554	UADBA	8/12/24		Bernieridae	Thamnornis	chloropetoides	Y		-20.94	43.87	Thamnornis_chloropetoides_UADBAMJR0554_CYTB
PV932802	360039	360039	FMNH	8/12/24	https://collections-zoology.fieldmuseum.org/catalogue/1634857	Scolopacidae	Tringa	nebularia		Toamasina	-18.75	47.52	Tringa_nebularia_FMNH360039_CYTB
PV932803	436420	436420	FMNH	8/12/24	https://collections-zoology.fieldmuseum.org/catalogue/1711145	Turnicidae	Turnix	nigricollis	Y	Toliara	-22.77	43.52	Turnix_nigricollis_FMNH436420_CYTB
PV932804	FMNH393162	393162	FMNH	8/12/24	https://collections-zoology.fieldmuseum.org/catalogue/1668011	Bernieridae	Xanthomixis	apperti	Y	Toliara	-22.68	44.19	Xanthomixis_apperti_FMNH393162_CYTB
PV932805	FMNH393287	393287	FMNH	8/12/24	https://collections-zoology.fieldmuseum.org/catalogue/1668136	Bernieridae	Xanthomixis	cinereiceps	Y	Antsiranana	-14.54	49.43	Xanthomixis_cinereiceps_FMNH393287_CYTB
PV932806	FMNH393278	393278	FMNH	8/12/24	https://collections-zoology.fieldmuseum.org/catalogue/1668127	Bernieridae	Xanthomixis	tenebrosa	Y	Antsiranana	-14.54	49.44	Xanthomixis_tenebrosa_FMNH393278_CYTB
PV932807	FMNH384740	384740	FMNH	8/12/24	https://collections-zoology.fieldmuseum.org/catalogue/1659592	Bernieridae	Xanthomixis	zosterops	Y	Antsiranana	-14.43	49.75	Xanthomixis_zosterops_FMNH384740_CYTB
PV932808	FMNH434675	434675	FMNH	8/12/24	https://collections-zoology.fieldmuseum.org/catalogue/1709400	Vangidae	Xenopirostris	polleni	Y	Fianarantsoa	-21.25	47.42	Xenopirostris_polleni_FMNH434675_CYTB
PV932809	FMNH356665	356665	FMNH	8/12/24	https://collections-zoology.fieldmuseum.org/catalogue/1631483	Vangidae	Xenopirostris	xenopirostris	Y	Toliara	-23	43.62	Xenopirostris_xenopirostris_FMNH356665_CYTB
PV932810	MJR1268	MJR1268	UADBA	8/12/24		Zosteropidae	Zosterops	maderaspatanus	N - WEST INDIAN ISLANDS		-18.25	47.57	Zosterops_maderaspatanus_UADBAMJR1268_CYTB
KF060478	FMNH_352844	352844	FMNH	NA	NA	Alaudidae	Eremopterix	hova	NA	NA	NA	NA	Eremopterix_hova_KF060478_FMNH_352844_CYTB
HQ333038	FMNH_431202	431202	FMNH	NA	NA	Bernieridae	Bernieria	madagascariensis	NA	NA	NA	NA	Bernieria_madagascariensis_HQ333038_FMNH_431202_CYTB
MH651432	NHM_1931-8-18-1004	1931-8-18-1004	NHM	NA	NA	Rallidae	Dryolimnas	cuvieri	NA	NA	NA	NA	Dryolimnas_cuvieri_MH651432_NHM_1931-8-18-1004_CYTB
MH651433	NHM_1931-8-18-1761	1931-8-18-1761	NHM	NA	NA	Rallidae	Dryolimnas	cuvieri	NA	NA	NA	NA	Dryolimnas_cuvieri_MH651433_NHM_1931-8-18-1761_CYTB
MH651436	NHM_1931-8-18-1765	1931-8-18-1765	NHM	NA	NA	Rallidae	Dryolimnas	cuvieri	NA	NA	NA	NA	Dryolimnas_cuvieri_MH651436_NHM_1931-8-18-1765_CYTB
MH651437	NHM_1931-8.18-1759	1931-8.18-1759	NHM	NA	NA	Rallidae	Dryolimnas	cuvieri	NA	NA	NA	NA	Dryolimnas_cuvieri_MH651437_NHM_1931-8.18-1759_CYTB
MH651423	NHM_1889-11-3-72	1889-11-3-72	NHM	NA	NA	Rallidae	Dryolimnas	cuvieri	NA	NA	NA	NA	Dryolimnas_cuvieri_MH651423_NHM_1889-11-3-72_CYTB
MH651424	NHM_1931-8-18-1002	1931-8-18-1002	NHM	NA	NA	Rallidae	Dryolimnas	cuvieri	NA	NA	NA	NA	Dryolimnas_cuvieri_MH651424_NHM_1931-8-18-1002_CYTB
MH651425	NHM_1931-8-18-1760	1931-8-18-1760	NHM	NA	NA	Rallidae	Dryolimnas	cuvieri	NA	NA	NA	NA	Dryolimnas_cuvieri_MH651425_NHM_1931-8-18-1760_CYTB
MH651438	NHM_1931-8-1-8-1757	1931-8-1-8-1757	NHM	NA	NA	Rallidae	Dryolimnas	cuvieri	NA	NA	NA	NA	Dryolimnas_cuvieri_MH651438_NHM_1931-8-1-8-1757_CYTB
MH651439	NHM_1931-8-18-1764	1931-8-18-1764	NHM	NA	NA	Rallidae	Dryolimnas	cuvieri	NA	NA	NA	NA	Dryolimnas_cuvieri_MH651439_NHM_1931-8-18-1764_CYTB
AF129459	FMNH_380000	380000	FMNH	NA	NA	Sylviidae	Acrocephalus	newtoni	NA	NA	NA	NA	Acrocephalus_newtoni_AF129459_FMNH_380000_CYTB
AF129460	FMNH_380001	380001	FMNH	NA	NA	Sylviidae	Acrocephalus	newtoni	NA	NA	NA	NA	Acrocephalus_newtoni_AF129460_FMNH_380001_CYTB
AF129461	FMNH_384719	384719	FMNH	NA	NA	Sylviidae	Acrocephalus	newtoni	NA	NA	NA	NA	Acrocephalus_newtoni_AF129461_FMNH_384719_CYTB
AF129462	FMNH_NA	NA	FMNH	NA	NA	Sylviidae	Acrocephalus	newtoni	NA	NA	NA	NA	Acrocephalus_newtoni_AF129462_FMNH_NA_CYTB
AF129463	FMNH_NA	NA	FMNH	NA	NA	Sylviidae	Acrocephalus	newtoni	NA	NA	NA	NA	Acrocephalus_newtoni_AF129463_FMNH_NA_CYTB
MG990982	FMNH_395989	395989	FMNH	NA	NA	Vangidae	Newtonia	amphichroa	NA	NA	NA	NA	Newtonia_amphichroa_MG990982_FMNH_395989_CYTB
MG990978	FMNH_384721	384721	FMNH	NA	NA	Vangidae	Newtonia	amphichroa	NA	NA	NA	NA	Newtonia_amphichroa_MG990978_FMNH_384721_CYTB
MG990977	FMNH_363858	363858	FMNH	NA	NA	Vangidae	Newtonia	amphichroa	NA	NA	NA	NA	Newtonia_amphichroa_MG990977_FMNH_363858_CYTB
U90640	NA_NA	NA	NA	NA	NA	Phasianidae	Margaroperdix	madagarensis	NA	NA	NA	NA	Margaroperdix_madagarensis_U90640_NA_NA_CYTB
JQ239230	PBZT_uncatalogued	uncatalogued	PBZT	NA	NA	Vangidae	Xenopirostris	damii	NA	NA	NA	NA	Xenopirostris_damii_JQ239230_PBZT_uncatalogued_CYTB
MG990951	MJR_1079	1079	MJR	NA	NA	Vangidae	Newtonia	amphichroa	NA	NA	NA	NA	Newtonia_amphichroa_MG990951_MJR_1079_CYTB
MG990958	MJR_375	375	MJR	NA	NA	Vangidae	Newtonia	amphichroa	NA	NA	NA	NA	Newtonia_amphichroa_MG990958_MJR_375_CYTB
MG990992	MJR_394	394	MJR	NA	NA	Vangidae	Newtonia	amphichroa	NA	NA	NA	NA	Newtonia_amphichroa_MG990992_MJR_394_CYTB
MH307540	L563_		L563	NA	NA	Columbidae	Nesoenas	picturatus	NA	NA	NA	NA	Nesoenas_picturatus_MH307540_L563__CYTB
MG990959	MJR_418	418	MJR	NA	NA	Vangidae	Newtonia	amphichroa	NA	NA	NA	NA	Newtonia_amphichroa_MG990959_MJR_418_CYTB
MG990979	FMNH_384791	384791	FMNH	NA	NA	Vangidae	Newtonia	amphichroa	NA	NA	NA	NA	Newtonia_amphichroa_MG990979_FMNH_384791_CYTB
MK433176	MNHN_1973-547	1973-547	MNHN	NA	NA	Accipitrinae	Accipiter	henstii	NA	NA	NA	NA	Accipiter_henstii_MK433176_MNHN_1973-547_CYTB
MK433177	MNHN_1932-3790	1932-3790	MNHN	NA	NA	Accipitrinae	Accipiter	henstii	NA	NA	NA	NA	Accipiter_henstii_MK433177_MNHN_1932-3790_CYTB
MK433178	MNHN_1932-3789	1932-3789	MNHN	NA	NA	Accipitrinae	Accipiter	henstii	NA	NA	NA	NA	Accipiter_henstii_MK433178_MNHN_1932-3789_CYTB
MK433179	MNHN_1932-717	1932-717	MNHN	NA	NA	Accipitrinae	Accipiter	henstii	NA	NA	NA	NA	Accipiter_henstii_MK433179_MNHN_1932-717_CYTB
MK433180	NHRM_572219	572219	NHRM	NA	NA	Accipitrinae	Accipiter	henstii	NA	NA	NA	NA	Accipiter_henstii_MK433180_NHRM_572219_CYTB
MG990995	MJR_434	434	MJR	NA	NA	Vangidae	Newtonia	amphichroa	NA	NA	NA	NA	Newtonia_amphichroa_MG990995_MJR_434_CYTB
MG990968	MJR_752	752	MJR	NA	NA	Vangidae	Newtonia	amphichroa	NA	NA	NA	NA	Newtonia_amphichroa_MG990968_MJR_752_CYTB
MG991031	MJR_497	497	MJR	NA	NA	Vangidae	Newtonia	brunneicauda	NA	NA	NA	NA	Newtonia_brunneicauda_MG991031_MJR_497_CYTB
MG991017	FMNH_396202	396202	FMNH	NA	NA	Vangidae	Newtonia	brunneicauda	NA	NA	NA	NA	Newtonia_brunneicauda_MG991017_FMNH_396202_CYTB
MG991035	MJR_524	524	MJR	NA	NA	Vangidae	Newtonia	brunneicauda	NA	NA	NA	NA	Newtonia_brunneicauda_MG991035_MJR_524_CYTB
MG991066	FMNH_427346	427346	FMNH	NA	NA	Vangidae	Newtonia	brunneicauda	NA	NA	NA	NA	Newtonia_brunneicauda_MG991066_FMNH_427346_CYTB
MG991001	FMNH_393367	393367	FMNH	NA	NA	Vangidae	Newtonia	amphichroa	NA	NA	NA	NA	Newtonia_amphichroa_MG991001_FMNH_393367_CYTB
MG990989	FMNH_396209	396209	FMNH	NA	NA	Vangidae	Newtonia	amphichroa	NA	NA	NA	NA	Newtonia_amphichroa_MG990989_FMNH_396209_CYTB
MG991079	FMNH_436442	436442	FMNH	NA	NA	Vangidae	Newtonia	brunneicauda	NA	NA	NA	NA	Newtonia_brunneicauda_MG991079_FMNH_436442_CYTB
MG990987	FMNH_396207	396207	FMNH	NA	NA	Vangidae	Newtonia	amphichroa	NA	NA	NA	NA	Newtonia_amphichroa_MG990987_FMNH_396207_CYTB
MG990994	MJR_416	416	MJR	NA	NA	Vangidae	Newtonia	amphichroa	NA	NA	NA	NA	Newtonia_amphichroa_MG990994_MJR_416_CYTB
MG991037	MJR_543	543	MJR	NA	NA	Vangidae	Newtonia	brunneicauda	NA	NA	NA	NA	Newtonia_brunneicauda_MG991037_MJR_543_CYTB
MG991076	FMNH_436439	436439	FMNH	NA	NA	Vangidae	Newtonia	brunneicauda	NA	NA	NA	NA	Newtonia_brunneicauda_MG991076_FMNH_436439_CYTB
MG991082	FMNH_436445	436445	FMNH	NA	NA	Vangidae	Newtonia	brunneicauda	NA	NA	NA	NA	Newtonia_brunneicauda_MG991082_FMNH_436445_CYTB
MG991088	FMNH_436527	436527	FMNH	NA	NA	Vangidae	Newtonia	brunneicauda	NA	NA	NA	NA	Newtonia_brunneicauda_MG991088_FMNH_436527_CYTB
MG990970	MJR_770	770	MJR	NA	NA	Vangidae	Newtonia	amphichroa	NA	NA	NA	NA	Newtonia_amphichroa_MG990970_MJR_770_CYTB
MG991070	FMNH_434460	434460	FMNH	NA	NA	Vangidae	Newtonia	brunneicauda	NA	NA	NA	NA	Newtonia_brunneicauda_MG991070_FMNH_434460_CYTB
MG990945	MJR_624	624	MJR	NA	NA	Vangidae	Newtonia	amphichroa	NA	NA	NA	NA	Newtonia_amphichroa_MG990945_MJR_624_CYTB
MG990960	MJR_464	464	MJR	NA	NA	Vangidae	Newtonia	amphichroa	NA	NA	NA	NA	Newtonia_amphichroa_MG990960_MJR_464_CYTB
MG991044	MJR_872	872	MJR	NA	NA	Vangidae	Newtonia	brunneicauda	NA	NA	NA	NA	Newtonia_brunneicauda_MG991044_MJR_872_CYTB
MG991055	FMNH_352932	352932	FMNH	NA	NA	Vangidae	Newtonia	brunneicauda	NA	NA	NA	NA	Newtonia_brunneicauda_MG991055_FMNH_352932_CYTB
MG991071	FMNH_434461	434461	FMNH	NA	NA	Vangidae	Newtonia	brunneicauda	NA	NA	NA	NA	Newtonia_brunneicauda_MG991071_FMNH_434461_CYTB
MG991074	FMNH_436436	436436	FMNH	NA	NA	Vangidae	Newtonia	brunneicauda	NA	NA	NA	NA	Newtonia_brunneicauda_MG991074_FMNH_436436_CYTB
MG990997	MJR_707	707	MJR	NA	NA	Vangidae	Newtonia	amphichroa	NA	NA	NA	NA	Newtonia_amphichroa_MG990997_MJR_707_CYTB
MG991036	MJR_528	528	MJR	NA	NA	Vangidae	Newtonia	brunneicauda	NA	NA	NA	NA	Newtonia_brunneicauda_MG991036_MJR_528_CYTB
MG990966	MJR_716	716	MJR	NA	NA	Vangidae	Newtonia	amphichroa	NA	NA	NA	NA	Newtonia_amphichroa_MG990966_MJR_716_CYTB
MG991006	FMNH_393373	393373	FMNH	NA	NA	Vangidae	Newtonia	amphichroa	NA	NA	NA	NA	Newtonia_amphichroa_MG991006_FMNH_393373_CYTB
MG991048	MJR_938	938	MJR	NA	NA	Vangidae	Newtonia	brunneicauda	NA	NA	NA	NA	Newtonia_brunneicauda_MG991048_MJR_938_CYTB
MG991075	FMNH_436437	436437	FMNH	NA	NA	Vangidae	Newtonia	brunneicauda	NA	NA	NA	NA	Newtonia_brunneicauda_MG991075_FMNH_436437_CYTB
MG990956	MJR_366	366	MJR	NA	NA	Vangidae	Newtonia	amphichroa	NA	NA	NA	NA	Newtonia_amphichroa_MG990956_MJR_366_CYTB
MG990969	MJR_753	753	MJR	NA	NA	Vangidae	Newtonia	amphichroa	NA	NA	NA	NA	Newtonia_amphichroa_MG990969_MJR_753_CYTB
MG990973	MJR_821	821	MJR	NA	NA	Vangidae	Newtonia	amphichroa	NA	NA	NA	NA	Newtonia_amphichroa_MG990973_MJR_821_CYTB
MG990986	FMNH_396203	396203	FMNH	NA	NA	Vangidae	Newtonia	amphichroa	NA	NA	NA	NA	Newtonia_amphichroa_MG990986_FMNH_396203_CYTB
MG991023	MJR_312	312	MJR	NA	NA	Vangidae	Newtonia	brunneicauda	NA	NA	NA	NA	Newtonia_brunneicauda_MG991023_MJR_312_CYTB
MG991028	MJR_370	370	MJR	NA	NA	Vangidae	Newtonia	brunneicauda	NA	NA	NA	NA	Newtonia_brunneicauda_MG991028_MJR_370_CYTB
MG990952	MJR_1080	1080	MJR	NA	NA	Vangidae	Newtonia	amphichroa	NA	NA	NA	NA	Newtonia_amphichroa_MG990952_MJR_1080_CYTB
MG991025	MJR_318	318	MJR	NA	NA	Vangidae	Newtonia	brunneicauda	NA	NA	NA	NA	Newtonia_brunneicauda_MG991025_MJR_318_CYTB
MG991027	MJR_344	344	MJR	NA	NA	Vangidae	Newtonia	brunneicauda	NA	NA	NA	NA	Newtonia_brunneicauda_MG991027_MJR_344_CYTB
MG991040	MJR_580	580	MJR	NA	NA	Vangidae	Newtonia	brunneicauda	NA	NA	NA	NA	Newtonia_brunneicauda_MG991040_MJR_580_CYTB
MG991056	FMNH_352933	352933	FMNH	NA	NA	Vangidae	Newtonia	brunneicauda	NA	NA	NA	NA	Newtonia_brunneicauda_MG991056_FMNH_352933_CYTB
MG991078	FMNH_436441	436441	FMNH	NA	NA	Vangidae	Newtonia	brunneicauda	NA	NA	NA	NA	Newtonia_brunneicauda_MG991078_FMNH_436441_CYTB
MG991092	MJR_958	958	MJR	NA	NA	Vangidae	Newtonia	archboldi	NA	NA	NA	NA	Newtonia_archboldi_MG991092_MJR_958_CYTB
MG991093	MJR_959	959	MJR	NA	NA	Vangidae	Newtonia	archboldi	NA	NA	NA	NA	Newtonia_archboldi_MG991093_MJR_959_CYTB
MG990953	MJR_264	264	MJR	NA	NA	Vangidae	Newtonia	amphichroa	NA	NA	NA	NA	Newtonia_amphichroa_MG990953_MJR_264_CYTB
MG990954	MJR_270	270	MJR	NA	NA	Vangidae	Newtonia	amphichroa	NA	NA	NA	NA	Newtonia_amphichroa_MG990954_MJR_270_CYTB
MG990957	MJR_367	367	MJR	NA	NA	Vangidae	Newtonia	amphichroa	NA	NA	NA	NA	Newtonia_amphichroa_MG990957_MJR_367_CYTB
MG990974	MJR_894	894	MJR	NA	NA	Vangidae	Newtonia	amphichroa	NA	NA	NA	NA	Newtonia_amphichroa_MG990974_MJR_894_CYTB
MG990980	FMNH_393387	393387	FMNH	NA	NA	Vangidae	Newtonia	amphichroa	NA	NA	NA	NA	Newtonia_amphichroa_MG990980_FMNH_393387_CYTB
MG990984	FMNH_396200	396200	FMNH	NA	NA	Vangidae	Newtonia	amphichroa	NA	NA	NA	NA	Newtonia_amphichroa_MG990984_FMNH_396200_CYTB
MG990990	FMNH_429706	429706	FMNH	NA	NA	Vangidae	Newtonia	amphichroa	NA	NA	NA	NA	Newtonia_amphichroa_MG990990_FMNH_429706_CYTB
MG990998	FMNH_393364	393364	FMNH	NA	NA	Vangidae	Newtonia	amphichroa	NA	NA	NA	NA	Newtonia_amphichroa_MG990998_FMNH_393364_CYTB
MG991012	FMNH_393383	393383	FMNH	NA	NA	Vangidae	Newtonia	amphichroa	NA	NA	NA	NA	Newtonia_amphichroa_MG991012_FMNH_393383_CYTB
MG991018	FMNH_396204	396204	FMNH	NA	NA	Vangidae	Newtonia	brunneicauda	NA	NA	NA	NA	Newtonia_brunneicauda_MG991018_FMNH_396204_CYTB
MG991026	MJR_332	332	MJR	NA	NA	Vangidae	Newtonia	brunneicauda	NA	NA	NA	NA	Newtonia_brunneicauda_MG991026_MJR_332_CYTB
MG991030	MJR_487	487	MJR	NA	NA	Vangidae	Newtonia	brunneicauda	NA	NA	NA	NA	Newtonia_brunneicauda_MG991030_MJR_487_CYTB
MG991033	MJR_501	501	MJR	NA	NA	Vangidae	Newtonia	brunneicauda	NA	NA	NA	NA	Newtonia_brunneicauda_MG991033_MJR_501_CYTB
MG991039	MJR_561	561	MJR	NA	NA	Vangidae	Newtonia	brunneicauda	NA	NA	NA	NA	Newtonia_brunneicauda_MG991039_MJR_561_CYTB
MG991041	MJR_743	743	MJR	NA	NA	Vangidae	Newtonia	brunneicauda	NA	NA	NA	NA	Newtonia_brunneicauda_MG991041_MJR_743_CYTB
MG991043	MJR_798	798	MJR	NA	NA	Vangidae	Newtonia	brunneicauda	NA	NA	NA	NA	Newtonia_brunneicauda_MG991043_MJR_798_CYTB
MG991050	MJR_963	963	MJR	NA	NA	Vangidae	Newtonia	brunneicauda	NA	NA	NA	NA	Newtonia_brunneicauda_MG991050_MJR_963_CYTB
MG991054	FMNH_352931	352931	FMNH	NA	NA	Vangidae	Newtonia	brunneicauda	NA	NA	NA	NA	Newtonia_brunneicauda_MG991054_FMNH_352931_CYTB
MG991067	FMNH_427347	427347	FMNH	NA	NA	Vangidae	Newtonia	brunneicauda	NA	NA	NA	NA	Newtonia_brunneicauda_MG991067_FMNH_427347_CYTB
MG991085	FMNH_436524	436524	FMNH	NA	NA	Vangidae	Newtonia	brunneicauda	NA	NA	NA	NA	Newtonia_brunneicauda_MG991085_FMNH_436524_CYTB
MG991086	FMNH_436525	436525	FMNH	NA	NA	Vangidae	Newtonia	brunneicauda	NA	NA	NA	NA	Newtonia_brunneicauda_MG991086_FMNH_436525_CYTB
MG990963	MJR_563	563	MJR	NA	NA	Vangidae	Newtonia	amphichroa	NA	NA	NA	NA	Newtonia_amphichroa_MG990963_MJR_563_CYTB
MG990991	MJR_362	362	MJR	NA	NA	Vangidae	Newtonia	amphichroa	NA	NA	NA	NA	Newtonia_amphichroa_MG990991_MJR_362_CYTB
MG990996	MJR_455	455	MJR	NA	NA	Vangidae	Newtonia	amphichroa	NA	NA	NA	NA	Newtonia_amphichroa_MG990996_MJR_455_CYTB
MG991002	FMNH_393368	393368	FMNH	NA	NA	Vangidae	Newtonia	amphichroa	NA	NA	NA	NA	Newtonia_amphichroa_MG991002_FMNH_393368_CYTB
MG991003	FMNH_393370	393370	FMNH	NA	NA	Vangidae	Newtonia	amphichroa	NA	NA	NA	NA	Newtonia_amphichroa_MG991003_FMNH_393370_CYTB
MG991034	MJR_502	502	MJR	NA	NA	Vangidae	Newtonia	brunneicauda	NA	NA	NA	NA	Newtonia_brunneicauda_MG991034_MJR_502_CYTB
MG991063	FMNH_393381	393381	FMNH	NA	NA	Vangidae	Newtonia	brunneicauda	NA	NA	NA	NA	Newtonia_brunneicauda_MG991063_FMNH_393381_CYTB
MG991069	FMNH_434459	434459	FMNH	NA	NA	Vangidae	Newtonia	brunneicauda	NA	NA	NA	NA	Newtonia_brunneicauda_MG991069_FMNH_434459_CYTB
MG991014	FMNH_429707	429707	FMNH	NA	NA	Vangidae	Newtonia	amphichroa	NA	NA	NA	NA	Newtonia_amphichroa_MG991014_FMNH_429707_CYTB
MG991061	FMNH_393376	393376	FMNH	NA	NA	Vangidae	Newtonia	brunneicauda	NA	NA	NA	NA	Newtonia_brunneicauda_MG991061_FMNH_393376_CYTB
MG991073	FMNH_436435	436435	FMNH	NA	NA	Vangidae	Newtonia	brunneicauda	NA	NA	NA	NA	Newtonia_brunneicauda_MG991073_FMNH_436435_CYTB
MG991091	MJR_957	957	MJR	NA	NA	Vangidae	Newtonia	archboldi	NA	NA	NA	NA	Newtonia_archboldi_MG991091_MJR_957_CYTB
MG990950	MJR_1061	1061	MJR	NA	NA	Vangidae	Newtonia	amphichroa	NA	NA	NA	NA	Newtonia_amphichroa_MG990950_MJR_1061_CYTB
MG990961	MJR_526	526	MJR	NA	NA	Vangidae	Newtonia	amphichroa	NA	NA	NA	NA	Newtonia_amphichroa_MG990961_MJR_526_CYTB
MG990964	MJR_676	676	MJR	NA	NA	Vangidae	Newtonia	amphichroa	NA	NA	NA	NA	Newtonia_amphichroa_MG990964_MJR_676_CYTB
MG990971	MJR_771	771	MJR	NA	NA	Vangidae	Newtonia	amphichroa	NA	NA	NA	NA	Newtonia_amphichroa_MG990971_MJR_771_CYTB
MG990981	FMNH_393389	393389	FMNH	NA	NA	Vangidae	Newtonia	amphichroa	NA	NA	NA	NA	Newtonia_amphichroa_MG990981_FMNH_393389_CYTB
MG991013	FMNH_393384	393384	FMNH	NA	NA	Vangidae	Newtonia	amphichroa	NA	NA	NA	NA	Newtonia_amphichroa_MG991013_FMNH_393384_CYTB
MG991016	FMNH_431266	431266	FMNH	NA	NA	Vangidae	Newtonia	amphichroa	NA	NA	NA	NA	Newtonia_amphichroa_MG991016_FMNH_431266_CYTB
MG991019	FMNH_396205	396205	FMNH	NA	NA	Vangidae	Newtonia	brunneicauda	NA	NA	NA	NA	Newtonia_brunneicauda_MG991019_FMNH_396205_CYTB
MG991020	FMNH_396206	396206	FMNH	NA	NA	Vangidae	Newtonia	brunneicauda	NA	NA	NA	NA	Newtonia_brunneicauda_MG991020_FMNH_396206_CYTB
MG991032	MJR_499	499	MJR	NA	NA	Vangidae	Newtonia	brunneicauda	NA	NA	NA	NA	Newtonia_brunneicauda_MG991032_MJR_499_CYTB
MG991038	MJR_544	544	MJR	NA	NA	Vangidae	Newtonia	brunneicauda	NA	NA	NA	NA	Newtonia_brunneicauda_MG991038_MJR_544_CYTB
MG991052	FMNH_345886	345886	FMNH	NA	NA	Vangidae	Newtonia	brunneicauda	NA	NA	NA	NA	Newtonia_brunneicauda_MG991052_FMNH_345886_CYTB
MG991053	FMNH_345887	345887	FMNH	NA	NA	Vangidae	Newtonia	brunneicauda	NA	NA	NA	NA	Newtonia_brunneicauda_MG991053_FMNH_345887_CYTB
MG991060	FMNH_393375	393375	FMNH	NA	NA	Vangidae	Newtonia	brunneicauda	NA	NA	NA	NA	Newtonia_brunneicauda_MG991060_FMNH_393375_CYTB
MG991064	FMNH_396064	396064	FMNH	NA	NA	Vangidae	Newtonia	brunneicauda	NA	NA	NA	NA	Newtonia_brunneicauda_MG991064_FMNH_396064_CYTB
MG991068	FMNH_434458	434458	FMNH	NA	NA	Vangidae	Newtonia	brunneicauda	NA	NA	NA	NA	Newtonia_brunneicauda_MG991068_FMNH_434458_CYTB
MG991072	FMNH_434462	434462	FMNH	NA	NA	Vangidae	Newtonia	brunneicauda	NA	NA	NA	NA	Newtonia_brunneicauda_MG991072_FMNH_434462_CYTB
MG991083	FMNH_436522	436522	FMNH	NA	NA	Vangidae	Newtonia	brunneicauda	NA	NA	NA	NA	Newtonia_brunneicauda_MG991083_FMNH_436522_CYTB
MG991084	FMNH_436523	436523	FMNH	NA	NA	Vangidae	Newtonia	brunneicauda	NA	NA	NA	NA	Newtonia_brunneicauda_MG991084_FMNH_436523_CYTB
MG991087	FMNH_436526	436526	FMNH	NA	NA	Vangidae	Newtonia	brunneicauda	NA	NA	NA	NA	Newtonia_brunneicauda_MG991087_FMNH_436526_CYTB
MG991096	FMNH_436446	436446	FMNH	NA	NA	Vangidae	Newtonia	archboldi	NA	NA	NA	NA	Newtonia_archboldi_MG991096_FMNH_436446_CYTB
MG991008	FMNH_393377	393377	FMNH	NA	NA	Vangidae	Newtonia	amphichroa	NA	NA	NA	NA	Newtonia_amphichroa_MG991008_FMNH_393377_CYTB
MG991010	FMNH_393380	393380	FMNH	NA	NA	Vangidae	Newtonia	amphichroa	NA	NA	NA	NA	Newtonia_amphichroa_MG991010_FMNH_393380_CYTB
MG991015	FMNH_431265	431265	FMNH	NA	NA	Vangidae	Newtonia	amphichroa	NA	NA	NA	NA	Newtonia_amphichroa_MG991015_FMNH_431265_CYTB
MG991029	MJR_469	469	MJR	NA	NA	Vangidae	Newtonia	brunneicauda	NA	NA	NA	NA	Newtonia_brunneicauda_MG991029_MJR_469_CYTB
MG991062	FMNH_393378	393378	FMNH	NA	NA	Vangidae	Newtonia	brunneicauda	NA	NA	NA	NA	Newtonia_brunneicauda_MG991062_FMNH_393378_CYTB
MG990962	MJR_562	562	MJR	NA	NA	Vangidae	Newtonia	amphichroa	NA	NA	NA	NA	Newtonia_amphichroa_MG990962_MJR_562_CYTB
MG990965	MJR_688	688	MJR	NA	NA	Vangidae	Newtonia	amphichroa	NA	NA	NA	NA	Newtonia_amphichroa_MG990965_MJR_688_CYTB
MG991000	FMNH_393366	393366	FMNH	NA	NA	Vangidae	Newtonia	amphichroa	NA	NA	NA	NA	Newtonia_amphichroa_MG991000_FMNH_393366_CYTB
MG991089	MJR_330	330	MJR	NA	NA	Vangidae	Newtonia	archboldi	NA	NA	NA	NA	Newtonia_archboldi_MG991089_MJR_330_CYTB
MG991090	MJR_952	952	MJR	NA	NA	Vangidae	Newtonia	archboldi	NA	NA	NA	NA	Newtonia_archboldi_MG991090_MJR_952_CYTB
MG991094	FMNH_352944	352944	FMNH	NA	NA	Vangidae	Newtonia	archboldi	NA	NA	NA	NA	Newtonia_archboldi_MG991094_FMNH_352944_CYTB
MG990955	MJR_358	358	MJR	NA	NA	Vangidae	Newtonia	amphichroa	NA	NA	NA	NA	Newtonia_amphichroa_MG990955_MJR_358_CYTB
MG990976	FMNH_363856	363856	FMNH	NA	NA	Vangidae	Newtonia	amphichroa	NA	NA	NA	NA	Newtonia_amphichroa_MG990976_FMNH_363856_CYTB
MG990983	FMNH_395990	395990	FMNH	NA	NA	Vangidae	Newtonia	amphichroa	NA	NA	NA	NA	Newtonia_amphichroa_MG990983_FMNH_395990_CYTB
MG991011	FMNH_393382	393382	FMNH	NA	NA	Vangidae	Newtonia	amphichroa	NA	NA	NA	NA	Newtonia_amphichroa_MG991011_FMNH_393382_CYTB
MG991021	MJR_1038	1038	MJR	NA	NA	Vangidae	Newtonia	brunneicauda	NA	NA	NA	NA	Newtonia_brunneicauda_MG991021_MJR_1038_CYTB
MG991022	MJR_1068	1068	MJR	NA	NA	Vangidae	Newtonia	brunneicauda	NA	NA	NA	NA	Newtonia_brunneicauda_MG991022_MJR_1068_CYTB
MG991024	MJR_317	317	MJR	NA	NA	Vangidae	Newtonia	brunneicauda	NA	NA	NA	NA	Newtonia_brunneicauda_MG991024_MJR_317_CYTB
MG991045	MJR_908	908	MJR	NA	NA	Vangidae	Newtonia	brunneicauda	NA	NA	NA	NA	Newtonia_brunneicauda_MG991045_MJR_908_CYTB
MG991046	MJR_909	909	MJR	NA	NA	Vangidae	Newtonia	brunneicauda	NA	NA	NA	NA	Newtonia_brunneicauda_MG991046_MJR_909_CYTB
MG991049	MJR_951	951	MJR	NA	NA	Vangidae	Newtonia	brunneicauda	NA	NA	NA	NA	Newtonia_brunneicauda_MG991049_MJR_951_CYTB
MG991057	FMNH_352938	352938	FMNH	NA	NA	Vangidae	Newtonia	brunneicauda	NA	NA	NA	NA	Newtonia_brunneicauda_MG991057_FMNH_352938_CYTB
MG991058	FMNH_352941	352941	FMNH	NA	NA	Vangidae	Newtonia	brunneicauda	NA	NA	NA	NA	Newtonia_brunneicauda_MG991058_FMNH_352941_CYTB
MG991059	FMNH_352943	352943	FMNH	NA	NA	Vangidae	Newtonia	brunneicauda	NA	NA	NA	NA	Newtonia_brunneicauda_MG991059_FMNH_352943_CYTB
MG991065	FMNH_427345	427345	FMNH	NA	NA	Vangidae	Newtonia	brunneicauda	NA	NA	NA	NA	Newtonia_brunneicauda_MG991065_FMNH_427345_CYTB
MG991077	FMNH_436440	436440	FMNH	NA	NA	Vangidae	Newtonia	brunneicauda	NA	NA	NA	NA	Newtonia_brunneicauda_MG991077_FMNH_436440_CYTB
MG991080	FMNH_436443	436443	FMNH	NA	NA	Vangidae	Newtonia	brunneicauda	NA	NA	NA	NA	Newtonia_brunneicauda_MG991080_FMNH_436443_CYTB
MG991095	FMNH_434463	434463	FMNH	NA	NA	Vangidae	Newtonia	archboldi	NA	NA	NA	NA	Newtonia_archboldi_MG991095_FMNH_434463_CYTB
MG991097	FMNH_436447	436447	FMNH	NA	NA	Vangidae	Newtonia	archboldi	NA	NA	NA	NA	Newtonia_archboldi_MG991097_FMNH_436447_CYTB
MG990972	MJR_820	820	MJR	NA	NA	Vangidae	Newtonia	amphichroa	NA	NA	NA	NA	Newtonia_amphichroa_MG990972_MJR_820_CYTB
MG990985	FMNH_396201	396201	FMNH	NA	NA	Vangidae	Newtonia	amphichroa	NA	NA	NA	NA	Newtonia_amphichroa_MG990985_FMNH_396201_CYTB
MG990999	FMNH_393365	393365	FMNH	NA	NA	Vangidae	Newtonia	amphichroa	NA	NA	NA	NA	Newtonia_amphichroa_MG990999_FMNH_393365_CYTB
MG991007	FMNH_393374	393374	FMNH	NA	NA	Vangidae	Newtonia	amphichroa	NA	NA	NA	NA	Newtonia_amphichroa_MG991007_FMNH_393374_CYTB
MG991042	MJR_774	774	MJR	NA	NA	Vangidae	Newtonia	brunneicauda	NA	NA	NA	NA	Newtonia_brunneicauda_MG991042_MJR_774_CYTB
MG991081	FMNH_436444	436444	FMNH	NA	NA	Vangidae	Newtonia	brunneicauda	NA	NA	NA	NA	Newtonia_brunneicauda_MG991081_FMNH_436444_CYTB
MG990941	FMNH_429705	429705	FMNH	NA	NA	Vangidae	Newtonia	amphichroa	NA	NA	NA	NA	Newtonia_amphichroa_MG990941_FMNH_429705_CYTB
MG990942	FMNH_438750	438750	FMNH	NA	NA	Vangidae	Newtonia	amphichroa	NA	NA	NA	NA	Newtonia_amphichroa_MG990942_FMNH_438750_CYTB
MG990943	FMNH_363855	363855	FMNH	NA	NA	Vangidae	Newtonia	amphichroa	NA	NA	NA	NA	Newtonia_amphichroa_MG990943_FMNH_363855_CYTB
MG990944	FMNH_438751	438751	FMNH	NA	NA	Vangidae	Newtonia	amphichroa	NA	NA	NA	NA	Newtonia_amphichroa_MG990944_FMNH_438751_CYTB
MG990946	FMNH_438748	438748	FMNH	NA	NA	Vangidae	Newtonia	amphichroa	NA	NA	NA	NA	Newtonia_amphichroa_MG990946_FMNH_438748_CYTB
MG990947	MJR_869	869	MJR	NA	NA	Vangidae	Newtonia	brunneicauda	NA	NA	NA	NA	Newtonia_brunneicauda_MG990947_MJR_869_CYTB
MG990948	FMNH_438519	438519	FMNH	NA	NA	Vangidae	Newtonia	archboldi	NA	NA	NA	NA	Newtonia_archboldi_MG990948_FMNH_438519_CYTB
MG990949	FMNH_438520	438520	FMNH	NA	NA	Vangidae	Newtonia	archboldi	NA	NA	NA	NA	Newtonia_archboldi_MG990949_FMNH_438520_CYTB
MG990967	MJR_751	751	MJR	NA	NA	Vangidae	Newtonia	amphichroa	NA	NA	NA	NA	Newtonia_amphichroa_MG990967_MJR_751_CYTB
MG990975	FMNH_352930	352930	FMNH	NA	NA	Vangidae	Newtonia	amphichroa	NA	NA	NA	NA	Newtonia_amphichroa_MG990975_FMNH_352930_CYTB
MG990988	FMNH_396208	396208	FMNH	NA	NA	Vangidae	Newtonia	amphichroa	NA	NA	NA	NA	Newtonia_amphichroa_MG990988_FMNH_396208_CYTB
MG990993	MJR_411	411	MJR	NA	NA	Vangidae	Newtonia	amphichroa	NA	NA	NA	NA	Newtonia_amphichroa_MG990993_MJR_411_CYTB
MG991004	FMNH_393371	393371	FMNH	NA	NA	Vangidae	Newtonia	amphichroa	NA	NA	NA	NA	Newtonia_amphichroa_MG991004_FMNH_393371_CYTB
MG991005	FMNH_393372	393372	FMNH	NA	NA	Vangidae	Newtonia	amphichroa	NA	NA	NA	NA	Newtonia_amphichroa_MG991005_FMNH_393372_CYTB
MG991009	FMNH_393379	393379	FMNH	NA	NA	Vangidae	Newtonia	amphichroa	NA	NA	NA	NA	Newtonia_amphichroa_MG991009_FMNH_393379_CYTB
MG991047	MJR_936	936	MJR	NA	NA	Vangidae	Newtonia	brunneicauda	NA	NA	NA	NA	Newtonia_brunneicauda_MG991047_MJR_936_CYTB
MG991051	FMNH_345885	345885	FMNH	NA	NA	Vangidae	Newtonia	brunneicauda	NA	NA	NA	NA	Newtonia_brunneicauda_MG991051_FMNH_345885_CYTB
MG991098	FMNH_436438	436438	FMNH	NA	NA	Vangidae	Newtonia	archboldi	NA	NA	NA	NA	Newtonia_archboldi_MG991098_FMNH_436438_CYTB
ON081148	U3587_		U3587	NA	NA	Ploceidae	Foudia	madagascariensis	NA	NA	NA	NA	Foudia_madagascariensis_ON081148_U3587__CYTB
EU233136	IPMB_6797	6797	IPMB	NA	NA	Falconidae	Falco	zoniventris	NA	NA	NA	NA	Falco_zoniventris_EU233136_IPMB_6797_CYTB
AF407453	MNHN_1994.416	1994.416	MNHN	NA	NA	Brachypteraciidae	Uratelornis	chimaera	NA	NA	NA	NA	Uratelornis_chimaera_AF407453_MNHN_1994.416_CYTB
JQ239202	FMNH_356676	356676	FMNH	NA	NA	Vangidae	Artamella	viridis	NA	NA	NA	NA	Artamella_viridis_JQ239202_FMNH_356676_CYTB
KT313870	FMNH_438698	438698	FMNH	NA	NA	Bernieridae	Xanthomixis	zosterops	NA	NA	NA	NA	Xanthomixis_zosterops_KT313870_FMNH_438698_CYTB
JQ239224	FMNH_356657	356657	FMNH	NA	NA	Vangidae	Schetba	rufa	NA	NA	NA	NA	Schetba_rufa_JQ239224_FMNH_356657_CYTB
JQ353906	FMNH_434438	434438	FMNH	NA	NA	Apodidae	Apus	balstoni	NA	NA	NA	NA	Apus_balstoni_JQ353906_FMNH_434438_CYTB
HQ706160	FMNH_384749	384749	FMNH	NA	NA	Locustellidae	Bradypterus	brunneus	NA	NA	NA	NA	Bradypterus_brunneus_HQ706160_FMNH_384749_CYTB
JQ239210	FMNH_356673	356673	FMNH	NA	NA	Vangidae	Falculea	palliata	NA	NA	NA	NA	Falculea_palliata_JQ239210_FMNH_356673_CYTB
JQ239218	FMNH_356684	356684	FMNH	NA	NA	Vangidae	Oriolia	bernieri	NA	NA	NA	NA	Oriolia_bernieri_JQ239218_FMNH_356684_CYTB
JQ239205	FMNH_345780	345780	FMNH	NA	NA	Vangidae	Calicalicus	madagascariensis	NA	NA	NA	NA	Calicalicus_madagascariensis_JQ239205_FMNH_345780_CYTB
JQ239206	FMNH_356683	356683	FMNH	NA	NA	Vangidae	Cyanolanius	madagascarinus	NA	NA	NA	NA	Cyanolanius_madagascarinus_JQ239206_FMNH_356683_CYTB
JQ239231	FMNH_356664	356664	FMNH	NA	NA	Vangidae	Xenopirostris	xenopirostris	NA	NA	NA	NA	Xenopirostris_xenopirostris_JQ239231_FMNH_356664_CYTB
KT313824	FMNH_393159	393159	FMNH	NA	NA	Bernieridae	Xanthomixis	apperti	NA	NA	NA	NA	Xanthomixis_apperti_KT313824_FMNH_393159_CYTB
KT313825	FMNH_363829	363829	FMNH	NA	NA	Bernieridae	Xanthomixis	cinereiceps	NA	NA	NA	NA	Xanthomixis_cinereiceps_KT313825_FMNH_363829_CYTB
JQ353905	FMNH_434435	434435	FMNH	NA	NA	Apodidae	Apus	balstoni	NA	NA	NA	NA	Apus_balstoni_JQ353905_FMNH_434435_CYTB
JQ239215	FMNH_356681	356681	FMNH	NA	NA	Vangidae	Leptopterus	chabert	NA	NA	NA	NA	Leptopterus_chabert_JQ239215_FMNH_356681_CYTB
JQ239216	FMNH_345861	345861	FMNH	NA	NA	Vangidae	Mystacornis	crossleyi	NA	NA	NA	NA	Mystacornis_crossleyi_JQ239216_FMNH_345861_CYTB
JQ239228	FMNH_356661	356661	FMNH	NA	NA	Vangidae	Vanga	curvirostris	NA	NA	NA	NA	Vanga_curvirostris_JQ239228_FMNH_356661_CYTB
JQ239209	FMNH_356689	356689	FMNH	NA	NA	Vangidae	Euryceros	prevostii	NA	NA	NA	NA	Euryceros_prevostii_JQ239209_FMNH_356689_CYTB
KT313897	FMNH_479588	479588	FMNH	NA	NA	Bernieridae	Xanthomixis	zosterops	NA	NA	NA	NA	Xanthomixis_zosterops_KT313897_FMNH_479588_CYTB
JQ239222	FMNH_356702	356702	FMNH	NA	NA	Platysteiridae	Pseudobias	wardi	NA	NA	NA	NA	Pseudobias_wardi_JQ239222_FMNH_356702_CYTB
JQ239211	FMNH_356693	356693	FMNH	NA	NA	Vangidae	Hypositta	corallirostris	NA	NA	NA	NA	Hypositta_corallirostris_JQ239211_FMNH_356693_CYTB
JQ239227	FMNH_356649	356649	FMNH	NA	NA	Vangidae	Tylas	eduardi	NA	NA	NA	NA	Tylas_eduardi_JQ239227_FMNH_356649_CYTB
KT313936	UADBA_NLB01	NLB01	UADBA	NA	NA	Bernieridae	Xanthomixis	zosterops	NA	NA	NA	NA	Xanthomixis_zosterops_KT313936_UADBA_NLB01_CYTB
KT313826	FMNH_345743	345743	FMNH	NA	NA	Bernieridae	Xanthomixis	zosterops	NA	NA	NA	NA	Xanthomixis_zosterops_KT313826_FMNH_345743_CYTB
KT313827	FMNH_345744	345744	FMNH	NA	NA	Bernieridae	Xanthomixis	zosterops	NA	NA	NA	NA	Xanthomixis_zosterops_KT313827_FMNH_345744_CYTB
KT313828	FMNH_345746	345746	FMNH	NA	NA	Bernieridae	Xanthomixis	zosterops	NA	NA	NA	NA	Xanthomixis_zosterops_KT313828_FMNH_345746_CYTB
KT313829	FMNH_345747	345747	FMNH	NA	NA	Bernieridae	Xanthomixis	zosterops	NA	NA	NA	NA	Xanthomixis_zosterops_KT313829_FMNH_345747_CYTB
KT313830	FMNH_345749	345749	FMNH	NA	NA	Bernieridae	Xanthomixis	zosterops	NA	NA	NA	NA	Xanthomixis_zosterops_KT313830_FMNH_345749_CYTB
KT313831	FMNH_345750	345750	FMNH	NA	NA	Bernieridae	Xanthomixis	zosterops	NA	NA	NA	NA	Xanthomixis_zosterops_KT313831_FMNH_345750_CYTB
KT313832	FMNH_345752	345752	FMNH	NA	NA	Bernieridae	Xanthomixis	zosterops	NA	NA	NA	NA	Xanthomixis_zosterops_KT313832_FMNH_345752_CYTB
KT313833	FMNH_345754	345754	FMNH	NA	NA	Bernieridae	Xanthomixis	zosterops	NA	NA	NA	NA	Xanthomixis_zosterops_KT313833_FMNH_345754_CYTB
KT313834	FMNH_345758	345758	FMNH	NA	NA	Bernieridae	Xanthomixis	zosterops	NA	NA	NA	NA	Xanthomixis_zosterops_KT313834_FMNH_345758_CYTB
KT313835	FMNH_356645	356645	FMNH	NA	NA	Bernieridae	Xanthomixis	zosterops	NA	NA	NA	NA	Xanthomixis_zosterops_KT313835_FMNH_356645_CYTB
KT313836	FMNH_356646	356646	FMNH	NA	NA	Bernieridae	Xanthomixis	zosterops	NA	NA	NA	NA	Xanthomixis_zosterops_KT313836_FMNH_356646_CYTB
KT313837	FMNH_356647	356647	FMNH	NA	NA	Bernieridae	Xanthomixis	zosterops	NA	NA	NA	NA	Xanthomixis_zosterops_KT313837_FMNH_356647_CYTB
KT313838	FMNH_363820	363820	FMNH	NA	NA	Bernieridae	Xanthomixis	zosterops	NA	NA	NA	NA	Xanthomixis_zosterops_KT313838_FMNH_363820_CYTB
KT313839	FMNH_363824	363824	FMNH	NA	NA	Bernieridae	Xanthomixis	zosterops	NA	NA	NA	NA	Xanthomixis_zosterops_KT313839_FMNH_363824_CYTB
KT313840	FMNH_384740	384740	FMNH	NA	NA	Bernieridae	Xanthomixis	zosterops	NA	NA	NA	NA	Xanthomixis_zosterops_KT313840_FMNH_384740_CYTB
KT313841	FMNH_393137	393137	FMNH	NA	NA	Bernieridae	Xanthomixis	zosterops	NA	NA	NA	NA	Xanthomixis_zosterops_KT313841_FMNH_393137_CYTB
KT313842	FMNH_393154	393154	FMNH	NA	NA	Bernieridae	Xanthomixis	zosterops	NA	NA	NA	NA	Xanthomixis_zosterops_KT313842_FMNH_393154_CYTB
KT313843	FMNH_393265	393265	FMNH	NA	NA	Bernieridae	Xanthomixis	zosterops	NA	NA	NA	NA	Xanthomixis_zosterops_KT313843_FMNH_393265_CYTB
KT313844	FMNH_393266	393266	FMNH	NA	NA	Bernieridae	Xanthomixis	zosterops	NA	NA	NA	NA	Xanthomixis_zosterops_KT313844_FMNH_393266_CYTB
KT313845	FMNH_393269	393269	FMNH	NA	NA	Bernieridae	Xanthomixis	zosterops	NA	NA	NA	NA	Xanthomixis_zosterops_KT313845_FMNH_393269_CYTB
KT313846	FMNH_393270	393270	FMNH	NA	NA	Bernieridae	Xanthomixis	zosterops	NA	NA	NA	NA	Xanthomixis_zosterops_KT313846_FMNH_393270_CYTB
KT313847	FMNH_393271	393271	FMNH	NA	NA	Bernieridae	Xanthomixis	zosterops	NA	NA	NA	NA	Xanthomixis_zosterops_KT313847_FMNH_393271_CYTB
KT313848	FMNH_393272	393272	FMNH	NA	NA	Bernieridae	Xanthomixis	zosterops	NA	NA	NA	NA	Xanthomixis_zosterops_KT313848_FMNH_393272_CYTB
KT313849	FMNH_393273	393273	FMNH	NA	NA	Bernieridae	Xanthomixis	zosterops	NA	NA	NA	NA	Xanthomixis_zosterops_KT313849_FMNH_393273_CYTB
KT313850	FMNH_393275	393275	FMNH	NA	NA	Bernieridae	Xanthomixis	zosterops	NA	NA	NA	NA	Xanthomixis_zosterops_KT313850_FMNH_393275_CYTB
KT313851	FMNH_393277	393277	FMNH	NA	NA	Bernieridae	Xanthomixis	zosterops	NA	NA	NA	NA	Xanthomixis_zosterops_KT313851_FMNH_393277_CYTB
KT313852	FMNH_396141	396141	FMNH	NA	NA	Bernieridae	Xanthomixis	zosterops	NA	NA	NA	NA	Xanthomixis_zosterops_KT313852_FMNH_396141_CYTB
KT313853	FMNH_396143	396143	FMNH	NA	NA	Bernieridae	Xanthomixis	zosterops	NA	NA	NA	NA	Xanthomixis_zosterops_KT313853_FMNH_396143_CYTB
KT313854	FMNH_396144	396144	FMNH	NA	NA	Bernieridae	Xanthomixis	zosterops	NA	NA	NA	NA	Xanthomixis_zosterops_KT313854_FMNH_396144_CYTB
KT313855	FMNH_396149	396149	FMNH	NA	NA	Bernieridae	Xanthomixis	zosterops	NA	NA	NA	NA	Xanthomixis_zosterops_KT313855_FMNH_396149_CYTB
KT313856	FMNH_396151	396151	FMNH	NA	NA	Bernieridae	Xanthomixis	zosterops	NA	NA	NA	NA	Xanthomixis_zosterops_KT313856_FMNH_396151_CYTB
KT313857	FMNH_427370	427370	FMNH	NA	NA	Bernieridae	Xanthomixis	zosterops	NA	NA	NA	NA	Xanthomixis_zosterops_KT313857_FMNH_427370_CYTB
KT313858	FMNH_427374	427374	FMNH	NA	NA	Bernieridae	Xanthomixis	zosterops	NA	NA	NA	NA	Xanthomixis_zosterops_KT313858_FMNH_427374_CYTB
KT313859	FMNH_431197	431197	FMNH	NA	NA	Bernieridae	Xanthomixis	zosterops	NA	NA	NA	NA	Xanthomixis_zosterops_KT313859_FMNH_431197_CYTB
KT313860	FMNH_431215	431215	FMNH	NA	NA	Bernieridae	Xanthomixis	zosterops	NA	NA	NA	NA	Xanthomixis_zosterops_KT313860_FMNH_431215_CYTB
KT313861	FMNH_431216	431216	FMNH	NA	NA	Bernieridae	Xanthomixis	zosterops	NA	NA	NA	NA	Xanthomixis_zosterops_KT313861_FMNH_431216_CYTB
KT313862	FMNH_431217	431217	FMNH	NA	NA	Bernieridae	Xanthomixis	zosterops	NA	NA	NA	NA	Xanthomixis_zosterops_KT313862_FMNH_431217_CYTB
KT313863	FMNH_431218	431218	FMNH	NA	NA	Bernieridae	Xanthomixis	zosterops	NA	NA	NA	NA	Xanthomixis_zosterops_KT313863_FMNH_431218_CYTB
KT313864	FMNH_431219	431219	FMNH	NA	NA	Bernieridae	Xanthomixis	zosterops	NA	NA	NA	NA	Xanthomixis_zosterops_KT313864_FMNH_431219_CYTB
KT313865	FMNH_431220	431220	FMNH	NA	NA	Bernieridae	Xanthomixis	zosterops	NA	NA	NA	NA	Xanthomixis_zosterops_KT313865_FMNH_431220_CYTB
KT313866	FMNH_431221	431221	FMNH	NA	NA	Bernieridae	Xanthomixis	zosterops	NA	NA	NA	NA	Xanthomixis_zosterops_KT313866_FMNH_431221_CYTB
KT313867	FMNH_434656	434656	FMNH	NA	NA	Bernieridae	Xanthomixis	zosterops	NA	NA	NA	NA	Xanthomixis_zosterops_KT313867_FMNH_434656_CYTB
KT313868	FMNH_438696	438696	FMNH	NA	NA	Bernieridae	Xanthomixis	zosterops	NA	NA	NA	NA	Xanthomixis_zosterops_KT313868_FMNH_438696_CYTB
KT313869	FMNH_438697	438697	FMNH	NA	NA	Bernieridae	Xanthomixis	zosterops	NA	NA	NA	NA	Xanthomixis_zosterops_KT313869_FMNH_438697_CYTB
KT313871	FMNH_438700	438700	FMNH	NA	NA	Bernieridae	Xanthomixis	zosterops	NA	NA	NA	NA	Xanthomixis_zosterops_KT313871_FMNH_438700_CYTB
KT313872	FMNH_438701	438701	FMNH	NA	NA	Bernieridae	Xanthomixis	zosterops	NA	NA	NA	NA	Xanthomixis_zosterops_KT313872_FMNH_438701_CYTB
KT313873	FMNH_438702	438702	FMNH	NA	NA	Bernieridae	Xanthomixis	zosterops	NA	NA	NA	NA	Xanthomixis_zosterops_KT313873_FMNH_438702_CYTB
KT313874	FMNH_438704	438704	FMNH	NA	NA	Bernieridae	Xanthomixis	zosterops	NA	NA	NA	NA	Xanthomixis_zosterops_KT313874_FMNH_438704_CYTB
KT313875	FMNH_479565	479565	FMNH	NA	NA	Bernieridae	Xanthomixis	zosterops	NA	NA	NA	NA	Xanthomixis_zosterops_KT313875_FMNH_479565_CYTB
KT313876	FMNH_479566	479566	FMNH	NA	NA	Bernieridae	Xanthomixis	zosterops	NA	NA	NA	NA	Xanthomixis_zosterops_KT313876_FMNH_479566_CYTB
KT313877	FMNH_479567	479567	FMNH	NA	NA	Bernieridae	Xanthomixis	zosterops	NA	NA	NA	NA	Xanthomixis_zosterops_KT313877_FMNH_479567_CYTB
KT313878	FMNH_479568	479568	FMNH	NA	NA	Bernieridae	Xanthomixis	zosterops	NA	NA	NA	NA	Xanthomixis_zosterops_KT313878_FMNH_479568_CYTB
KT313879	FMNH_479569	479569	FMNH	NA	NA	Bernieridae	Xanthomixis	zosterops	NA	NA	NA	NA	Xanthomixis_zosterops_KT313879_FMNH_479569_CYTB
KT313880	FMNH_479570	479570	FMNH	NA	NA	Bernieridae	Xanthomixis	zosterops	NA	NA	NA	NA	Xanthomixis_zosterops_KT313880_FMNH_479570_CYTB
KT313881	FMNH_479571	479571	FMNH	NA	NA	Bernieridae	Xanthomixis	zosterops	NA	NA	NA	NA	Xanthomixis_zosterops_KT313881_FMNH_479571_CYTB
KT313882	FMNH_479572	479572	FMNH	NA	NA	Bernieridae	Xanthomixis	zosterops	NA	NA	NA	NA	Xanthomixis_zosterops_KT313882_FMNH_479572_CYTB
KT313886	FMNH_479576	479576	FMNH	NA	NA	Bernieridae	Xanthomixis	zosterops	NA	NA	NA	NA	Xanthomixis_zosterops_KT313886_FMNH_479576_CYTB
KT313887	FMNH_479577	479577	FMNH	NA	NA	Bernieridae	Xanthomixis	zosterops	NA	NA	NA	NA	Xanthomixis_zosterops_KT313887_FMNH_479577_CYTB
KT313888	FMNH_479578	479578	FMNH	NA	NA	Bernieridae	Xanthomixis	zosterops	NA	NA	NA	NA	Xanthomixis_zosterops_KT313888_FMNH_479578_CYTB
KT313889	FMNH_479579	479579	FMNH	NA	NA	Bernieridae	Xanthomixis	zosterops	NA	NA	NA	NA	Xanthomixis_zosterops_KT313889_FMNH_479579_CYTB
KT313890	FMNH_479580	479580	FMNH	NA	NA	Bernieridae	Xanthomixis	zosterops	NA	NA	NA	NA	Xanthomixis_zosterops_KT313890_FMNH_479580_CYTB
KT313891	FMNH_479581	479581	FMNH	NA	NA	Bernieridae	Xanthomixis	zosterops	NA	NA	NA	NA	Xanthomixis_zosterops_KT313891_FMNH_479581_CYTB
KT313892	FMNH_479582	479582	FMNH	NA	NA	Bernieridae	Xanthomixis	zosterops	NA	NA	NA	NA	Xanthomixis_zosterops_KT313892_FMNH_479582_CYTB
KT313893	FMNH_479583	479583	FMNH	NA	NA	Bernieridae	Xanthomixis	zosterops	NA	NA	NA	NA	Xanthomixis_zosterops_KT313893_FMNH_479583_CYTB
KT313894	FMNH_479584	479584	FMNH	NA	NA	Bernieridae	Xanthomixis	zosterops	NA	NA	NA	NA	Xanthomixis_zosterops_KT313894_FMNH_479584_CYTB
KT313895	FMNH_479585	479585	FMNH	NA	NA	Bernieridae	Xanthomixis	zosterops	NA	NA	NA	NA	Xanthomixis_zosterops_KT313895_FMNH_479585_CYTB
KT313896	FMNH_479587	479587	FMNH	NA	NA	Bernieridae	Xanthomixis	zosterops	NA	NA	NA	NA	Xanthomixis_zosterops_KT313896_FMNH_479587_CYTB
KT313898	FMNH_479589	479589	FMNH	NA	NA	Bernieridae	Xanthomixis	zosterops	NA	NA	NA	NA	Xanthomixis_zosterops_KT313898_FMNH_479589_CYTB
KT313899	FMNH_479590	479590	FMNH	NA	NA	Bernieridae	Xanthomixis	zosterops	NA	NA	NA	NA	Xanthomixis_zosterops_KT313899_FMNH_479590_CYTB
KT313900	FMNH_479645	479645	FMNH	NA	NA	Bernieridae	Xanthomixis	zosterops	NA	NA	NA	NA	Xanthomixis_zosterops_KT313900_FMNH_479645_CYTB
KT313901	UADBA_10869	10869	UADBA	NA	NA	Bernieridae	Xanthomixis	zosterops	NA	NA	NA	NA	Xanthomixis_zosterops_KT313901_UADBA_10869_CYTB
KT313902	UADBA_10969	10969	UADBA	NA	NA	Bernieridae	Xanthomixis	zosterops	NA	NA	NA	NA	Xanthomixis_zosterops_KT313902_UADBA_10969_CYTB
KT313903	UADBA_10970	10970	UADBA	NA	NA	Bernieridae	Xanthomixis	zosterops	NA	NA	NA	NA	Xanthomixis_zosterops_KT313903_UADBA_10970_CYTB
KT313904	UADBA_10995	10995	UADBA	NA	NA	Bernieridae	Xanthomixis	zosterops	NA	NA	NA	NA	Xanthomixis_zosterops_KT313904_UADBA_10995_CYTB
KT313905	UADBA_30900	30900	UADBA	NA	NA	Bernieridae	Xanthomixis	zosterops	NA	NA	NA	NA	Xanthomixis_zosterops_KT313905_UADBA_30900_CYTB
KT313906	UADBA_30917	30917	UADBA	NA	NA	Bernieridae	Xanthomixis	zosterops	NA	NA	NA	NA	Xanthomixis_zosterops_KT313906_UADBA_30917_CYTB
KT313907	UADBA_30929	30929	UADBA	NA	NA	Bernieridae	Xanthomixis	zosterops	NA	NA	NA	NA	Xanthomixis_zosterops_KT313907_UADBA_30929_CYTB
KT313908	UADBA_30939	30939	UADBA	NA	NA	Bernieridae	Xanthomixis	zosterops	NA	NA	NA	NA	Xanthomixis_zosterops_KT313908_UADBA_30939_CYTB
KT313909	UADBA_30943	30943	UADBA	NA	NA	Bernieridae	Xanthomixis	zosterops	NA	NA	NA	NA	Xanthomixis_zosterops_KT313909_UADBA_30943_CYTB
KT313910	UADBA_30953	30953	UADBA	NA	NA	Bernieridae	Xanthomixis	zosterops	NA	NA	NA	NA	Xanthomixis_zosterops_KT313910_UADBA_30953_CYTB
KT313911	UADBA_30956	30956	UADBA	NA	NA	Bernieridae	Xanthomixis	zosterops	NA	NA	NA	NA	Xanthomixis_zosterops_KT313911_UADBA_30956_CYTB
KT313912	UADBA_30966	30966	UADBA	NA	NA	Bernieridae	Xanthomixis	zosterops	NA	NA	NA	NA	Xanthomixis_zosterops_KT313912_UADBA_30966_CYTB
KT313913	UADBA_31305	31305	UADBA	NA	NA	Bernieridae	Xanthomixis	zosterops	NA	NA	NA	NA	Xanthomixis_zosterops_KT313913_UADBA_31305_CYTB
KT313914	UADBA_31307	31307	UADBA	NA	NA	Bernieridae	Xanthomixis	zosterops	NA	NA	NA	NA	Xanthomixis_zosterops_KT313914_UADBA_31307_CYTB
KT313915	UADBA_31308	31308	UADBA	NA	NA	Bernieridae	Xanthomixis	zosterops	NA	NA	NA	NA	Xanthomixis_zosterops_KT313915_UADBA_31308_CYTB
KT313916	UADBA_31312	31312	UADBA	NA	NA	Bernieridae	Xanthomixis	zosterops	NA	NA	NA	NA	Xanthomixis_zosterops_KT313916_UADBA_31312_CYTB
KT313917	UADBA_47215	47215	UADBA	NA	NA	Bernieridae	Xanthomixis	zosterops	NA	NA	NA	NA	Xanthomixis_zosterops_KT313917_UADBA_47215_CYTB
KT313918	UADBA_47216	47216	UADBA	NA	NA	Bernieridae	Xanthomixis	zosterops	NA	NA	NA	NA	Xanthomixis_zosterops_KT313918_UADBA_47216_CYTB
KT313919	UADBA_47217	47217	UADBA	NA	NA	Bernieridae	Xanthomixis	zosterops	NA	NA	NA	NA	Xanthomixis_zosterops_KT313919_UADBA_47217_CYTB
KT313920	UADBA_47218	47218	UADBA	NA	NA	Bernieridae	Xanthomixis	zosterops	NA	NA	NA	NA	Xanthomixis_zosterops_KT313920_UADBA_47218_CYTB
KT313921	UADBA_47220	47220	UADBA	NA	NA	Bernieridae	Xanthomixis	zosterops	NA	NA	NA	NA	Xanthomixis_zosterops_KT313921_UADBA_47220_CYTB
KT313922	UADBA_47221	47221	UADBA	NA	NA	Bernieridae	Xanthomixis	zosterops	NA	NA	NA	NA	Xanthomixis_zosterops_KT313922_UADBA_47221_CYTB
KT313923	UADBA_47222	47222	UADBA	NA	NA	Bernieridae	Xanthomixis	zosterops	NA	NA	NA	NA	Xanthomixis_zosterops_KT313923_UADBA_47222_CYTB
KT313924	UADBA_47223	47223	UADBA	NA	NA	Bernieridae	Xanthomixis	zosterops	NA	NA	NA	NA	Xanthomixis_zosterops_KT313924_UADBA_47223_CYTB
KT313925	UADBA_47720	47720	UADBA	NA	NA	Bernieridae	Xanthomixis	zosterops	NA	NA	NA	NA	Xanthomixis_zosterops_KT313925_UADBA_47720_CYTB
KT313926	UADBA_47721	47721	UADBA	NA	NA	Bernieridae	Xanthomixis	zosterops	NA	NA	NA	NA	Xanthomixis_zosterops_KT313926_UADBA_47721_CYTB
KT313927	UADBA_MJR121	MJR121	UADBA	NA	NA	Bernieridae	Xanthomixis	zosterops	NA	NA	NA	NA	Xanthomixis_zosterops_KT313927_UADBA_MJR121_CYTB
KT313928	UADBA_MJR122	MJR122	UADBA	NA	NA	Bernieridae	Xanthomixis	zosterops	NA	NA	NA	NA	Xanthomixis_zosterops_KT313928_UADBA_MJR122_CYTB
KT313929	UADBA_MJR126	MJR126	UADBA	NA	NA	Bernieridae	Xanthomixis	zosterops	NA	NA	NA	NA	Xanthomixis_zosterops_KT313929_UADBA_MJR126_CYTB
KT313930	UADBA_MJR127	MJR127	UADBA	NA	NA	Bernieridae	Xanthomixis	zosterops	NA	NA	NA	NA	Xanthomixis_zosterops_KT313930_UADBA_MJR127_CYTB
KT313931	UADBA_MJR133	MJR133	UADBA	NA	NA	Bernieridae	Xanthomixis	zosterops	NA	NA	NA	NA	Xanthomixis_zosterops_KT313931_UADBA_MJR133_CYTB
KT313932	UADBA_MJR135	MJR135	UADBA	NA	NA	Bernieridae	Xanthomixis	zosterops	NA	NA	NA	NA	Xanthomixis_zosterops_KT313932_UADBA_MJR135_CYTB
KT313933	UADBA_MJR68	MJR68	UADBA	NA	NA	Bernieridae	Xanthomixis	zosterops	NA	NA	NA	NA	Xanthomixis_zosterops_KT313933_UADBA_MJR68_CYTB
KT313934	UADBA_MJR77	MJR77	UADBA	NA	NA	Bernieridae	Xanthomixis	zosterops	NA	NA	NA	NA	Xanthomixis_zosterops_KT313934_UADBA_MJR77_CYTB
KT313935	UADBA_MJR84	MJR84	UADBA	NA	NA	Bernieridae	Xanthomixis	zosterops	NA	NA	NA	NA	Xanthomixis_zosterops_KT313935_UADBA_MJR84_CYTB
KT313937	UADBA_SMG10703	SMG10703	UADBA	NA	NA	Bernieridae	Xanthomixis	zosterops	NA	NA	NA	NA	Xanthomixis_zosterops_KT313937_UADBA_SMG10703_CYTB
KT313938	UADBA_SMG16187	SMG16187	UADBA	NA	NA	Bernieridae	Xanthomixis	zosterops	NA	NA	NA	NA	Xanthomixis_zosterops_KT313938_UADBA_SMG16187_CYTB
KT313939	UADBA_SMG8608	SMG8608	UADBA	NA	NA	Bernieridae	Xanthomixis	zosterops	NA	NA	NA	NA	Xanthomixis_zosterops_KT313939_UADBA_SMG8608_CYTB
KT313940	UADBA_TPG1562	TPG1562	UADBA	NA	NA	Bernieridae	Xanthomixis	zosterops	NA	NA	NA	NA	Xanthomixis_zosterops_KT313940_UADBA_TPG1562_CYTB
HQ403668	FMNH_345622	345622	FMNH	NA	NA	Rallidae	Mentocrex	kioloides	NA	NA	NA	NA	Mentocrex_kioloides_HQ403668_FMNH_345622_CYTB
HQ403669	FMNH_431145	431145	FMNH	NA	NA	Rallidae	Mentocrex	beankaensis	NA	NA	NA	NA	Mentocrex_beankaensis_HQ403669_FMNH_431145_CYTB
HQ403670	UADBA_48178	48178	UADBA	NA	NA	Rallidae	Mentocrex	kioloides	NA	NA	NA	NA	Mentocrex_kioloides_HQ403670_UADBA_48178_CYTB
HQ403671	UADBA_48179	48179	UADBA	NA	NA	Rallidae	Mentocrex	beankaensis	NA	NA	NA	NA	Mentocrex_beankaensis_HQ403671_UADBA_48179_CYTB
MH307533	L595_		L595	NA	NA	Columbidae	Nesoenas	picturatus	NA	NA	NA	NA	Nesoenas_picturatus_MH307533_L595__CYTB
MH307535	L598_		L598	NA	NA	Columbidae	Nesoenas	picturatus	NA	NA	NA	NA	Nesoenas_picturatus_MH307535_L598__CYTB
MH307531	L593_		L593	NA	NA	Columbidae	Nesoenas	picturatus	NA	NA	NA	NA	Nesoenas_picturatus_MH307531_L593__CYTB
MH307537	L615A_		L615A	NA	NA	Columbidae	Nesoenas	picturatus	NA	NA	NA	NA	Nesoenas_picturatus_MH307537_L615A__CYTB
MH307534	L597_		L597	NA	NA	Columbidae	Nesoenas	picturatus	NA	NA	NA	NA	Nesoenas_picturatus_MH307534_L597__CYTB
MH307532	L594_		L594	NA	NA	Columbidae	Nesoenas	picturatus	NA	NA	NA	NA	Nesoenas_picturatus_MH307532_L594__CYTB
MH307529	L591_		L591	NA	NA	Columbidae	Nesoenas	picturatus	NA	NA	NA	NA	Nesoenas_picturatus_MH307529_L591__CYTB
MH307530	L592_		L592	NA	NA	Columbidae	Nesoenas	picturatus	NA	NA	NA	NA	Nesoenas_picturatus_MH307530_L592__CYTB
MH307536	L600_		L600	NA	NA	Columbidae	Nesoenas	picturatus	NA	NA	NA	NA	Nesoenas_picturatus_MH307536_L600__CYTB
MH307538	L616A_		L616A	NA	NA	Columbidae	Nesoenas	picturatus	NA	NA	NA	NA	Nesoenas_picturatus_MH307538_L616A__CYTB
KT023376	FMNH_352791	352791	FMNH	NA	NA	Columbidae	Oena	capensis	NA	NA	NA	NA	Oena_capensis_KT023376_FMNH_352791_CYTB
HQ706181	FMNH_427370	427370	FMNH	NA	NA	Bernieridae	Xanthomixis	apperti	NA	NA	NA	NA	Xanthomixis_apperti_HQ706181_FMNH_427370_CYTB
HQ706177	FMNH_393280	393280	FMNH	NA	NA	Bernieridae	Crossleyia	xanthophrys	NA	NA	NA	NA	Crossleyia_xanthophrys_HQ706177_FMNH_393280_CYTB
AF407438	FMNH_396235	396235	FMNH	NA	NA	Brachypteraciidae	Atelornis	crossleyi	NA	NA	NA	NA	Atelornis_crossleyi_AF407438_FMNH_396235_CYTB
HQ706179	FMNH_438719	438719	FMNH	NA	NA	Bernieridae	Oxylabes	madagascariensis	NA	NA	NA	NA	Oxylabes_madagascariensis_HQ706179_FMNH_438719_CYTB
HQ706131	FMNH_438721	438721	FMNH	NA	NA	Bernieridae	Hartertula	flavoviridis	NA	NA	NA	NA	Hartertula_flavoviridis_HQ706131_FMNH_438721_CYTB
HQ333046	FMNH_436448	436448	FMNH	NA	NA	Bernieridae	Thamnornis	chloropetoides	NA	NA	NA	NA	Thamnornis_chloropetoides_HQ333046_FMNH_436448_CYTB
HQ706178	FMNH_363849	363849	FMNH	NA	NA	Bernieridae	Cryptosylvicola	randrianasoloi	NA	NA	NA	NA	Cryptosylvicola_randrianasoloi_HQ706178_FMNH_363849_CYTB
MH035642	BMNH_1931.8.18.2781	1931.8.18.2781	BMNH	NA	NA	Locustellidae	Bradypterus	seebohmi	NA	NA	NA	NA	Bradypterus_seebohmi_MH035642_BMNH_1931.8.18.2781_CYTB
MH035643	ZMUC_27.94	27.94	ZMUC	NA	NA	Locustellidae	Bradypterus	seebohmi	NA	NA	NA	NA	Bradypterus_seebohmi_MH035643_ZMUC_27.94_CYTB
MH035645	ZMUC_27.941	27.941	ZMUC	NA	NA	Locustellidae	Bradypterus	brunneus	NA	NA	NA	NA	Bradypterus_brunneus_MH035645_ZMUC_27.941_CYTB
AY987238	NA_NA	NA	NA	NA	NA	Accipitridae	Eutriorchis	astur	NA	NA	NA	NA	Eutriorchis_astur_AY987238_NA_NA_CYTB
AY987320	NA_NA	NA	NA	NA	NA	Accipitridae	Haliaeetus	vociferoides	NA	NA	NA	NA	Haliaeetus_vociferoides_AY987320_NA_NA_CYTB
MF871704	FMNH_384685	384685	FMNH	NA	NA	Strigidae	Athene	superciliaris	NA	NA	NA	NA	Athene_superciliaris_MF871704_FMNH_384685_CYTB
MT050597	CAS_96988	96988	CAS	NA	NA	Estrildidae	Lepidopygia	nana	NA	NA	NA	NA	Lepidopygia_nana_MT050597_CAS_96988_CYTB
ON081271	U3587_NA	NA	U3587	NA	NA	Ploceidae	Foudia	madagascariensis	NA	NA	NA	NA	Foudia_madagascariensis_ON081271_U3587_NA_CYTB
AF407441	FMNH_396234	396234	FMNH	NA	NA	Brachypteraciidae	Atelornis	pittoides	NA	NA	NA	NA	Atelornis_pittoides_AF407441_FMNH_396234_CYTB
AF407439	FMNH_384704	384704	FMNH	NA	NA	Brachypteraciidae	Atelornis	crossleyi	NA	NA	NA	NA	Atelornis_crossleyi_AF407439_FMNH_384704_CYTB
AF407440	FMNH_384701	384701	FMNH	NA	NA	Brachypteraciidae	Atelornis	pittoides	NA	NA	NA	NA	Atelornis_pittoides_AF407440_FMNH_384701_CYTB
AF407442	FMNH_396233	396233	FMNH	NA	NA	Brachypteraciidae	Atelornis	pittoides	NA	NA	NA	NA	Atelornis_pittoides_AF407442_FMNH_396233_CYTB
AF407443	FMNH_384760	384760	FMNH	NA	NA	Brachypteraciidae	Atelornis	pittoides	NA	NA	NA	NA	Atelornis_pittoides_AF407443_FMNH_384760_CYTB
AF407444	FMNH_384759	384759	FMNH	NA	NA	Brachypteraciidae	Atelornis	pittoides	NA	NA	NA	NA	Atelornis_pittoides_AF407444_FMNH_384759_CYTB
AF407446	FMNH_345687	345687	FMNH	NA	NA	Brachypteraciidae	Brachypteracias	leptosomus	NA	NA	NA	NA	Brachypteracias_leptosomus_AF407446_FMNH_345687_CYTB
AF407447	FMNH_384758	384758	FMNH	NA	NA	Brachypteraciidae	Geobiastes	squamiger	NA	NA	NA	NA	Geobiastes_squamiger_AF407447_FMNH_384758_CYTB
AF407449	FMNH_NA	NA	FMNH	NA	NA	Leptosomidae	Leptosomus	discolor	NA	NA	NA	NA	Leptosomus_discolor_AF407449_FMNH_NA_CYTB
AF407451	FMNH_350940	350940	FMNH	NA	NA	Coraciidae	Eurystomus	orientalis	NA	NA	NA	NA	Eurystomus_orientalis_AF407451_FMNH_350940_CYTB
AF407452	FMNH_384689	384689	FMNH	NA	NA	Coraciidae	Eurystomus	glaucurus	NA	NA	NA	NA	Eurystomus_glaucurus_AF407452_FMNH_384689_CYTB
JQ239217	FMNH_345885	345885	FMNH	NA	NA	Vangidae	Newtonia	brunneicauda	NA	NA	NA	NA	Newtonia_brunneicauda_JQ239217_FMNH_345885_CYTB
AY994413	AMNH_532032	532032	AMNH	NA	NA	Accipitrinae	Milvus	migrans	NA	NA	NA	NA	Milvus_migrans_AY994413_AMNH_532032_CYTB
MH307539	L565_		L565	NA	NA	Columbidae	Nesoenas	picturatus	NA	NA	NA	NA	Nesoenas_picturatus_MH307539_L565__CYTB
MH307541	L566_		L566	NA	NA	Columbidae	Nesoenas	picturatus	NA	NA	NA	NA	Nesoenas_picturatus_MH307541_L566__CYTB
JX236395	FMNH_345863	345863	FMNH	NA	NA	Vangidae	Mystacornis	crossleyi	NA	NA	NA	NA	Mystacornis_crossleyi_JX236395_FMNH_345863_CYTB
GU586646	FMNH_436426	436426	FMNH	NA	NA	Caprimulginae	Caprimulgus	madagascariensis	NA	NA	NA	NA	Caprimulgus_madagascariensis_GU586646_FMNH_436426_CYTB
MK049548	NA_NA	NA	NA	NA	NA	Tytonidae	Tyto	soumagnei	NA	NA	NA	NA	Tyto_soumagnei_MK049548_NA_NA_CYTB
OQ551050	FMNH_449163	449163	FMNH	NA	NA	Alaudidae	Eremopterix	hova	NA	NA	NA	NA	Eremopterix_hova_OQ551050_FMNH_449163_CYTB
KJ749824	NA_NA	NA	NA	NA	NA	Aepyornithidae	Aepyornis	hildebrandti	NA	NA	NA	NA	Aepyornis_hildebrandti_KJ749824_NA_NA_CYTB
KJ749825	NA_NA	NA	NA	NA	NA	Aepyornithidae	Mullerornis	agilis	NA	NA	NA	NA	Mullerornis_agilis_KJ749825_NA_NA_CYTB
KY412176	NA_NA	NA	NA	NA	NA	Aepyornithidae	Aepyornis	sp.	NA	NA	NA	NA	Aepyornis_sp._KY412176_NA_NA_CYTB
MN196537	NA_NA	NA	NA	NA	NA	Threskiornithidae	Threskiornis	aethiopicus	NA	NA	NA	NA	Threskiornis_aethiopicus_MN196537_NA_NA_CYTB
MW574377	FMNH_384730	384730	FMNH	NA	NA	Phasianidae	Margaroperdix	madagarensis	NA	NA	NA	NA	Margaroperdix_madagarensis_MW574377_FMNH_384730_CYTB
OP413807	AD_1664	1664	AD	NA	NA	Aepyornithidae	Aepyornis	maximus	NA	NA	NA	NA	Aepyornis_maximus_OP413807_AD_1664_CYTB
OP413809	AD_1662	1662	AD	NA	NA	Aepyornithidae	Aepyornis	maximus	NA	NA	NA	NA	Aepyornis_maximus_OP413809_AD_1662_CYTB
OP413801	AD_2135	2135	AD	NA	NA	Aepyornithidae	Aepyornis	maximus	NA	NA	NA	NA	Aepyornis_maximus_OP413801_AD_2135_CYTB
OP413800	AD_2409	2409	AD	NA	NA	Aepyornithidae	Aepyornis	maximus	NA	NA	NA	NA	Aepyornis_maximus_OP413800_AD_2409_CYTB
OP413803	AD_1670	1670	AD	NA	NA	Aepyornithidae	Aepyornis	maximus	NA	NA	NA	NA	Aepyornis_maximus_OP413803_AD_1670_CYTB
OP413795	AD_276	276	AD	NA	NA	Aepyornithidae	Mullerornis	modestus	NA	NA	NA	NA	Mullerornis_modestus_OP413795_AD_276_CYTB
OP413798	AD_1293	1293	AD	NA	NA	Aepyornithidae	Aepyornis	sp.	NA	NA	NA	NA	Aepyornis_sp._OP413798_AD_1293_CYTB
OP413799	AD_1288	1288	AD	NA	NA	Aepyornithidae	Aepyornis	sp.	NA	NA	NA	NA	Aepyornis_sp._OP413799_AD_1288_CYTB
OP413790	AD_2127	2127	AD	NA	NA	Aepyornithidae	Mullerornis	modestus	NA	NA	NA	NA	Mullerornis_modestus_OP413790_AD_2127_CYTB
OP413793	AD_2110	2110	AD	NA	NA	Aepyornithidae	Mullerornis	modestus	NA	NA	NA	NA	Mullerornis_modestus_OP413793_AD_2110_CYTB
OP413806	AD_1665	1665	AD	NA	NA	Aepyornithidae	Aepyornis	maximus	NA	NA	NA	NA	Aepyornis_maximus_OP413806_AD_1665_CYTB
OP413796	AD_2139	2139	AD	NA	NA	Aepyornithidae	Aepyornis	sp.	NA	NA	NA	NA	Aepyornis_sp._OP413796_AD_2139_CYTB
OP413791	AD_2125	2125	AD	NA	NA	Aepyornithidae	Mullerornis	modestus	NA	NA	NA	NA	Mullerornis_modestus_OP413791_AD_2125_CYTB
OP413805	AD_1666	1666	AD	NA	NA	Aepyornithidae	Aepyornis	maximus	NA	NA	NA	NA	Aepyornis_maximus_OP413805_AD_1666_CYTB
OP413797	AD_2137	2137	AD	NA	NA	Aepyornithidae	Aepyornis	sp.	NA	NA	NA	NA	Aepyornis_sp._OP413797_AD_2137_CYTB
OP413802	AD_1739	1739	AD	NA	NA	Aepyornithidae	Aepyornis	maximus	NA	NA	NA	NA	Aepyornis_maximus_OP413802_AD_1739_CYTB
OP413810	AD_2667	2667	AD	NA	NA	Aepyornithidae	Aepyornis	maximus	NA	NA	NA	NA	Aepyornis_maximus_OP413810_AD_2667_CYTB
