# Supplementary material for: VoronaGasyCodes: A Public Database of Mitochondrial Barcodes for Malagasy Birds
Source: Mol Ecol Resour. 2025 Aug 7;25(8):e70027. doi: 10.1111/1755-0998.70027 (PMC12550469; doi:10.1111/1755-0998.70027)
Supplement: Supplementary file 1 — Data S1: men70027‐sup‐0001‐Supinfo.zip. [file MEN-25-e70027-s001.zip › 202504_Meta_ND2_all.csv]

GB_Acession	Original	Access..No	Museum	Added.to.Database	Website	Family	Genus	Species	Endemic	Locality	Latitude	Longitude	SpecName
PX068536	MJR1247	MJR1247	UADBA	8/12/24		Accipitiridae	Accipiter	francesiae	Y	Toamasina	-15.73	49.96	Accipiter_francesiae_UADBAMJR1247_ND2
PX068537	353034	353034	FMNH	8/12/24	https://collections-zoology.fieldmuseum.org/catalogue/1627851	Sturnidae	Acridotheres	tristis	N	Toliara	-25	47	Acridotheres_tristis_FMNH353034_ND2
PX068538	FMNH380001	380001	FMNH	8/12/24	https://collections-zoology.fieldmuseum.org/catalogue/1654843	Acrocephalidae	Acrocephalus	newtoni	Y	Fianarantsoa	-22.19	46.97	Acrocephalus_newtoni_FMNH380001_ND2
PX068539	352794	352794	FMNH	8/12/24	https://collections-zoology.fieldmuseum.org/catalogue/1627611	Psittacidae	Agapornis	canus	Y	Toliara	-24	46.52	Agapornis_canus_FMNH352794_ND2
PX068540	360027	360027	FMNH	8/12/24	https://collections-zoology.fieldmuseum.org/catalogue/1634845	Anatidae	Anas	melleri	Y	Toamasina	-18.75	47.52	Anas_melleri_FMNH360027_ND2
PX068541	434436	434436	FMNH	8/12/24	https://collections-zoology.fieldmuseum.org/catalogue/1709161	Apodidae	Apus	barbatus		Toliara	-24.05	43.75	Apus_barbatus_FMNH434436_ND2
PX068542	FMNH384778	384778	FMNH	8/12/24	https://collections-zoology.fieldmuseum.org/catalogue/1659630	Vangidae	Artamella	viridis	Y	Toliara	-24.58	46.73	Artamella_viridis_FMNH384778_ND2
PX068543	DW4940	393205	FMNH	8/12/24	https://collections-zoology.fieldmuseum.org/catalogue/1668054	Brachypteraciidae	Atelornis	crossleyi	Y	Mahajanga	-14.75	49.42	Atelornis_crossleyi_FMNH393205_ND2
PX068544	TPG1570	393202	FMNH	8/12/24	https://collections-zoology.fieldmuseum.org/catalogue/1668051	Brachypteraciidae	Atelornis	pittoides	Y	Fianarantsoa	-22.15	47.02	Atelornis_pittoides_FMNH393202_ND2
PX068545	FMNH384685	384685	FMNH	8/12/24	https://collections-zoology.fieldmuseum.org/catalogue/1659537	Strigidae	Athene	superciliaris	Y	Toliara	-22.68	44.82	Athene_superciliaris_FMNH384685_ND2
PX068546	360032	360032	FMNH	8/12/24	https://collections-zoology.fieldmuseum.org/catalogue/1634850	Anatidae	Aythya	innotata	Y	Toamasina	-17.5	48.5	Aythya_innotata_FMNH360032_ND2
PX068547	FMNH393255	393255	FMNH	8/12/24	https://collections-zoology.fieldmuseum.org/catalogue/1668104	Bernieridae	Bernieria	madagascariensis	Y	Antsiranana	-14.54	49.43	Bernieria_madagascariensis_FMNH393255_ND2
PX068548	SMG8367	384731	FMNH	8/12/24	https://collections-zoology.fieldmuseum.org/catalogue/1659583	Brachypteraciidae	Brachypteracias	leptosomus	Y	Antsiranana	-14.43	49.73	Brachypteracias_leptosomus_FMNH384731_ND2
PX068549	SMG7403	384758	FMNH	8/12/24	https://collections-zoology.fieldmuseum.org/catalogue/1659610	Brachypteraciidae	Geobiastes	squamiger	Y	Toliara	-24.62	46.75	Geobiastes_squamiger_FMNH384758_ND2
PX068550	FMNH381475	381475	FMNH	8/12/24	https://collections-zoology.fieldmuseum.org/catalogue/1656321	Locustellidae	Bradypterus	brunneus	Y	d'Antsiranana	-14.75	49.43	Bradypterus_brunneus_FMNH381475_ND2
PX068551	434743	434743	FMNH	8/12/24	https://collections-zoology.fieldmuseum.org/catalogue/1709468	Ardeidae	Butorides	striata		Tamatave	41.85	-87.62	Butorides_striata_FMNH434743_ND2
PX068552	FMNH356654	356654	FMNH	8/12/24	https://collections-zoology.fieldmuseum.org/catalogue/1631472	Vangidae	Calicalicus	madagascariensis	Y	Toliara	-23	43.62	Calicalicus_madagascariensis_FMNH356654_ND2
PX068553	MJR1206	MJR1206	UADBA	8/12/24		Caprimulgidae	Caprimulgus	enarratus	Y	Antsiranana	-15.56	50.28	Caprimulgus_enarratus_UADBAMJR1206_ND2
PX068554	427335	427335	FMNH	8/12/24	https://collections-zoology.fieldmuseum.org/catalogue/1702061	Campephagidae	Ceblepyris	cinerea	N - MAYOTTE	Fianarantsoa	-22.2	46.83	Ceblepyris_cinerea_FMNH427335_ND2
PX068555	FMNH436424	436424	FMNH	8/12/24	https://collections-zoology.fieldmuseum.org/catalogue/1711149	Cuculidae	Centropus	toulou	N - SEYCHELLES	Toliara	-22.77	43.52	Centropus_toulou_FMNH436424_ND2
PX068556	DW4911	393444	FMNH	8/12/24	https://collections-zoology.fieldmuseum.org/catalogue/1668293	Nectariniidae	Cinnyris	notata	N - COMOROS	Mahajanga	-14.75	49.42	Cinnyris_notata_FMNH393444_ND2
PX068557	DW4790	393425	FMNH	8/12/24	https://collections-zoology.fieldmuseum.org/catalogue/1668274	Nectariniidae	Cinnyris	souimanga	N - WEST INDIAN ISLANDS	Antsiranana	-14.54	49.44	Cinnyris_souimanga_FMNH393425_ND2
PX068558	352929	352929	FMNH	8/12/24	https://collections-zoology.fieldmuseum.org/catalogue/1627746	Cisticolidae	Cisticola	cherina	N - WEST INDIAN ISLANDS	Toliara	-24	46.52	Cisticola_cherina_FMNH352929_ND2
PX068559	360050	360050	FMNH	8/12/24	https://collections-zoology.fieldmuseum.org/catalogue/1634868	Muscicapidae	Copsychus	albospecularis	Y	Toliara	-22	44.72	Copsychus_albospecularis_FMNH360050_ND2
PX068560	384671	384671	FMNH	8/12/24	https://collections-zoology.fieldmuseum.org/catalogue/1659523	Psittacidae	Coracopsis	vasa	Y	Toliara	-22.45	44.83	Coracopsis_vasa_FMNH384671_ND2
PX068561	MJR1223	MJR1223	UADBA	8/12/24		Alcedinidae	Corythornis	madagascariensis	Y	Antsiranana	15.56	50.28	Corythornis_madagascariensis_UADBAMJR1223_ND2
PX068562	MJR1277	MJR1277	UADBA	8/12/24		Alcedinidae	Corythornis	vintsioides	N - MAYOTTE & COMOROS		-18.25	47.57	Corythornis_vintsioides_UADBAMJR1277_ND2
PX068563	FMNH472533	472533	FMNH	8/12/24	https://collections-zoology.fieldmuseum.org/catalogue/1814703	Cuculidae	Coua	caerulea	Y	Farafangana	-23.08	47.75	Coua_caerulea_FMNH472533_ND2
PX068564	FMNH434632	434632	FMNH	8/12/24	https://collections-zoology.fieldmuseum.org/catalogue/1709357	Cuculidae	Coua	coquereli	Y	Mahajanga	-16.22	46.93	Coua_coquereli_FMNH434632_ND2
PX068565	FMNH472479	472479	FMNH	8/12/24	https://collections-zoology.fieldmuseum.org/catalogue/1814649	Cuculidae	Coua	cristata	Y	Mahajanga	-16.14	46.96	Coua_cristata_FMNH472479_ND2
PX068566	MJR1143	MJR1143	UADBA	8/12/24		Cuculidae	Coua	cursor	Y	Toliara	43.74	24.03	Coua_cursor_UADBAMJR1143_ND2
PX068567	FMNH393209	393209	FMNH	8/12/24	https://collections-zoology.fieldmuseum.org/catalogue/1668058	Cuculidae	Coua	gigas	Y	Mahajanga	-18.26	45.42	Coua_gigas_FMNH393209_ND2
PX068568	FMNH434432	434432	FMNH	8/12/24	https://collections-zoology.fieldmuseum.org/catalogue/1709157	Cuculidae	Coua	olivaceiceps	Y	Toliara	-24.05	43.75	Coua_olivaceiceps_FMNH434432_ND2
PX068569	MJR0893	MJR0893	UADBA	8/12/24		Cuculidae	Coua	reynaudii	Y		-19.04	48.35	Coua_reynaudii_UADBAMJR0893_ND2
PX068570	FMNH472476	472476	FMNH	8/12/24	https://collections-zoology.fieldmuseum.org/catalogue/1814646	Cuculidae	Coua	verreauxi	Y	Toliara	-24.25	44.08	Coua_verreauxi_FMNH472476_ND2
PX068571	FMNH435043	435043	FMNH	8/12/24	https://collections-zoology.fieldmuseum.org/catalogue/1709768	Bernieridae	Crossleyia	xanthophrys	Y	Fianarantsoa	-22.16	47.04	Crossleyia_xanthophrys_FMNH435043_ND2
PX068572	FMNH396198	396198	FMNH	8/12/24	https://collections-zoology.fieldmuseum.org/catalogue/1671047	Bernieridae	Cryptosylvicola	randrianasoloi	Y	Antsiranana	-14.02	48.42	Cryptosylvicola_randrianasoloi_FMNH396198_ND2
PX068573	MJR0510	MJR0510	UADBA	8/12/24		Vangidae	Cyanolanius	madagascariensis	Y		-19.61	44.74	Cyanolanius_madagascariensis_UADBAMJR0510_ND2
PX068574	MJR1262	MJR1262	UADBA	8/12/24		Dicruridae	Dicrurus	forficatus	N - COMOROS		-18.25	47.57	Dicrurus_forficatus_UADBAMJR1262_ND2
PX068575	396138	396138	FMNH	8/12/24	https://collections-zoology.fieldmuseum.org/catalogue/1670987	Alaudidae	Eremopterix	hova	Y	Fianarantsoa	NA	NA	Eremopterix_hova_FMNH396138_ND2
PX068576	FMNH356691	356691	FMNH	8/12/24	https://collections-zoology.fieldmuseum.org/catalogue/1631509	Vangidae	Euryceros	prevostii	Y	Toamasina	-15	49.93	Euryceros_prevostii_FMNH356691_ND2
PX068577	SMG7929	384689	FMNH	8/12/24	https://collections-zoology.fieldmuseum.org/catalogue/1659541	Coraciidae	Eurystomus	glaucurus		Toliara	-22.45	44.83	Eurystomus_glaucurus_FMNH384689_ND2
PX068578	FMNH356670	356670	FMNH	8/12/24	https://collections-zoology.fieldmuseum.org/catalogue/1631488	Vangidae	Falculea	palliata	Y	Toliara	-23	43.62	Falculea_palliata_FMNH356670_ND2
PX068579	MJR1012	MJR1012	UADBA	8/12/24		Ploceidae	Foudia	madagascariensis	Y		-20.7	47.15	Foudia_madagascariensis_UADBAMJR1012_ND2
PX068580	MJR0278	MJR0278	UADBA	8/12/24		Ploceidae	Foudia	omissa	Y		-16.28	48.8	Foudia_omissa_UADBAMJR0278_ND2
PX068581	384699	384699	FMNH	8/12/24	https://collections-zoology.fieldmuseum.org/catalogue/1659551	Sturnidae	Hartlaubius	auratus	Y	Toliara	-22.68	44.82	Hartlaubius_auratus_FMNH384699_ND2
PX068582	FMNH363833	363833	FMNH	8/12/24	https://collections-zoology.fieldmuseum.org/catalogue/1638648	Vangidae	Hypositta	corallirostris	Y	Fianarantsoa	-22	47.02	Hypositta_corallirostris_FMNH363833_ND2
PX068583	MJR1261	MJR1261	UADBA	8/12/24		Pycnonotidae	Hypsipetes	madagascariensis	N - WEST INDIAN ISLANDS	Toamasina	15.73	49.96	Hypsipetes_madagascariensis_UADBAMJR1261_ND2
PX068584	352980	352980	FMNH	8/12/24	https://collections-zoology.fieldmuseum.org/catalogue/1627797	Estrildidae	Lepidopygia	nana	Y	Toliara	-25	47	Lepidopygia_nana_FMNH352980_ND2
PX068585	FMNH352880	352880	FMNH	8/12/24	https://collections-zoology.fieldmuseum.org/catalogue/1627697	Vangidae	Leptopterus	chabert	Y	Toliara	-24	46.52	Leptopterus_chabert_FMNH352880_ND2
PX068586	352778	352778	FMNH	8/12/24	https://collections-zoology.fieldmuseum.org/catalogue/1627595	Scolopacidae	Limosa	lapponica		Toliara	NA	NA	Limosa_lapponica_FMNH352778_ND2
PX068587	345600	345600	FMNH	8/12/24	https://collections-zoology.fieldmuseum.org/catalogue/1598920	Threskiornithidae	Lophotibis	cristata	Y	Toliara	-24	47.02	Lophotibis_cristata_FMNH345600_ND2
PX068588	431145	431145	FMNH	8/12/24	https://collections-zoology.fieldmuseum.org/catalogue/1705874	Rallidae	Mentocrex	beankaensis	Y	Toliara	NA	NA	Mentocrex_beankaensis_FMNH431145_ND2
PX068589	352817	352817	FMNH	8/12/24	https://collections-zoology.fieldmuseum.org/catalogue/1627634	Meropidae	Merops	superciliosus		Toliara	-25	47	Merops_superciliosus_FMNH352817_ND2
PX068590	431139	431139	FMNH	8/12/24	https://collections-zoology.fieldmuseum.org/catalogue/1705868	Accipitiridae	Milvus	migrans		Toliara	NA	NA	Milvus_migrans_FMNH431139_ND2
PX068591	429330	429330	FMNH	8/12/24	https://collections-zoology.fieldmuseum.org/catalogue/1704059	Muscicapidae	Monticola	imerinus	Y	Mahajanga	-18.68	44.72	Monticola_imerinus_FMNH429330_ND2
PX068592	431196	431196	FMNH	8/12/24	https://collections-zoology.fieldmuseum.org/catalogue/1705925	Motacillidae	Motacilla	flaviventris	Y	Toliara	-19.14	44.82	Motacilla_flaviventris_FMNH431196_ND2
PX068593	31203	MJR0610	UADBA	8/12/24		Vangidae	Mystacornis	crossleyi	Y		-23.74	47.02	Mystacornis_crossleyi_UADBAMJR0610_ND2
PX068594	MJR12	MJR12	UADBA	8/12/24		Philepittidae	Neodrepanis	hypoxantha	Y		-14.75	49.42	Neodrepanis_hypoxantha_UADBAMJR12_ND2
PX068595	FMNH435456	436456	FMNH	8/12/24		Cisticolidae	Neomixis	striatigula	Y		-22.77	43.52	Neomixis_striatigula_FMNH436456_ND2
PX068596	FMNH396128	396128	FMNH	8/12/24	https://collections-zoology.fieldmuseum.org/catalogue/1670977	Cisticolidae	Neomixis	tenella	Y	Fianarantsoa	-22.54	45.38	Neomixis_tenella_FMNH396128_ND2
PX068597	FMNH393344	393344	FMNH	8/12/24	https://collections-zoology.fieldmuseum.org/catalogue/1668193	Cisticolidae	Neomixis	viridis	Y	Fianarantsoa	-22.16	47.04	Neomixis_viridis_FMNH393344_ND2
PX068598	TPG1583	393401	FMNH	8/12/24	https://collections-zoology.fieldmuseum.org/catalogue/1668250	Acrocephalidae	Nesillas	typica	Y	Fianarantsoa	-22.15	47.02	Nesillas_typica_FMNH393401_ND2
PX068599	FMNH363856	363856	FMNH	8/12/24	https://collections-zoology.fieldmuseum.org/catalogue/1638671	Vangidae	Newtonia	amphichroa	Y	Fianarantsoa	-22	47.02	Newtonia_amphichroa_FMNH363856_ND2
PX068600	FMNH436447	436447	FMNH	8/12/24	https://collections-zoology.fieldmuseum.org/catalogue/1711172	Vangidae	Newtonia	archboldi	Y	Toliara	-22.8	43.43	Newtonia_archboldi_FMNH436447_ND2
PX068601	FMNH436437	436437	FMNH	8/12/24	https://collections-zoology.fieldmuseum.org/catalogue/1711162	Vangidae	Newtonia	brunneicauda	Y	Toliara	-22.77	43.52	Newtonia_brunneicauda_FMNH436437_ND2
PX068602	384667	384667	FMNH	8/12/24	https://collections-zoology.fieldmuseum.org/catalogue/1659519	Numididae	Numida	meleagris		Toliara	-22.68	44.82	Numida_meleagris_FMNH384667_ND2
PX068603	396238	396238	FMNH	8/12/24	https://collections-zoology.fieldmuseum.org/catalogue/1671087	Columbidae	Oena	capensis	N - SUBSPECIES ENDEMIC	Fianarantsoa	-22.54	45.38	Oena_capensis_FMNH396238_ND2
PX068604	FMNH356684	356684	FMNH	8/12/24	https://collections-zoology.fieldmuseum.org/catalogue/1631502	Vangidae	Oriolia	bernieri	Y	Toamasina	-15	49.93	Oriolia_bernieri_FMNH356684_ND2
PX068605	MJR1217	MJR1217	UADBA	8/12/24		Strigidae	Otus	rutilus	Y		-15.56	50.28	Otus_rutilus_UADBAMJR1217_ND2
PX068606	FMNH396172	396172	FMNH	8/12/24	https://collections-zoology.fieldmuseum.org/catalogue/1671021	Bernieridae	Oxylabes	madagascariensis	Y	Antsiranana	-14	48.43	Oxylabes_madagascariensis_FMNH396172_ND2
PX068607	436517	436517	FMNH	8/12/24	https://collections-zoology.fieldmuseum.org/catalogue/1711241	Hirundinidae	Phedina	borbonica	N - WEST INDIAN ISLANDS	Mahajanga	-16.43	45.4	Phedina_borbonica_FMNH436517_ND2
PX068608	MJR1233	MJR1233	UADBA	8/12/24		Philepittidae	Philepitta	castanea	Y		-15.56	50.28	Philepitta_castanea_UADBAMJR1233_ND2
PX068609	DW5317	431191	FMNH	8/12/24	https://collections-zoology.fieldmuseum.org/catalogue/1705920	Philepittidae	Philepitta	schlegeli	Y	Toliara	-19.13	44.8	Philepitta_schlegeli_FMNH431191_ND2
PX068610	SMG10756	396113	FMNH	8/12/24	https://collections-zoology.fieldmuseum.org/catalogue/1670962	Ploceidae	Ploceus	nelicourvi	Y	Antsiranana	-14	48.43	Ploceus_nelicourvi_FMNH396113_ND2
PX068611	SMG4123	352987	FMNH	8/12/24	https://collections-zoology.fieldmuseum.org/catalogue/1627804	Ploceidae	Ploceus	sakalava	Y	Toliara	-24	46.52	Ploceus_sakalava_FMNH352987_ND2
PX068612	FMNH356702	356702	FMNH	8/12/24	https://collections-zoology.fieldmuseum.org/catalogue/1631520	Vangidae	Pseudobias	wardi	Y	Toamasina	-18.93	48.42	Pseudobias_wardi_FMNH356702_ND2
PX068613	487452	487452	FMNH	8/12/24	https://collections-zoology.fieldmuseum.org/catalogue/2386917	Pteroclidae	Pterocles	personatus	Y	Mahajanga	-14.75	48.1	Pterocles_personatus_FMNH487452_ND2
PX068614	384801	384801	FMNH	8/12/24	https://collections-zoology.fieldmuseum.org/catalogue/1659653	Hirundinidae	Riparia	paludicola		Fianarantsoa	-22.18	46.9	Riparia_paludicola_FMNH384801_ND2
PX068615	393178	393178	FMNH	8/12/24	https://collections-zoology.fieldmuseum.org/catalogue/1668027	Rostratulidae	Rostratula	benghalensis		Toamosina	-17.29	49.41	Rostratula_benghalensis_FMNH393178_ND2
PX068616	384729	384729	FMNH	8/12/24	https://collections-zoology.fieldmuseum.org/catalogue/1659581	Rallidae	Sarothrura	insularis	Y	Antsiranana	-12.58	49.15	Sarothrura_insularis_FMNH384729_ND2
PX068617	TPG1582	393333	FMNH	8/12/24	https://collections-zoology.fieldmuseum.org/catalogue/1668182	Muscicapidae	Saxicola	torquata		Fianarantsoa	-22.15	47.02	Saxicola_torquata_FMNH393333_ND2
PX068618	FMNH436519	436519	FMNH	8/12/24	https://collections-zoology.fieldmuseum.org/catalogue/1711243	Vangidae	Schetba	rufa	Y	Mahajanga	-16.43	45.4	Schetba_rufa_FMNH436519_ND2
PX068619	384663	384663	FMNH	8/12/24	https://collections-zoology.fieldmuseum.org/catalogue/1659515	Podicipedidae	Tachybaptus	pelzelnii	Y	Toliara	-22.45	44.83	Tachybaptus_pelzelnii_FMNH384663_ND2
PX068620	396065	396065	FMNH	8/12/24	https://collections-zoology.fieldmuseum.org/catalogue/1670914	Apodidae	Tachymarptis	melba		Antananarivo	-18.17	47.28	Tachymarptis_melba_FMNH396065_ND2
PX068621	FMNH436460	436460	FMNH	8/12/24	https://collections-zoology.fieldmuseum.org/catalogue/1711185	Monarchidae	Terpsiphone	mutata	N - WEST INDIAN ISLANDS	Toliara	-22.77	43.52	Terpsiphone_mutata_FMNH436460_ND2
PX068622	MJR0554	MJR0554	UADBA	8/12/24		Bernieridae	Thamnornis	chloropetoides	Y		-20.94	43.87	Thamnornis_chloropetoides_UADBAMJR0554_ND2
PX068623	360039	360039	FMNH	8/12/24	https://collections-zoology.fieldmuseum.org/catalogue/1634857	Scolopacidae	Tringa	nebularia		Toamasina	-18.75	47.52	Tringa_nebularia_FMNH360039_ND2
PX068624	436420	436420	FMNH	8/12/24	https://collections-zoology.fieldmuseum.org/catalogue/1711145	Turnicidae	Turnix	nigricollis	Y	Toliara	-22.77	43.52	Turnix_nigricollis_FMNH436420_ND2
PX068625	FMNH393163	393163	FMNH	8/12/24	https://collections-zoology.fieldmuseum.org/catalogue/1668012	Vangidae	Tylas	eduardi	Y	Toliara	-22.68	44.19	Tylas_eduardi_FMNH393163_ND2
PX068626	363792	363792	FMNH	8/12/24	https://collections-zoology.fieldmuseum.org/catalogue/1638607	Tytonidae	Tyto	soumagnei	Y	Antsiranana	-14.68	49.65	Tyto_soumagnei_FMNH363792_ND2
PX068627	SMG4096	352820	FMNH	8/12/24	https://collections-zoology.fieldmuseum.org/catalogue/1668182	Upupidae	Upupa	epops	N - SUBSPECIES ENDEMIC	Fianarantsoa	-22.15	47.02	Upupa_epops_FMNH352820_ND2
PX068628	FMNH434668	434668	FMNH	8/12/24	https://collections-zoology.fieldmuseum.org/catalogue/1709393	Vangidae	Vanga	curvirostris	Y	Mahajanga	-16.3	46.82	Vanga_curvirostris_FMNH434668_ND2
PX068629	FMNH393162	393162	FMNH	8/12/24	https://collections-zoology.fieldmuseum.org/catalogue/1668011	Bernieridae	Xanthomixis	apperti	Y	Toliara	-22.68	44.19	Xanthomixis_apperti_FMNH393162_ND2
PX068630	FMNH393287	393287	FMNH	8/12/24	https://collections-zoology.fieldmuseum.org/catalogue/1668136	Bernieridae	Xanthomixis	cinereiceps	Y	Antsiranana	-14.54	49.43	Xanthomixis_cinereiceps_FMNH393287_ND2
PX068631	FMNH393278	393278	FMNH	8/12/24	https://collections-zoology.fieldmuseum.org/catalogue/1668127	Bernieridae	Xanthomixis	tenebrosa	Y	Antsiranana	-14.54	49.44	Xanthomixis_tenebrosa_FMNH393278_ND2
PX068632	FMNH384740	384740	FMNH	8/12/24	https://collections-zoology.fieldmuseum.org/catalogue/1659592	Bernieridae	Xanthomixis	zosterops	Y	Antsiranana	-14.43	49.75	Xanthomixis_zosterops_FMNH384740_ND2
PX068633	FMNH434675	434675	FMNH	8/12/24	https://collections-zoology.fieldmuseum.org/catalogue/1709400	Vangidae	Xenopirostris	polleni	Y	Fianarantsoa	-21.25	47.42	Xenopirostris_polleni_FMNH434675_ND2
PX068634	FMNH356665	356665	FMNH	8/12/24	https://collections-zoology.fieldmuseum.org/catalogue/1631483	Vangidae	Xenopirostris	xenopirostris	Y	Toliara	-23	43.62	Xenopirostris_xenopirostris_FMNH356665_ND2
PX068635	MJR1268	MJR1268	UADBA	8/12/24		Zosteropidae	Zosterops	maderaspatanus	N - WEST INDIAN ISLANDS		-18.25	47.57	Zosterops_maderaspatanus_UADBAMJR1268_ND2
AF407471	AMNH_411213	411213	AMNH	NA	NA	Brachypteraciidae	Uratelornis	chimaera		NA	NA	NA	Uratelornis_chimaera_AF407471_AMNH_411213_ND2
AF407470	MNHN_1994.416	1994.416	MNHN	NA	NA	Brachypteraciidae	Uratelornis	chimaera		NA	NA	NA	Uratelornis_chimaera_AF407470_MNHN_1994.416_ND2
AY998895	FMNH_396164	396164	FMNH	NA	NA	Alcedinidae	Corythornis	madagascariensis		NA	NA	NA	Corythornis_madagascariensis_AY998895_FMNH_396164_ND2
AY998896	FMNH_396052	396052	FMNH	NA	NA	Alcedinidae	Corythornis	madagascariensis		NA	NA	NA	Corythornis_madagascariensis_AY998896_FMNH_396052_ND2
AY998897	FMNH_384757	384757	FMNH	NA	NA	Alcedinidae	Corythornis	madagascariensis		NA	NA	NA	Corythornis_madagascariensis_AY998897_FMNH_384757_ND2
AY998898	FMNH_345682	345682	FMNH	NA	NA	Alcedinidae	Corythornis	madagascariensis		NA	NA	NA	Corythornis_madagascariensis_AY998898_FMNH_345682_ND2
AY998899	FMNH_345680	345680	FMNH	NA	NA	Alcedinidae	Corythornis	madagascariensis		NA	NA	NA	Corythornis_madagascariensis_AY998899_FMNH_345680_ND2
AY998900	FMNH_345684	345684	FMNH	NA	NA	Alcedinidae	Corythornis	madagascariensis		NA	NA	NA	Corythornis_madagascariensis_AY998900_FMNH_345684_ND2
AY998917	UWBM_VGR215	VGR215	UWBM	NA	NA	Alcedinidae	Corythornis	vintsioides		NA	NA	NA	Corythornis_vintsioides_AY998917_UWBM_VGR215_ND2
MH218118	FMNH_352818	352818	FMNH	NA	NA	Meropidae	Merops	superciliosus		NA	NA	NA	Merops_superciliosus_MH218118_FMNH_352818_ND2
ON081238	U3587_		U3587	NA	NA	Ploceidae	Foudia	madagascariensis		NA	NA	NA	Foudia_madagascariensis_ON081238_U3587__ND2
ON385397	AMNH_14108	14108	AMNH	NA	NA	Ploceidae	Foudia	madagascariensis		NA	NA	NA	Foudia_madagascariensis_ON385397_AMNH_14108_ND2
JN599239	FMNH_384786	384786	FMNH	NA	NA	Turdidae	Monticola	sharpei		NA	NA	NA	Monticola_sharpei_JN599239_FMNH_384786_ND2
JN599240	FMNH_396184	396184	FMNH	NA	NA	Turdidae	Monticola	sharpei		NA	NA	NA	Monticola_sharpei_JN599240_FMNH_396184_ND2
JN599241	FMNH_396187	396187	FMNH	NA	NA	Turdidae	Monticola	sharpei		NA	NA	NA	Monticola_sharpei_JN599241_FMNH_396187_ND2
JN599242	FMNH_431258	431258	FMNH	NA	NA	Turdidae	Monticola	sharpei		NA	NA	NA	Monticola_sharpei_JN599242_FMNH_431258_ND2
JN599243	FMNH_380005	380005	FMNH	NA	NA	Turdidae	Monticola	sharpei		NA	NA	NA	Monticola_sharpei_JN599243_FMNH_380005_ND2
JN599244	FMNH_380007	380007	FMNH	NA	NA	Turdidae	Monticola	sharpei		NA	NA	NA	Monticola_sharpei_JN599244_FMNH_380007_ND2
JN599245	FMNH_380010	380010	FMNH	NA	NA	Turdidae	Monticola	sharpei		NA	NA	NA	Monticola_sharpei_JN599245_FMNH_380010_ND2
JN599246	FMNH_393342	393342	FMNH	NA	NA	Turdidae	Monticola	sharpei		NA	NA	NA	Monticola_sharpei_JN599246_FMNH_393342_ND2
JN599247	FMNH_431255	431255	FMNH	NA	NA	Turdidae	Monticola	sharpei		NA	NA	NA	Monticola_sharpei_JN599247_FMNH_431255_ND2
JN599248	FMNH_396194	396194	FMNH	NA	NA	Turdidae	Monticola	sharpei		NA	NA	NA	Monticola_sharpei_JN599248_FMNH_396194_ND2
JN599249	FMNH_396195	396195	FMNH	NA	NA	Turdidae	Monticola	sharpei		NA	NA	NA	Monticola_sharpei_JN599249_FMNH_396195_ND2
JN599250	FMNH_431253	431253	FMNH	NA	NA	Turdidae	Monticola	sharpei		NA	NA	NA	Monticola_sharpei_JN599250_FMNH_431253_ND2
JN599251	FMNH_431254	431254	FMNH	NA	NA	Turdidae	Monticola	sharpei		NA	NA	NA	Monticola_sharpei_JN599251_FMNH_431254_ND2
JN599252	FMNH_431256	431256	FMNH	NA	NA	Turdidae	Monticola	sharpei		NA	NA	NA	Monticola_sharpei_JN599252_FMNH_431256_ND2
JN599253	FMNH_431257	431257	FMNH	NA	NA	Turdidae	Monticola	sharpei		NA	NA	NA	Monticola_sharpei_JN599253_FMNH_431257_ND2
JN599254	FMNH_429330	429330	FMNH	NA	NA	Turdidae	Monticola	sharpei		NA	NA	NA	Monticola_sharpei_JN599254_FMNH_429330_ND2
JN599255	FMNH_363837	363837	FMNH	NA	NA	Turdidae	Monticola	sharpei		NA	NA	NA	Monticola_sharpei_JN599255_FMNH_363837_ND2
JN599256	FMNH_363838	363838	FMNH	NA	NA	Turdidae	Monticola	sharpei		NA	NA	NA	Monticola_sharpei_JN599256_FMNH_363838_ND2
JN599257	FMNH_384724	384724	FMNH	NA	NA	Turdidae	Monticola	sharpei		NA	NA	NA	Monticola_sharpei_JN599257_FMNH_384724_ND2
JN599258	FMNH_384742	384742	FMNH	NA	NA	Turdidae	Monticola	sharpei		NA	NA	NA	Monticola_sharpei_JN599258_FMNH_384742_ND2
JN599259	FMNH_384784	384784	FMNH	NA	NA	Turdidae	Monticola	sharpei		NA	NA	NA	Monticola_sharpei_JN599259_FMNH_384784_ND2
JN599260	FMNH_384787	384787	FMNH	NA	NA	Turdidae	Monticola	sharpei		NA	NA	NA	Monticola_sharpei_JN599260_FMNH_384787_ND2
JN599261	FMNH_393118	393118	FMNH	NA	NA	Turdidae	Monticola	sharpei		NA	NA	NA	Monticola_sharpei_JN599261_FMNH_393118_ND2
JN599262	FMNH_393119	393119	FMNH	NA	NA	Turdidae	Monticola	sharpei		NA	NA	NA	Monticola_sharpei_JN599262_FMNH_393119_ND2
JN599263	FMNH_393335	393335	FMNH	NA	NA	Turdidae	Monticola	sharpei		NA	NA	NA	Monticola_sharpei_JN599263_FMNH_393335_ND2
JN599264	FMNH_393336	393336	FMNH	NA	NA	Turdidae	Monticola	sharpei		NA	NA	NA	Monticola_sharpei_JN599264_FMNH_393336_ND2
JN599265	FMNH_393337	393337	FMNH	NA	NA	Turdidae	Monticola	sharpei		NA	NA	NA	Monticola_sharpei_JN599265_FMNH_393337_ND2
JN599266	FMNH_393338	393338	FMNH	NA	NA	Turdidae	Monticola	sharpei		NA	NA	NA	Monticola_sharpei_JN599266_FMNH_393338_ND2
JN599267	FMNH_393339	393339	FMNH	NA	NA	Turdidae	Monticola	sharpei		NA	NA	NA	Monticola_sharpei_JN599267_FMNH_393339_ND2
JN599268	FMNH_393340	393340	FMNH	NA	NA	Turdidae	Monticola	sharpei		NA	NA	NA	Monticola_sharpei_JN599268_FMNH_393340_ND2
JN599269	FMNH_393341	393341	FMNH	NA	NA	Turdidae	Monticola	sharpei		NA	NA	NA	Monticola_sharpei_JN599269_FMNH_393341_ND2
JN599270	FMNH_393343	393343	FMNH	NA	NA	Turdidae	Monticola	sharpei		NA	NA	NA	Monticola_sharpei_JN599270_FMNH_393343_ND2
JN599271	FMNH_395988	395988	FMNH	NA	NA	Turdidae	Monticola	sharpei		NA	NA	NA	Monticola_sharpei_JN599271_FMNH_395988_ND2
JN599272	FMNH_396185	396185	FMNH	NA	NA	Turdidae	Monticola	sharpei		NA	NA	NA	Monticola_sharpei_JN599272_FMNH_396185_ND2
JN599273	FMNH_396186	396186	FMNH	NA	NA	Turdidae	Monticola	sharpei		NA	NA	NA	Monticola_sharpei_JN599273_FMNH_396186_ND2
JN599274	FMNH_396188	396188	FMNH	NA	NA	Turdidae	Monticola	sharpei		NA	NA	NA	Monticola_sharpei_JN599274_FMNH_396188_ND2
JN599275	FMNH_396189	396189	FMNH	NA	NA	Turdidae	Monticola	sharpei		NA	NA	NA	Monticola_sharpei_JN599275_FMNH_396189_ND2
JN599276	FMNH_396190	396190	FMNH	NA	NA	Turdidae	Monticola	sharpei		NA	NA	NA	Monticola_sharpei_JN599276_FMNH_396190_ND2
JN599277	FMNH_396191	396191	FMNH	NA	NA	Turdidae	Monticola	sharpei		NA	NA	NA	Monticola_sharpei_JN599277_FMNH_396191_ND2
JN599278	FMNH_396193	396193	FMNH	NA	NA	Turdidae	Monticola	sharpei		NA	NA	NA	Monticola_sharpei_JN599278_FMNH_396193_ND2
JN599279	FMNH_427343	427343	FMNH	NA	NA	Turdidae	Monticola	sharpei		NA	NA	NA	Monticola_sharpei_JN599279_FMNH_427343_ND2
JN599280	FMNH_427344	427344	FMNH	NA	NA	Turdidae	Monticola	sharpei		NA	NA	NA	Monticola_sharpei_JN599280_FMNH_427344_ND2
JN599281	FMNH_429704	429704	FMNH	NA	NA	Turdidae	Monticola	sharpei		NA	NA	NA	Monticola_sharpei_JN599281_FMNH_429704_ND2
JN599282	FMNH_431252	431252	FMNH	NA	NA	Turdidae	Monticola	sharpei		NA	NA	NA	Monticola_sharpei_JN599282_FMNH_431252_ND2
JN599283	FMNH_434452	434452	FMNH	NA	NA	Turdidae	Monticola	sharpei		NA	NA	NA	Monticola_sharpei_JN599283_FMNH_434452_ND2
JN599284	FMNH_185895	185895	FMNH	NA	NA	Turdidae	Monticola	sharpei		NA	NA	NA	Monticola_sharpei_JN599284_FMNH_185895_ND2
OR113537	AMNH_628959	628959	AMNH	NA	NA	Cuculidae	Coua	verreauxi		NA	NA	NA	Coua_verreauxi_OR113537_AMNH_628959_ND2
JN599285	UADBA_47990	47990	UADBA	NA	NA	Turdidae	Monticola	sharpei		NA	NA	NA	Monticola_sharpei_JN599285_UADBA_47990_ND2
JN599286	UADBA_47998	47998	UADBA	NA	NA	Turdidae	Monticola	sharpei		NA	NA	NA	Monticola_sharpei_JN599286_UADBA_47998_ND2
JN599287	UADBA_47994	47994	UADBA	NA	NA	Turdidae	Monticola	sharpei		NA	NA	NA	Monticola_sharpei_JN599287_UADBA_47994_ND2
JN599288	UADBA_47991	47991	UADBA	NA	NA	Turdidae	Monticola	sharpei		NA	NA	NA	Monticola_sharpei_JN599288_UADBA_47991_ND2
JN599289	UADBA_47992	47992	UADBA	NA	NA	Turdidae	Monticola	sharpei		NA	NA	NA	Monticola_sharpei_JN599289_UADBA_47992_ND2
JN599290	UADBA_47997	47997	UADBA	NA	NA	Turdidae	Monticola	sharpei		NA	NA	NA	Monticola_sharpei_JN599290_UADBA_47997_ND2
JN599291	UADBA_47977	47977	UADBA	NA	NA	Turdidae	Monticola	sharpei		NA	NA	NA	Monticola_sharpei_JN599291_UADBA_47977_ND2
JN599292	UADBA_47979	47979	UADBA	NA	NA	Turdidae	Monticola	sharpei		NA	NA	NA	Monticola_sharpei_JN599292_UADBA_47979_ND2
JN599293	UADBA_47995	47995	UADBA	NA	NA	Turdidae	Monticola	sharpei		NA	NA	NA	Monticola_sharpei_JN599293_UADBA_47995_ND2
JN599294	UADBA_47996	47996	UADBA	NA	NA	Turdidae	Monticola	sharpei		NA	NA	NA	Monticola_sharpei_JN599294_UADBA_47996_ND2
JN599295	UADBA_47999	47999	UADBA	NA	NA	Turdidae	Monticola	sharpei		NA	NA	NA	Monticola_sharpei_JN599295_UADBA_47999_ND2
JN599296	UADBA_47280	47280	UADBA	NA	NA	Turdidae	Monticola	imerina		NA	NA	NA	Monticola_imerina_JN599296_UADBA_47280_ND2
JN599297	UADBA_47993	47993	UADBA	NA	NA	Turdidae	Monticola	sharpei		NA	NA	NA	Monticola_sharpei_JN599297_UADBA_47993_ND2
JN599298	UADBA_48000	48000	UADBA	NA	NA	Turdidae	Monticola	imerina		NA	NA	NA	Monticola_imerina_JN599298_UADBA_48000_ND2
MH218117	FMNH_352817	352817	FMNH	NA	NA	Meropidae	Merops	superciliosus		NA	NA	NA	Merops_superciliosus_MH218117_FMNH_352817_ND2
KY120907	NA_NA	NA	NA	NA	NA	Ploceidae	Foudia	madagascariensis		NA	NA	NA	Foudia_madagascariensis_KY120907_NA_NA_ND2
AF526473	FMNH_352834	352834	FMNH	NA	NA	Motacillidae	Motacilla	flaviventris		NA	NA	NA	Motacilla_flaviventris_AF526473_FMNH_352834_ND2
AF526481	FMNH_352832	352832	FMNH	NA	NA	Motacillidae	Motacilla	flaviventris		NA	NA	NA	Motacilla_flaviventris_AF526481_FMNH_352832_ND2
AF407462	FMNH_384731	384731	FMNH	NA	NA	Brachypteraciidae	Brachypteracias	leptosomus		NA	NA	NA	Brachypteracias_leptosomus_AF407462_FMNH_384731_ND2
FJ178356	FMNH_345863	345863	FMNH	NA	NA	Timaliidae	Mystacornis	crossleyi		NA	NA	NA	Mystacornis_crossleyi_FJ178356_FMNH_345863_ND2
KT023421	FMNH_352791	352791	FMNH	NA	NA	Columbidae	Oena	capensis		NA	NA	NA	Oena_capensis_KT023421_FMNH_352791_ND2
AF407454	FMNH_396235	396235	FMNH	NA	NA	Brachypteraciidae	Atelornis	crossleyi		NA	NA	NA	Atelornis_crossleyi_AF407454_FMNH_396235_ND2
AF407455	FMNH_384704	384704	FMNH	NA	NA	Brachypteraciidae	Atelornis	crossleyi		NA	NA	NA	Atelornis_crossleyi_AF407455_FMNH_384704_ND2
AF407457	FMNH_384701	384701	FMNH	NA	NA	Brachypteraciidae	Atelornis	pittoides		NA	NA	NA	Atelornis_pittoides_AF407457_FMNH_384701_ND2
AF407458	FMNH_396234	396234	FMNH	NA	NA	Brachypteraciidae	Atelornis	pittoides		NA	NA	NA	Atelornis_pittoides_AF407458_FMNH_396234_ND2
AF407459	FMNH_396233	396233	FMNH	NA	NA	Brachypteraciidae	Atelornis	pittoides		NA	NA	NA	Atelornis_pittoides_AF407459_FMNH_396233_ND2
AF407460	FMNH_384760	384760	FMNH	NA	NA	Brachypteraciidae	Atelornis	pittoides		NA	NA	NA	Atelornis_pittoides_AF407460_FMNH_384760_ND2
AF407461	FMNH_384759	384759	FMNH	NA	NA	Brachypteraciidae	Atelornis	pittoides		NA	NA	NA	Atelornis_pittoides_AF407461_FMNH_384759_ND2
AF407463	FMNH_345687	345687	FMNH	NA	NA	Brachypteraciidae	Brachypteracias	leptosomus		NA	NA	NA	Brachypteracias_leptosomus_AF407463_FMNH_345687_ND2
AF407464	FMNH_384758	384758	FMNH	NA	NA	Brachypteraciidae	Geobiastes	squamiger		NA	NA	NA	Geobiastes_squamiger_AF407464_FMNH_384758_ND2
AF407465	FMNH_347816	347816	FMNH	NA	NA	Coraciidae	Coracias	garrulus		NA	NA	NA	Coracias_garrulus_AF407465_FMNH_347816_ND2
AF407466	FMNH_NA	NA	FMNH	NA	NA	Leptosomidae	Leptosomus	discolor		NA	NA	NA	Leptosomus_discolor_AF407466_FMNH_NA_ND2
AF407468	FMNH_350940	350940	FMNH	NA	NA	Coraciidae	Eurystomus	orientalis		NA	NA	NA	Eurystomus_orientalis_AF407468_FMNH_350940_ND2
KP671576	NA_UU_Mfis3	UU_Mfis3	NA	NA	NA	Motacillidae	Motacilla	flaviventris		NA	NA	NA	Motacilla_flaviventris_KP671576_NA_UU_Mfis3_ND2
AY987057	NA_NA	NA	NA	NA	NA	Accipitridae	Eutriorchis	astur		NA	NA	NA	Eutriorchis_astur_AY987057_NA_NA_ND2
AY994456	AMNH_532032	532032	AMNH	NA	NA	Accipitridae	Milvus	migrans		NA	NA	NA	Milvus_migrans_AY994456_AMNH_532032_ND2
DQ402190	FMNH_356646	356646	FMNH	NA	NA	Bernieridae	Xanthomixis	zosterops		NA	NA	NA	Xanthomixis_zosterops_DQ402190_FMNH_356646_ND2
DQ402191	FMNH_393278	393278	FMNH	NA	NA	Bernieridae	Xanthomixis	tenebrosa		NA	NA	NA	Xanthomixis_tenebrosa_DQ402191_FMNH_393278_ND2
DQ402192	FMNH_393283	393283	FMNH	NA	NA	Bernieridae	Xanthomixis	cinereiceps		NA	NA	NA	Xanthomixis_cinereiceps_DQ402192_FMNH_393283_ND2
DQ402193	FMNH_393159	393159	FMNH	NA	NA	Bernieridae	Xanthomixis	apperti		NA	NA	NA	Xanthomixis_apperti_DQ402193_FMNH_393159_ND2
DQ402194	CMNH_C37768	C37768	CMNH	NA	NA	Bernieridae	Bernieria	madagascariensis	1789)	NA	NA	NA	Bernieria_madagascariensis_DQ402194_CMNH_C37768_ND2
DQ402225	FMNH_393308	393308	FMNH	NA	NA	Pycnonotidae	Hypsipetes	madagascariensis		NA	NA	NA	Hypsipetes_madagascariensis_DQ402225_FMNH_393308_ND2
DQ466876	FMNH_384699	384699	FMNH	NA	NA	Sturnidae	Hartlaubius	auratus		NA	NA	NA	Hartlaubius_auratus_DQ466876_FMNH_384699_ND2
EF468142	FMNH_384699	384699	FMNH	NA	NA	Sturnidae	Hartlaubius	auratus		NA	NA	NA	Hartlaubius_auratus_EF468142_FMNH_384699_ND2
EU021526	FMNH_384686	384686	FMNH	NA	NA	Meropidae	Merops	superciliosus		NA	NA	NA	Merops_superciliosus_EU021526_FMNH_384686_ND2
FJ473250	FMNH_393316	393316	FMNH	NA	NA	Muscicapidae	Copsychus	albospecularis		NA	NA	NA	Copsychus_albospecularis_FJ473250_FMNH_393316_ND2
FJ473251	FMNH_393317	393317	FMNH	NA	NA	Muscicapidae	Copsychus	albospecularis		NA	NA	NA	Copsychus_albospecularis_FJ473251_FMNH_393317_ND2
FJ473252	FMNH_393318	393318	FMNH	NA	NA	Muscicapidae	Copsychus	albospecularis		NA	NA	NA	Copsychus_albospecularis_FJ473252_FMNH_393318_ND2
FJ473253	FMNH_393319	393319	FMNH	NA	NA	Muscicapidae	Copsychus	albospecularis		NA	NA	NA	Copsychus_albospecularis_FJ473253_FMNH_393319_ND2
FJ473254	FMNH_393320	393320	FMNH	NA	NA	Muscicapidae	Copsychus	albospecularis		NA	NA	NA	Copsychus_albospecularis_FJ473254_FMNH_393320_ND2
FJ473255	FMNH_393321	393321	FMNH	NA	NA	Muscicapidae	Copsychus	albospecularis		NA	NA	NA	Copsychus_albospecularis_FJ473255_FMNH_393321_ND2
FJ473256	FMNH_393322	393322	FMNH	NA	NA	Muscicapidae	Copsychus	albospecularis		NA	NA	NA	Copsychus_albospecularis_FJ473256_FMNH_393322_ND2
FJ473257	FMNH_393323	393323	FMNH	NA	NA	Muscicapidae	Copsychus	albospecularis		NA	NA	NA	Copsychus_albospecularis_FJ473257_FMNH_393323_ND2
FJ473258	FMNH_393324	393324	FMNH	NA	NA	Muscicapidae	Copsychus	albospecularis		NA	NA	NA	Copsychus_albospecularis_FJ473258_FMNH_393324_ND2
FJ473259	FMNH_393325	393325	FMNH	NA	NA	Muscicapidae	Copsychus	albospecularis		NA	NA	NA	Copsychus_albospecularis_FJ473259_FMNH_393325_ND2
HQ333079	FMNH_431202	431202	FMNH	NA	NA	Bernieridae	Bernieria	madagascariensis		NA	NA	NA	Bernieria_madagascariensis_HQ333079_FMNH_431202_ND2
JX624377	UADBA_47706	47706	UADBA	NA	NA	Dicruridae	Dicrurus	forficatus		NA	NA	NA	Dicrurus_forficatus_JX624377_UADBA_47706_ND2
JX624378	UADBA_31022	31022	UADBA	NA	NA	Dicruridae	Dicrurus	forficatus		NA	NA	NA	Dicrurus_forficatus_JX624378_UADBA_31022_ND2
JX624379	UADBA_47705	47705	UADBA	NA	NA	Dicruridae	Dicrurus	forficatus		NA	NA	NA	Dicrurus_forficatus_JX624379_UADBA_47705_ND2
JX624380	FMNH_436495	436495	FMNH	NA	NA	Dicruridae	Dicrurus	forficatus		NA	NA	NA	Dicrurus_forficatus_JX624380_FMNH_436495_ND2
JX624381	FMNH_434486	434486	FMNH	NA	NA	Dicruridae	Dicrurus	forficatus		NA	NA	NA	Dicrurus_forficatus_JX624381_FMNH_434486_ND2
JX624382	FMNH_449168	449168	FMNH	NA	NA	Dicruridae	Dicrurus	forficatus		NA	NA	NA	Dicrurus_forficatus_JX624382_FMNH_449168_ND2
JX624383	FMNH_436540	436540	FMNH	NA	NA	Dicruridae	Dicrurus	forficatus		NA	NA	NA	Dicrurus_forficatus_JX624383_FMNH_436540_ND2
JX624384	FMNH_436496	436496	FMNH	NA	NA	Dicruridae	Dicrurus	forficatus		NA	NA	NA	Dicrurus_forficatus_JX624384_FMNH_436496_ND2
JX624385	FMNH_353035	353035	FMNH	NA	NA	Dicruridae	Dicrurus	forficatus		NA	NA	NA	Dicrurus_forficatus_JX624385_FMNH_353035_ND2
JX624386	FMNH_393179	393179	FMNH	NA	NA	Dicruridae	Dicrurus	forficatus		NA	NA	NA	Dicrurus_forficatus_JX624386_FMNH_393179_ND2
JX624387	FMNH_363867	363867	FMNH	NA	NA	Dicruridae	Dicrurus	forficatus		NA	NA	NA	Dicrurus_forficatus_JX624387_FMNH_363867_ND2
JX624388	FMNH_436491	436491	FMNH	NA	NA	Dicruridae	Dicrurus	forficatus		NA	NA	NA	Dicrurus_forficatus_JX624388_FMNH_436491_ND2
JX624389	FMNH_436539	436539	FMNH	NA	NA	Dicruridae	Dicrurus	forficatus		NA	NA	NA	Dicrurus_forficatus_JX624389_FMNH_436539_ND2
JX624390	FMNH_436541	436541	FMNH	NA	NA	Dicruridae	Dicrurus	forficatus		NA	NA	NA	Dicrurus_forficatus_JX624390_FMNH_436541_ND2
JX624391	FMNH_353036	353036	FMNH	NA	NA	Dicruridae	Dicrurus	forficatus		NA	NA	NA	Dicrurus_forficatus_JX624391_FMNH_353036_ND2
JX624392	FMNH_346029	346029	FMNH	NA	NA	Dicruridae	Dicrurus	forficatus		NA	NA	NA	Dicrurus_forficatus_JX624392_FMNH_346029_ND2
JX624393	FMNH_436494	436494	FMNH	NA	NA	Dicruridae	Dicrurus	forficatus		NA	NA	NA	Dicrurus_forficatus_JX624393_FMNH_436494_ND2
JX624394	FMNH_396218	396218	FMNH	NA	NA	Dicruridae	Dicrurus	forficatus		NA	NA	NA	Dicrurus_forficatus_JX624394_FMNH_396218_ND2
JX624395	FMNH_436490	436490	FMNH	NA	NA	Dicruridae	Dicrurus	forficatus		NA	NA	NA	Dicrurus_forficatus_JX624395_FMNH_436490_ND2
JX624396	FMNH_427359	427359	FMNH	NA	NA	Dicruridae	Dicrurus	forficatus		NA	NA	NA	Dicrurus_forficatus_JX624396_FMNH_427359_ND2
JX624397	FMNH_434484	434484	FMNH	NA	NA	Dicruridae	Dicrurus	forficatus		NA	NA	NA	Dicrurus_forficatus_JX624397_FMNH_434484_ND2
JX624398	FMNH_395985	395985	FMNH	NA	NA	Dicruridae	Dicrurus	forficatus		NA	NA	NA	Dicrurus_forficatus_JX624398_FMNH_395985_ND2
JX624399	FMNH_395987	395987	FMNH	NA	NA	Dicruridae	Dicrurus	forficatus		NA	NA	NA	Dicrurus_forficatus_JX624399_FMNH_395987_ND2
JX624400	FMNH_436493	436493	FMNH	NA	NA	Dicruridae	Dicrurus	forficatus		NA	NA	NA	Dicrurus_forficatus_JX624400_FMNH_436493_ND2
JX624401	FMNH_436492	436492	FMNH	NA	NA	Dicruridae	Dicrurus	forficatus		NA	NA	NA	Dicrurus_forficatus_JX624401_FMNH_436492_ND2
JX624402	FMNH_434485	434485	FMNH	NA	NA	Dicruridae	Dicrurus	forficatus		NA	NA	NA	Dicrurus_forficatus_JX624402_FMNH_434485_ND2
JX624403	FMNH_427533	427533	FMNH	NA	NA	Dicruridae	Dicrurus	forficatus		NA	NA	NA	Dicrurus_forficatus_JX624403_FMNH_427533_ND2
JX624404	FMNH_427534	427534	FMNH	NA	NA	Dicruridae	Dicrurus	forficatus		NA	NA	NA	Dicrurus_forficatus_JX624404_FMNH_427534_ND2
JX624405	FMNH_427535	427535	FMNH	NA	NA	Dicruridae	Dicrurus	forficatus		NA	NA	NA	Dicrurus_forficatus_JX624405_FMNH_427535_ND2
JX624406	FMNH_427536	427536	FMNH	NA	NA	Dicruridae	Dicrurus	forficatus		NA	NA	NA	Dicrurus_forficatus_JX624406_FMNH_427536_ND2
JX624407	FMNH_427537	427537	FMNH	NA	NA	Dicruridae	Dicrurus	forficatus		NA	NA	NA	Dicrurus_forficatus_JX624407_FMNH_427537_ND2
JX624408	FMNH_430202	430202	FMNH	NA	NA	Dicruridae	Dicrurus	forficatus		NA	NA	NA	Dicrurus_forficatus_JX624408_FMNH_430202_ND2
JX624409	FMNH_430203	430203	FMNH	NA	NA	Dicruridae	Dicrurus	forficatus		NA	NA	NA	Dicrurus_forficatus_JX624409_FMNH_430203_ND2
JX624410	FMNH_430204	430204	FMNH	NA	NA	Dicruridae	Dicrurus	forficatus		NA	NA	NA	Dicrurus_forficatus_JX624410_FMNH_430204_ND2
JX624411	FMNH_430205	430205	FMNH	NA	NA	Dicruridae	Dicrurus	forficatus		NA	NA	NA	Dicrurus_forficatus_JX624411_FMNH_430205_ND2
KC785693	NA_NA	NA	NA	NA	NA	Phasianidae	Margaroperdix	madagarensis		NA	NA	NA	Margaroperdix_madagarensis_KC785693_NA_NA_ND2
MT050738	CAS_ORN	ORN	CAS	NA	NA	Estrildidae	Lepidopygia	nana		NA	NA	NA	Lepidopygia_nana_MT050738_CAS_ORN_ND2
OR113534	FMNH_352802	352802	FMNH	NA	NA	Cuculidae	Coua	caerulea		NA	NA	NA	Coua_caerulea_OR113534_FMNH_352802_ND2
OR113535	FMNH_384680	384680	FMNH	NA	NA	Cuculidae	Coua	cristata		NA	NA	NA	Coua_cristata_OR113535_FMNH_384680_ND2
OR113536	FMNH_356640	356640	FMNH	NA	NA	Cuculidae	Coua	ruficeps		NA	NA	NA	Coua_ruficeps_OR113536_FMNH_356640_ND2
OR113538	YPM_69417	69417	YPM	NA	NA	Cuculidae	Coua	coquereli		NA	NA	NA	Coua_coquereli_OR113538_YPM_69417_ND2
OR113539	FMNH_352799	352799	FMNH	NA	NA	Cuculidae	Coua	cursor		NA	NA	NA	Coua_cursor_OR113539_FMNH_352799_ND2
OR113540	FMNH_352797	352797	FMNH	NA	NA	Cuculidae	Coua	reynaudii		NA	NA	NA	Coua_reynaudii_OR113540_FMNH_352797_ND2
OR113541	FMNH_384681	384681	FMNH	NA	NA	Cuculidae	Coua	gigas		NA	NA	NA	Coua_gigas_OR113541_FMNH_384681_ND2
OR113542	FMNH_356638	356638	FMNH	NA	NA	Cuculidae	Coua	serriana		NA	NA	NA	Coua_serriana_OR113542_FMNH_356638_ND2
OR113640	FMNH_384675	384675	FMNH	NA	NA	Cuculidae	Cuculus	rochii		NA	NA	NA	Cuculus_rochii_OR113640_FMNH_384675_ND2
AY323607	FMNH_352980	352980	FMNH	NA	NA	Estrildidae	Lepidopygia	nana		NA	NA	NA	Lepidopygia_nana_AY323607_FMNH_352980_ND2
KX133725	BW-436_		BW-436	NA	NA	Sylviidae	Nesillas	typica		NA	NA	NA	Nesillas_typica_KX133725_BW-436_ND2
KX133726	BW-447_		BW-447	NA	NA	Sylviidae	Nesillas	typica		NA	NA	NA	Nesillas_typica_KX133726_BW-447_ND2
KX133736	BW-410_		BW-410	NA	NA	Sylviidae	Nesillas	typica		NA	NA	NA	Nesillas_typica_KX133736_BW-410_ND2
KX133737	FMNH_352922	352922	FMNH	NA	NA	Sylviidae	Nesillas	typica		NA	NA	NA	Nesillas_typica_KX133737_FMNH_352922_ND2
KX133738	FMNH_352923	352923	FMNH	NA	NA	Sylviidae	Nesillas	typica		NA	NA	NA	Nesillas_typica_KX133738_FMNH_352923_ND2
KX133739	FMNH_352924	352924	FMNH	NA	NA	Sylviidae	Nesillas	typica		NA	NA	NA	Nesillas_typica_KX133739_FMNH_352924_ND2
KX133740	FMNH_352925	352925	FMNH	NA	NA	Sylviidae	Nesillas	lantzii		NA	NA	NA	Nesillas_lantzii_KX133740_FMNH_352925_ND2
KX133741	FMNH_352926	352926	FMNH	NA	NA	Sylviidae	Nesillas	lantzii		NA	NA	NA	Nesillas_lantzii_KX133741_FMNH_352926_ND2
KX133742	FMNH_352927	352927	FMNH	NA	NA	Sylviidae	Nesillas	lantzii		NA	NA	NA	Nesillas_lantzii_KX133742_FMNH_352927_ND2
KX133743	FMNH_352928	352928	FMNH	NA	NA	Sylviidae	Nesillas	lantzii		NA	NA	NA	Nesillas_lantzii_KX133743_FMNH_352928_ND2
KX133744	FMNH_356694	356694	FMNH	NA	NA	Sylviidae	Nesillas	lantzii		NA	NA	NA	Nesillas_lantzii_KX133744_FMNH_356694_ND2
KX133745	FMNH_356695	356695	FMNH	NA	NA	Sylviidae	Nesillas	lantzii		NA	NA	NA	Nesillas_lantzii_KX133745_FMNH_356695_ND2
KX133746	FMNH_356696	356696	FMNH	NA	NA	Sylviidae	Nesillas	lantzii		NA	NA	NA	Nesillas_lantzii_KX133746_FMNH_356696_ND2
KX133747	FMNH_356697	356697	FMNH	NA	NA	Sylviidae	Nesillas	lantzii		NA	NA	NA	Nesillas_lantzii_KX133747_FMNH_356697_ND2
KX133748	FMNH_363851	363851	FMNH	NA	NA	Sylviidae	Nesillas	typica		NA	NA	NA	Nesillas_typica_KX133748_FMNH_363851_ND2
KX133749	FMNH_363852	363852	FMNH	NA	NA	Sylviidae	Nesillas	typica		NA	NA	NA	Nesillas_typica_KX133749_FMNH_363852_ND2
KX133750	FMNH_363853	363853	FMNH	NA	NA	Sylviidae	Nesillas	typica		NA	NA	NA	Nesillas_typica_KX133750_FMNH_363853_ND2
KX133751	FMNH_363854	363854	FMNH	NA	NA	Sylviidae	Nesillas	typica		NA	NA	NA	Nesillas_typica_KX133751_FMNH_363854_ND2
KX133752	FMNH_381470	381470	FMNH	NA	NA	Sylviidae	Nesillas	typica		NA	NA	NA	Nesillas_typica_KX133752_FMNH_381470_ND2
KX133753	FMNH_384725	384725	FMNH	NA	NA	Sylviidae	Nesillas	typica		NA	NA	NA	Nesillas_typica_KX133753_FMNH_384725_ND2
KX133754	FMNH_384746	384746	FMNH	NA	NA	Sylviidae	Nesillas	typica		NA	NA	NA	Nesillas_typica_KX133754_FMNH_384746_ND2
KX133755	FMNH_384747	384747	FMNH	NA	NA	Sylviidae	Nesillas	typica		NA	NA	NA	Nesillas_typica_KX133755_FMNH_384747_ND2
KX133756	FMNH_384788	384788	FMNH	NA	NA	Sylviidae	Nesillas	typica		NA	NA	NA	Nesillas_typica_KX133756_FMNH_384788_ND2
KX133757	FMNH_384789	384789	FMNH	NA	NA	Sylviidae	Nesillas	typica		NA	NA	NA	Nesillas_typica_KX133757_FMNH_384789_ND2
KX133758	FMNH_384790	384790	FMNH	NA	NA	Sylviidae	Nesillas	typica		NA	NA	NA	Nesillas_typica_KX133758_FMNH_384790_ND2
KX133759	FMNH_384802	384802	FMNH	NA	NA	Sylviidae	Nesillas	typica		NA	NA	NA	Nesillas_typica_KX133759_FMNH_384802_ND2
KX133760	FMNH_393130	393130	FMNH	NA	NA	Sylviidae	Nesillas	typica		NA	NA	NA	Nesillas_typica_KX133760_FMNH_393130_ND2
KX133761	FMNH_393142	393142	FMNH	NA	NA	Sylviidae	Nesillas	typica		NA	NA	NA	Nesillas_typica_KX133761_FMNH_393142_ND2
KX133762	FMNH_393390	393390	FMNH	NA	NA	Sylviidae	Nesillas	typica		NA	NA	NA	Nesillas_typica_KX133762_FMNH_393390_ND2
KX133763	FMNH_393391	393391	FMNH	NA	NA	Sylviidae	Nesillas	typica		NA	NA	NA	Nesillas_typica_KX133763_FMNH_393391_ND2
KX133764	FMNH_393392	393392	FMNH	NA	NA	Sylviidae	Nesillas	typica		NA	NA	NA	Nesillas_typica_KX133764_FMNH_393392_ND2
KX133765	FMNH_393393	393393	FMNH	NA	NA	Sylviidae	Nesillas	typica		NA	NA	NA	Nesillas_typica_KX133765_FMNH_393393_ND2
KX133766	FMNH_393394	393394	FMNH	NA	NA	Sylviidae	Nesillas	typica		NA	NA	NA	Nesillas_typica_KX133766_FMNH_393394_ND2
KX133767	FMNH_393395	393395	FMNH	NA	NA	Sylviidae	Nesillas	typica		NA	NA	NA	Nesillas_typica_KX133767_FMNH_393395_ND2
KX133768	FMNH_393396	393396	FMNH	NA	NA	Sylviidae	Nesillas	typica		NA	NA	NA	Nesillas_typica_KX133768_FMNH_393396_ND2
KX133769	FMNH_393397	393397	FMNH	NA	NA	Sylviidae	Nesillas	typica		NA	NA	NA	Nesillas_typica_KX133769_FMNH_393397_ND2
KX133770	FMNH_393398	393398	FMNH	NA	NA	Sylviidae	Nesillas	typica		NA	NA	NA	Nesillas_typica_KX133770_FMNH_393398_ND2
KX133771	FMNH_393399	393399	FMNH	NA	NA	Sylviidae	Nesillas	typica		NA	NA	NA	Nesillas_typica_KX133771_FMNH_393399_ND2
KX133772	FMNH_393400	393400	FMNH	NA	NA	Sylviidae	Nesillas	typica		NA	NA	NA	Nesillas_typica_KX133772_FMNH_393400_ND2
KX133773	FMNH_393401	393401	FMNH	NA	NA	Sylviidae	Nesillas	typica		NA	NA	NA	Nesillas_typica_KX133773_FMNH_393401_ND2
KX133774	FMNH_393402	393402	FMNH	NA	NA	Sylviidae	Nesillas	typica		NA	NA	NA	Nesillas_typica_KX133774_FMNH_393402_ND2
KX133775	FMNH_393403	393403	FMNH	NA	NA	Sylviidae	Nesillas	typica		NA	NA	NA	Nesillas_typica_KX133775_FMNH_393403_ND2
KX133776	FMNH_393404	393404	FMNH	NA	NA	Sylviidae	Nesillas	typica		NA	NA	NA	Nesillas_typica_KX133776_FMNH_393404_ND2
KX133777	FMNH_393405	393405	FMNH	NA	NA	Sylviidae	Nesillas	typica		NA	NA	NA	Nesillas_typica_KX133777_FMNH_393405_ND2
KX133778	FMNH_395986	395986	FMNH	NA	NA	Sylviidae	Nesillas	typica		NA	NA	NA	Nesillas_typica_KX133778_FMNH_395986_ND2
KX133779	FMNH_396060	396060	FMNH	NA	NA	Sylviidae	Nesillas	typica		NA	NA	NA	Nesillas_typica_KX133779_FMNH_396060_ND2
KX133780	FMNH_396115	396115	FMNH	NA	NA	Sylviidae	Nesillas	typica		NA	NA	NA	Nesillas_typica_KX133780_FMNH_396115_ND2
KX133781	FMNH_396116	396116	FMNH	NA	NA	Sylviidae	Nesillas	typica		NA	NA	NA	Nesillas_typica_KX133781_FMNH_396116_ND2
KX133782	FMNH_396117	396117	FMNH	NA	NA	Sylviidae	Nesillas	typica		NA	NA	NA	Nesillas_typica_KX133782_FMNH_396117_ND2
KX133783	FMNH_396118	396118	FMNH	NA	NA	Sylviidae	Nesillas	typica		NA	NA	NA	Nesillas_typica_KX133783_FMNH_396118_ND2
KX133784	FMNH_396119	396119	FMNH	NA	NA	Sylviidae	Nesillas	typica		NA	NA	NA	Nesillas_typica_KX133784_FMNH_396119_ND2
KX133785	FMNH_396120	396120	FMNH	NA	NA	Sylviidae	Nesillas	typica		NA	NA	NA	Nesillas_typica_KX133785_FMNH_396120_ND2
KX133786	FMNH_396121	396121	FMNH	NA	NA	Sylviidae	Nesillas	typica		NA	NA	NA	Nesillas_typica_KX133786_FMNH_396121_ND2
KX133787	FMNH_396122	396122	FMNH	NA	NA	Sylviidae	Nesillas	typica		NA	NA	NA	Nesillas_typica_KX133787_FMNH_396122_ND2
KX133788	FMNH_396123	396123	FMNH	NA	NA	Sylviidae	Nesillas	typica		NA	NA	NA	Nesillas_typica_KX133788_FMNH_396123_ND2
KX133789	FMNH_396124	396124	FMNH	NA	NA	Sylviidae	Nesillas	typica		NA	NA	NA	Nesillas_typica_KX133789_FMNH_396124_ND2
KX133790	FMNH_427348	427348	FMNH	NA	NA	Sylviidae	Nesillas	typica		NA	NA	NA	Nesillas_typica_KX133790_FMNH_427348_ND2
KX133791	FMNH_427389	427389	FMNH	NA	NA	Sylviidae	Nesillas	lantzii		NA	NA	NA	Nesillas_lantzii_KX133791_FMNH_427389_ND2
KX133792	FMNH_429325	429325	FMNH	NA	NA	Sylviidae	Nesillas	typica		NA	NA	NA	Nesillas_typica_KX133792_FMNH_429325_ND2
KX133793	FMNH_429326	429326	FMNH	NA	NA	Sylviidae	Nesillas	typica		NA	NA	NA	Nesillas_typica_KX133793_FMNH_429326_ND2
KX133794	FMNH_431267	431267	FMNH	NA	NA	Sylviidae	Nesillas	typica		NA	NA	NA	Nesillas_typica_KX133794_FMNH_431267_ND2
KX133795	FMNH_431268	431268	FMNH	NA	NA	Sylviidae	Nesillas	typica		NA	NA	NA	Nesillas_typica_KX133795_FMNH_431268_ND2
KX133796	FMNH_431269	431269	FMNH	NA	NA	Sylviidae	Nesillas	typica		NA	NA	NA	Nesillas_typica_KX133796_FMNH_431269_ND2
KX133797	FMNH_434465	434465	FMNH	NA	NA	Sylviidae	Nesillas	lantzii		NA	NA	NA	Nesillas_lantzii_KX133797_FMNH_434465_ND2
KX133798	FMNH_434466	434466	FMNH	NA	NA	Sylviidae	Nesillas	lantzii		NA	NA	NA	Nesillas_lantzii_KX133798_FMNH_434466_ND2
KX133799	FMNH_436528	436528	FMNH	NA	NA	Sylviidae	Nesillas	typica		NA	NA	NA	Nesillas_typica_KX133799_FMNH_436528_ND2
KX133800	FMNH_438743	438743	FMNH	NA	NA	Sylviidae	Nesillas	typica		NA	NA	NA	Nesillas_typica_KX133800_FMNH_438743_ND2
KX133801	FMNH_438744	438744	FMNH	NA	NA	Sylviidae	Nesillas	typica		NA	NA	NA	Nesillas_typica_KX133801_FMNH_438744_ND2
KX133802	FMNH_438745	438745	FMNH	NA	NA	Sylviidae	Nesillas	typica		NA	NA	NA	Nesillas_typica_KX133802_FMNH_438745_ND2
KX133803	FMNH_438746	438746	FMNH	NA	NA	Sylviidae	Nesillas	typica		NA	NA	NA	Nesillas_typica_KX133803_FMNH_438746_ND2
KX133804	FMNH_438747	438747	FMNH	NA	NA	Sylviidae	Nesillas	typica		NA	NA	NA	Nesillas_typica_KX133804_FMNH_438747_ND2
KX133805	FMNH_449166	449166	FMNH	NA	NA	Sylviidae	Nesillas	lantzii		NA	NA	NA	Nesillas_lantzii_KX133805_FMNH_449166_ND2
KX133806	MJR-01037_		MJR-01037	NA	NA	Sylviidae	Nesillas	lantzii		NA	NA	NA	Nesillas_lantzii_KX133806_MJR-01037_ND2
KX133807	MJR-01041_		MJR-01041	NA	NA	Sylviidae	Nesillas	lantzii		NA	NA	NA	Nesillas_lantzii_KX133807_MJR-01041_ND2
KX133808	MJR-01083_		MJR-01083	NA	NA	Sylviidae	Nesillas	typica		NA	NA	NA	Nesillas_typica_KX133808_MJR-01083_ND2
KX133809	MJR-01084_		MJR-01084	NA	NA	Sylviidae	Nesillas	typica		NA	NA	NA	Nesillas_typica_KX133809_MJR-01084_ND2
KX133810	MJR-01086_		MJR-01086	NA	NA	Sylviidae	Nesillas	typica		NA	NA	NA	Nesillas_typica_KX133810_MJR-01086_ND2
KX133811	UADBA_47710	47710	UADBA	NA	NA	Sylviidae	Nesillas	typica		NA	NA	NA	Nesillas_typica_KX133811_UADBA_47710_ND2
KX133812	UADBA_47400	47400	UADBA	NA	NA	Sylviidae	Nesillas	lantzii		NA	NA	NA	Nesillas_lantzii_KX133812_UADBA_47400_ND2
KX133813	UADBA_30898	30898	UADBA	NA	NA	Sylviidae	Nesillas	typica		NA	NA	NA	Nesillas_typica_KX133813_UADBA_30898_ND2
KX133814	UADBA_30921	30921	UADBA	NA	NA	Sylviidae	Nesillas	typica		NA	NA	NA	Nesillas_typica_KX133814_UADBA_30921_ND2
KX133815	UADBA_30923	30923	UADBA	NA	NA	Sylviidae	Nesillas	typica		NA	NA	NA	Nesillas_typica_KX133815_UADBA_30923_ND2
KX133816	UADBA_30924	30924	UADBA	NA	NA	Sylviidae	Nesillas	typica		NA	NA	NA	Nesillas_typica_KX133816_UADBA_30924_ND2
KX133817	UADBA_31279	31279	UADBA	NA	NA	Sylviidae	Nesillas	typica		NA	NA	NA	Nesillas_typica_KX133817_UADBA_31279_ND2
KX133818	UADBA_30926	30926	UADBA	NA	NA	Sylviidae	Nesillas	typica		NA	NA	NA	Nesillas_typica_KX133818_UADBA_30926_ND2
KX133819	UADBA_30932	30932	UADBA	NA	NA	Sylviidae	Nesillas	typica		NA	NA	NA	Nesillas_typica_KX133819_UADBA_30932_ND2
KX133820	UADBA_31007	31007	UADBA	NA	NA	Sylviidae	Nesillas	typica		NA	NA	NA	Nesillas_typica_KX133820_UADBA_31007_ND2
KX133821	UADBA_31021	31021	UADBA	NA	NA	Sylviidae	Nesillas	typica		NA	NA	NA	Nesillas_typica_KX133821_UADBA_31021_ND2
KX133822	UADBA_31026	31026	UADBA	NA	NA	Sylviidae	Nesillas	typica		NA	NA	NA	Nesillas_typica_KX133822_UADBA_31026_ND2
KX133823	UADBA_33462	33462	UADBA	NA	NA	Sylviidae	Nesillas	typica		NA	NA	NA	Nesillas_typica_KX133823_UADBA_33462_ND2
KX133824	UADBA_31228	31228	UADBA	NA	NA	Sylviidae	Nesillas	typica		NA	NA	NA	Nesillas_typica_KX133824_UADBA_31228_ND2
KX133825	UADBA_31346	31346	UADBA	NA	NA	Sylviidae	Nesillas	typica		NA	NA	NA	Nesillas_typica_KX133825_UADBA_31346_ND2
KX133826	UADBA_31071	31071	UADBA	NA	NA	Sylviidae	Nesillas	typica		NA	NA	NA	Nesillas_typica_KX133826_UADBA_31071_ND2
KX133827	UADBA_31077	31077	UADBA	NA	NA	Sylviidae	Nesillas	typica		NA	NA	NA	Nesillas_typica_KX133827_UADBA_31077_ND2
KX133828	UADBA_31363	31363	UADBA	NA	NA	Sylviidae	Nesillas	typica		NA	NA	NA	Nesillas_typica_KX133828_UADBA_31363_ND2
KX133829	UADBA_31364	31364	UADBA	NA	NA	Sylviidae	Nesillas	typica		NA	NA	NA	Nesillas_typica_KX133829_UADBA_31364_ND2
KX133830	UADBA_31083	31083	UADBA	NA	NA	Sylviidae	Nesillas	typica		NA	NA	NA	Nesillas_typica_KX133830_UADBA_31083_ND2
KX133831	UADBA_31084	31084	UADBA	NA	NA	Sylviidae	Nesillas	typica		NA	NA	NA	Nesillas_typica_KX133831_UADBA_31084_ND2
KX133832	UADBA_31161	31161	UADBA	NA	NA	Sylviidae	Nesillas	typica		NA	NA	NA	Nesillas_typica_KX133832_UADBA_31161_ND2
KX133833	UADBA_31162	31162	UADBA	NA	NA	Sylviidae	Nesillas	typica		NA	NA	NA	Nesillas_typica_KX133833_UADBA_31162_ND2
KX133834	UADBA_31405	31405	UADBA	NA	NA	Sylviidae	Nesillas	typica		NA	NA	NA	Nesillas_typica_KX133834_UADBA_31405_ND2
KX133835	UADBA_33502	33502	UADBA	NA	NA	Sylviidae	Nesillas	lantzii		NA	NA	NA	Nesillas_lantzii_KX133835_UADBA_33502_ND2
KX133836	UADBA_33503	33503	UADBA	NA	NA	Sylviidae	Nesillas	lantzii		NA	NA	NA	Nesillas_lantzii_KX133836_UADBA_33503_ND2
KX133837	UADBA_33510	33510	UADBA	NA	NA	Sylviidae	Nesillas	lantzii		NA	NA	NA	Nesillas_lantzii_KX133837_UADBA_33510_ND2
KX133839	UADBA_31321	31321	UADBA	NA	NA	Sylviidae	Nesillas	typica		NA	NA	NA	Nesillas_typica_KX133839_UADBA_31321_ND2
OR113514	FMNH_384682	384682	FMNH	NA	NA	Centropidae	Centropus	toulou		NA	NA	NA	Centropus_toulou_OR113514_FMNH_384682_ND2
