# Supplementary material for: VoronaGasyCodes: A Public Database of Mitochondrial Barcodes for Malagasy Birds
Source: Mol Ecol Resour. 2025 Aug 7;25(8):e70027. doi: 10.1111/1755-0998.70027 (PMC12550469; doi:10.1111/1755-0998.70027)
Supplement: Supplementary file 1 — Data S1: men70027‐sup‐0001‐Supinfo.zip. [file MEN-25-e70027-s001.zip › 202504_Meta_ND3_all.csv]

GB_Acession	Original	Access..No	Museum	Added.to.Database	Website	Family	Genus	Species	Endemic	Locality	Latitude	Longitude	SpecName
PV995247	MJR1247	MJR1247	UADBA	8/12/24		Accipitiridae	Accipiter	francesiae	Y	Toamasina	-15.73	49.96	Accipiter_francesiae_UADBAMJR1247_ND3
PV995248	353034	353034	FMNH	8/12/24	https://collections-zoology.fieldmuseum.org/catalogue/1627851	Sturnidae	Acridotheres	tristis	N	Toliara	-25	47	Acridotheres_tristis_FMNH353034_ND3
PV995249	FMNH380001	380001	FMNH	8/12/24	https://collections-zoology.fieldmuseum.org/catalogue/1654843	Acrocephalidae	Acrocephalus	newtoni	Y	Fianarantsoa	-22.19	46.97	Acrocephalus_newtoni_FMNH380001_ND3
PV995250	352794	352794	FMNH	8/12/24	https://collections-zoology.fieldmuseum.org/catalogue/1627611	Psittacidae	Agapornis	canus	Y	Toliara	-24	46.52	Agapornis_canus_FMNH352794_ND3
PV995251	FMNH384778	384778	FMNH	8/12/24	https://collections-zoology.fieldmuseum.org/catalogue/1659630	Vangidae	Artamella	viridis	Y	Toliara	-24.58	46.73	Artamella_viridis_FMNH384778_ND3
PV995252	DW4940	393205	FMNH	8/12/24	https://collections-zoology.fieldmuseum.org/catalogue/1668054	Brachypteraciidae	Atelornis	crossleyi	Y	Mahajanga	-14.75	49.42	Atelornis_crossleyi_FMNH393205_ND3
PV995253	TPG1570	393202	FMNH	8/12/24	https://collections-zoology.fieldmuseum.org/catalogue/1668051	Brachypteraciidae	Atelornis	pittoides	Y	Fianarantsoa	-22.15	47.02	Atelornis_pittoides_FMNH393202_ND3
PV995254	FMNH384685	384685	FMNH	8/12/24	https://collections-zoology.fieldmuseum.org/catalogue/1659537	Strigidae	Athene	superciliaris	Y	Toliara	-22.68	44.82	Athene_superciliaris_FMNH384685_ND3
PV995255	FMNH393255	393255	FMNH	8/12/24	https://collections-zoology.fieldmuseum.org/catalogue/1668104	Bernieridae	Bernieria	madagascariensis	Y	Antsiranana	-14.54	49.43	Bernieria_madagascariensis_FMNH393255_ND3
PV995256	SMG8367	384731	FMNH	8/12/24	https://collections-zoology.fieldmuseum.org/catalogue/1659583	Brachypteraciidae	Brachypteracias	leptosomus	Y	Antsiranana	-14.43	49.73	Brachypteracias_leptosomus_FMNH384731_ND3
PV995257	SMG7403	384758	FMNH	8/12/24	https://collections-zoology.fieldmuseum.org/catalogue/1659610	Brachypteraciidae	Geobiastes	squamiger	Y	Toliara	-24.62	46.75	Geobiastes_squamiger_FMNH384758_ND3
PV995258	FMNH381475	381475	FMNH	8/12/24	https://collections-zoology.fieldmuseum.org/catalogue/1656321	Locustellidae	Bradypterus	brunneus	Y	d'Antsiranana	-14.75	49.43	Bradypterus_brunneus_FMNH381475_ND3
PV995259	434743	434743	FMNH	8/12/24	https://collections-zoology.fieldmuseum.org/catalogue/1709468	Ardeidae	Butorides	striata		Tamatave	41.85	-87.62	Butorides_striata_FMNH434743_ND3
PV995260	FMNH356654	356654	FMNH	8/12/24	https://collections-zoology.fieldmuseum.org/catalogue/1631472	Vangidae	Calicalicus	madagascariensis	Y	Toliara	-23	43.62	Calicalicus_madagascariensis_FMNH356654_ND3
PV995261	MJR1206	MJR1206	UADBA	8/12/24		Caprimulgidae	Caprimulgus	enarratus	Y	Antsiranana	-15.56	50.28	Caprimulgus_enarratus_UADBAMJR1206_ND3
PV995262	SMG10949	396236	FMNH	8/12/24	https://collections-zoology.fieldmuseum.org/catalogue/1671085	Caprimulgidae	Caprimulgus	madagascariensis	N - SEYCHELLES	Fianarantsoa	-22.54	45.38	Caprimulgus_madagascariensis_FMNH396236_ND3
PV995263	427335	427335	FMNH	8/12/24	https://collections-zoology.fieldmuseum.org/catalogue/1702061	Campephagidae	Ceblepyris	cinerea	N - MAYOTTE	Fianarantsoa	-22.2	46.83	Ceblepyris_cinerea_FMNH427335_ND3
PV995264	FMNH436424	436424	FMNH	8/12/24	https://collections-zoology.fieldmuseum.org/catalogue/1711149	Cuculidae	Centropus	toulou	N - SEYCHELLES	Toliara	-22.77	43.52	Centropus_toulou_FMNH436424_ND3
PV995265	DW4911	393444	FMNH	8/12/24	https://collections-zoology.fieldmuseum.org/catalogue/1668293	Nectariniidae	Cinnyris	notata	N - COMOROS	Mahajanga	-14.75	49.42	Cinnyris_notata_FMNH393444_ND3
PV995266	DW4790	393425	FMNH	8/12/24	https://collections-zoology.fieldmuseum.org/catalogue/1668274	Nectariniidae	Cinnyris	souimanga	N - WEST INDIAN ISLANDS	Antsiranana	-14.54	49.44	Cinnyris_souimanga_FMNH393425_ND3
PV995267	352929	352929	FMNH	8/12/24	https://collections-zoology.fieldmuseum.org/catalogue/1627746	Cisticolidae	Cisticola	cherina	N - WEST INDIAN ISLANDS	Toliara	-24	46.52	Cisticola_cherina_FMNH352929_ND3
PV995268	360050	360050	FMNH	8/12/24	https://collections-zoology.fieldmuseum.org/catalogue/1634868	Muscicapidae	Copsychus	albospecularis	Y	Toliara	-22	44.72	Copsychus_albospecularis_FMNH360050_ND3
PV995269	384671	384671	FMNH	8/12/24	https://collections-zoology.fieldmuseum.org/catalogue/1659523	Psittacidae	Coracopsis	vasa	Y	Toliara	-22.45	44.83	Coracopsis_vasa_FMNH384671_ND3
PV995270	MJR1223	MJR1223	UADBA	8/12/24		Alcedinidae	Corythornis	madagascariensis	Y	Antsiranana	15.56	50.28	Corythornis_madagascariensis_UADBAMJR1223_ND3
PV995271	MJR1277	MJR1277	UADBA	8/12/24		Alcedinidae	Corythornis	vintsioides	N - MAYOTTE & COMOROS		-18.25	47.57	Corythornis_vintsioides_UADBAMJR1277_ND3
PV995272	FMNH472533	472533	FMNH	8/12/24	https://collections-zoology.fieldmuseum.org/catalogue/1814703	Cuculidae	Coua	caerulea	Y	Farafangana	-23.08	47.75	Coua_caerulea_FMNH472533_ND3
PV995273	FMNH434632	434632	FMNH	8/12/24	https://collections-zoology.fieldmuseum.org/catalogue/1709357	Cuculidae	Coua	coquereli	Y	Mahajanga	-16.22	46.93	Coua_coquereli_FMNH434632_ND3
PV995274	FMNH472479	472479	FMNH	8/12/24	https://collections-zoology.fieldmuseum.org/catalogue/1814649	Cuculidae	Coua	cristata	Y	Mahajanga	-16.14	46.96	Coua_cristata_FMNH472479_ND3
PV995275	MJR1143	MJR1143	UADBA	8/12/24		Cuculidae	Coua	cursor	Y	Toliara	43.74	24.03	Coua_cursor_UADBAMJR1143_ND3
PV995276	FMNH393209	393209	FMNH	8/12/24	https://collections-zoology.fieldmuseum.org/catalogue/1668058	Cuculidae	Coua	gigas	Y	Mahajanga	-18.26	45.42	Coua_gigas_FMNH393209_ND3
PV995277	FMNH434432	434432	FMNH	8/12/24	https://collections-zoology.fieldmuseum.org/catalogue/1709157	Cuculidae	Coua	olivaceiceps	Y	Toliara	-24.05	43.75	Coua_olivaceiceps_FMNH434432_ND3
PV995278	MJR0893	MJR0893	UADBA	8/12/24		Cuculidae	Coua	reynaudii	Y		-19.04	48.35	Coua_reynaudii_UADBAMJR0893_ND3
PV995279	MJR1108	MJR1108	UADBA	8/12/24		Cuculidae	Coua	ruficeps	Y	Toliara	-24.03	43.74	Coua_ruficeps_UADBAMJR1108_ND3
PV995280	FMNH472476	472476	FMNH	8/12/24	https://collections-zoology.fieldmuseum.org/catalogue/1814646	Cuculidae	Coua	verreauxi	Y	Toliara	-24.25	44.08	Coua_verreauxi_FMNH472476_ND3
PV995281	FMNH435043	435043	FMNH	8/12/24	https://collections-zoology.fieldmuseum.org/catalogue/1709768	Bernieridae	Crossleyia	xanthophrys	Y	Fianarantsoa	-22.16	47.04	Crossleyia_xanthophrys_FMNH435043_ND3
PV995282	FMNH396198	396198	FMNH	8/12/24	https://collections-zoology.fieldmuseum.org/catalogue/1671047	Bernieridae	Cryptosylvicola	randrianasoloi	Y	Antsiranana	-14.02	48.42	Cryptosylvicola_randrianasoloi_FMNH396198_ND3
PV995283	436423	436423	FMNH	8/12/24	https://collections-zoology.fieldmuseum.org/catalogue/1711148	Cuculidae	Cuculus	poliocephalus		Toliara	-22.8	43.43	Cuculus_poliocephalus_FMNH436423_ND3
PV995284	MJR0510	MJR0510	UADBA	8/12/24		Vangidae	Cyanolanius	madagascariensis	Y		-19.61	44.74	Cyanolanius_madagascariensis_UADBAMJR0510_ND3
PV995285	MJR1262	MJR1262	UADBA	8/12/24		Dicruridae	Dicrurus	forficatus	N - COMOROS		-18.25	47.57	Dicrurus_forficatus_UADBAMJR1262_ND3
PV995286	SMG19464	SMG19464	UADBA	8/12/24		Rallidae	Dryolimnas	cuvieri	N - WEST INDIAN ISLANDS		-12.82	49.82	Dryolimnas_cuvieri_UADBASMG19464_ND3
PV995287	396138	396138	FMNH	8/12/24	https://collections-zoology.fieldmuseum.org/catalogue/1670987	Alaudidae	Eremopterix	hova	Y	Fianarantsoa	NA	NA	Eremopterix_hova_FMNH396138_ND3
PV995288	FMNH356691	356691	FMNH	8/12/24	https://collections-zoology.fieldmuseum.org/catalogue/1631509	Vangidae	Euryceros	prevostii	Y	Toamasina	-15	49.93	Euryceros_prevostii_FMNH356691_ND3
PV995289	SMG7929	384689	FMNH	8/12/24	https://collections-zoology.fieldmuseum.org/catalogue/1659541	Coraciidae	Eurystomus	glaucurus		Toliara	-22.45	44.83	Eurystomus_glaucurus_FMNH384689_ND3
PV995290	FMNH356670	356670	FMNH	8/12/24	https://collections-zoology.fieldmuseum.org/catalogue/1631488	Vangidae	Falculea	palliata	Y	Toliara	-23	43.62	Falculea_palliata_FMNH356670_ND3
PV995291	MJR1012	MJR1012	UADBA	8/12/24		Ploceidae	Foudia	madagascariensis	Y		-20.7	47.15	Foudia_madagascariensis_UADBAMJR1012_ND3
PV995292	MJR0590	MJR0590	UADBA	8/12/24		Bernieridae	Hartertula	flavoviridis	Y		-23.74	47.02	Hartertula_flavoviridis_UADBAMJR0590_ND3
PV995293	384699	384699	FMNH	8/12/24	https://collections-zoology.fieldmuseum.org/catalogue/1659551	Sturnidae	Hartlaubius	auratus	Y	Toliara	-22.68	44.82	Hartlaubius_auratus_FMNH384699_ND3
PV995294	FMNH363833	363833	FMNH	8/12/24	https://collections-zoology.fieldmuseum.org/catalogue/1638648	Vangidae	Hypositta	corallirostris	Y	Fianarantsoa	-22	47.02	Hypositta_corallirostris_FMNH363833_ND3
PV995295	MJR1261	MJR1261	UADBA	8/12/24		Pycnonotidae	Hypsipetes	madagascariensis	N - WEST INDIAN ISLANDS	Toamasina	15.73	49.96	Hypsipetes_madagascariensis_UADBAMJR1261_ND3
PV995296	352980	352980	FMNH	8/12/24	https://collections-zoology.fieldmuseum.org/catalogue/1627797	Estrildidae	Lepidopygia	nana	Y	Toliara	-25	47	Lepidopygia_nana_FMNH352980_ND3
PV995297	FMNH352880	352880	FMNH	8/12/24	https://collections-zoology.fieldmuseum.org/catalogue/1627697	Vangidae	Leptopterus	chabert	Y	Toliara	-24	46.52	Leptopterus_chabert_FMNH352880_ND3
PV995298	352778	352778	FMNH	8/12/24	https://collections-zoology.fieldmuseum.org/catalogue/1627595	Scolopacidae	Limosa	lapponica		Toliara	NA	NA	Limosa_lapponica_FMNH352778_ND3
PV995299	345600	345600	FMNH	8/12/24	https://collections-zoology.fieldmuseum.org/catalogue/1598920	Threskiornithidae	Lophotibis	cristata	Y	Toliara	-24	47.02	Lophotibis_cristata_FMNH345600_ND3
PV995300	431145	431145	FMNH	8/12/24	https://collections-zoology.fieldmuseum.org/catalogue/1705874	Rallidae	Mentocrex	beankaensis	Y	Toliara	NA	NA	Mentocrex_beankaensis_FMNH431145_ND3
PV995301	352817	352817	FMNH	8/12/24	https://collections-zoology.fieldmuseum.org/catalogue/1627634	Meropidae	Merops	superciliosus		Toliara	-25	47	Merops_superciliosus_FMNH352817_ND3
PV995302	431139	431139	FMNH	8/12/24	https://collections-zoology.fieldmuseum.org/catalogue/1705868	Accipitiridae	Milvus	migrans		Toliara	NA	NA	Milvus_migrans_FMNH431139_ND3
PV995303	429330	429330	FMNH	8/12/24	https://collections-zoology.fieldmuseum.org/catalogue/1704059	Muscicapidae	Monticola	imerinus	Y	Mahajanga	-18.68	44.72	Monticola_imerinus_FMNH429330_ND3
PV995304	MJR1263	MJR1263	UADBA	8/12/24		Muscicapidae	Monticola	sharpei	Y		-18.25	47.57	Monticola_sharpei_UADBAMJR1263_ND3
PV995305	431196	431196	FMNH	8/12/24	https://collections-zoology.fieldmuseum.org/catalogue/1705925	Motacillidae	Motacilla	flaviventris	Y	Toliara	-19.14	44.82	Motacilla_flaviventris_FMNH431196_ND3
PV995306	31203	MJR0610	UADBA	8/12/24		Vangidae	Mystacornis	crossleyi	Y		-23.74	47.02	Mystacornis_crossleyi_UADBAMJR0610_ND3
PV995307	DW4798	393232	FMNH	8/12/24	https://collections-zoology.fieldmuseum.org/catalogue/1668081	Philepittidae	Neodrepanis	coruscans	Y	Antsiranana	-14.54	49.44	Neodrepanis_coruscans_FMNH393232_ND3
PV995308	MJR12	MJR12	UADBA	8/12/24		Philepittidae	Neodrepanis	hypoxantha	Y		-14.75	49.42	Neodrepanis_hypoxantha_UADBAMJR12_ND3
PV995309	FMNH435456	436456	FMNH	8/12/24		Cisticolidae	Neomixis	striatigula	Y		-22.77	43.52	Neomixis_striatigula_FMNH436456_ND3
PV995310	FMNH396128	396128	FMNH	8/12/24	https://collections-zoology.fieldmuseum.org/catalogue/1670977	Cisticolidae	Neomixis	tenella	Y	Fianarantsoa	-22.54	45.38	Neomixis_tenella_FMNH396128_ND3
PV995311	FMNH393344	393344	FMNH	8/12/24	https://collections-zoology.fieldmuseum.org/catalogue/1668193	Cisticolidae	Neomixis	viridis	Y	Fianarantsoa	-22.16	47.04	Neomixis_viridis_FMNH393344_ND3
PV995312	TPG1583	393401	FMNH	8/12/24	https://collections-zoology.fieldmuseum.org/catalogue/1668250	Acrocephalidae	Nesillas	typica	Y	Fianarantsoa	-22.15	47.02	Nesillas_typica_FMNH393401_ND3
PV995313	FMNH363856	363856	FMNH	8/12/24	https://collections-zoology.fieldmuseum.org/catalogue/1638671	Vangidae	Newtonia	amphichroa	Y	Fianarantsoa	-22	47.02	Newtonia_amphichroa_FMNH363856_ND3
PV995314	FMNH436447	436447	FMNH	8/12/24	https://collections-zoology.fieldmuseum.org/catalogue/1711172	Vangidae	Newtonia	archboldi	Y	Toliara	-22.8	43.43	Newtonia_archboldi_FMNH436447_ND3
PV995315	FMNH436437	436437	FMNH	8/12/24	https://collections-zoology.fieldmuseum.org/catalogue/1711162	Vangidae	Newtonia	brunneicauda	Y	Toliara	-22.77	43.52	Newtonia_brunneicauda_FMNH436437_ND3
PV995316	396238	396238	FMNH	8/12/24	https://collections-zoology.fieldmuseum.org/catalogue/1671087	Columbidae	Oena	capensis	N - SUBSPECIES ENDEMIC	Fianarantsoa	-22.54	45.38	Oena_capensis_FMNH396238_ND3
PV995317	FMNH356684	356684	FMNH	8/12/24	https://collections-zoology.fieldmuseum.org/catalogue/1631502	Vangidae	Oriolia	bernieri	Y	Toamasina	-15	49.93	Oriolia_bernieri_FMNH356684_ND3
PV995318	MJR1217	MJR1217	UADBA	8/12/24		Strigidae	Otus	rutilus	Y		-15.56	50.28	Otus_rutilus_UADBAMJR1217_ND3
PV995319	FMNH396172	396172	FMNH	8/12/24	https://collections-zoology.fieldmuseum.org/catalogue/1671021	Bernieridae	Oxylabes	madagascariensis	Y	Antsiranana	-14	48.43	Oxylabes_madagascariensis_FMNH396172_ND3
PV995320	436517	436517	FMNH	8/12/24	https://collections-zoology.fieldmuseum.org/catalogue/1711241	Hirundinidae	Phedina	borbonica	N - WEST INDIAN ISLANDS	Mahajanga	-16.43	45.4	Phedina_borbonica_FMNH436517_ND3
PV995321	MJR1233	MJR1233	UADBA	8/12/24		Philepittidae	Philepitta	castanea	Y		-15.56	50.28	Philepitta_castanea_UADBAMJR1233_ND3
PV995322	DW5317	431191	FMNH	8/12/24	https://collections-zoology.fieldmuseum.org/catalogue/1705920	Philepittidae	Philepitta	schlegeli	Y	Toliara	-19.13	44.8	Philepitta_schlegeli_FMNH431191_ND3
PV995323	SMG10756	396113	FMNH	8/12/24	https://collections-zoology.fieldmuseum.org/catalogue/1670962	Ploceidae	Ploceus	nelicourvi	Y	Antsiranana	-14	48.43	Ploceus_nelicourvi_FMNH396113_ND3
PV995324	SMG4123	352987	FMNH	8/12/24	https://collections-zoology.fieldmuseum.org/catalogue/1627804	Ploceidae	Ploceus	sakalava	Y	Toliara	-24	46.52	Ploceus_sakalava_FMNH352987_ND3
PV995325	FMNH356702	356702	FMNH	8/12/24	https://collections-zoology.fieldmuseum.org/catalogue/1631520	Vangidae	Pseudobias	wardi	Y	Toamasina	-18.93	48.42	Pseudobias_wardi_FMNH356702_ND3
PV995326	487452	487452	FMNH	8/12/24	https://collections-zoology.fieldmuseum.org/catalogue/2386917	Pteroclidae	Pterocles	personatus	Y	Mahajanga	-14.75	48.1	Pterocles_personatus_FMNH487452_ND3
PV995327	FMNH479641	479641	FMNH	8/12/24	https://collections-zoology.fieldmuseum.org/catalogue/2146933	Bernieridae	Randia	pseudozosterops	Y	Fianarantsoa	-21.24	47.4	Randia_pseudozosterops_FMNH479641_ND3
PV995328	384801	384801	FMNH	8/12/24	https://collections-zoology.fieldmuseum.org/catalogue/1659653	Hirundinidae	Riparia	paludicola		Fianarantsoa	-22.18	46.9	Riparia_paludicola_FMNH384801_ND3
PV995329	393178	393178	FMNH	8/12/24	https://collections-zoology.fieldmuseum.org/catalogue/1668027	Rostratulidae	Rostratula	benghalensis		Toamosina	-17.29	49.41	Rostratula_benghalensis_FMNH393178_ND3
PV995330	384729	384729	FMNH	8/12/24	https://collections-zoology.fieldmuseum.org/catalogue/1659581	Rallidae	Sarothrura	insularis	Y	Antsiranana	-12.58	49.15	Sarothrura_insularis_FMNH384729_ND3
PV995331	TPG1582	393333	FMNH	8/12/24	https://collections-zoology.fieldmuseum.org/catalogue/1668182	Muscicapidae	Saxicola	torquata		Fianarantsoa	-22.15	47.02	Saxicola_torquata_FMNH393333_ND3
PV995332	FMNH436519	436519	FMNH	8/12/24	https://collections-zoology.fieldmuseum.org/catalogue/1711243	Vangidae	Schetba	rufa	Y	Mahajanga	-16.43	45.4	Schetba_rufa_FMNH436519_ND3
PV995333	384663	384663	FMNH	8/12/24	https://collections-zoology.fieldmuseum.org/catalogue/1659515	Podicipedidae	Tachybaptus	pelzelnii	Y	Toliara	-22.45	44.83	Tachybaptus_pelzelnii_FMNH384663_ND3
PV995334	FMNH436460	436460	FMNH	8/12/24	https://collections-zoology.fieldmuseum.org/catalogue/1711185	Monarchidae	Terpsiphone	mutata	N - WEST INDIAN ISLANDS	Toliara	-22.77	43.52	Terpsiphone_mutata_FMNH436460_ND3
PV995335	MJR0554	MJR0554	UADBA	8/12/24		Bernieridae	Thamnornis	chloropetoides	Y		-20.94	43.87	Thamnornis_chloropetoides_UADBAMJR0554_ND3
PV995336	360039	360039	FMNH	8/12/24	https://collections-zoology.fieldmuseum.org/catalogue/1634857	Scolopacidae	Tringa	nebularia		Toamasina	-18.75	47.52	Tringa_nebularia_FMNH360039_ND3
PV995337	436420	436420	FMNH	8/12/24	https://collections-zoology.fieldmuseum.org/catalogue/1711145	Turnicidae	Turnix	nigricollis	Y	Toliara	-22.77	43.52	Turnix_nigricollis_FMNH436420_ND3
PV995338	FMNH393163	393163	FMNH	8/12/24	https://collections-zoology.fieldmuseum.org/catalogue/1668012	Vangidae	Tylas	eduardi	Y	Toliara	-22.68	44.19	Tylas_eduardi_FMNH393163_ND3
PV995339	SMG4096	352820	FMNH	8/12/24	https://collections-zoology.fieldmuseum.org/catalogue/1668182	Upupidae	Upupa	epops	N - SUBSPECIES ENDEMIC	Fianarantsoa	-22.15	47.02	Upupa_epops_FMNH352820_ND3
PV995340	FMNH434668	434668	FMNH	8/12/24	https://collections-zoology.fieldmuseum.org/catalogue/1709393	Vangidae	Vanga	curvirostris	Y	Mahajanga	-16.3	46.82	Vanga_curvirostris_FMNH434668_ND3
PV995341	FMNH393162	393162	FMNH	8/12/24	https://collections-zoology.fieldmuseum.org/catalogue/1668011	Bernieridae	Xanthomixis	apperti	Y	Toliara	-22.68	44.19	Xanthomixis_apperti_FMNH393162_ND3
PV995342	FMNH393287	393287	FMNH	8/12/24	https://collections-zoology.fieldmuseum.org/catalogue/1668136	Bernieridae	Xanthomixis	cinereiceps	Y	Antsiranana	-14.54	49.43	Xanthomixis_cinereiceps_FMNH393287_ND3
PV995343	FMNH393278	393278	FMNH	8/12/24	https://collections-zoology.fieldmuseum.org/catalogue/1668127	Bernieridae	Xanthomixis	tenebrosa	Y	Antsiranana	-14.54	49.44	Xanthomixis_tenebrosa_FMNH393278_ND3
PV995344	FMNH384740	384740	FMNH	8/12/24	https://collections-zoology.fieldmuseum.org/catalogue/1659592	Bernieridae	Xanthomixis	zosterops	Y	Antsiranana	-14.43	49.75	Xanthomixis_zosterops_FMNH384740_ND3
PV995345	FMNH434675	434675	FMNH	8/12/24	https://collections-zoology.fieldmuseum.org/catalogue/1709400	Vangidae	Xenopirostris	polleni	Y	Fianarantsoa	-21.25	47.42	Xenopirostris_polleni_FMNH434675_ND3
PV995346	FMNH356665	356665	FMNH	8/12/24	https://collections-zoology.fieldmuseum.org/catalogue/1631483	Vangidae	Xenopirostris	xenopirostris	Y	Toliara	-23	43.62	Xenopirostris_xenopirostris_FMNH356665_ND3
PV995347	MJR1268	MJR1268	UADBA	8/12/24		Zosteropidae	Zosterops	maderaspatanus	N - WEST INDIAN ISLANDS		-18.25	47.57	Zosterops_maderaspatanus_UADBAMJR1268_ND3
AY590718	BW_449	449	BW	NA	NA	Pycnonotidae	Hypsipetes	madagascariensis		NA	NA	NA	Hypsipetes_madagascariensis_AY590718_BW_449_ND3
AY590726	BW_416	416	BW	NA	NA	Pycnonotidae	Hypsipetes	madagascariensis		NA	NA	NA	Hypsipetes_madagascariensis_AY590726_BW_416_ND3
AY590727	FMNH_345775	345775	FMNH	NA	NA	Pycnonotidae	Hypsipetes	madagascariensis		NA	NA	NA	Hypsipetes_madagascariensis_AY590727_FMNH_345775_ND3
AY590728	O_1799	1799	O	NA	NA	Pycnonotidae	Hypsipetes	madagascariensis		NA	NA	NA	Hypsipetes_madagascariensis_AY590728_O_1799_ND3
AY590729	BW_437	437	BW	NA	NA	Pycnonotidae	Hypsipetes	madagascariensis		NA	NA	NA	Hypsipetes_madagascariensis_AY590729_BW_437_ND3
AY590731	BW_417	417	BW	NA	NA	Pycnonotidae	Hypsipetes	madagascariensis		NA	NA	NA	Hypsipetes_madagascariensis_AY590731_BW_417_ND3
AY590732	FMNH_345776	345776	FMNH	NA	NA	Pycnonotidae	Hypsipetes	madagascariensis		NA	NA	NA	Hypsipetes_madagascariensis_AY590732_FMNH_345776_ND3
AY998941	FMNH_396164	396164	FMNH	NA	NA	Alcedinidae	Corythornis	madagascariensis		NA	NA	NA	Corythornis_madagascariensis_AY998941_FMNH_396164_ND3
AY998942	FMNH_396052	396052	FMNH	NA	NA	Alcedinidae	Corythornis	madagascariensis		NA	NA	NA	Corythornis_madagascariensis_AY998942_FMNH_396052_ND3
AY998943	FMNH_384757	384757	FMNH	NA	NA	Alcedinidae	Corythornis	madagascariensis		NA	NA	NA	Corythornis_madagascariensis_AY998943_FMNH_384757_ND3
AY998944	FMNH_345682	345682	FMNH	NA	NA	Alcedinidae	Corythornis	madagascariensis		NA	NA	NA	Corythornis_madagascariensis_AY998944_FMNH_345682_ND3
AY998945	FMNH_345680	345680	FMNH	NA	NA	Alcedinidae	Corythornis	madagascariensis		NA	NA	NA	Corythornis_madagascariensis_AY998945_FMNH_345680_ND3
AY998946	FMNH_345684	345684	FMNH	NA	NA	Alcedinidae	Corythornis	madagascariensis		NA	NA	NA	Corythornis_madagascariensis_AY998946_FMNH_345684_ND3
AY998963	UWBM_VGR215	VGR215	UWBM	NA	NA	Alcedinidae	Corythornis	vintsioides		NA	NA	NA	Corythornis_vintsioides_AY998963_UWBM_VGR215_ND3
DQ402251	FMNH_356646	356646	FMNH	NA	NA	Bernieridae	Xanthomixis	zosterops		NA	NA	NA	Xanthomixis_zosterops_DQ402251_FMNH_356646_ND3
DQ402252	FMNH_393278	393278	FMNH	NA	NA	Bernieridae	Xanthomixis	tenebrosa		NA	NA	NA	Xanthomixis_tenebrosa_DQ402252_FMNH_393278_ND3
DQ402253	FMNH_393283	393283	FMNH	NA	NA	Bernieridae	Xanthomixis	cinereiceps		NA	NA	NA	Xanthomixis_cinereiceps_DQ402253_FMNH_393283_ND3
DQ402254	FMNH_393159	393159	FMNH	NA	NA	Bernieridae	Xanthomixis	apperti		NA	NA	NA	Xanthomixis_apperti_DQ402254_FMNH_393159_ND3
DQ402255	CMNH_C37768	C37768	CMNH	NA	NA	Bernieridae	Bernieria	madagascariensis	1789)	NA	NA	NA	Bernieria_madagascariensis_DQ402255_CMNH_C37768_ND3
DQ402286	FMNH_393308	393308	FMNH	NA	NA	Pycnonotidae	Hypsipetes	madagascariensis		NA	NA	NA	Hypsipetes_madagascariensis_DQ402286_FMNH_393308_ND3
FR823147	FH_17002	17002	FH	NA	NA	Charadriidae	Charadrius	pecuarius		NA	NA	NA	Charadrius_pecuarius_FR823147_FH_17002_ND3
HQ403653	FMNH_215460	215460	FMNH	NA	NA	Rallidae	Mentocrex	kioloides		NA	NA	NA	Mentocrex_kioloides_HQ403653_FMNH_215460_ND3
HQ403654	FMNH_215461	215461	FMNH	NA	NA	Rallidae	Mentocrex	kioloides		NA	NA	NA	Mentocrex_kioloides_HQ403654_FMNH_215461_ND3
HQ403655	FMNH_345622	345622	FMNH	NA	NA	Rallidae	Mentocrex	kioloides		NA	NA	NA	Mentocrex_kioloides_HQ403655_FMNH_345622_ND3
HQ403656	FMNH_404575	404575	FMNH	NA	NA	Rallidae	Mentocrex	kioloides		NA	NA	NA	Mentocrex_kioloides_HQ403656_FMNH_404575_ND3
HQ403657	FMNH_431145	431145	FMNH	NA	NA	Rallidae	Mentocrex	beankaensis		NA	NA	NA	Mentocrex_beankaensis_HQ403657_FMNH_431145_ND3
HQ403658	MNHN_1932.492	1932.492	MNHN	NA	NA	Rallidae	Mentocrex	kioloides		NA	NA	NA	Mentocrex_kioloides_HQ403658_MNHN_1932.492_ND3
HQ403659	MNHN_1932.494	1932.494	MNHN	NA	NA	Rallidae	Mentocrex	kioloides		NA	NA	NA	Mentocrex_kioloides_HQ403659_MNHN_1932.494_ND3
HQ403660	MNHN_1932.501	1932.501	MNHN	NA	NA	Rallidae	Mentocrex	kioloides		NA	NA	NA	Mentocrex_kioloides_HQ403660_MNHN_1932.501_ND3
HQ403661	MNHN_1932.502	1932.502	MNHN	NA	NA	Rallidae	Mentocrex	kioloides		NA	NA	NA	Mentocrex_kioloides_HQ403661_MNHN_1932.502_ND3
HQ403662	UADBA_48178	48178	UADBA	NA	NA	Rallidae	Mentocrex	kioloides		NA	NA	NA	Mentocrex_kioloides_HQ403662_UADBA_48178_ND3
HQ403663	UADBA_48179	48179	UADBA	NA	NA	Rallidae	Mentocrex	beankaensis		NA	NA	NA	Mentocrex_beankaensis_HQ403663_UADBA_48179_ND3
JN411199	ZMUC_O1711	O1711	ZMUC	NA	NA	Ploceidae	Foudia	omissa		NA	NA	NA	Foudia_omissa_JN411199_ZMUC_O1711_ND3
JN411200	ZMUC_O1712	O1712	ZMUC	NA	NA	Ploceidae	Foudia	omissa		NA	NA	NA	Foudia_omissa_JN411200_ZMUC_O1712_ND3
JN411204	BW_130	130	BW	NA	NA	Ploceidae	Foudia	madagascariensis		NA	NA	NA	Foudia_madagascariensis_JN411204_BW_130_ND3
JN411205	BW_214	214	BW	NA	NA	Ploceidae	Foudia	madagascariensis		NA	NA	NA	Foudia_madagascariensis_JN411205_BW_214_ND3
JN411206	BW_243	243	BW	NA	NA	Ploceidae	Foudia	madagascariensis		NA	NA	NA	Foudia_madagascariensis_JN411206_BW_243_ND3
JN411207	BW_283	283	BW	NA	NA	Ploceidae	Foudia	madagascariensis		NA	NA	NA	Foudia_madagascariensis_JN411207_BW_283_ND3
JN411208	BW_406	406	BW	NA	NA	Ploceidae	Foudia	madagascariensis		NA	NA	NA	Foudia_madagascariensis_JN411208_BW_406_ND3
JN411209	BW_413	413	BW	NA	NA	Ploceidae	Foudia	madagascariensis		NA	NA	NA	Foudia_madagascariensis_JN411209_BW_413_ND3
JN411210	BW_448	448	BW	NA	NA	Ploceidae	Foudia	madagascariensis		NA	NA	NA	Foudia_madagascariensis_JN411210_BW_448_ND3
JN411211	BW_452	452	BW	NA	NA	Ploceidae	Foudia	madagascariensis		NA	NA	NA	Foudia_madagascariensis_JN411211_BW_452_ND3
JN411212	BW_72	72	BW	NA	NA	Ploceidae	Foudia	madagascariensis		NA	NA	NA	Foudia_madagascariensis_JN411212_BW_72_ND3
JN411213	BWM_23	23	BWM	NA	NA	Ploceidae	Foudia	madagascariensis		NA	NA	NA	Foudia_madagascariensis_JN411213_BWM_23_ND3
JN411214	BW_33	33	BW	NA	NA	Ploceidae	Foudia	madagascariensis		NA	NA	NA	Foudia_madagascariensis_JN411214_BW_33_ND3
JN411220	LE_9	9	LE	NA	NA	Ploceidae	Foudia	omissa		NA	NA	NA	Foudia_omissa_JN411220_LE_9_ND3
JN411221	LE_24	24	LE	NA	NA	Ploceidae	Foudia	omissa		NA	NA	NA	Foudia_omissa_JN411221_LE_24_ND3
JN411222	LE_1	1	LE	NA	NA	Ploceidae	Foudia	madagascariensis		NA	NA	NA	Foudia_madagascariensis_JN411222_LE_1_ND3
JN411223	LE_16	16	LE	NA	NA	Ploceidae	Foudia	madagascariensis		NA	NA	NA	Foudia_madagascariensis_JN411223_LE_16_ND3
JN411224	LE_8	8	LE	NA	NA	Ploceidae	Foudia	madagascariensis		NA	NA	NA	Foudia_madagascariensis_JN411224_LE_8_ND3
JN411230	BW_425	425	BW	NA	NA	Ploceidae	Ploceus	sakalava		NA	NA	NA	Ploceus_sakalava_JN411230_BW_425_ND3
JN411231	BW_424	424	BW	NA	NA	Ploceidae	Ploceus	sakalava		NA	NA	NA	Ploceus_sakalava_JN411231_BW_424_ND3
JQ239259	FMNH_356676	356676	FMNH	NA	NA	Vangidae	Artamella	viridis		NA	NA	NA	Artamella_viridis_JQ239259_FMNH_356676_ND3
JQ239261	FMNH_345780	345780	FMNH	NA	NA	Vangidae	Calicalicus	madagascariensis		NA	NA	NA	Calicalicus_madagascariensis_JQ239261_FMNH_345780_ND3
JQ239262	FMNH_356683	356683	FMNH	NA	NA	Vangidae	Cyanolanius	madagascarinus		NA	NA	NA	Cyanolanius_madagascarinus_JQ239262_FMNH_356683_ND3
JQ239265	FMNH_356689	356689	FMNH	NA	NA	Vangidae	Euryceros	prevostii		NA	NA	NA	Euryceros_prevostii_JQ239265_FMNH_356689_ND3
JQ239266	FMNH_356673	356673	FMNH	NA	NA	Vangidae	Falculea	palliata		NA	NA	NA	Falculea_palliata_JQ239266_FMNH_356673_ND3
JQ239267	FMNH_356693	356693	FMNH	NA	NA	Vangidae	Hypositta	corallirostris		NA	NA	NA	Hypositta_corallirostris_JQ239267_FMNH_356693_ND3
JQ239271	FMNH_356681	356681	FMNH	NA	NA	Vangidae	Leptopterus	chabert		NA	NA	NA	Leptopterus_chabert_JQ239271_FMNH_356681_ND3
JQ239272	FMNH_345861	345861	FMNH	NA	NA	Timaliidae	Mystacornis	crossleyi		NA	NA	NA	Mystacornis_crossleyi_JQ239272_FMNH_345861_ND3
JQ239273	FMNH_345885	345885	FMNH	NA	NA	Vangidae	Newtonia	brunneicauda		NA	NA	NA	Newtonia_brunneicauda_JQ239273_FMNH_345885_ND3
JQ239274	FMNH_356684	356684	FMNH	NA	NA	Vangidae	Oriolia	bernieri		NA	NA	NA	Oriolia_bernieri_JQ239274_FMNH_356684_ND3
JQ239279	FMNH_356702	356702	FMNH	NA	NA	Platysteiridae	Pseudobias	wardi		NA	NA	NA	Pseudobias_wardi_JQ239279_FMNH_356702_ND3
JQ239281	FMNH_356657	356657	FMNH	NA	NA	Vangidae	Schetba	rufa		NA	NA	NA	Schetba_rufa_JQ239281_FMNH_356657_ND3
JQ239284	FMNH_356649	356649	FMNH	NA	NA	Vangidae	Tylas	eduardi		NA	NA	NA	Tylas_eduardi_JQ239284_FMNH_356649_ND3
JQ239285	FMNH_356661	356661	FMNH	NA	NA	Vangidae	Vanga	curvirostris		NA	NA	NA	Vanga_curvirostris_JQ239285_FMNH_356661_ND3
JQ239287	PBZT_uncatalogued	uncatalogued	PBZT	NA	NA	Vangidae	Xenopirostris	damii		NA	NA	NA	Xenopirostris_damii_JQ239287_PBZT_uncatalogued_ND3
KJ749824	MNZ_S38301	S38301	MNZ	NA	NA	Aepyornithidae	Aepyornis	hildebrandti		NA	NA	NA	Aepyornis_hildebrandti_KJ749824_MNZ_S38301_ND3
KJ749825	MNZ_S38300	S38300	MNZ	NA	NA	Aepyornithidae	Mullerornis	agilis		NA	NA	NA	Mullerornis_agilis_KJ749825_MNZ_S38300_ND3
KT313941	FMNH_393159	393159	FMNH	NA	NA	Bernieridae	Xanthomixis	apperti		NA	NA	NA	Xanthomixis_apperti_KT313941_FMNH_393159_ND3
KT313942	FMNH_363829	363829	FMNH	NA	NA	Bernieridae	Xanthomixis	cinereiceps		NA	NA	NA	Xanthomixis_cinereiceps_KT313942_FMNH_363829_ND3
KT313943	FMNH_345743	345743	FMNH	NA	NA	Bernieridae	Xanthomixis	zosterops		NA	NA	NA	Xanthomixis_zosterops_KT313943_FMNH_345743_ND3
KT313944	FMNH_345744	345744	FMNH	NA	NA	Bernieridae	Xanthomixis	zosterops		NA	NA	NA	Xanthomixis_zosterops_KT313944_FMNH_345744_ND3
KT313945	FMNH_345746	345746	FMNH	NA	NA	Bernieridae	Xanthomixis	zosterops		NA	NA	NA	Xanthomixis_zosterops_KT313945_FMNH_345746_ND3
KT313946	FMNH_345747	345747	FMNH	NA	NA	Bernieridae	Xanthomixis	zosterops		NA	NA	NA	Xanthomixis_zosterops_KT313946_FMNH_345747_ND3
KT313947	FMNH_345749	345749	FMNH	NA	NA	Bernieridae	Xanthomixis	zosterops		NA	NA	NA	Xanthomixis_zosterops_KT313947_FMNH_345749_ND3
KT313948	FMNH_345750	345750	FMNH	NA	NA	Bernieridae	Xanthomixis	zosterops		NA	NA	NA	Xanthomixis_zosterops_KT313948_FMNH_345750_ND3
KT313949	FMNH_345752	345752	FMNH	NA	NA	Bernieridae	Xanthomixis	zosterops		NA	NA	NA	Xanthomixis_zosterops_KT313949_FMNH_345752_ND3
KT313950	FMNH_345754	345754	FMNH	NA	NA	Bernieridae	Xanthomixis	zosterops		NA	NA	NA	Xanthomixis_zosterops_KT313950_FMNH_345754_ND3
KT313951	FMNH_345758	345758	FMNH	NA	NA	Bernieridae	Xanthomixis	zosterops		NA	NA	NA	Xanthomixis_zosterops_KT313951_FMNH_345758_ND3
KT313952	FMNH_356645	356645	FMNH	NA	NA	Bernieridae	Xanthomixis	zosterops		NA	NA	NA	Xanthomixis_zosterops_KT313952_FMNH_356645_ND3
KT313953	FMNH_356646	356646	FMNH	NA	NA	Bernieridae	Xanthomixis	zosterops		NA	NA	NA	Xanthomixis_zosterops_KT313953_FMNH_356646_ND3
KT313954	FMNH_356647	356647	FMNH	NA	NA	Bernieridae	Xanthomixis	zosterops		NA	NA	NA	Xanthomixis_zosterops_KT313954_FMNH_356647_ND3
KT313955	FMNH_363820	363820	FMNH	NA	NA	Bernieridae	Xanthomixis	zosterops		NA	NA	NA	Xanthomixis_zosterops_KT313955_FMNH_363820_ND3
KT313956	FMNH_363824	363824	FMNH	NA	NA	Bernieridae	Xanthomixis	zosterops		NA	NA	NA	Xanthomixis_zosterops_KT313956_FMNH_363824_ND3
KT313957	FMNH_384740	384740	FMNH	NA	NA	Bernieridae	Xanthomixis	zosterops		NA	NA	NA	Xanthomixis_zosterops_KT313957_FMNH_384740_ND3
KT313958	FMNH_393137	393137	FMNH	NA	NA	Bernieridae	Xanthomixis	zosterops		NA	NA	NA	Xanthomixis_zosterops_KT313958_FMNH_393137_ND3
KT313959	FMNH_393154	393154	FMNH	NA	NA	Bernieridae	Xanthomixis	zosterops		NA	NA	NA	Xanthomixis_zosterops_KT313959_FMNH_393154_ND3
KT313960	FMNH_393265	393265	FMNH	NA	NA	Bernieridae	Xanthomixis	zosterops		NA	NA	NA	Xanthomixis_zosterops_KT313960_FMNH_393265_ND3
KT313961	FMNH_393266	393266	FMNH	NA	NA	Bernieridae	Xanthomixis	zosterops		NA	NA	NA	Xanthomixis_zosterops_KT313961_FMNH_393266_ND3
KT313962	FMNH_393269	393269	FMNH	NA	NA	Bernieridae	Xanthomixis	zosterops		NA	NA	NA	Xanthomixis_zosterops_KT313962_FMNH_393269_ND3
KT313963	FMNH_393270	393270	FMNH	NA	NA	Bernieridae	Xanthomixis	zosterops		NA	NA	NA	Xanthomixis_zosterops_KT313963_FMNH_393270_ND3
KT313964	FMNH_393271	393271	FMNH	NA	NA	Bernieridae	Xanthomixis	zosterops		NA	NA	NA	Xanthomixis_zosterops_KT313964_FMNH_393271_ND3
KT313965	FMNH_393272	393272	FMNH	NA	NA	Bernieridae	Xanthomixis	zosterops		NA	NA	NA	Xanthomixis_zosterops_KT313965_FMNH_393272_ND3
KT313966	FMNH_393273	393273	FMNH	NA	NA	Bernieridae	Xanthomixis	zosterops		NA	NA	NA	Xanthomixis_zosterops_KT313966_FMNH_393273_ND3
KT313967	FMNH_393275	393275	FMNH	NA	NA	Bernieridae	Xanthomixis	zosterops		NA	NA	NA	Xanthomixis_zosterops_KT313967_FMNH_393275_ND3
KT313968	FMNH_393277	393277	FMNH	NA	NA	Bernieridae	Xanthomixis	zosterops		NA	NA	NA	Xanthomixis_zosterops_KT313968_FMNH_393277_ND3
KT313969	FMNH_396141	396141	FMNH	NA	NA	Bernieridae	Xanthomixis	zosterops		NA	NA	NA	Xanthomixis_zosterops_KT313969_FMNH_396141_ND3
KT313970	FMNH_396143	396143	FMNH	NA	NA	Bernieridae	Xanthomixis	zosterops		NA	NA	NA	Xanthomixis_zosterops_KT313970_FMNH_396143_ND3
KT313971	FMNH_396144	396144	FMNH	NA	NA	Bernieridae	Xanthomixis	zosterops		NA	NA	NA	Xanthomixis_zosterops_KT313971_FMNH_396144_ND3
KT313972	FMNH_396149	396149	FMNH	NA	NA	Bernieridae	Xanthomixis	zosterops		NA	NA	NA	Xanthomixis_zosterops_KT313972_FMNH_396149_ND3
KT313973	FMNH_396151	396151	FMNH	NA	NA	Bernieridae	Xanthomixis	zosterops		NA	NA	NA	Xanthomixis_zosterops_KT313973_FMNH_396151_ND3
KT313974	FMNH_427370	427370	FMNH	NA	NA	Bernieridae	Xanthomixis	zosterops		NA	NA	NA	Xanthomixis_zosterops_KT313974_FMNH_427370_ND3
KT313975	FMNH_427374	427374	FMNH	NA	NA	Bernieridae	Xanthomixis	zosterops		NA	NA	NA	Xanthomixis_zosterops_KT313975_FMNH_427374_ND3
KT313976	FMNH_431197	431197	FMNH	NA	NA	Bernieridae	Xanthomixis	zosterops		NA	NA	NA	Xanthomixis_zosterops_KT313976_FMNH_431197_ND3
KT313977	FMNH_431215	431215	FMNH	NA	NA	Bernieridae	Xanthomixis	zosterops		NA	NA	NA	Xanthomixis_zosterops_KT313977_FMNH_431215_ND3
KT313978	FMNH_431216	431216	FMNH	NA	NA	Bernieridae	Xanthomixis	zosterops		NA	NA	NA	Xanthomixis_zosterops_KT313978_FMNH_431216_ND3
KT313979	FMNH_431217	431217	FMNH	NA	NA	Bernieridae	Xanthomixis	zosterops		NA	NA	NA	Xanthomixis_zosterops_KT313979_FMNH_431217_ND3
KT313980	FMNH_431218	431218	FMNH	NA	NA	Bernieridae	Xanthomixis	zosterops		NA	NA	NA	Xanthomixis_zosterops_KT313980_FMNH_431218_ND3
KT313981	FMNH_431219	431219	FMNH	NA	NA	Bernieridae	Xanthomixis	zosterops		NA	NA	NA	Xanthomixis_zosterops_KT313981_FMNH_431219_ND3
KT313982	FMNH_431220	431220	FMNH	NA	NA	Bernieridae	Xanthomixis	zosterops		NA	NA	NA	Xanthomixis_zosterops_KT313982_FMNH_431220_ND3
KT313983	FMNH_431221	431221	FMNH	NA	NA	Bernieridae	Xanthomixis	zosterops		NA	NA	NA	Xanthomixis_zosterops_KT313983_FMNH_431221_ND3
KT313984	FMNH_434656	434656	FMNH	NA	NA	Bernieridae	Xanthomixis	zosterops		NA	NA	NA	Xanthomixis_zosterops_KT313984_FMNH_434656_ND3
KT313985	FMNH_438696	438696	FMNH	NA	NA	Bernieridae	Xanthomixis	zosterops		NA	NA	NA	Xanthomixis_zosterops_KT313985_FMNH_438696_ND3
KT313986	FMNH_438697	438697	FMNH	NA	NA	Bernieridae	Xanthomixis	zosterops		NA	NA	NA	Xanthomixis_zosterops_KT313986_FMNH_438697_ND3
KT313987	FMNH_438698	438698	FMNH	NA	NA	Bernieridae	Xanthomixis	zosterops		NA	NA	NA	Xanthomixis_zosterops_KT313987_FMNH_438698_ND3
KT313988	FMNH_438700	438700	FMNH	NA	NA	Bernieridae	Xanthomixis	zosterops		NA	NA	NA	Xanthomixis_zosterops_KT313988_FMNH_438700_ND3
KT313989	FMNH_438701	438701	FMNH	NA	NA	Bernieridae	Xanthomixis	zosterops		NA	NA	NA	Xanthomixis_zosterops_KT313989_FMNH_438701_ND3
KT313990	FMNH_438702	438702	FMNH	NA	NA	Bernieridae	Xanthomixis	zosterops		NA	NA	NA	Xanthomixis_zosterops_KT313990_FMNH_438702_ND3
KT313991	FMNH_438704	438704	FMNH	NA	NA	Bernieridae	Xanthomixis	zosterops		NA	NA	NA	Xanthomixis_zosterops_KT313991_FMNH_438704_ND3
KT313992	FMNH_479565	479565	FMNH	NA	NA	Bernieridae	Xanthomixis	zosterops		NA	NA	NA	Xanthomixis_zosterops_KT313992_FMNH_479565_ND3
KT313993	FMNH_479566	479566	FMNH	NA	NA	Bernieridae	Xanthomixis	zosterops		NA	NA	NA	Xanthomixis_zosterops_KT313993_FMNH_479566_ND3
KT313994	FMNH_479567	479567	FMNH	NA	NA	Bernieridae	Xanthomixis	zosterops		NA	NA	NA	Xanthomixis_zosterops_KT313994_FMNH_479567_ND3
KT313995	FMNH_479568	479568	FMNH	NA	NA	Bernieridae	Xanthomixis	zosterops		NA	NA	NA	Xanthomixis_zosterops_KT313995_FMNH_479568_ND3
KT313996	FMNH_479569	479569	FMNH	NA	NA	Bernieridae	Xanthomixis	zosterops		NA	NA	NA	Xanthomixis_zosterops_KT313996_FMNH_479569_ND3
KT313997	FMNH_479570	479570	FMNH	NA	NA	Bernieridae	Xanthomixis	zosterops		NA	NA	NA	Xanthomixis_zosterops_KT313997_FMNH_479570_ND3
KT313998	FMNH_479571	479571	FMNH	NA	NA	Bernieridae	Xanthomixis	zosterops		NA	NA	NA	Xanthomixis_zosterops_KT313998_FMNH_479571_ND3
KT313999	FMNH_479572	479572	FMNH	NA	NA	Bernieridae	Xanthomixis	zosterops		NA	NA	NA	Xanthomixis_zosterops_KT313999_FMNH_479572_ND3
KT314000	FMNH_479576	479576	FMNH	NA	NA	Bernieridae	Xanthomixis	zosterops		NA	NA	NA	Xanthomixis_zosterops_KT314000_FMNH_479576_ND3
KT314001	FMNH_479577	479577	FMNH	NA	NA	Bernieridae	Xanthomixis	zosterops		NA	NA	NA	Xanthomixis_zosterops_KT314001_FMNH_479577_ND3
KT314002	FMNH_479578	479578	FMNH	NA	NA	Bernieridae	Xanthomixis	zosterops		NA	NA	NA	Xanthomixis_zosterops_KT314002_FMNH_479578_ND3
KT314003	FMNH_479579	479579	FMNH	NA	NA	Bernieridae	Xanthomixis	zosterops		NA	NA	NA	Xanthomixis_zosterops_KT314003_FMNH_479579_ND3
KT314004	FMNH_479580	479580	FMNH	NA	NA	Bernieridae	Xanthomixis	zosterops		NA	NA	NA	Xanthomixis_zosterops_KT314004_FMNH_479580_ND3
KT314005	FMNH_479581	479581	FMNH	NA	NA	Bernieridae	Xanthomixis	zosterops		NA	NA	NA	Xanthomixis_zosterops_KT314005_FMNH_479581_ND3
KT314006	FMNH_479582	479582	FMNH	NA	NA	Bernieridae	Xanthomixis	zosterops		NA	NA	NA	Xanthomixis_zosterops_KT314006_FMNH_479582_ND3
KT314007	FMNH_479583	479583	FMNH	NA	NA	Bernieridae	Xanthomixis	zosterops		NA	NA	NA	Xanthomixis_zosterops_KT314007_FMNH_479583_ND3
KT314008	FMNH_479584	479584	FMNH	NA	NA	Bernieridae	Xanthomixis	zosterops		NA	NA	NA	Xanthomixis_zosterops_KT314008_FMNH_479584_ND3
KT314009	FMNH_479585	479585	FMNH	NA	NA	Bernieridae	Xanthomixis	zosterops		NA	NA	NA	Xanthomixis_zosterops_KT314009_FMNH_479585_ND3
KT314010	FMNH_479587	479587	FMNH	NA	NA	Bernieridae	Xanthomixis	zosterops		NA	NA	NA	Xanthomixis_zosterops_KT314010_FMNH_479587_ND3
KT314011	FMNH_479589	479589	FMNH	NA	NA	Bernieridae	Xanthomixis	zosterops		NA	NA	NA	Xanthomixis_zosterops_KT314011_FMNH_479589_ND3
KT314012	FMNH_479590	479590	FMNH	NA	NA	Bernieridae	Xanthomixis	zosterops		NA	NA	NA	Xanthomixis_zosterops_KT314012_FMNH_479590_ND3
KT314013	UADBA_10869	10869	UADBA	NA	NA	Bernieridae	Xanthomixis	zosterops		NA	NA	NA	Xanthomixis_zosterops_KT314013_UADBA_10869_ND3
KT314014	UADBA_10969	10969	UADBA	NA	NA	Bernieridae	Xanthomixis	zosterops		NA	NA	NA	Xanthomixis_zosterops_KT314014_UADBA_10969_ND3
KT314015	UADBA_10970	10970	UADBA	NA	NA	Bernieridae	Xanthomixis	zosterops		NA	NA	NA	Xanthomixis_zosterops_KT314015_UADBA_10970_ND3
KT314016	UADBA_10995	10995	UADBA	NA	NA	Bernieridae	Xanthomixis	zosterops		NA	NA	NA	Xanthomixis_zosterops_KT314016_UADBA_10995_ND3
KT314017	UADBA_30900	30900	UADBA	NA	NA	Bernieridae	Xanthomixis	zosterops		NA	NA	NA	Xanthomixis_zosterops_KT314017_UADBA_30900_ND3
KT314018	UADBA_30917	30917	UADBA	NA	NA	Bernieridae	Xanthomixis	zosterops		NA	NA	NA	Xanthomixis_zosterops_KT314018_UADBA_30917_ND3
KT314019	UADBA_30929	30929	UADBA	NA	NA	Bernieridae	Xanthomixis	zosterops		NA	NA	NA	Xanthomixis_zosterops_KT314019_UADBA_30929_ND3
KT314020	UADBA_30939	30939	UADBA	NA	NA	Bernieridae	Xanthomixis	zosterops		NA	NA	NA	Xanthomixis_zosterops_KT314020_UADBA_30939_ND3
KT314021	UADBA_30943	30943	UADBA	NA	NA	Bernieridae	Xanthomixis	zosterops		NA	NA	NA	Xanthomixis_zosterops_KT314021_UADBA_30943_ND3
KT314022	UADBA_30953	30953	UADBA	NA	NA	Bernieridae	Xanthomixis	zosterops		NA	NA	NA	Xanthomixis_zosterops_KT314022_UADBA_30953_ND3
KT314023	UADBA_30956	30956	UADBA	NA	NA	Bernieridae	Xanthomixis	zosterops		NA	NA	NA	Xanthomixis_zosterops_KT314023_UADBA_30956_ND3
KT314024	UADBA_30966	30966	UADBA	NA	NA	Bernieridae	Xanthomixis	zosterops		NA	NA	NA	Xanthomixis_zosterops_KT314024_UADBA_30966_ND3
KT314025	UADBA_31307	31307	UADBA	NA	NA	Bernieridae	Xanthomixis	zosterops		NA	NA	NA	Xanthomixis_zosterops_KT314025_UADBA_31307_ND3
KT314026	UADBA_31308	31308	UADBA	NA	NA	Bernieridae	Xanthomixis	zosterops		NA	NA	NA	Xanthomixis_zosterops_KT314026_UADBA_31308_ND3
KT314027	UADBA_47215	47215	UADBA	NA	NA	Bernieridae	Xanthomixis	zosterops		NA	NA	NA	Xanthomixis_zosterops_KT314027_UADBA_47215_ND3
KT314028	UADBA_47216	47216	UADBA	NA	NA	Bernieridae	Xanthomixis	zosterops		NA	NA	NA	Xanthomixis_zosterops_KT314028_UADBA_47216_ND3
KT314029	UADBA_47217	47217	UADBA	NA	NA	Bernieridae	Xanthomixis	zosterops		NA	NA	NA	Xanthomixis_zosterops_KT314029_UADBA_47217_ND3
KT314030	UADBA_47218	47218	UADBA	NA	NA	Bernieridae	Xanthomixis	zosterops		NA	NA	NA	Xanthomixis_zosterops_KT314030_UADBA_47218_ND3
KT314031	UADBA_47220	47220	UADBA	NA	NA	Bernieridae	Xanthomixis	zosterops		NA	NA	NA	Xanthomixis_zosterops_KT314031_UADBA_47220_ND3
KT314032	UADBA_47221	47221	UADBA	NA	NA	Bernieridae	Xanthomixis	zosterops		NA	NA	NA	Xanthomixis_zosterops_KT314032_UADBA_47221_ND3
KT314033	UADBA_47222	47222	UADBA	NA	NA	Bernieridae	Xanthomixis	zosterops		NA	NA	NA	Xanthomixis_zosterops_KT314033_UADBA_47222_ND3
KT314034	UADBA_47223	47223	UADBA	NA	NA	Bernieridae	Xanthomixis	zosterops		NA	NA	NA	Xanthomixis_zosterops_KT314034_UADBA_47223_ND3
KT314035	UADBA_47720	47720	UADBA	NA	NA	Bernieridae	Xanthomixis	zosterops		NA	NA	NA	Xanthomixis_zosterops_KT314035_UADBA_47720_ND3
KT314036	UADBA_47721	47721	UADBA	NA	NA	Bernieridae	Xanthomixis	zosterops		NA	NA	NA	Xanthomixis_zosterops_KT314036_UADBA_47721_ND3
KT314037	UADBA_MJR121	MJR121	UADBA	NA	NA	Bernieridae	Xanthomixis	zosterops		NA	NA	NA	Xanthomixis_zosterops_KT314037_UADBA_MJR121_ND3
KT314038	UADBA_MJR122	MJR122	UADBA	NA	NA	Bernieridae	Xanthomixis	zosterops		NA	NA	NA	Xanthomixis_zosterops_KT314038_UADBA_MJR122_ND3
KT314039	UADBA_MJR126	MJR126	UADBA	NA	NA	Bernieridae	Xanthomixis	zosterops		NA	NA	NA	Xanthomixis_zosterops_KT314039_UADBA_MJR126_ND3
KT314040	UADBA_MJR127	MJR127	UADBA	NA	NA	Bernieridae	Xanthomixis	zosterops		NA	NA	NA	Xanthomixis_zosterops_KT314040_UADBA_MJR127_ND3
KT314041	UADBA_MJR133	MJR133	UADBA	NA	NA	Bernieridae	Xanthomixis	zosterops		NA	NA	NA	Xanthomixis_zosterops_KT314041_UADBA_MJR133_ND3
KT314042	UADBA_MJR135	MJR135	UADBA	NA	NA	Bernieridae	Xanthomixis	zosterops		NA	NA	NA	Xanthomixis_zosterops_KT314042_UADBA_MJR135_ND3
KT314043	UADBA_MJR576	MJR576	UADBA	NA	NA	Bernieridae	Xanthomixis	zosterops		NA	NA	NA	Xanthomixis_zosterops_KT314043_UADBA_MJR576_ND3
KT314044	UADBA_MJR577	MJR577	UADBA	NA	NA	Bernieridae	Xanthomixis	zosterops		NA	NA	NA	Xanthomixis_zosterops_KT314044_UADBA_MJR577_ND3
KT314045	UADBA_MJR68	MJR68	UADBA	NA	NA	Bernieridae	Xanthomixis	zosterops		NA	NA	NA	Xanthomixis_zosterops_KT314045_UADBA_MJR68_ND3
KT314046	UADBA_MJR77	MJR77	UADBA	NA	NA	Bernieridae	Xanthomixis	zosterops		NA	NA	NA	Xanthomixis_zosterops_KT314046_UADBA_MJR77_ND3
KT314047	UADBA_MJR84	MJR84	UADBA	NA	NA	Bernieridae	Xanthomixis	zosterops		NA	NA	NA	Xanthomixis_zosterops_KT314047_UADBA_MJR84_ND3
KT314048	UADBA_NLB01	NLB01	UADBA	NA	NA	Bernieridae	Xanthomixis	zosterops		NA	NA	NA	Xanthomixis_zosterops_KT314048_UADBA_NLB01_ND3
KT314049	UADBA_SMG10703	SMG10703	UADBA	NA	NA	Bernieridae	Xanthomixis	zosterops		NA	NA	NA	Xanthomixis_zosterops_KT314049_UADBA_SMG10703_ND3
KT314050	UADBA_SMG16187	SMG16187	UADBA	NA	NA	Bernieridae	Xanthomixis	zosterops		NA	NA	NA	Xanthomixis_zosterops_KT314050_UADBA_SMG16187_ND3
KT314051	UADBA_SMG8608	SMG8608	UADBA	NA	NA	Bernieridae	Xanthomixis	zosterops		NA	NA	NA	Xanthomixis_zosterops_KT314051_UADBA_SMG8608_ND3
KT314052	UADBA_TPG1562	TPG1562	UADBA	NA	NA	Bernieridae	Xanthomixis	zosterops		NA	NA	NA	Xanthomixis_zosterops_KT314052_UADBA_TPG1562_ND3
KT333980	NA_NA	NA	NA	NA	NA	Ploceidae	Foudia	madagascariensis		NA	NA	NA	Foudia_madagascariensis_KT333980_NA_NA_ND3
KT333986	MF_107	107	MF	NA	NA	Ploceidae	Foudia	madagascariensis		NA	NA	NA	Foudia_madagascariensis_KT333986_MF_107_ND3
KT333988	MF_114	114	MF	NA	NA	Ploceidae	Foudia	madagascariensis		NA	NA	NA	Foudia_madagascariensis_KT333988_MF_114_ND3
KT333989	MF_121	121	MF	NA	NA	Ploceidae	Foudia	madagascariensis		NA	NA	NA	Foudia_madagascariensis_KT333989_MF_121_ND3
KT333991	MF_131	131	MF	NA	NA	Ploceidae	Foudia	madagascariensis		NA	NA	NA	Foudia_madagascariensis_KT333991_MF_131_ND3
KT333992	MF_133	133	MF	NA	NA	Ploceidae	Foudia	madagascariensis		NA	NA	NA	Foudia_madagascariensis_KT333992_MF_133_ND3
KT333994	MF_140	140	MF	NA	NA	Ploceidae	Foudia	madagascariensis		NA	NA	NA	Foudia_madagascariensis_KT333994_MF_140_ND3
KT333995	MF_143	143	MF	NA	NA	Ploceidae	Foudia	madagascariensis		NA	NA	NA	Foudia_madagascariensis_KT333995_MF_143_ND3
KT333996	MF_144	144	MF	NA	NA	Ploceidae	Foudia	madagascariensis		NA	NA	NA	Foudia_madagascariensis_KT333996_MF_144_ND3
KT333997	MF_146	146	MF	NA	NA	Ploceidae	Foudia	madagascariensis		NA	NA	NA	Foudia_madagascariensis_KT333997_MF_146_ND3
KT334009	MF_94	94	MF	NA	NA	Ploceidae	Foudia	madagascariensis		NA	NA	NA	Foudia_madagascariensis_KT334009_MF_94_ND3
KY412176	NA_NA	NA	NA	NA	NA	Aepyornithidae	Aepyornis	sp.		NA	NA	NA	Aepyornis_sp._KY412176_NA_NA_ND3
MG762179	FMNH_356999	356999	FMNH	NA	NA	Bernieridae	Thamnornis	chloropetoides		NA	NA	NA	Thamnornis_chloropetoides_MG762179_FMNH_356999_ND3
MH005250	FMNH_429705	429705	FMNH	NA	NA	Vangidae	Newtonia	amphichroa		NA	NA	NA	Newtonia_amphichroa_MH005250_FMNH_429705_ND3
MH005251	FMNH_438750	438750	FMNH	NA	NA	Vangidae	Newtonia	amphichroa		NA	NA	NA	Newtonia_amphichroa_MH005251_FMNH_438750_ND3
MH005252	FMNH_438751	438751	FMNH	NA	NA	Vangidae	Newtonia	amphichroa		NA	NA	NA	Newtonia_amphichroa_MH005252_FMNH_438751_ND3
MH005253	MJR_415	415	MJR	NA	NA	Vangidae	Newtonia	amphichroa		NA	NA	NA	Newtonia_amphichroa_MH005253_MJR_415_ND3
MH005254	MJR_624	624	MJR	NA	NA	Vangidae	Newtonia	amphichroa		NA	NA	NA	Newtonia_amphichroa_MH005254_MJR_624_ND3
MH005255	FMNH_438519	438519	FMNH	NA	NA	Vangidae	Newtonia	archboldi		NA	NA	NA	Newtonia_archboldi_MH005255_FMNH_438519_ND3
MH005256	FMNH_438520	438520	FMNH	NA	NA	Vangidae	Newtonia	archboldi		NA	NA	NA	Newtonia_archboldi_MH005256_FMNH_438520_ND3
MH005257	FMNH_438748	438748	FMNH	NA	NA	Vangidae	Newtonia	amphichroa		NA	NA	NA	Newtonia_amphichroa_MH005257_FMNH_438748_ND3
MH005258	MJR_869	869	MJR	NA	NA	Vangidae	Newtonia	brunneicauda		NA	NA	NA	Newtonia_brunneicauda_MH005258_MJR_869_ND3
MH005259	FMNH_363855	363855	FMNH	NA	NA	Vangidae	Newtonia	amphichroa		NA	NA	NA	Newtonia_amphichroa_MH005259_FMNH_363855_ND3
MH005260	MJR_1061	1061	MJR	NA	NA	Vangidae	Newtonia	amphichroa		NA	NA	NA	Newtonia_amphichroa_MH005260_MJR_1061_ND3
MH005261	MJR_1079	1079	MJR	NA	NA	Vangidae	Newtonia	amphichroa		NA	NA	NA	Newtonia_amphichroa_MH005261_MJR_1079_ND3
MH005262	MJR_1080	1080	MJR	NA	NA	Vangidae	Newtonia	amphichroa		NA	NA	NA	Newtonia_amphichroa_MH005262_MJR_1080_ND3
MH005263	MJR_264	264	MJR	NA	NA	Vangidae	Newtonia	amphichroa		NA	NA	NA	Newtonia_amphichroa_MH005263_MJR_264_ND3
MH005264	MJR_270	270	MJR	NA	NA	Vangidae	Newtonia	amphichroa		NA	NA	NA	Newtonia_amphichroa_MH005264_MJR_270_ND3
MH005265	MJR_358	358	MJR	NA	NA	Vangidae	Newtonia	amphichroa		NA	NA	NA	Newtonia_amphichroa_MH005265_MJR_358_ND3
MH005266	MJR_366	366	MJR	NA	NA	Vangidae	Newtonia	amphichroa		NA	NA	NA	Newtonia_amphichroa_MH005266_MJR_366_ND3
MH005267	MJR_367	367	MJR	NA	NA	Vangidae	Newtonia	amphichroa		NA	NA	NA	Newtonia_amphichroa_MH005267_MJR_367_ND3
MH005268	MJR_375	375	MJR	NA	NA	Vangidae	Newtonia	amphichroa		NA	NA	NA	Newtonia_amphichroa_MH005268_MJR_375_ND3
MH005269	MJR_418	418	MJR	NA	NA	Vangidae	Newtonia	amphichroa		NA	NA	NA	Newtonia_amphichroa_MH005269_MJR_418_ND3
MH005270	MJR_464	464	MJR	NA	NA	Vangidae	Newtonia	amphichroa		NA	NA	NA	Newtonia_amphichroa_MH005270_MJR_464_ND3
MH005271	MJR_526	526	MJR	NA	NA	Vangidae	Newtonia	amphichroa		NA	NA	NA	Newtonia_amphichroa_MH005271_MJR_526_ND3
MH005272	MJR_562	562	MJR	NA	NA	Vangidae	Newtonia	amphichroa		NA	NA	NA	Newtonia_amphichroa_MH005272_MJR_562_ND3
MH005273	MJR_563	563	MJR	NA	NA	Vangidae	Newtonia	amphichroa		NA	NA	NA	Newtonia_amphichroa_MH005273_MJR_563_ND3
MH005274	MJR_676	676	MJR	NA	NA	Vangidae	Newtonia	amphichroa		NA	NA	NA	Newtonia_amphichroa_MH005274_MJR_676_ND3
MH005275	MJR_688	688	MJR	NA	NA	Vangidae	Newtonia	amphichroa		NA	NA	NA	Newtonia_amphichroa_MH005275_MJR_688_ND3
MH005276	MJR_716	716	MJR	NA	NA	Vangidae	Newtonia	amphichroa		NA	NA	NA	Newtonia_amphichroa_MH005276_MJR_716_ND3
MH005277	MJR_752	752	MJR	NA	NA	Vangidae	Newtonia	amphichroa		NA	NA	NA	Newtonia_amphichroa_MH005277_MJR_752_ND3
MH005278	MJR_753	753	MJR	NA	NA	Vangidae	Newtonia	amphichroa		NA	NA	NA	Newtonia_amphichroa_MH005278_MJR_753_ND3
MH005279	MJR_770	770	MJR	NA	NA	Vangidae	Newtonia	amphichroa		NA	NA	NA	Newtonia_amphichroa_MH005279_MJR_770_ND3
MH005280	MJR_771	771	MJR	NA	NA	Vangidae	Newtonia	amphichroa		NA	NA	NA	Newtonia_amphichroa_MH005280_MJR_771_ND3
MH005281	MJR_820	820	MJR	NA	NA	Vangidae	Newtonia	amphichroa		NA	NA	NA	Newtonia_amphichroa_MH005281_MJR_820_ND3
MH005282	MJR_821	821	MJR	NA	NA	Vangidae	Newtonia	amphichroa		NA	NA	NA	Newtonia_amphichroa_MH005282_MJR_821_ND3
MH005283	MJR_894	894	MJR	NA	NA	Vangidae	Newtonia	amphichroa		NA	NA	NA	Newtonia_amphichroa_MH005283_MJR_894_ND3
MH005284	FMNH_352930	352930	FMNH	NA	NA	Vangidae	Newtonia	amphichroa		NA	NA	NA	Newtonia_amphichroa_MH005284_FMNH_352930_ND3
MH005285	FMNH_363856	363856	FMNH	NA	NA	Vangidae	Newtonia	amphichroa		NA	NA	NA	Newtonia_amphichroa_MH005285_FMNH_363856_ND3
MH005286	FMNH_363858	363858	FMNH	NA	NA	Vangidae	Newtonia	amphichroa		NA	NA	NA	Newtonia_amphichroa_MH005286_FMNH_363858_ND3
MH005287	FMNH_384721	384721	FMNH	NA	NA	Vangidae	Newtonia	amphichroa		NA	NA	NA	Newtonia_amphichroa_MH005287_FMNH_384721_ND3
MH005288	FMNH_384791	384791	FMNH	NA	NA	Vangidae	Newtonia	amphichroa		NA	NA	NA	Newtonia_amphichroa_MH005288_FMNH_384791_ND3
MH005289	FMNH_393387	393387	FMNH	NA	NA	Vangidae	Newtonia	amphichroa		NA	NA	NA	Newtonia_amphichroa_MH005289_FMNH_393387_ND3
MH005290	FMNH_393389	393389	FMNH	NA	NA	Vangidae	Newtonia	amphichroa		NA	NA	NA	Newtonia_amphichroa_MH005290_FMNH_393389_ND3
MH005291	FMNH_395989	395989	FMNH	NA	NA	Vangidae	Newtonia	amphichroa		NA	NA	NA	Newtonia_amphichroa_MH005291_FMNH_395989_ND3
MH005292	FMNH_395990	395990	FMNH	NA	NA	Vangidae	Newtonia	amphichroa		NA	NA	NA	Newtonia_amphichroa_MH005292_FMNH_395990_ND3
MH005293	FMNH_396200	396200	FMNH	NA	NA	Vangidae	Newtonia	amphichroa		NA	NA	NA	Newtonia_amphichroa_MH005293_FMNH_396200_ND3
MH005294	FMNH_396201	396201	FMNH	NA	NA	Vangidae	Newtonia	amphichroa		NA	NA	NA	Newtonia_amphichroa_MH005294_FMNH_396201_ND3
MH005295	FMNH_396203	396203	FMNH	NA	NA	Vangidae	Newtonia	amphichroa		NA	NA	NA	Newtonia_amphichroa_MH005295_FMNH_396203_ND3
MH005296	FMNH_396207	396207	FMNH	NA	NA	Vangidae	Newtonia	amphichroa		NA	NA	NA	Newtonia_amphichroa_MH005296_FMNH_396207_ND3
MH005297	FMNH_396208	396208	FMNH	NA	NA	Vangidae	Newtonia	amphichroa		NA	NA	NA	Newtonia_amphichroa_MH005297_FMNH_396208_ND3
MH005298	FMNH_396209	396209	FMNH	NA	NA	Vangidae	Newtonia	amphichroa		NA	NA	NA	Newtonia_amphichroa_MH005298_FMNH_396209_ND3
MH005299	FMNH_429706	429706	FMNH	NA	NA	Vangidae	Newtonia	amphichroa		NA	NA	NA	Newtonia_amphichroa_MH005299_FMNH_429706_ND3
MH005300	MJR_362	362	MJR	NA	NA	Vangidae	Newtonia	amphichroa		NA	NA	NA	Newtonia_amphichroa_MH005300_MJR_362_ND3
MH005301	MJR_394	394	MJR	NA	NA	Vangidae	Newtonia	amphichroa		NA	NA	NA	Newtonia_amphichroa_MH005301_MJR_394_ND3
MH005302	MJR_411	411	MJR	NA	NA	Vangidae	Newtonia	amphichroa		NA	NA	NA	Newtonia_amphichroa_MH005302_MJR_411_ND3
MH005303	MJR_416	416	MJR	NA	NA	Vangidae	Newtonia	amphichroa		NA	NA	NA	Newtonia_amphichroa_MH005303_MJR_416_ND3
MH005304	MJR_434	434	MJR	NA	NA	Vangidae	Newtonia	amphichroa		NA	NA	NA	Newtonia_amphichroa_MH005304_MJR_434_ND3
MH005305	MJR_455	455	MJR	NA	NA	Vangidae	Newtonia	amphichroa		NA	NA	NA	Newtonia_amphichroa_MH005305_MJR_455_ND3
MH005306	MJR_707	707	MJR	NA	NA	Vangidae	Newtonia	amphichroa		NA	NA	NA	Newtonia_amphichroa_MH005306_MJR_707_ND3
MH005307	FMNH_393364	393364	FMNH	NA	NA	Vangidae	Newtonia	amphichroa		NA	NA	NA	Newtonia_amphichroa_MH005307_FMNH_393364_ND3
MH005308	FMNH_393365	393365	FMNH	NA	NA	Vangidae	Newtonia	amphichroa		NA	NA	NA	Newtonia_amphichroa_MH005308_FMNH_393365_ND3
MH005309	FMNH_393366	393366	FMNH	NA	NA	Vangidae	Newtonia	amphichroa		NA	NA	NA	Newtonia_amphichroa_MH005309_FMNH_393366_ND3
MH005310	FMNH_393367	393367	FMNH	NA	NA	Vangidae	Newtonia	amphichroa		NA	NA	NA	Newtonia_amphichroa_MH005310_FMNH_393367_ND3
MH005311	FMNH_393368	393368	FMNH	NA	NA	Vangidae	Newtonia	amphichroa		NA	NA	NA	Newtonia_amphichroa_MH005311_FMNH_393368_ND3
MH005312	FMNH_393369	393369	FMNH	NA	NA	Vangidae	Newtonia	amphichroa		NA	NA	NA	Newtonia_amphichroa_MH005312_FMNH_393369_ND3
MH005313	FMNH_393371	393371	FMNH	NA	NA	Vangidae	Newtonia	amphichroa		NA	NA	NA	Newtonia_amphichroa_MH005313_FMNH_393371_ND3
MH005314	FMNH_393372	393372	FMNH	NA	NA	Vangidae	Newtonia	amphichroa		NA	NA	NA	Newtonia_amphichroa_MH005314_FMNH_393372_ND3
MH005315	FMNH_393373	393373	FMNH	NA	NA	Vangidae	Newtonia	amphichroa		NA	NA	NA	Newtonia_amphichroa_MH005315_FMNH_393373_ND3
MH005316	FMNH_393374	393374	FMNH	NA	NA	Vangidae	Newtonia	amphichroa		NA	NA	NA	Newtonia_amphichroa_MH005316_FMNH_393374_ND3
MH005317	FMNH_393377	393377	FMNH	NA	NA	Vangidae	Newtonia	amphichroa		NA	NA	NA	Newtonia_amphichroa_MH005317_FMNH_393377_ND3
MH005318	FMNH_393379	393379	FMNH	NA	NA	Vangidae	Newtonia	amphichroa		NA	NA	NA	Newtonia_amphichroa_MH005318_FMNH_393379_ND3
MH005319	FMNH_393380	393380	FMNH	NA	NA	Vangidae	Newtonia	amphichroa		NA	NA	NA	Newtonia_amphichroa_MH005319_FMNH_393380_ND3
MH005320	FMNH_393382	393382	FMNH	NA	NA	Vangidae	Newtonia	amphichroa		NA	NA	NA	Newtonia_amphichroa_MH005320_FMNH_393382_ND3
MH005321	FMNH_393383	393383	FMNH	NA	NA	Vangidae	Newtonia	amphichroa		NA	NA	NA	Newtonia_amphichroa_MH005321_FMNH_393383_ND3
MH005322	FMNH_393384	393384	FMNH	NA	NA	Vangidae	Newtonia	amphichroa		NA	NA	NA	Newtonia_amphichroa_MH005322_FMNH_393384_ND3
MH005323	FMNH_429707	429707	FMNH	NA	NA	Vangidae	Newtonia	amphichroa		NA	NA	NA	Newtonia_amphichroa_MH005323_FMNH_429707_ND3
MH005324	FMNH_431265	431265	FMNH	NA	NA	Vangidae	Newtonia	amphichroa		NA	NA	NA	Newtonia_amphichroa_MH005324_FMNH_431265_ND3
MH005325	FMNH_431266	431266	FMNH	NA	NA	Vangidae	Newtonia	amphichroa		NA	NA	NA	Newtonia_amphichroa_MH005325_FMNH_431266_ND3
MH005326	FMNH_396202	396202	FMNH	NA	NA	Vangidae	Newtonia	brunneicauda		NA	NA	NA	Newtonia_brunneicauda_MH005326_FMNH_396202_ND3
MH005327	FMNH_396204	396204	FMNH	NA	NA	Vangidae	Newtonia	brunneicauda		NA	NA	NA	Newtonia_brunneicauda_MH005327_FMNH_396204_ND3
MH005328	FMNH_396205	396205	FMNH	NA	NA	Vangidae	Newtonia	brunneicauda		NA	NA	NA	Newtonia_brunneicauda_MH005328_FMNH_396205_ND3
MH005329	FMNH_396206	396206	FMNH	NA	NA	Vangidae	Newtonia	brunneicauda		NA	NA	NA	Newtonia_brunneicauda_MH005329_FMNH_396206_ND3
MH005330	MJR_1038	1038	MJR	NA	NA	Vangidae	Newtonia	brunneicauda		NA	NA	NA	Newtonia_brunneicauda_MH005330_MJR_1038_ND3
MH005331	MJR_1068	1068	MJR	NA	NA	Vangidae	Newtonia	brunneicauda		NA	NA	NA	Newtonia_brunneicauda_MH005331_MJR_1068_ND3
MH005332	MJR_312	312	MJR	NA	NA	Vangidae	Newtonia	brunneicauda		NA	NA	NA	Newtonia_brunneicauda_MH005332_MJR_312_ND3
MH005333	MJR_317	317	MJR	NA	NA	Vangidae	Newtonia	brunneicauda		NA	NA	NA	Newtonia_brunneicauda_MH005333_MJR_317_ND3
MH005334	MJR_318	318	MJR	NA	NA	Vangidae	Newtonia	brunneicauda		NA	NA	NA	Newtonia_brunneicauda_MH005334_MJR_318_ND3
MH005335	MJR_332	332	MJR	NA	NA	Vangidae	Newtonia	brunneicauda		NA	NA	NA	Newtonia_brunneicauda_MH005335_MJR_332_ND3
MH005336	MJR_344	344	MJR	NA	NA	Vangidae	Newtonia	brunneicauda		NA	NA	NA	Newtonia_brunneicauda_MH005336_MJR_344_ND3
MH005337	MJR_370	370	MJR	NA	NA	Vangidae	Newtonia	brunneicauda		NA	NA	NA	Newtonia_brunneicauda_MH005337_MJR_370_ND3
MH005338	MJR_487	487	MJR	NA	NA	Vangidae	Newtonia	brunneicauda		NA	NA	NA	Newtonia_brunneicauda_MH005338_MJR_487_ND3
MH005339	MJR_497	497	MJR	NA	NA	Vangidae	Newtonia	brunneicauda		NA	NA	NA	Newtonia_brunneicauda_MH005339_MJR_497_ND3
MH005340	MJR_499	499	MJR	NA	NA	Vangidae	Newtonia	brunneicauda		NA	NA	NA	Newtonia_brunneicauda_MH005340_MJR_499_ND3
MH005341	MJR_501	501	MJR	NA	NA	Vangidae	Newtonia	brunneicauda		NA	NA	NA	Newtonia_brunneicauda_MH005341_MJR_501_ND3
MH005342	MJR_502	502	MJR	NA	NA	Vangidae	Newtonia	brunneicauda		NA	NA	NA	Newtonia_brunneicauda_MH005342_MJR_502_ND3
MH005343	MJR_524	524	MJR	NA	NA	Vangidae	Newtonia	brunneicauda		NA	NA	NA	Newtonia_brunneicauda_MH005343_MJR_524_ND3
MH005344	MJR_528	528	MJR	NA	NA	Vangidae	Newtonia	brunneicauda		NA	NA	NA	Newtonia_brunneicauda_MH005344_MJR_528_ND3
MH005345	MJR_543	543	MJR	NA	NA	Vangidae	Newtonia	brunneicauda		NA	NA	NA	Newtonia_brunneicauda_MH005345_MJR_543_ND3
MH005346	MJR_561	561	MJR	NA	NA	Vangidae	Newtonia	brunneicauda		NA	NA	NA	Newtonia_brunneicauda_MH005346_MJR_561_ND3
MH005347	MJR_580	580	MJR	NA	NA	Vangidae	Newtonia	brunneicauda		NA	NA	NA	Newtonia_brunneicauda_MH005347_MJR_580_ND3
MH005348	MJR_743	743	MJR	NA	NA	Vangidae	Newtonia	brunneicauda		NA	NA	NA	Newtonia_brunneicauda_MH005348_MJR_743_ND3
MH005349	MJR_774	774	MJR	NA	NA	Vangidae	Newtonia	brunneicauda		NA	NA	NA	Newtonia_brunneicauda_MH005349_MJR_774_ND3
MH005350	MJR_798	798	MJR	NA	NA	Vangidae	Newtonia	brunneicauda		NA	NA	NA	Newtonia_brunneicauda_MH005350_MJR_798_ND3
MH005351	MJR_872	872	MJR	NA	NA	Vangidae	Newtonia	brunneicauda		NA	NA	NA	Newtonia_brunneicauda_MH005351_MJR_872_ND3
MH005352	MJR_909	909	MJR	NA	NA	Vangidae	Newtonia	brunneicauda		NA	NA	NA	Newtonia_brunneicauda_MH005352_MJR_909_ND3
MH005353	MJR_936	936	MJR	NA	NA	Vangidae	Newtonia	brunneicauda		NA	NA	NA	Newtonia_brunneicauda_MH005353_MJR_936_ND3
MH005354	MJR_938	938	MJR	NA	NA	Vangidae	Newtonia	brunneicauda		NA	NA	NA	Newtonia_brunneicauda_MH005354_MJR_938_ND3
MH005355	MJR_951	951	MJR	NA	NA	Vangidae	Newtonia	brunneicauda		NA	NA	NA	Newtonia_brunneicauda_MH005355_MJR_951_ND3
MH005356	MJR_963	963	MJR	NA	NA	Vangidae	Newtonia	brunneicauda		NA	NA	NA	Newtonia_brunneicauda_MH005356_MJR_963_ND3
MH005357	FMNH_345885	345885	FMNH	NA	NA	Vangidae	Newtonia	brunneicauda		NA	NA	NA	Newtonia_brunneicauda_MH005357_FMNH_345885_ND3
MH005358	FMNH_345886	345886	FMNH	NA	NA	Vangidae	Newtonia	brunneicauda		NA	NA	NA	Newtonia_brunneicauda_MH005358_FMNH_345886_ND3
MH005359	FMNH_345887	345887	FMNH	NA	NA	Vangidae	Newtonia	brunneicauda		NA	NA	NA	Newtonia_brunneicauda_MH005359_FMNH_345887_ND3
MH005360	FMNH_352931	352931	FMNH	NA	NA	Vangidae	Newtonia	brunneicauda		NA	NA	NA	Newtonia_brunneicauda_MH005360_FMNH_352931_ND3
MH005361	FMNH_352932	352932	FMNH	NA	NA	Vangidae	Newtonia	brunneicauda		NA	NA	NA	Newtonia_brunneicauda_MH005361_FMNH_352932_ND3
MH005362	FMNH_352933	352933	FMNH	NA	NA	Vangidae	Newtonia	brunneicauda		NA	NA	NA	Newtonia_brunneicauda_MH005362_FMNH_352933_ND3
MH005363	FMNH_352938	352938	FMNH	NA	NA	Vangidae	Newtonia	brunneicauda		NA	NA	NA	Newtonia_brunneicauda_MH005363_FMNH_352938_ND3
MH005364	FMNH_352941	352941	FMNH	NA	NA	Vangidae	Newtonia	brunneicauda		NA	NA	NA	Newtonia_brunneicauda_MH005364_FMNH_352941_ND3
MH005365	FMNH_352943	352943	FMNH	NA	NA	Vangidae	Newtonia	brunneicauda		NA	NA	NA	Newtonia_brunneicauda_MH005365_FMNH_352943_ND3
MH005366	FMNH_393375	393375	FMNH	NA	NA	Vangidae	Newtonia	brunneicauda		NA	NA	NA	Newtonia_brunneicauda_MH005366_FMNH_393375_ND3
MH005367	FMNH_393376	393376	FMNH	NA	NA	Vangidae	Newtonia	brunneicauda		NA	NA	NA	Newtonia_brunneicauda_MH005367_FMNH_393376_ND3
MH005368	FMNH_393378	393378	FMNH	NA	NA	Vangidae	Newtonia	brunneicauda		NA	NA	NA	Newtonia_brunneicauda_MH005368_FMNH_393378_ND3
MH005369	FMNH_393381	393381	FMNH	NA	NA	Vangidae	Newtonia	brunneicauda		NA	NA	NA	Newtonia_brunneicauda_MH005369_FMNH_393381_ND3
MH005370	FMNH_396064	396064	FMNH	NA	NA	Vangidae	Newtonia	brunneicauda		NA	NA	NA	Newtonia_brunneicauda_MH005370_FMNH_396064_ND3
MH005371	FMNH_427345	427345	FMNH	NA	NA	Vangidae	Newtonia	brunneicauda		NA	NA	NA	Newtonia_brunneicauda_MH005371_FMNH_427345_ND3
MH005372	FMNH_427346	427346	FMNH	NA	NA	Vangidae	Newtonia	brunneicauda		NA	NA	NA	Newtonia_brunneicauda_MH005372_FMNH_427346_ND3
MH005373	FMNH_427347	427347	FMNH	NA	NA	Vangidae	Newtonia	brunneicauda		NA	NA	NA	Newtonia_brunneicauda_MH005373_FMNH_427347_ND3
MH005374	FMNH_434458	434458	FMNH	NA	NA	Vangidae	Newtonia	brunneicauda		NA	NA	NA	Newtonia_brunneicauda_MH005374_FMNH_434458_ND3
MH005375	FMNH_434459	434459	FMNH	NA	NA	Vangidae	Newtonia	brunneicauda		NA	NA	NA	Newtonia_brunneicauda_MH005375_FMNH_434459_ND3
MH005376	FMNH_434460	434460	FMNH	NA	NA	Vangidae	Newtonia	brunneicauda		NA	NA	NA	Newtonia_brunneicauda_MH005376_FMNH_434460_ND3
MH005377	FMNH_434461	434461	FMNH	NA	NA	Vangidae	Newtonia	brunneicauda		NA	NA	NA	Newtonia_brunneicauda_MH005377_FMNH_434461_ND3
MH005378	FMNH_434462	434462	FMNH	NA	NA	Vangidae	Newtonia	brunneicauda		NA	NA	NA	Newtonia_brunneicauda_MH005378_FMNH_434462_ND3
MH005379	FMNH_436435	436435	FMNH	NA	NA	Vangidae	Newtonia	brunneicauda		NA	NA	NA	Newtonia_brunneicauda_MH005379_FMNH_436435_ND3
MH005380	FMNH_436436	436436	FMNH	NA	NA	Vangidae	Newtonia	brunneicauda		NA	NA	NA	Newtonia_brunneicauda_MH005380_FMNH_436436_ND3
MH005381	FMNH_436437	436437	FMNH	NA	NA	Vangidae	Newtonia	brunneicauda		NA	NA	NA	Newtonia_brunneicauda_MH005381_FMNH_436437_ND3
MH005382	FMNH_436439	436439	FMNH	NA	NA	Vangidae	Newtonia	brunneicauda		NA	NA	NA	Newtonia_brunneicauda_MH005382_FMNH_436439_ND3
MH005383	FMNH_436440	436440	FMNH	NA	NA	Vangidae	Newtonia	brunneicauda		NA	NA	NA	Newtonia_brunneicauda_MH005383_FMNH_436440_ND3
MH005384	FMNH_436441	436441	FMNH	NA	NA	Vangidae	Newtonia	brunneicauda		NA	NA	NA	Newtonia_brunneicauda_MH005384_FMNH_436441_ND3
MH005385	FMNH_436442	436442	FMNH	NA	NA	Vangidae	Newtonia	brunneicauda		NA	NA	NA	Newtonia_brunneicauda_MH005385_FMNH_436442_ND3
MH005386	FMNH_436443	436443	FMNH	NA	NA	Vangidae	Newtonia	brunneicauda		NA	NA	NA	Newtonia_brunneicauda_MH005386_FMNH_436443_ND3
MH005387	FMNH_436444	436444	FMNH	NA	NA	Vangidae	Newtonia	brunneicauda		NA	NA	NA	Newtonia_brunneicauda_MH005387_FMNH_436444_ND3
MH005388	FMNH_436445	436445	FMNH	NA	NA	Vangidae	Newtonia	brunneicauda		NA	NA	NA	Newtonia_brunneicauda_MH005388_FMNH_436445_ND3
MH005389	FMNH_436522	436522	FMNH	NA	NA	Vangidae	Newtonia	brunneicauda		NA	NA	NA	Newtonia_brunneicauda_MH005389_FMNH_436522_ND3
MH005390	FMNH_436524	436524	FMNH	NA	NA	Vangidae	Newtonia	brunneicauda		NA	NA	NA	Newtonia_brunneicauda_MH005390_FMNH_436524_ND3
MH005391	FMNH_436525	436525	FMNH	NA	NA	Vangidae	Newtonia	brunneicauda		NA	NA	NA	Newtonia_brunneicauda_MH005391_FMNH_436525_ND3
MH005392	FMNH_436526	436526	FMNH	NA	NA	Vangidae	Newtonia	brunneicauda		NA	NA	NA	Newtonia_brunneicauda_MH005392_FMNH_436526_ND3
MH005393	FMNH_436527	436527	FMNH	NA	NA	Vangidae	Newtonia	brunneicauda		NA	NA	NA	Newtonia_brunneicauda_MH005393_FMNH_436527_ND3
MH005394	MJR_330	330	MJR	NA	NA	Vangidae	Newtonia	archboldi		NA	NA	NA	Newtonia_archboldi_MH005394_MJR_330_ND3
MH005395	MJR_952	952	MJR	NA	NA	Vangidae	Newtonia	archboldi		NA	NA	NA	Newtonia_archboldi_MH005395_MJR_952_ND3
MH005396	MJR_957	957	MJR	NA	NA	Vangidae	Newtonia	archboldi		NA	NA	NA	Newtonia_archboldi_MH005396_MJR_957_ND3
MH005397	MJR_958	958	MJR	NA	NA	Vangidae	Newtonia	archboldi		NA	NA	NA	Newtonia_archboldi_MH005397_MJR_958_ND3
MH005398	MJR_959	959	MJR	NA	NA	Vangidae	Newtonia	archboldi		NA	NA	NA	Newtonia_archboldi_MH005398_MJR_959_ND3
MH005399	FMNH_352944	352944	FMNH	NA	NA	Vangidae	Newtonia	archboldi		NA	NA	NA	Newtonia_archboldi_MH005399_FMNH_352944_ND3
MH005400	FMNH_434463	434463	FMNH	NA	NA	Vangidae	Newtonia	archboldi		NA	NA	NA	Newtonia_archboldi_MH005400_FMNH_434463_ND3
MH005401	FMNH_436446	436446	FMNH	NA	NA	Vangidae	Newtonia	archboldi		NA	NA	NA	Newtonia_archboldi_MH005401_FMNH_436446_ND3
MH005402	FMNH_436447	436447	FMNH	NA	NA	Vangidae	Newtonia	archboldi		NA	NA	NA	Newtonia_archboldi_MH005402_FMNH_436447_ND3
MH005403	FMNH_436438	436438	FMNH	NA	NA	Vangidae	Newtonia	archboldi		NA	NA	NA	Newtonia_archboldi_MH005403_FMNH_436438_ND3
MN081772	FMNH_345782	345782	FMNH	NA	NA	Vangidae	Schetba	rufa		NA	NA	NA	Schetba_rufa_MN081772_FMNH_345782_ND3
MN081773	FMNH_352876	352876	FMNH	NA	NA	Vangidae	Schetba	rufa		NA	NA	NA	Schetba_rufa_MN081773_FMNH_352876_ND3
MN081774	FMNH_356656	356656	FMNH	NA	NA	Vangidae	Schetba	rufa		NA	NA	NA	Schetba_rufa_MN081774_FMNH_356656_ND3
MN081775	FMNH_356657	356657	FMNH	NA	NA	Vangidae	Schetba	rufa		NA	NA	NA	Schetba_rufa_MN081775_FMNH_356657_ND3
MN081776	FMNH_393166	393166	FMNH	NA	NA	Vangidae	Schetba	rufa		NA	NA	NA	Schetba_rufa_MN081776_FMNH_393166_ND3
MN081777	FMNH_393168	393168	FMNH	NA	NA	Vangidae	Schetba	rufa		NA	NA	NA	Schetba_rufa_MN081777_FMNH_393168_ND3
MN081778	FMNH_434666	434666	FMNH	NA	NA	Vangidae	Schetba	rufa		NA	NA	NA	Schetba_rufa_MN081778_FMNH_434666_ND3
MN081779	FMNH_434667	434667	FMNH	NA	NA	Vangidae	Schetba	rufa		NA	NA	NA	Schetba_rufa_MN081779_FMNH_434667_ND3
MN081780	FMNH_436518	436518	FMNH	NA	NA	Vangidae	Schetba	rufa		NA	NA	NA	Schetba_rufa_MN081780_FMNH_436518_ND3
MN081781	FMNH_436519	436519	FMNH	NA	NA	Vangidae	Schetba	rufa		NA	NA	NA	Schetba_rufa_MN081781_FMNH_436519_ND3
MN081782	FMNH_436520	436520	FMNH	NA	NA	Vangidae	Schetba	rufa		NA	NA	NA	Schetba_rufa_MN081782_FMNH_436520_ND3
MN081783	FMNH_356658	356658	FMNH	NA	NA	Vangidae	Schetba	rufa		NA	NA	NA	Schetba_rufa_MN081783_FMNH_356658_ND3
MN081784	FMNH_393115	393115	FMNH	NA	NA	Vangidae	Schetba	rufa		NA	NA	NA	Schetba_rufa_MN081784_FMNH_393115_ND3
MN081785	FMNH_427381	427381	FMNH	NA	NA	Vangidae	Schetba	rufa		NA	NA	NA	Schetba_rufa_MN081785_FMNH_427381_ND3
MN081786	FMNH_427382	427382	FMNH	NA	NA	Vangidae	Schetba	rufa		NA	NA	NA	Schetba_rufa_MN081786_FMNH_427382_ND3
MN081787	FMNH_427383	427383	FMNH	NA	NA	Vangidae	Schetba	rufa		NA	NA	NA	Schetba_rufa_MN081787_FMNH_427383_ND3
MN081788	UADBA_31287	31287	UADBA	NA	NA	Vangidae	Schetba	rufa		NA	NA	NA	Schetba_rufa_MN081788_UADBA_31287_ND3
MN081789	UADBA_30973	30973	UADBA	NA	NA	Vangidae	Schetba	rufa		NA	NA	NA	Schetba_rufa_MN081789_UADBA_30973_ND3
MN081790	UADBA_31290	31290	UADBA	NA	NA	Vangidae	Schetba	rufa		NA	NA	NA	Schetba_rufa_MN081790_UADBA_31290_ND3
MN081791	UADBA_31225	31225	UADBA	NA	NA	Vangidae	Schetba	rufa		NA	NA	NA	Schetba_rufa_MN081791_UADBA_31225_ND3
MN081792	UADBA_50992	50992	UADBA	NA	NA	Vangidae	Schetba	rufa		NA	NA	NA	Schetba_rufa_MN081792_UADBA_50992_ND3
MN081793	MJR_1224	1224	MJR	NA	NA	Vangidae	Schetba	rufa		NA	NA	NA	Schetba_rufa_MN081793_MJR_1224_ND3
MN081794	UADBA_50995	50995	UADBA	NA	NA	Vangidae	Schetba	rufa		NA	NA	NA	Schetba_rufa_MN081794_UADBA_50995_ND3
MN081795	UADBA_50994	50994	UADBA	NA	NA	Vangidae	Schetba	rufa		NA	NA	NA	Schetba_rufa_MN081795_UADBA_50994_ND3
MW574377	FMNH_384730	384730	FMNH	NA	NA	Phasianidae	Margaroperdix	madagarensis		NA	NA	NA	Margaroperdix_madagarensis_MW574377_FMNH_384730_ND3
OP413790	AD_2127	2127	AD	NA	NA	Aepyornithidae	Mullerornis	modestus		NA	NA	NA	Mullerornis_modestus_OP413790_AD_2127_ND3
OP413791	AD_2125	2125	AD	NA	NA	Aepyornithidae	Mullerornis	modestus		NA	NA	NA	Mullerornis_modestus_OP413791_AD_2125_ND3
OP413792	AD_2113	2113	AD	NA	NA	Aepyornithidae	Mullerornis	modestus		NA	NA	NA	Mullerornis_modestus_OP413792_AD_2113_ND3
OP413793	AD_2110	2110	AD	NA	NA	Aepyornithidae	Mullerornis	modestus		NA	NA	NA	Mullerornis_modestus_OP413793_AD_2110_ND3
OP413794	AD_1671	1671	AD	NA	NA	Aepyornithidae	Mullerornis	modestus		NA	NA	NA	Mullerornis_modestus_OP413794_AD_1671_ND3
OP413795	AD_276	276	AD	NA	NA	Aepyornithidae	Mullerornis	modestus		NA	NA	NA	Mullerornis_modestus_OP413795_AD_276_ND3
OP413796	AD_2139	2139	AD	NA	NA	Aepyornithidae	Aepyornis	sp.		NA	NA	NA	Aepyornis_sp._OP413796_AD_2139_ND3
OP413797	AD_2137	2137	AD	NA	NA	Aepyornithidae	Aepyornis	sp.		NA	NA	NA	Aepyornis_sp._OP413797_AD_2137_ND3
OP413798	AD_1293	1293	AD	NA	NA	Aepyornithidae	Aepyornis	sp.		NA	NA	NA	Aepyornis_sp._OP413798_AD_1293_ND3
OP413799	AD_1288	1288	AD	NA	NA	Aepyornithidae	Aepyornis	sp.		NA	NA	NA	Aepyornis_sp._OP413799_AD_1288_ND3
OP413800	AD_2409	2409	AD	NA	NA	Aepyornithidae	Aepyornis	maximus		NA	NA	NA	Aepyornis_maximus_OP413800_AD_2409_ND3
OP413801	AD_2135	2135	AD	NA	NA	Aepyornithidae	Aepyornis	maximus		NA	NA	NA	Aepyornis_maximus_OP413801_AD_2135_ND3
OP413802	AD_1739	1739	AD	NA	NA	Aepyornithidae	Aepyornis	maximus		NA	NA	NA	Aepyornis_maximus_OP413802_AD_1739_ND3
OP413803	AD_1670	1670	AD	NA	NA	Aepyornithidae	Aepyornis	maximus		NA	NA	NA	Aepyornis_maximus_OP413803_AD_1670_ND3
OP413804	AD_1669	1669	AD	NA	NA	Aepyornithidae	Aepyornis	maximus		NA	NA	NA	Aepyornis_maximus_OP413804_AD_1669_ND3
OP413805	AD_1666	1666	AD	NA	NA	Aepyornithidae	Aepyornis	maximus		NA	NA	NA	Aepyornis_maximus_OP413805_AD_1666_ND3
OP413806	AD_1665	1665	AD	NA	NA	Aepyornithidae	Aepyornis	maximus		NA	NA	NA	Aepyornis_maximus_OP413806_AD_1665_ND3
OP413807	AD_1664	1664	AD	NA	NA	Aepyornithidae	Aepyornis	maximus		NA	NA	NA	Aepyornis_maximus_OP413807_AD_1664_ND3
OP413808	AD_1663	1663	AD	NA	NA	Aepyornithidae	Aepyornis	maximus		NA	NA	NA	Aepyornis_maximus_OP413808_AD_1663_ND3
OP413809	AD_1662	1662	AD	NA	NA	Aepyornithidae	Aepyornis	maximus		NA	NA	NA	Aepyornis_maximus_OP413809_AD_1662_ND3
OP413810	AD_2667	2667	AD	NA	NA	Aepyornithidae	Aepyornis	maximus		NA	NA	NA	Aepyornis_maximus_OP413810_AD_2667_ND3
