# Supplementary material for: VoronaGasyCodes: A Public Database of Mitochondrial Barcodes for Malagasy Birds
Source: Mol Ecol Resour. 2025 Aug 7;25(8):e70027. doi: 10.1111/1755-0998.70027 (PMC12550469; doi:10.1111/1755-0998.70027)
Supplement: Supplementary file 1 — Data S1: men70027‐sup‐0001‐Supinfo.zip. [file MEN-25-e70027-s001.zip › 202504_ND2_all.fasta]

>Uratelornis_chimaera_AF407471_AMNH_411213_ND2
AGCCCTCATGCAAAGTTAATTTCCTGCCTAAGTCTGCTTCTAGGAACGACCGTTACTACCTCGAGTAACCACTGAGCAATGGCTTGAACTGGCCTAGAAATCAACACTCTTGCCATTATCCCRCTTATCTCAAAATCCCACCACCCCCGAGCCATTGAAGCAGCAATCAAATACTTCCTCACCCAAGCAGCTGCNTCAACCCTACTANTATTCTCTAGC
>Uratelornis_chimaera_AF407470_MNHN_1994.416_ND2
AGCCCTCATGCAAAGTTAATTTCCTGCCTAAGTCTGCTTCTAGGAACGACCGTTACTACCTCGAGTAACCACTGAGCAATGGCTTGAACTGGCCTAGAAATCAACACTCTTGCCATTATCCCRCTTATCTCAAAATCCCACCACCCCCGAGCCATTGAAGCAGCAATCAAATACTTCCTCACCCAAGCAGCTGCATCAACCCTACTACTATTCTCTAGCATGACCAATGCATGACACACAGGACAATGAGACATTACCCAACTAACTCACCCCATGGCCTGCCTACTACTAACAGCAGCAATTGCAATAAAACTAGGCCTAGTACCATTTCACTTCTGATTCCCAGAAGTGCTTCAAGG
>Corythornis_madagascariensis_AY998895_FMNH_396164_ND2
ATGAACCCACATGCAAAACTAATTTCCATTCTCAGCCTCCTACTAGGTACAACAATTACAATCTCGAGCAACCACTGAATTATAGCCTGAACTGGATTAGAAATCAACACCCTCGCTATTATCCCTCTTATCTCAAAAACCCACCACCCCCGAGCTGTCGAAGCAACAATCAAATACTTCCTCGTACAAGCAACCGCTTCAGCTCTCATCCTATTTTCAAGCATAATCAATGCCTGACACACAGGACAATGAGATATCACTCAACTAACTCACCCAACATCCTCTGCCTTATTCACAGCAGCAGTCGCAATAAAATTAGGCCTGGTACCCTTCCACT
>Corythornis_madagascariensis_AY998896_FMNH_396052_ND2
ATGAACCCACATGCAAAACTAATTTCCATTCTCAGCCTCCTACTAGGTACAACAATTACAATCTCGAGCAACCACTGAATTATAGCCTGAACTGGATTAGAAATCAACACCCTCGCTATTATCCCTCTTATCTCAAAAACCCACCACCCCCGAGCTGTCGAAGCAACAATCAAATACTTCCTCGTACAAGCAACCGCTTCAGCTCTCATCCTATTTTCAAGCATAATCAATGCCTGACACACAGGACAATGAGATATCACTCAACTAACTCACCCAACATCCTCTGCCTTATTCACAGCAGCAGTCGCAATAAAATTAGGCCTGGTACCCTTCCACT
>Corythornis_madagascariensis_AY998897_FMNH_384757_ND2
ATGAACCCACATGCAAAACTAATTTCCATTCTCAGCCTCCTACTAGGTACAACAATTACAATCTCGAGCAACCACTGAATTATAGCCTGAACTGGATTAGAAATCAACACCCTCGCTATTATCCCTCTTATCTCAAAAACCCACCACCCCCGAGCTGTCGAAGCAACAATCAAATACTTCCTCGTACAAGCAACCGCTTCAGCTCTCATCCTATTTTCAAGCATAATCAATGCCTGACACACAGGACAATGAGATATCACTCAACTAACTCACCCAACATCCTCTGCCTTATTCACAGCAGCAGTCGCAATAAAATTAGGCCTGGTACCCTTCCACT
>Corythornis_madagascariensis_AY998898_FMNH_345682_ND2
ATGAACCCACATGCAAAACTAATTTCCATTTTCAGCCTCCTACTAGGTACAACAATTACAATTTCGAGCAACCACTGAATTATAGCCTGAACTGGATTAGAAATCAACACCCTCGCTATTATCCCTTTTATCTCAAAAACCCACCACCCCCGAGCTGTCGAAGCAACAATCAAATACTTCCTCGTACAAGCAACCGCTTCAGCTCTCATCCTATTTTCAAGCATAATCAATGCCTGACACACAGGACAATGAGATATCACTCAACTAACTCACCCAACATCCTTTGCCTTATTCACAGCAGCAGTCGCAATAAAATTAGGCGTGGTACCCTTCCACT
>Corythornis_madagascariensis_AY998899_FMNH_345680_ND2
ATGAACCCACATGCAAAACTAATTTCCATTCTCAGCCTCCTACTAGGTACAACAATTACAATCTCGAGCAACCACTGAATTATAGCCTGAACTGGATTAGAAATCAACACCCTCGCTATTATCCCTCTTATCTCAAAAACCCACCACCCCCGAGCTGTCGAAGCAACAATCAAATACTTCCTCGTACAAGCAACCGCTTCAGCTCTCATCCTATTTTCAAGCATAATCAATGCCTGACACACAGGACAATGAGATATCACTCAACTAACTCACCCAACATCCTCTGCCTTATTCACAGCAGCAGTCGCAATAAAATTAGGCCTGGTACCCTTCCACT
>Corythornis_madagascariensis_AY998900_FMNH_345684_ND2
ATGAACCCACATGCAAAACTAATTTCCATTCTCAGCCTCCTACTAGGTACAACAATTACAATCTCGAGCAACCACTGAATTATAGCCTGAACTGGATTAGAAATCAACACCCTCGCTATTATCCCTCTTATCTCAAAAACCCACCACCCCCGAGCTGTCGAAGCAACAATCAAATACTTCCTCGTACAAGCAACCGCTTCAGCTCTCATCCTATTTTCAAGCATAATCAATGCCTGACACACAGGACAATGAGATATCACTCAACTAACTCACCCAACATCCTCTGCCTTATTCACAGCAGCAGTCGCAATAAAATTAGGCCTGGTACCCTTCCACT
>Corythornis_vintsioides_AY998917_UWBM_VGR215_ND2
ATGAACCCGCATGCAACCCTAATTTCTCTTCTCAGTCTCCTACTAGGTACAACAATTACAATCTCTAGCAACCACTGAATAATAGCCTGAACTGGACTAGAAATCAATACCCTCGCTATTATTCCCCTTATCTCAAAGGCCCACCACCCCCGAGCCATCGAAGCAACAATCAAATACTTTTTAGTTCAAGCAGCTGCTTCAGCCCTCATCCTATTCTCAAGCACAATTAACGCCTGACAGACAGGACAATGGGACATTACCCAATTAACCAACCCAACATCTTCCGCCCTCCTCACAACAGCAATTGCAATGAAACTAGGCCTAGTACCCTTCCACT
>Merops_superciliosus_MH218118_FMNH_352818_ND2
CTGCAAGGCTCCTCACTAATCACCGCCCTTATTCTATCAACAGCTATAAAACTTCCCCCGATCAGCATTTTATACCTCACATCCCACTCCCTCAACCCCGCCCTACTGACCATCATAGCCATCGCCTCAACAGCCCTGGGAGGCTGAATGGGACTAAACCAAACCCAAATCCGAAAAATCCTCGCTTTTTCATCTATCTCCCACCTGGGCTGAATAACTGCCATTATTCTCTACAACCCCCAACTCACCCTGCTAACCTTCTACCTATATGTCTTAATGACAACAACAACATTCCTCTCACTCAACTCAACAAAAACCCTAAAGCTATCAACATTAATATCCTCATGATCAAAAGCTCCAATACTAAACACAACCCTAATACTAATCCTTCTATCCCTAGCAGGTCTTCCACCACTAACCGGATTCCTACCCAAATGATTAATCATCCAAGAGCTTACCAAACAAGGTATAACAACAACAGCTACACTCATTGCCCTCCTCTCCCTCCTTAGCCTTTTCTTTTACCTACGCCTCGCATACTACTCAACCATCACCCTCCCGCCCAACACAACAAACACAATAAAACAATGGCGTACTAACAAAACCGCAAACCCAACCATTGCAGCTCTTACTGCCATATCAACCCTACTTCTACCCCTCTCCCCCCTCCTCCTC
>Foudia_madagascariensis_ON081238_U3587__ND2
GCTGCAACCAAGTACTTCTTAGTCCAAGCAGCTGCATCAGCCCTGGTACTATTCTCTAGTATGACTAACGCATGACACACAGGACAGTGAGATATTGCTCAACTAACCCACCCAACATCATGCATAATCCTAACTTCAGCAGTCGCAATTAAACTAGGACTAGTACCATTCCATTTCTGATTCCCAGAGGTACTACAAGGCTCCCCACTCACCACCGGCCTACTCCTGTCTACAGTCATAAAACTCCCACCACTAGCACTACTCTTTATGACCTCACCATCATTAAACCCCTCCCTCCTGACTACCCTGGCCATCCTATCGGCAGCCTTAGGTGGATGAATGGGGCTCAACCAAACACAAATCCGAAAAATCCTAGCTTTCTCGTCCATCTCCCACCTGGGCTGAATGACTATCATTATCGCTTACAGCCCTAAACTAGCCCTCCTCAACTTCTACCTATATTCCCTAATAACTGCAGCTGTATTCCTTACCCTAAATACAATTAAAGCCACAAAACTGTCCACCCTAATAACCGCATGAACAAAAAAACCCTCACTAAGCGCAATACTACTACTTACCTTACTTTCCCTTGCAGGCCTACCTCCCCTAACAGGCTTCCTCCCTAAATGACTTATCATCCAAGAACTAACCAAACAAGACATAACCCCTACAGCTACCATCCTATCTCTGCTATCGCTACTAGGACTATTCTTCTACCTCCGACTAGCATACTGCGCAACAATTACACT
>Foudia_madagascariensis_ON385397_AMNH_14108_ND2
GCTGCAACCAAGTACTTCTTAGTCCAAGCAGCTGCATCAGCCCTGGTACTATTCTCTAGTATGACTAACGCATGACACACAGGACAGTGAGATATTGCTCAACTAACCCACCCAACATCATGCATAATCCTAACTTCAGCAGTCGCAATTAAACTAGGACTAGTACCATTCCATTTCTGATTCCCAGAGGTACTACAAGGCTCCCCACTCACCACCGGCCTACTCCTGTCTACAGTCATAAAACTCCCACCACTAGCACTACTCTTTATGACCTCACCATCATTAAACCCCTCCCTCCTGACTACCCTGGCCATCCTATCGGCAGCCTTAGGTGGATGAATGGGGCTCAACCAAACACAAATCCGAAAAATCCTAGCTTTCTCGTCCATCTCCCACCTGGGCTGAATGACTATCATTATCGCTTACAGCCCTAAACTAGCCCTCCTCAACTTCTACCTATATTCCCTAATAACTGCAGCTGTATTCCTTACCCTAAATACAATTAAAGCCACAAAACTGTCCACCCTAATAACCGCATGAACAAAAAAACCCTCACTAAGCGCAATACTACTACTTACCTTACTTTCCCTTGCAGGCCTACCTCCCCTAACAGGCTTCCTCCCTAAATGACTTATCATCCAAGAACTAACCAAACAAGACATAACCCCTACAGCTACCATCCTATCTCTGCTATCGCTACTAGGACTATTCTTCTACCTCCGACTAGCATACTGCGCAACAATTACACT
>Monticola_sharpei_JN599239_FMNH_384786_ND2
ATTGAAGCCGCAACCAAGTACTTCCTAGTCCAAGCAGCTGCCTCCACTCTAATCCTATTCTCCAGCATGACCAACGCATGACAAACTGGACAATGAGACATCGCACAACTAAACCACCCCACCTCATGCCTAGTCCTAACTACAGCCATTGCAATAAAACTAGGACTAGTCCCCTTCCACTTTTGATTCCCCGAAGTTCTCCAGGGCACCTCCCTAACTACCGGCCTACTACTCTCTACAGCTATAAAACTCCCACCAATCACTCTACTCTTCATAACTTCCCAGTCACTAAACCCAACCCTCATAACCATCATGGCCATTCTCTCCGCAGCATTAGGAGGATGAATGGGACTAAACCAGACACAAACACGAAAAATCCTAGCCTTTTCATCCATCTCCCACCTAGGCTGAATGGCTATCATCATTGTGTATAGCCCTAAACTAGCCCTATTAAACTTCTACCTGTACTCCATAATAGTCACAACCGTATTCCTAGCCCTAAACTCAATTAACACCCTAAAACTGTCTACACTTATAACCACATGGACAAAAACGCCTGCACTAAGCGCAACCCTAATACTCACCCTTCTCTCCCTCGCAGGACTACCCCCTCTAACAGGCTTTCTGCCCAAATGACTAATCATCCAAGAACTAACCAAACAAGAAATAGCCCCAGCAGCAACAATCATCGCCCTCCTCTCCCTACTAAGCCTGTTCTTCTACCTACGTCTCGCATACTGCGCAACAATCACACTCCCCCCACACACCACAAACCACATAAAACAATGACACACTAACAAACCAACCAGCATCCTAATTGCTATCCTG
>Monticola_sharpei_JN599240_FMNH_396184_ND2
ATTGAAGCCGCAACCAAGTACTTCCTGGTCCAAGCAGCTGCCTCCACTCTAATCCTGTTCTCCAGCATGACCAACGCATGACAAACTGGACAATGAGACATCGCGCAACTAAACCACCCCACCTCATGCCTAGTCCTAACTACAGCCATTGCAATAAAACTAGGACTAGTCCCCTTCCACTTTTGATTCCCCGAAGTTCTCCAGGGCACCTCCCTAACTACCGGCCTACTACTCTCTACAGCTATAAAACTCCCGCCAATCACTCTACTCTTCATAACTTCCCAGTCACTAAACCCAACCCTCATAACCACCATGGCCATTCTCTCCGCAGCATTAGGGGGATGAATAGGACTAAACCAGACACAAACACGAAAAATCCTAGCCTTTTCATCCATCTCCCACCTAGGCTGAATAGCTATCATCATTGTGTATAGCCCTAAACTAGCCCTATTAAACTTCTACCTGTACTCCATAATAGTCACAACCGTATTCCTAGCCCTAAACTCAATTAACACCCTAAAACTGTCTACACTTATAACCACATGGACAAAAACGCCTGCACTAAGCGCAACCCTAATACTCACCCTTCTCTCCCTCGCAGGACTACCCCCTCTAACAGGCTTTCTACCCAAATGACTAATCATCCAAGAACTAACCAAACAAGAAATAGCCCCAGCAGCAACAATCATCGCCCTCCTCTCCCTACTAAGCCTGTTCTTCTACCTACGTCTCGCATACTGCGCAACAATCACACTCCCCCCACACACCACAAACCACATAAAACAATGACACACTAACAAACCAACCAGCATCCTAATTGCTATCCTG
>Monticola_sharpei_JN599241_FMNH_396187_ND2
ATTGAAGCCGCAACCAAGTACTTCCTGGTCCAAGCAGCTGCCTCCACCCTAATCCTATTCTCCAGCATGACCAACGCATGACAAACTGGACAATGAGACATCGCGCAACTAAACCACCCCACCTCATGTCTAGTCCTAACTACAGCCATTGCAATAAAACTAGGACTAGTCCCCTTCCACTTTTGATTCCCCGAAGTTCTCCAGGGCACCTCCCTAACTACCGGCCTACTACTCTCTACAGCTATAAAACTCCCACCAATCACTCTACTCTTCATAACTTCCCAGTCACTAAACCCAACCCTCATAACCACCATGGCCATTCTCTCCGCAGCACTAGGGGGATGAATAGGACTAAACCAGACACAAACACGAAAAATCCTAGCCTTTTCATCCATCTCCCACCTAGGCTGAATAGCTATCATCATTGTGTATAGCCCTAAACTAGCCCTATTAAACTTCTACCTGTACTCCATAATAGTCACAACCGTATTCCTAGCCCTAAACTCAATTAACACCCTAAAACTGTCTACACTTATAACCACATGAACAAAAACGCCTGCACTAAGCGCAACCCTAATACTTACCCTTCTCTCCCTCGCAGGACTACCCCCTCTAACAGGCTTTCTACCCAAATGACTAATCATCCAAGAACTAACCAAACAAGAAATAGCCCCAGCAGCAACAATCATCGCCCTCCTCTCCCTACTAAGCCTGTTCTTCTACCTACGTCTCGCATACTGCGCAACAATCACACTCCCCCCACACACCACAAACCACATAAAACAATGACACACTAACAAACCAACCAGCATCCTAATTGCTATCCTG
>Monticola_sharpei_JN599242_FMNH_431258_ND2
ATTGAAGCCGCAACCAAGTACTTCCTGGTCCAAGCAGCTGCCTCCACTCTAATCCTATTCTCCAGCATGACCAACGCATGACAAACTGGACAATGAGACATCGCGCAACTAAACCACCCCACCTCATGCCTAGTCCTAACTACAGCCATTGCAATAAAACTAGGACTAGTCCCCTTCCACTTTTGATTCCCCGAAGTTCTCCAGGGCACCTCCCTAACTACCGGCCTACTACTCTCTACAGCTATAAAACTCCCGCCAATCACTCTACTCTTCATAACTTCCCAGTCACTAAACCCAACCCTCATAACCACCATGGCCATTCTCTCCGCAGCATTAGGGGGATGAATAGGACTAAACCAGACACAAACACGAAAAATCCTAGCCTTTTCATCCATCTCCCACCTAGGCTGAATAGCTATCATCATTGTGTATAGCCCTAAACTAGCCCTATTAAACTTCTACCTGTACTCCATAATAGTCACAACCGTATTCCTAGCCCTAAACTCAATTAACACCCTAAAACTGTCTACACTTATAACCACATGGACAAAAACGCCTGCACTAAGCGCAACCCTAATACTCACCCTTCTCTCCCTCGCAGGACTACCCCCTCTAACAGGCTTTCTACCCAAATGACTAATCATCCAAGAACTAACCAAACAAGAAATAGCCCCAGCAGCAACAATCATCGCCCTCCTCTCCCTACTAAGCCTGTTCTTCTACCTACGTCTCGCATACTGCGCAACAATCACACTCCCCCCACACACCACAAACCACATAAAACAATGACACACTAACAAACCAACCAGCATCCTAATTGCTATCCTG
>Monticola_sharpei_JN599243_FMNH_380005_ND2
ATTGAAGCCGCAACCAAGTACTTCCTGGTCCAAGCAGCTGCCTCCACTCTAATCCTGTTCTCCAGCATGACCAACGCATGACAAACTGGACAATGAGACATCGCGCAACTAAACCACCCCACCTCATGCCTAGTCCTAACTACAGCCATTGCAATAAAACTAGGACTAGTCCCCTTCCACTTTTGATTCCCCGAAGTTCTCCAGGGCACCTCCCTAACTACCGGCCTACTACTCTCTACAGCTATAAAACTCCCGCCAATCACTCTACTCTTCATAACTTCCCAGTCACTAAACCCAACCCTCATAACCACCATGGCCATTCTCTCCGCAGCATTAGGGGGATGAATAGGACTAAACCAGACACAAACACGAAAAATCCTAGCCTTTTCATCCATCTCCCACCTAGGCTGAATAGCTATCATCATTGTGTATAGCCCTAAACTAGCCCTATTAAACTTCTACCTGTACTCCATAATAATCACAACCGTATTCCTAGCCCTAAACTCAATTAACACCCTAAAACTGTCTACACTTATAACCACATGGACAAAAACGCCTGCACTAAGCGCAACCCTAATACTCACCCTTCTCTCCCTCGCAGGACTACCCCCTCTAACAGGCTTTCTACCCAAATGACTAATCATCCAAGAACTAACCAAACAAGAAATAGCCCCAGCAGCAACAATCATCGCCCTCCTCTCCCTACTAAGCCTGTTCTTCTACCTACGTCTCGCATACTGCGCAACAATCACACTCCCCCCACACACCACAAACCACATAAAACAATGACACACTAACAAACCAACCAGCATCCTAATTGCTATCCTG
>Monticola_sharpei_JN599244_FMNH_380007_ND2
ATTGAAGCCGCAACCAAGTACTTCCTAGTCCAAGCAGCTGCCTCCACTCTAATCCTATTCTCCAGCATGACCAACGCATGACAAACTGGACAATGAGACATCGCACAACTAAACCACCCCACCTCATGCCTAGTCCTAACTACAGCCATTGCAATAAAACTAGGACTAGTCCCCTTCCACTTTTGATTCCCCGAAGTTCTCCAGGGCACCTCCCTAACTACCGGCCTACTACTCTCTACAGCTATAAAACTCCCGCCAATCACTCTACTCTTCATAACTTCCCAGTCACTAAACCCAACCCTCATAACCATCATGGCCATTCTCTCCGCAGCATTAGGAGGATGAATGGGACTAAACCAGACACAAACACGAAAAATCCTAGCCTTTTCATCCATCTCCCACCTAGGCTGAATAGCTATCATCATTGTGTATAACCCTAAACTAGCCCTATTAAACTTCTACCTGTACTCCATAATAGTCACAACCGTATTCCTAGCCCTAAACTCAATTAACACCCTAAAACTGTCTACACTTATAACCACATGGACAAAAACGCCTGCACTAAGCGCAACCCTAATACTCACCCTTCTCTCCCTCGCAGGACTACCCCCTCTAACAGGCTTTCTACCCAAATGACTAATCATCCAAGAACTAACCAAACAAGAAATAGCCCCAGCAGCAACAATCATCGCCCTCCTCTCCCTACTAAGCCTGTTCTTCTACCTACGTCTCGCATACTGCGCAACAATCACACTCCCCCCACACACCACAAACCACATAAAACAATGACACACTAACAAACCAACCAGCATCCTAATTGCTATCCTG
>Monticola_sharpei_JN599245_FMNH_380010_ND2
ATTGAAGCCGCAACCAAGTACTTCCTAGTCCAAGCAGCTGCCTCCACTCTAATCCTATTCTCCAGCATGACCAACGCATGACAAACTGGACAATGAGACATCGCACAACTAAACCACCCCACCTCATGCCTAGTCCTAACTACAGCCATTGCAATAAAACTAGGACTAGTCCCCTTCCACTTTTGATTCCCCGAAGTTCTCCAGGGCACCTCCCTAACCACCGGCCTACTACTCTCTACAGCTATAAAACTCCCACCAATCACTCTACTCTTCATAACTTCCCAGTCACTAAACCCAACCCTCATAACCATCATGGCCATTCTCTCCGCAGCATTAGGAGGATGAATGGGACTAAACCAGACACAAACACGAAAAATCCTAGCCTTTTCATCCATCTCCCACCTAGGCTGAATAGCTATCATCATTGTGTATAACCCTAAACTAGCCCTATTAAACTTCTACCTGTACTCCATAATAGTCACAACCGTATTCCTAGCCCTAAACTCAATTAACACCCTAAAACTGTCTACACTTATAACCACATGGACAAAAACGCCTGCACTAAGCGCAACCCTAATACTCACCCTTCTCTCCCTCGCAGGACTACCCCCTCTAACAGGCTTTCTACCCAAATGACTAATCATCCAAGAACTAACCAAACAAGAAATAGCCCCAGCAGCAACAATCATCGCCCTCCTCTCCCTACTAAGCCTGTTCTTCTACCTACGTCTCGCATACTGCGCAACAATCACACTCCCCCCACACACCACAAACCACATAAAACAATGACACACTAACAAACCAACCAGCATCCTAATTGCTATCCTG
>Monticola_sharpei_JN599246_FMNH_393342_ND2
ATTGAAGCCGCAACCAAGTACTTCCTGGTCCAAGCAGCTGCCTCCACTCTAATCCTGTTCTCCAGCATGACCAACGCATGACAAACTGGACAATGAGACATCGCGCAACTAAACCACCCCACCTCATGCCTAGTCCTAACTACAGCCATTGCAATAAAACTAGGACTAGTCCCCTTCCACTTTTGATTCCCCGAAGTTCTCCAGGGCACCTCCCTAACTACCGGCCTACTACTCTCTACAGCTATAAAACTCCCGCCAATCACTCTACTCTTCATAACTTCCCAGTCACTAAACCCAACCCTCATAACCACCATGGCCATTCTCTCCGCAGCATTAGGGGGATGAATAGGACTAAACCAGACACAAACACGAAAAATCCTAGCCTTTTCATCCATCTCCCACCTAGGCTGAATAGCTATCATCATTGTGTATAGCCCTAAACTAGCCCTATTAAACTTCTACCTGTACTCCATAATAGTCACAACCGTATTCCTAGCCCTAAACTCAATTAACACCCTAAAACTGTCTACACTTATAACCACATGGACAAAAACGCCTGCACTAAGCGCAACCCTAATACTCACCCTTCTCTCCCTCGCAGGACTACCCCCTCTAACAGGCTTTCTACCCAAATGACTAATCATCCAAGAACTAACCAAACAAGAAATAGCCCCAGCAGCAACAATCATCGCCCTCCTCTCCCTACTAAGCCTGTTCTTCTACCTACGTCTCGCATACTGCGCAACAATCACACTCCCCCCACACACCACAAACCACATAAAACAATGACACACTAACAAACCAACCAGCATCCTAATTGCTATCCTG
>Monticola_sharpei_JN599247_FMNH_431255_ND2
ATTGAAGCCGCAACCAAGTACTTCCTGGTCCAAGCAGCTGCCTCCACTCTAATCCTATTCTCCAGCATGACCAACGCATGACAAACTGGACAATGAGACATCGCGCAACTAAACCACCCCACCTCATGCCTAGTCCTAACTACAGCCATTGCAATAAAACTAGGACTAGTCCCCTTCCACTTTTGATTCCCCGAAGTTCTCCAGGGCACCTCCCTAACTACCGGCCTACTACTCTCTACAGCTATAAAACTCCCGCCAATCACTCTACTCTTCATAACTTCCCAGTCACTAAACCCAACCCTCATAACCACCATGGCCATTCTCTCCGCAGCATTAGGGGGATGAATAGGACTAAACCAGACACAAACACGAAAAATCCTAGCCTTTTCATCCATCTCCCACCTAGGCTGAATAGCTATCATCATTGTGTATAGCCCTAAACTAGCCCTATTAAACTTCTACCTGTACTCCATAATAATCACAACCGTATTCCTAGCCCTAAACTCAATTAACACCCTAAAACTGTCTACACTTATAACCACATGGACAAAAACGCCTGCACTAAGCGCAACCCTAATACTCACCCTTCTCTCCCTCGCAGGACTACCCCCTCTAACAGGCTTTCTACCCAAATGACTAATCATCCAAGAACTAACCAAACAAGAAATAGCCCCAGCAGCAACAATCATCGCCCTCCTCTCCCTACTAAGCCTGTTCTTCTACCTACGTCTCGCATACTGCGCAACAATCACACTCCCCCCACACACCACAAACCACATAAAACAATGACACACTAACAAACCAACCAGCATCCTAATTGCTATCCTG
>Monticola_sharpei_JN599248_FMNH_396194_ND2
ATTGAAGCCGCAACCAAGTACTTCCTAGTCCAAGCAGCTGCCTCCACTCTAATCCTATTCTCCAGCATGACCAACGCATGACAAACTGGACAATGAGACATCGCACAACTAAACCACCCCACCTCATGCCTAGTCCTAACTACAGCCATTGCAATAAAACTAGGACTAGTCCCCTTCCACTTTTGATTCCCCGAAGTTCTCCAGGGCACCTCCCTAACTACCGGCCTACTACTCTCTACAGCTATAAAACTCCCGCCAATCACTCTACTCTTCATAACTTCCCAGTCACTAAACCCAACCCTCATAACCATCATGGCCATTCTCTCCGCAGCATTAGGAGGATGAATGGGACTAAACCAGACACAAACACGAAAAATCCTAGCCTTTTCATCCATCTCCCACCTAGGCTGAATAGCTATCATCATTGTGTATAACCCTAAACTAGCCCTATTAAACTTCTACCTGTACTCCATAATAGTCACAACCGTATTCCTAGCCCTAAACTCAATTAACACCCTAAAACTGTCTACACTTATAACCACATGGACAAAAACGCCTGCACTAAGCGCAACCCTAATACTCACCCTTCTCTCCCTCGCAGGACTACCCCCTCTAACAGGCTTTCTACCCAAATGACTAATCATCCAAGAACTAACCAAACAAGAAATAGCCCCAGCAGCAACAATCATCGCCCTCCTCTCCCTACTAAGCCTGTTCTTCTACCTACGTCTCGCATACTGCGCAACAATCACACTCCCCCCACACACCACAAACCACATAAAACAATGACACACTAACAAACCAACCAGCATCCTAATTGCTATCCTG
>Monticola_sharpei_JN599249_FMNH_396195_ND2
ATTGAAGCCGCAACCAAGTACTTCCTAGTCCAAGCAGCTGCCTCCACTCTAATCCTATTCTCCAGCATGACCAACGCATGACAAACTGGACAATGAGACATCGCACAACTAAACCACCCCACCTCATGCCTAGTCCTAACTACAGCCATTGCAATAAAACTAGGACTAGTCCCCTTCCACTTTTGATTCCCCGAAGTTCTCCAGGGCACCTCCCTAACTACCGGCCTACTACTCTCTACAGCTATAAAACTCCCGCCAATCACTCTACTCTTCATAACTTCCCAGTCACTAAACCCAACCCTCATAACCATCATGGCCATTCTCTCCGCAGCATTAGGAGGATGAATGGGACTAAACCAGACACAAACACGAAAAATCCTAGCCTTTTCATCCATCTCCCACCTAGGCTGAATAGCTATCATCATTGTGTATAACCCTAAACTAGCCCTATTAAACTTCTACCTGTACTCCATAATAGTCACAACCGTATTCCTAGCCCTAAACTCAATTAACACCCTAAAACTGTCTACACTTATAACCACATGGACAAAAACGCCTGCACTAAGCGCAACCCTAATACTCACCCTTCTCTCCCTCGCAGGACTACCCCCTCTAACAGGCTTTCTACCCAAATGACTAATCATCCAAGAACTAACCAAACAAGAAATAGCCCCAGCAGCAACAATCATCGCCCTCCTCTCCCTACTAAGCCTGTTCTTCTACCTACGTCTCGCATACTGCGCAACAATCACACTCCCCCCACACACCACAAACCACATAAAACAATGACACACTAACAAACCAACCAGCATCCTAATTGCTATCCTG
>Monticola_sharpei_JN599250_FMNH_431253_ND2
ATTGAAGCCGCAACCAAGTACTTCCTGGTCCAAGCAGCTGCCTCCACTCTAATCCTATTCTCCAGCATGACCAACGCATGACAAACTGGACAATGAGACATCGCGCAACTAAACCACCCCACCTCATGCCTAGTCCTAACTACAGCCATTGCAATAAAACTAGGACTAGTCCCCTTCCACTTTTGATTCCCCGAAGTTCTCCAGGGCACCTCCCTAACTACCGGCCTACTACTCTCTACAGCTATAAAACTCCCGCCAATCACTCTACTCTTCATAACTTCCCAGTCACTAAACCCAACCCTCATAACCACCATGGCCATTCTCTCCGCAGCATTAGGGGGATGAATAGGACTAAACCAGACACAAACACGAAAAATCCTAGCCTTTTCATCCATCTCCCACCTAGGCTGAATAGCTATCATCATTGTGTATAGCCCTAAACTAGCCCTATTAAACTTCTACCTGTACTCCATAATAGTCACAACCGTATTCCTAGCCCTAAACTCAATTAACACCCTAAAACTGTCTACACTTATAACCACATGGACAAAAACGCCTGCACTAAGCGCAACCCTAATACTCACCCTTCTCTCCCTCGCAGGACTACCCCCTCTAACAGGCTTTCTACCCAAATGACTAATCATCCAAGAACTAACCAAACAAGAAATAGCCCCAGCAGCAACAATCATCGCCCTCCTCTCCCTACTAAGCCTGTTCTTCTACCTACGTCTCGCATACTGCGCAACAATCACACTCCCCCCACACACCACAAACCACATAAAACAATGACACACTAACAAACCAACCAGCATCCTAATTGCTATCCTG
>Monticola_sharpei_JN599251_FMNH_431254_ND2
ATTGAAGCCGCAACCAAGTACTTCCTGGTCCAAGCAGCTGCCTCCACTCTAATCCTATTCTCCAGCATGACCAACGCATGACAAACTGGACAATGAGACATCGCGCAACTAAACCACCCCACCTCATGCCTAGTCCTAACTACAGCCATTGCAATAAAACTAGGACTAGTCCCCTTCCACTTTTGATTCCCCGAAGTTCTCCAGGGCACCTCCCTAACTACCGGCCTACTACTCTCTACAGCTATAAAACTCCCGCCAATCACTCTACTCTTCATAACTTCCCAGTCACTAAACCCAACCCTCATAACCACCATGGCCATTCTCTCCGCAGCATTAGGGGGATGAATAGGACTAAACCAGACACAAACACGAAAAATCCTAGCCTTTTCATCCATCTCCCACCTAGGCTGAATAGCTATCATCATTGTGTATAGCCCTAAACTAGCCCTATTAAACTTCTACCTGTACTCCATAATAATCACAACCGTATTCCTAGCCCTAAACTCAATTAACACCCTAAAACTGTCAACACTTATAACCACATGGACAAAAACGCCTGCACTAAGCGCAACCCTAATACTCACCCTTCTCTCCCTCGCAGGACTACCCCCTCTAACAGGCTTTCTACCCAAATGACTAATCATCCAAGAACTAACCAAACAAGAAATAGCCCCAGCAGCAACAATCATCGCCCTCCTCTCCCTACTAAGCCTGTTCTTCTACCTACGTGTCGCATACTGCGCAACAATCACACTCCCCCCACACACCACAAACCACATAAAACAATGACACACTAACAAACCAACCAGCATCCTAATTGCTATCCTG
>Monticola_sharpei_JN599252_FMNH_431256_ND2
ATTGAAGCCGCAACCAAGTACTTCCTGGTCCAAGCAGCTGCCTCCACTCTAATCCTATTCTCCAGCATGACCAACGCATGACAAACTGGACAATGAGACATCGCGCAACTAAACCACCCCACCTCATGCCTAGTCCTAACTACAGCCATTGCAATAAAACTAGGACTAGTCCCCTTCCACTTTTGATTCCCCGAAGTTCTCCAGGGCACCTCCCTAACTACCGGCCTACTACTCTCTACAGCTATAAAACTCCCGCCAATCACTCTACTCTTCATAACTTCCCAGTCACTAAACCCAACCCTCATAACCACCATGGCCATTCTCTCCGCAGCATTAGGGGGATGAATAGGACTAAACCAGACACAAACACGAAAAATCCTAGCCTTTTCATCCATCTCCCACCTAGGCTGAATAGCTATCATCATTGTGTATAGCCCTAAACTAGCCCTATTAAACTTCTACCTGTACTCCATAATAATCACAACCGTATTCCTAGCCCTAAACTCAATTAACACCCTAAAACTGTCTACACTTATAACCACATGGACAAAAACGCCTGCACTAAGCGCAACCCTAATACTCACCCTTCTCTCCCTCGCAGGACTACCCCCTCTAACAGGCTTTCTACCCAAATGACTAATCATCCAAGAACTAACCAAACAAGAAATAGCCCCAGCAGCAACAATCATCGCCCTCCTCTCCCTACTAAGCCTGTTCTTCTACCTACGTCTCGCATACTGCGCAACAATCACACTCCCCCCACACACCACAAACCACATAAAACAATGACACACTAACAAACCAACCAGCATCCTAATTGCTATCCTG
>Monticola_sharpei_JN599253_FMNH_431257_ND2
ATTGAAGCCGCAACCAAGTACTTCCTGGTCCAAGCAGCTGCCTCCACTCTAATCCTATTCTCCAGCATGACCAACGCATGACAAACTGGACAATGAGACATCGCGCAACTAAACCACCCCACCTCATGCCTAGTCCTAACTACAGCCATTGCAATAAAACTAGGACTAGTCCCCTTCCACTTTTGATTCCCCGAAGTTCTCCAGGGCACCTCCCTAACTACCGGCCTACTACTCTCTACAGCTATAAAACTCCCGCCAATCACTCTACTCTTCATAACTTCCCAGTCACTAAACCCAACCCTCATAACCACCATGGCCATTCTCTCCGCAGCATTAGGGGGATGAATAGGACTAAACCAGACACAAACACGAAAAATCCTAGCCTTTTCATCCATCTCCCACCTAGGCTGAATAGCTATCATCATTGTGTATAGCCCTAAACTAGCCCTATTAAACTTCTACCTGTACTCCATAATAATCACAACCGTATTCCTAGCCCTAAACTCAATTAACACCCTAAAACTGTCTACACTTATAACCACATGGACAAAAACGCCTGCACTAAGCGCAACCCTAATACTCACCCTTCTCTCCCTCGCAGGACTACCCCCTCTAACAGGCTTTCTACCCAAATGACTAATCATCCAAGAACTAACCAAACAAGAAATAGCCCCAGCAGCAACAATCATCGCCCTCCTCTCCCTACTAAGCCTGTTCTTCTACCTACGTCTCGCATACTGCGCAACAATCACACTCCCCCCACACACCACAAACCACATAAAACAATGACACACTAACAAACCAACCAGCATCCTAATTGCTATCCTG
>Monticola_sharpei_JN599254_FMNH_429330_ND2
ATTGAAGCCGCAACCAAGTACTTCCTGGTCCAAGCAGCTGCCTCCACTCTAATCCTATTCTCCAGCATGACCAACGCATGACAAACTGGACAATGAGACATCGCGCAACTAAACCACCCCACCTCATGCCTAGTCCTAACTACAGCCATTGCAATAAAACTAGGACTAGTCCCCTTCCACTTTTGATTCCCCGAAGTTCTCCAGGGCACCTCCCTAACTACCGGCCTACTACTCTCTACAGCTATAAAACTCCCGCCAATCACTCTACTCTTCATAACTTCCCAGTCACTAAACCCAACCCTCATAACCACCATGGCCATTCTCTCCGCAGCATTAGGGGGATGAATAGGACTAAACCAGACACAAACACGAAAAATCCTAGCCTTTTCATCCATCTCCCACCTAGGCTGAATAGCTATCATCATTGTGTATAGCCCTAAACTAGCCCTATTAAACTTCTACCTGTACTCCATAATAGTCACAACCGTATTCCTAGCCCTAAACTCAATTAACACCCTAAAACTGTCTACACTTATAACCACATGGACAAAAACGCCTGCACTAAGCGCAACCCTAATACTCACCCTTCTCTCCCTCGCAGGACTACCCCCTCTAACAGGCTTTCTACCCAAATGACTAATCATCCAAGAACTAACCAAACAAGAAATAGCCCCAGCAGCAACAATCATCGCCCTCCTCTCCCTACTAAGCCTGTTCTTCTACCTACGTCTCGCATACTGCGCAACAATCACACTCCCCCCACACACCACAAACCACATAAAACAATGACACACTAACAAACCAACCAGCATCCTAATTGCTATCCTG
>Monticola_sharpei_JN599255_FMNH_363837_ND2
ATTGAAGCCGCAACCAAGTACTTCCTGGTCCAAGCAGCTGCCTCCACTCTAATCCTGTTCTCCAGCATGACCAACGCATGACAAACTGGACAATGAGACATCGCGCAACTAAACCACCCCACCTCATGCCTAGTCCTAACTACAGCCATTGCAATAAAACTAGGACTAGTCCCCTTCCACTTTTGATTCCCCGAAGTTCTCCAGGGCACCTCCCTAACTACCGGCCTACTACTCTCTACAGCTATAAAACTCCCGCCAATCACTCTACTCTTCATAACTTCCCAGTCACTAAACCCAACCCTCATAACCACCATGGCCATTCTCTCCGCAGCATTAGGGGGATGAATAGGACTAAACCAGACACAAACACGAAAAATCCTAGCCTTTTCATCCATCTCCCACCTAGGCTGAATAGCTATCATCATTGTGTATAGCCCTAAACTAGCCCTATTAAACTTCTACCTGTACTCCATAATAGTCACAACCGTATTCCTAGCCCTAAACTCAATTAACACCCTAAAACTGTCTACACTTATAACCACATGGACAAAAACGCCTGCACTAAGCGCAACCCTAATACTCACCCTTCTCTCCCTCGCAGGACTACCCCCTCTAACAGGCTTTCTACCCAAATGACTAATCATCCAAGAACTAACCAAACAAGAAATAGCCCCAGCAGCAACAATCATCGCCCTCCTCTCCCTACTAAGCCTGTTCTTCTACCTACGTCTCGCATACTGCGCAACAATCACACTCCCCCCACACACCACAAACCACATAAAACAATGACACACTAACAAACCAACCAGCATCCTAATTGCTATCCTG
>Monticola_sharpei_JN599256_FMNH_363838_ND2
ATTGAAGCCGCAACCAAGTACTTCCTGGTCCAAGCAGCTGCCTCCACTCTAATCCTGTTCTCCAGCATGACCAACGCATGACAAACTGGACAATGAGACATCGCGCAACTAAACCACCCCACCTCATGCCTAGTCCTAACTACAGCCATTGCAATAAAACTAGGACTAGTCCCCTTCCACTTTTGATTCCCCGAAGTTCTCCAGGGCACCTCCCTAACTACCGGCCTACTACTCTCTACAGCTATAAAACTCCCGCCAATCACTCTACTCTTCATAACTTCCCAGTCACTAAACCCAACCCTCATAACCACCATGGCCATTCTCTCCGCAGCATTAGGGGGATGAATAGGACTAAACCAGACACAAACACGAAAAATCCTAGCCTTTTCATCCATCTCCCACCTAGGCTGAATAGCTATCATCATTGTGTATAGCCCTAAACTAGCCCTATTAAACTTCTACCTGTACTCCATAATAGTCACAACCGTATTCCTAGCCCTAAACTCAATTAACACCCTAAAACTGTCTACACTTATAACCACATGGACAAAAACGCCTGCACTAAGCGCAACCCTAATACTCACCCTTCTCTCCCTCGCAGGACTACCCCCTCTAACAGGCTTTCTACCCAAATGACTAATCATCCAAGAACTAACCAAACAAGAAATAGCCCCAGCAGCAACAATCATCGCCCTCCTCTCCCTACTAAGCCTGTTCTTCTACCTACGTCTCGCATACTGCGCAACAATCACACTCCCCCCACACACCACAAACCACATAAAACAATGACACACTAACAAACCAACCAGCATCCTAATTGCTATCCTG
>Monticola_sharpei_JN599257_FMNH_384724_ND2
ATTGAAGCCGCAACCAAGTACTTCCTGGTCCAAGCAGCTGCCTCCACTCTAATCCTGTTCTCCAGCATGACCAACGCATGACAAACTGGACAATGAGACATCGCGCAACTAAACCACCCCACCTCATGCCTAGTCCTAACTACAGCCATTGCAATAAAACTAGGACTAGTCCCCTTCCACTTTTGATTCCCCGAAGTTCTCCAGGGCACCTCCCTAACTACCGGCCTACTACTCTCTACAGCTATAAAACTCCCGCCAATCACTCTACTCTTCATAACTTCCCAGTCACTAAACCCAACCCTCATAACCACCATGGCCATTCTCTCCGCAGCATTAGGGGGATGAATAGGACTAAACCAGACACAAACACGAAAAATCCTAGCCTTTTCATCCATCTCCCACCTAGGCTGAATAGCTATCATCATTGTGTATAGCCCTAAACTAGCCCTATTAAACTTCTACCTGTACTCCATAATAGTCACAACCGTATTCCTAGCCCTAAACTCAATTAACACCCTAAAACTGTCTACACTTATAACCACATGAACAAAAACGCCCGCACTAAGCGCAACCCTAATACTCACCCTTCTCTCCCTCGCAGGACTACCCCCTCTAACAGGCTTTCTACCCAAATGACTAATCATCCAAGAACTAACCAAACAAGAAATAGCCCCAGCAGCAACAATCATCGCCCTCCTCTCCCTACTAAGCCTGTTCTTCTACCTACGTCTCGCATACTGCGCAACAATCACACTCCCCCCACACACCACAAACCACATAAAACAATGACACACTAACAAACCAACCAGCATCCTAATTGCCATCCTG
>Monticola_sharpei_JN599258_FMNH_384742_ND2
ATTGAAGCCGCAACCAAGTACTTCCTGGTCCAAGCAGCTGCCTCCACTCTAATCCTATTCTCCAGCATGACCAACGCATGACAAACTGGACAATGAGACATCGCGCAACTAAACCACCCCACCTCATGTCTAGTCCTAACTACAGCCATTGCAATAAAACTAGGACTAGTCCCCTTCCACTTTTGATTCCCCGAAGTTCTCCAGGGCACCTCCCTAATTACCGGCCTACTACTCTCTACAGCTATAAAACTCCCGCCAATCACTCTACTCTTCATAACTTCCCAGTCACTAAACCCAACCCTCATAACCACCATGGCCATTCTCTCCGCAGCACTAGGGGGATGAATAGGACTAAACCAGACACAAACACGAAAAATCCTAGCCTTTTCATCCATCTCCCACCTAGGCTGAATAGCTATCATCATTGTGTATAGCCCTAAACTAGCCCTATTAAACTTCTACCTGTACTCCATAATAGTCACAACCGTATTCCTAGCCCTAAACTCAATTAACACCCTAAAACTGTCTACACTTATAACCACATGAACAAAAACGCCTGCACTAAGCGCAACCCTAATACTCACCCTTCTCTCCCTCGCAGGACTACCCCCTCTAACAGGCTTTCTACCCAAATGACTAATCATCCAAGAACTAACCAAACAAGAAATAGCCCCAGCAGCAACAATCATCGCCCTCCTCTCCCTACTAAGCCTGTTCTTCTACCTACGTCTCGCATACTGCGCAACAATCACACTCCCCCCACACACCACAAACCACATAAAACAATGACACACTAACAAACCAACCAGCATCCTAATTGCTATCCTG
>Monticola_sharpei_JN599259_FMNH_384784_ND2
ATTGAAGCCGCAACCAAGTACTTCCTAGTTCAAGCAGCTGCCTCCACTCTAATCCTATTCTCCAGCATGACCAACGCATGACAAACTGGACAATGAGACATCGCACAACTAAACCACCCCACCTCATGCCTAGTCCTAACTACAGCCATTGCAATAAAACTAGGACTAGTCCCCTTCCACTTTTGATTCCCCGAAGTTCTCCAGGGCACCTCCCTAACTACCGGCCTACTACTCTCTACAGCTATAAAACTCCCACCAATCACTCTACTCTTCATAACTTCCCAGTCACTAAACCCAACCCTCATAACCATCATGGCCATTCTCTCCGCAGCATTAGGAGGATGAATGGGACTAAACCAGACACAAACACGAAAAATCCTAGCCTTTTCATCCATCTCCCACCTAGGCTGAATGGCTATCATCATTGTGTATAGCCCTAAACTAGCCCTATTAAACTTCTACCTGTACTCCATAATAGTCACAACCGTATTCCTAGCCCTAAACTCAATTAACACCCTAAAACTGTCTACACTTATAACCACATGGACAAAAACGCCTGCACTAAGCGCAACCCTAATACTCACCCTTCTCTCCCTCGCAGGACTACCCCCTCTAACAGGCTTTCTACCCAAATGACTAATCATCCAAGAACTAACCAAACAAGAAATAGCCCCAGCAGCAACAATCATCGCCCTCCTCTCCCTACTAAGCCTGTTCTTCTACCTACGTCTCGCATACTGCGCAACAATCACACTCCCCCCACACACCCCAATACACATAAAACAATGACACACTAACAAACCAACCAGCATCCTAATTGCTATCCTG
>Monticola_sharpei_JN599260_FMNH_384787_ND2
ATTGAAGCCGCAACCAAGTACTTCCTAGTTCAAGCAGCTGCCTCCACTCTAATCCTATTCTCCAGCATGACCAACGCATGACAAACTGGACAATGAGACATCGCACAACTAAACCACCCCACCTCATGCCTAGTCCTAACTACAGCCATTGCAATAAAACTAGGACTAGTCCCCTTCCACTTTTGATTCCCCGAAGTTCTCCAGGGCACCTCCCTAACTACCGGCCTACTACTCTCTACAGCTATAAAACTCCCACCAATCACTCTACTCTTCATAACTTCCCAGTCACTAAACCCAACCCTCATAACCATCATGGCCATTCTCTCCGCAGCATTAGGAGGATGAATGGGACTAAACCAGACACAAACACGAAAAATCCTAGCCTTTTCATCCATCTCCCACCTAGGCTGAATGGCTATCATCATTGTGTATAGCCCTAAACTAGCCCTATTAAACTTCTACCTGTACTCCATAATAGTCACAACCGTATTCCTAGCCCTAAACTCAATTAACACCCTAAAACTGTCTACACTTATAACCACATGGACAAAAACGCCTGCACTAAGCGCAACCCTAATACTCACCCTTCTCTCCCTCGCAGGACTACCCCCTCTAACAGGCTTTCTACCCAAATGACTAATCATCCAAGAACTAACCAAACAAGAAATAGCCCCAGCAGCAACAATCATCGCCCTCCTCTCCCTACTAAGCCTGTTCTTCTACCTACGTCTCGCATACTGCGCAACAATCACACTCCCCCCACACACCACAAACCACATAAAACAATGACACACTAACAAACCAACCAGCATCCTAATTGCTATCCTG
>Monticola_sharpei_JN599261_FMNH_393118_ND2
ATTGAAGCCGCAACCAAGTACTTCCTGGTCCAAGCAGCTGCCTCCACTCTAATCCTGTTCTCCAGCATGACCAACGCATGACAAACTGGACAATGAGACATCGCGCAACTAAACCACCCCACCTCATGCCTAGTCCTAACTACAGCCATTGCAATAAAACTAGGACTAGTCCCCTTCCACTTTTGATTCCCCGAAGTTCTCCAGGGCACCTCCCTAACTACCGGCCTACTACTCTCTACAGCTATAAAACTCCCGCCAATCACTCTACTCTTCATAACTTCCCAGTCACTAAACCCAACCCTCATAACCACCATGGCCATTCTCTCCGCAGCATTAGGGGGATGAATAGGACTAAACCAGACACAAACACGAAAAATCCTAGCCTTTTCATCCATCTCCCACCTAGGCTGAATAGCTATCATCATTGTGTATAGCCCTAAACTAGCCCTATTAAACTTCTACCTGTACTCCATAATAGTCACAACCGTATTCCTAGCCCTAAACTCAATTAACACCCTAAAACTGTCTACACTTATAACCACATGGACAAAAACGCCTGCACTAAGCGCAACCCTAATACTCACCCTTCTCTCCCTCGCAGGACTACCCCCTCTAACAGGCTTTCTACCCAAATGACTAATCATCCAAGAACTAACCAAACAAGAAATAGCCCCAGCAGCAACAATCATCGCCCTCCTCTCCCTACTAAGCCTGTTCTTCTACCTACGTCTCGCATACTGCGCAACAATCACACTCCCCCCACACACCACAAACCACATAAAACAATGACACACTAACAAACCAACCAGCATCCTAATTGCTATCCTG
>Monticola_sharpei_JN599262_FMNH_393119_ND2
ATTGAAGCCGCAACCAAGTACTTCCTGGTCCAAGCAGCTGCCTCCACTCTAATCCTGTTCTCCAGCATGACCAACGCATGACAAACTGGACAATGAGACATCGCGCAACTAAACCACCCCACCTCATGCCTAGTCCTAACTACAGCCATTGCAATAAAACTAGGACTAGTCCCCTTCCACTTTTGATTCCCCGAAGTTCTCCAGGGCACCTCCCTAACTACCGGCCTACTACTCTCTACAGCTATAAAACTCCCGCCAATCACTCTACTCTTCATAACTTCCCAGTCACTAAACCCAACCCTCATAACCACCATGGCCATTCTCTCCGCAGCATTAGGGGGATGAATAGGACTAAACCAGACACAAACACGAAAAATCCTAGCCTTTTCATCCATCTCCCACCTAGGCTGAATAGCTATCATCATTGTGTATAGCCCTAAACTAGCCCTATTAAACTTCTACCTGTACTCCATAATAGTCACAACCGTATTCCTAGCCCTAAACTCAATTAACACCCTAAAACTGTCTACACTTATAACCACATGGACAAAAACGCCTGCACTAAGCGCAACCCTAATACTCACCCTTCTCTCCCTCGCAGGACTACCCCCTCTAACAGGCTTTCTACCCAAATGACTAATCATCCAAGAACTAACCAAACAAGAAATAGCCCCAGCAGCAACAATCATCGCCCTCCTCTCCCTACTAAGCCTGTTCTTCTACCTACGTCTCGCATACTGCGCAACAATCACACTCCCCCCACACACCACAAACCACATAAAACAATGACACACTAACAAACCAACCAGCATCCTAATTGCTATCCTG
>Monticola_sharpei_JN599263_FMNH_393335_ND2
ATTGAAGCCGCAACCAAGTACTTCCTGGTCCAAGCAGCTGCCTCCACCCTAATCCTATTCTCCAGCATGACCAACGCATGACAAACTGGACAATGAGACATCGCGCAACTAAACCACCCCACCTCATGTCTAGTCCTAACTACAGCCATTGCAATAAAACTAGGACTAGTCCCCTTCCACTTTTGATTCCCCGAAGTTCTCCAGGGCACCTCCCTAACTACCGGCCTACTACTCTCTACAGCTATAAAACTCCCGCCAATCACTCTACTCTTCATAACTTCCCAGTCACTAAACCCAACCCTCATAACCACCATGGCCATTCTCTCCGCAGCACTAGGGGGATGAATAGGACTAAACCAGACACAAACACGAAAAATCCTAGCCTTTTCATCCATCTCCCACCTAGGCTGAATAGCTATCATCATTGTGTATAGCCCTAAACTAGCCCTATTAAACTTCTACCTGTACTCCATAATAGTCACAACCGTATTCCTAGCCCTAAACTCAATTAACACCCTAAAACTGTCTACACTTATAACCACATGAACAAAAACGCCTGCACTAAGCGCAACCCTAATACTTACCCTTCTCTCCCTCGCAGGACTACCCCCTCTAACAGGCTTTCTACCCAAATGACTAATCATCCAAGAACTAACCAAACAAGAAATAGCCCCAGCAGCAACAATCATCGCCCTCCTCTCCCTACTAAGCCTGTTCTTCTACCTACGTCTCGCATACTGCGCAACAATCACACTCCCCCCACACACCACAAACCACATAAAACAATGACACACTAACAAACCAACCAGCATCCTAATTGCTATCCTG
>Monticola_sharpei_JN599264_FMNH_393336_ND2
ATTGAAGCCGCAACCAAGTACTTCCTGGTCCAAGCAGCTGCCTCCACTCTAATCCTATTCTCCAGCATGACCAACGCATGACAAACCGGACAATGAGACATCGCGCAACTAAACCACCCCACCTCATGTCTAGTCCTAACTACAGCCATTGCAATAAAACTAGGACTAGTCCCCTTCCACTTTTGATTCCCCGAAGTTCTCCAGGGCACCTCCCTAACTACCGGCCTACTACTCTCTACAGCTATAAAACTCCCGCCAATCACTCTACTCTTCATAACTTCCCAGTCACTAAACCCAACCCTCATAACCACCATGGCCATTCTCTCCGCAGCACTAGGGGGATGAATAGGACTAAACCAGACACAAACACGAAAAATCCTAGCCTTTTCATCCATCTCCCACCTAGGCTGAATAGCTATCATCATTGTGTATAGCCCTAAACTAGCCCTATTAAACTTCTACCTGTACTCCATAATAGTCACAACCGTATTCCTAGCCCTAAACTCAATTAACACCCTAAAACTGTCTACACTTATAACCACATGAACAAAAACGCCTGCACTAAGCGCAACCCTAATACTCACCCTTCTCTCCCTCGCAGGACTACCCCCTCTAACAGGCTTTCTACCCAAATGACTAATCATCCAAGAACTAACCAAACAAGAAATAGCCCCAGCAGCAACAATCATCGCCCTCCTCTCCCTACTAAGCCTGTTCTTCTACCTACGTCTCGCATACTGCGCAACAATCACACTCCCCCCACACACCACAAACCACATAAAACAATGACACACTAACAAACCAACCAGCATCCTAATTGCTATCCTG
>Monticola_sharpei_JN599265_FMNH_393337_ND2
ATTGAAGCCGCAACCAAGTACTTCCTGGTCCAAGCAGCTGCCTCCACCCTAATCCTATTCTCCAGCATGACCAACGCATGACAAACTGGACAATGAGACATCGCGCAACTAAACCACCCCACCTCATGTCTAGTCCTAACTACAGCCATTGCAATAAAACTAGGACTAGTCCCCTTCCACTTTTGATTCCCCGAAGTTCTCCAGGGCACCTCCCTAACTACCGGCCTACTACTCTCTACAGCTATAAAACTCCCGCCAATCACTCTACTCTTCATAACTTCCCAGTCACTAAACCCAACCCTCATAACCACCATGGCCATTCTCTCCGCAGCACTAGGGGGATGAATAGGACTAAACCAGACACAAACACGAAAAATCCTAGCCTTTTCATCCATCTCCCACCTAGGCTGAATAGCTATCATCATTGTGTATAGCCCTAAACTAGCCCTATTAAACTTCTACCTGTACTCCATAATAGTCACAACCGTATTCCTAGCCCTAAACTCAATTAACACCCTAAAACTGTCTACACTTATAACCACATGAACAAAAACGCCTGCACTAAGCGCAACCCTAATACTTACCCTTCTCTCCCTCGCAGGACTACCCCCTCTAACAGGCTTTCTACCCAAATGACTAATCATCCAAGAACTAACCAAACAAGAAATAGCCCCAGCAGCAACAATCATCGCCCTCCTCTCCCTACTAAGCCTGTTCTTCTACCTACGTCTCGCATACTGCGCAACAATCACACTCCCCCCACACACCACAAACCACATAAAACAATGACACACTAACAAACCAACCAGCATCCTAATTGCTATCCTG
>Monticola_sharpei_JN599266_FMNH_393338_ND2
ATTGAAGCCGCAACCAAGTACTTCCTGGTCCAAGCAGCTGCCTCCACTCTAATCCTATTCTCCAGCATGACCAACGCATGACAAACTGGACAATGAGACATCGCGCAACTAAACCACCCCACCTCATGTCTAGTCCTAACTACAGCCATTGCAATAAAACTAGGACTAGTCCCCTTCCACTTTTGATTCCCCGAAGTTCTCCAGGGCACCTCCCTAACTACCGGCCTACTACTCTCTACAGCTATAAAACTCCCGCCAATCACTCTACTCTTCATAACTTCCCAATCACTAAACCCAACCCTCATAACCACCATGGCCATTCTCTCCGCAGCACTAGGGGGATGAATAGGACTAAACCAGACACAAACACGAAAAATCCTAGCCTTTTCATCCATCTCCCACCTAGGCTGAATAGCTATCATCATTGTGTATAGCCCTAAACTAGCCCTATTAAACTTCTACCTGTACTCCATAATAGTCACAACCGTATTCCTAGCCCTAAACTCAATTAACACCCTAAAACTGTCTACACTTATAACCACATGAACAAAAACGCCTGCACTAAGCGCAACCCTAATACTCACCCTTCTCTCCCTCGCAGGACTACCCCCTCTAACAGGCTTTCTACCCAAATGACTAATCATCCAAGAACTAACCAAACAAGAAATAGCCCCAGCAGCAACAATCATCGCCCTCCTCTCCCTACTAAGCCTGTTCTTCTACCTACGTCTCGCATACTGCGCAACAATCACACTCCCCCCACACACCACAAACCACATAAAACAATGACACACTAACAAACCAACCAGCATCCTAATTGCTATCCTG
>Monticola_sharpei_JN599267_FMNH_393339_ND2
ATTGAAGCCGCAACCAAGTACTTCCTGGTCCAAGCAGCTGCCTCCACCCTAATCCTATTCTCCAGCATGACCAACGCATGACAAACTGGACAATGAGACATCGCGCAACTAAACCACCCCACCTCATGTCTAGTCCTAACTACAGCCATTGCAATAAAACTAGGACTAGTCCCCTTCCACTTTTGATTCCCCGAAGTTCTCCAGGGCACCTCCCTAACTACCGGCCTACTACTCTCTACAGCTATAAAACTCCCGCCAATCACTCTACTCTTCATAACTTCCCAGTCACTAAACCCAACCCTCATAACCACCATGGCCATTCTCTCCGCAGCACTAGGGGGATGAATAGGACTAAACCAGACACAAACACGAAAAATCCTAGCCTTTTCATCCATCTCCCACCTAGGCTGAATAGCTATCATCATTGTGTATAGCCCTAAACTAGCCCTATTAAACTTCTACCTGTACTCCATAATAGTCACAACCGTATTCCTAGCCCTAAACTCAATTAACACCCTAAAACTGTCTACACTTATAACCACATGAACAAAAACGCCTGCACTAAGCGCAACCCTAATACTTACCCTTCTCTCCCTCGCAGGACTACCCCCTCTAACAGGCTTTCTACCCAAATGACTAATCATCCAAGAACTAACCAAACAAGAAATAGCCCCAGCAGCAACAATCATCGCCCTCCTCTCCCTACTAAGCCTGTTCTTCTACCTACGTCTCGCATACTGCGCAACAATCACACTCCCCCCACACACCACAAACCACATAAAACAATGACACACTAACAAACCAACCAGCATCCTAATTGCCATCCTG
>Monticola_sharpei_JN599268_FMNH_393340_ND2
ATTGAAGCCGCAACCAAGTACTTCCTGGTCCAAGCAGCTGCCTCCACTCTAATCCTATTCTCCAGCATGACCAACGCATGACAAACTGGACAATGAGACATCGCGCAACTAAACCACCCCACCTCATGTCTAGTCCTAACTACAGCCATTGCAATAAAACTAGGACTAGTCCCCTTCCACTTTTGATTCCCCGAAGTTCTCCAGGGCACCTCCCTAACTACCGGCCTACTACTCTCTACAGCTATAAAACTCCCGCCAATCACTCTACTCTTCATAACTTCCCAGTCACTAAACCCAACCCTCATAACCACCATGGCCATTCTCTCCGCAGCACTAGGGGGATGAATAGGACTAAACCAGACACAAACACGAAAAATCCTAGCCTTTTCATCCATCTCCCACCTAGGCTGAATAGCTATCATCATTGTGTATAGCCCTAAACTAGCCCTATTAAACTTCTACCTGTACTCCATAATAGTCACAACCGTATTCCTAGCCCTAAACTCAATTAACACCCTAAAACTGTCTACACTTATAACCACATGAACAAAAACGCCTGCACTAAGCGCAACCCTAATACTCACCCTTCTCTCCCTCGCAGGACTACCCCCTCTAACAGGCTTTCTACCCAAATGACTAATCATCCAAGAACTAACCAAACAAGAAATAGCCCCAGCAGCAACAATCATCGCCCTCCTCTCCCTACTAAGCCTGTTCTTCTACCTACGTCTCGCATACTGCGCAACAATCACACTCCCCCCACACACCACAAACCACATAAAACAATGACACACTAACAAACCAACCAGCATCCTAATTGCTATCCTG
>Monticola_sharpei_JN599269_FMNH_393341_ND2
ATTGAAGCCGCAACCAAGTACTTCCTGGTCCAAGCAGCTGCCTCCACCCTAATCCTATTCTCCAGCATGACCAACGCATGACAAACTGGACAATGAGACATCGCGCAACTAAACCACCCCACCTCATGTCTAGTCCTAACTACAGCCATTGCAATAAAACTAGGACTAGTCCCCTTCCACTTTTGATTCCCCGAAGTTCTCCAGGGCACCTCCCTAACTACCGGCCTACTACTCTCTACAGCTATAAAACTCCCGCCAATCACCCTACTCTTCATAACTTCCCAGTCACTAAACCCAACCCTCATAACCACCATGGCCATTCTCTCCGCAGCACTAGGGGGATGAATAGGACTAAACCAGACACAAACACGAAAAATCCTAGCCTTTTCATCCATCTCCCACCTAGGCTGAATAGCTATCATCATTGTGTATAGCCCTAAACTAGCCCTATTAAACTTCTACCTGTACTCCATAATAGTCACAACCGTATTCCTAGCCCTAAACTCAATTAACACCCTAAAACTGTCTACACTTATAACCACATGAACAAAAACGCCTGCACTAAGCGCAACCCTAATACTTACCCTTCTCTCCCTCGCAGGACTACCCCCTCTAACAGGCTTTCTACCCAAATGACTAATCATCCAAGAACTAACCAAACAAGAAATAGCCCCAGCAGCAACAATCATCGCCCTCCTCTCCCTACTAAGCCTGTTCTTCTACCTACGTCTCGCATACTGCGCAACAATCACACTCCCCCCACACACCACAAACCACATAAAACAATGACACACTAACAAACCAACCAGCATCCTAATTGCTATCCTG
>Monticola_sharpei_JN599270_FMNH_393343_ND2
ATTGAAGCCGCAACCAAGTACTTCCTGGTCCAAGCAGCTGCCTCCACTCTAATCCTGTTCTCCAGCATGACCAACGCATGACAAACTGGACAATGAGACATCGCGCAACTAAACCACCCCACCTCATGCCTAGTCCTAACTACAGCCATTGCAATAAAACTAGGACTAGTCCCCTTCCACTTTTGATTCCCCGAAGTTCTCCAGGGCACCTCCCTAACTACCGGCCTACTACTCTCTACAGCTATAAAACTCCCGCCAATCACTCTACTCTTCATAACTTCCCAGTCACTAAACCCAACCCTCATAACCACCATGGCCATTCTCTCCGCAGCATTAGGGGGATGAATAGGACTAAACCAGACACAAACACGAAAAATCCTAGCCTTTTCATCCATCTCCCACCTAGGCTGAATAGCTATCATCATTGTGTATAGCCCTAAACTAGCCCTATTAAACTTCTACCTGTACTCCATAATAGTCACAACCGTATTCCTAGCCCTAAACTCAATTAACACCCTAAAACTGTCTACACTTATAACCACATGAACAAAAACGCCCGCACTAAGCGCAACCCTAATACTCACCCTTCTCTCCCTCGCAGGACTACCCCCTCTAACAGGCTTTCTACCCAAATGACTAATCATCCAAGAACTAACCAAACAAGAAATAGCCCCAGCAGCAACAATCATCGCCCTCCTCTCCCTACTAAGCCTGTTCTTCTACCTACGTCTCGCATACTGCGCAACAATCACACTCCCCCCACACACCACAAACCACATAAAACAATGACACACTAACAAACCAACCAGCATCCTAATTGCCATCCTG
>Monticola_sharpei_JN599271_FMNH_395988_ND2
ATTGAAGCCGCAACCAAGTACTTCCTGGTCCAAGCAGCTGCCTCCACCCTAATCCTATTCTCCAGCATGACCAACGCATGACAAACTGGACAATGAGACATCGCGCAACTAAACCACCCCACCTCATGTCTAGTCCTAACTACAGCCATTGCAATAAAACTAGGACTAGTCCCCTTCCACTTTTGATTCCCCGAAGTTCTCCAGGGCACCTCCCTAACTACCGGCCTACTACTCTCTACAGCTATAAAACTCCCGCCAATCACTCTACTCTTCATAACTTCCCAGTCACTAAACCCAACCCTCATAACCACCATGGCCATTCTCTCCGCAGCACTAGGGGGATGAATAGGACTAAACCAGACACAAACACGAAAAATCCTAGCCTTTTCATCCATCTCCCACCTAGGCTGAATAGCTATCATCATTGTGTATAGCCCTAAACTAGCCCTATTAAACTTCTACCTGTACTCCATAATAGTCACAACCGTATTCCTAGCCCTAAACTCAATTAACACCCTAAAACTGTCTACACTTATAACCACATGAACAAAAACGCCTGCACTAAGCGCAACCCTAATACTTACCCTTCTCTCCCTCGCAGGACTACCCCCTCTAACAGGCTTTCTACCCAAATGACTAATCATCCAAGAACTAACCAAACAAGAAATAGCCCCAGCAGCAACAATCATCGCCCTCCTCTCCCTACTAAGCCTGTTCTTCTACCTACGTCTCGCATACTGCGCAACAATCACACTCCCCCCACACACCACAAACCACATAAAACAATGACACACTAACAAACCAACCAGCATCCTAATTGCTATCCTG
>Monticola_sharpei_JN599272_FMNH_396185_ND2
ATTGAAGCCGCAACCAAGTACTTCCTGGTCCAAGCAGCTGCCTCCACTCTAATCCTGTTCTCCAGCATGACCAACGCATGACAAACTGGACAATGAGACATCGCGCAACTAAACCACCCCACCTCATGCCTAGTCCTAACTACAGCCATTGCAATAAAACTAGGACTAGTCCCCTTCCACTTTTGATTCCCCGAAGTTCTCCAGGGCACCTCCCTAACTACCGGCCTACTACTCTCTACAGCTATAAAACTCCCGCCAATCACTCTACTCTTCATAACTTCCCAGTCACTAAACCCAACCCTCATAACCACCATGGCCATTCTCTCCGCAGCATTAGGGGGATGAATAGGACTAAACCAGACACAAACACGAAAAATCCTAGCCTTTTCATCCATCTCCCACCTAGGCTGAATAGCTATCATCATTGTGTATAGCCCTAAACTAGCCCTATTAAACTTCTACCTGTACTCCATAATAGTCACAACCGTATTCCTAGCCCTAAACTCAATTAACACCCTAAAACTGTCTACACTTATAACCACATGGACAAAAACGCCTGCACTAAGCGCAACCCTAATACTCACCCTTCTCTCCCTCGCAGGACTACCCCCTCTAACAGGCTTTCTACCCAAATGACTAATCATCCAAGAACTAACCAAACAAGAAATAGCCCCAGCAGCAACAATCATCGCCCTCCTCTCCCTACTAAGCCTGTTCTTCTACCTACGTCTCGCATACTGCGCAACAATCACACTCCCCCCACACACCACAAACCACATAAAACAATGACACACTAACAAACCAACCAGCATCCTAATTGCTATCCTG
>Monticola_sharpei_JN599273_FMNH_396186_ND2
ATTGAAGCCGCAACCAAGTACTTCCTGGTCCAAGCAGCTGCCTCCACTCTAATCCTGTTCTCCAGCATGACCAACGCATGACAAACTGGACAATGAGACATCGCGCAACTAAACCACCCCACCTCATGCCTAGTCCTAACTACAGCCATTGCAATAAAACTAGGACTAGTCCCCTTCCACTTTTGATTCCCCGAAGTTCTCCAGGGCACCTCCCTAACTACCGGCCTACTACTCTCTACAGCTATAAAACTCCCGCCAATCACTCTACTCTTCATAACTTCCCAGTCACTAAACCCAACCCTCATAACCACCATGGCCATTCTCTCCGCAGCATTAGGGGGATGAATAGGACTAAACCAGACACAAACACGAAAAATCCTAGCCTTTTCATCCATCTCCCACCTAGGCTGAATAGCTATCATCATTGTGTATAGCCCTAAACTAGCCCTATTAAACTTCTACCTGTACTCCATAATAGTCACAACCGTATTCCTAGCCCTAAACTCAATTAACACCCTAAAACTGTCTACACTTATAACCACATGGACAAAAACGCCTGCACTAAGCGCAACCCTAATACTCACCCTTCTCTCCCTCGCAGGACTACCCCCTCTAACAGGCTTTCTACCCAAATGACTAATCATCCAAGAACTAACCAAACAAGAAATAGCCCCAGCAGCAACAATCATCGCCCTCCTCTCCCTACTAAGCCTGTTCTTCTACCTACGTCTCGCATACTGCGCAACAATCACACTCCCCCCACACACCACAAACCACATAAAACAATGACACACTAACAAACCAACCAGCATCCTAATTGCCATCCTG
>Monticola_sharpei_JN599274_FMNH_396188_ND2
ATTGAAGCCGCAACCAAGTACTTCCTGGTCCAAGCAGCTGCCTCCACCCTAATCCTATTCTCCAGCATGACCAACGCATGACAAACTGGACAATGAGACATCGCGCAACTAAACCACCCCACCTCATGTCTAGTCCTAACTACAGCCATTGCAATAAAACTAGGACTAGTCCCCTTCCACTTTTGATTCCCCGAAGTTCTCCAGGGCACCTCCCTAACTACCGGCCTACTACTCTCTACAGCTATAAAACTCCCACCAATCACTCTACTCTTCATAACTTCCCAGTCACTAAACCCAACCCTCATAACCACCATGGCCATTCTCTCCGCAGCACTAGGGGGATGAATAGGACTAAACCAGACACAAACACGAAAAATCCTAGCCTTTTCATCCATCTCCCACCTAGGCTGAATAGCTATCATCATTGTGTATAGCCCTAAACTAGCCCTATTAAACTTCTACCTGTACTCCATAATAGTCACAACCGTATTCCTAGCCCTAAACTCAATTAACACCCTAAAACTGTCTACACTTATAACCACATGAACAAAAACGCCTGCACTAAGCGCAACCCTAATACTTACCCTTCTCTCCCTCGCAGGACTACCCCCTCTAACAGGCTTTCTACCCAAATGACTAATCATCCAAGAACTAACCAAACAAGAAATAGCCCCAGCAGCAACAATCATCGCCCTCCTCTCCCTACTAAGCCTGTTCTTCTACCTACGTCTCGCATACTGCGCAACAATCACACTCCCCCCACACACCACAAACCACATAAAACAATGACACACTAACAAACCAACCAGCATCCTAATTGCTATCCTG
>Monticola_sharpei_JN599275_FMNH_396189_ND2
ATTGAAGCCGCAACCAAGTACTTCCTGGTCCAAGCAGCTGCCTCCACCCTAATCCTATTCTCCAGCATGACCAACGCATGACAAACTGGACAATGAGACATCGCGCAACTAAACCACCCCACCTCATGTCTAGTCCTAACTACAGCCATTGCAATAAAACTAGGACTAGTCCCCTTCCACTTTTGATTCCCCGAAGTTCTCCAGGGCACCTCCCTAACTACCGGCCTACTACTCTCTACAGCTATAAAACTCCCGCCAATCACTCTACTCTTCATAACTTCCCAGTCACTAAACCCAACCCTCATAACCACCATGGCCATTCTCTCCGCAGCACTAGGGGGATGAATAGGACTAAACCAGACACAAACACGAAAAATCCTAGCCTTTTCATCCATCTCCCACCTAGGCTGAATAGCTATCATCATTGTGTATAGCCCTAAACTAGCCCTATTAAACTTCTACCTGTACTCCATAATAGTCACAACCGTATTCCTAGCCCTAAACTCAATTAACACCCTAAAACTGTCTACACTTATAACCACATGAACAAAAACACCTGCACTAAGCGCAACCCTAATACTTACCCTTCTCTCCCTCGCAGGACTACCCCCTCTAACAGGCTTTCTACCCAAATGACTAATCATCCAAGAACTAACCAAACAAGAAATAGCCCCAGCAGCAACAATCATCGCCCTCCTCTCCCTACTAAGCCTGTTCTTCTACCTACGTCTCGCATACTGCGCAACAATCACACTCCCCCCACACACCACAAACCACATAAAACAATGACACACTAACAAACCAACCAGCATCCTAATTGCTATCCTG
>Monticola_sharpei_JN599276_FMNH_396190_ND2
ATTGAAGCCGCAACCAAGTACTTCCTGGTCCAAGCAGCTGCCTCCACCCTAATCCTATTCTCCAGCATGACCAACGCATGACAAACTGGACAATGAGACATCGCGCAACTAAACCACCCCACCTCATGTCTAGTCCTAACTACAGCCATTGCAATAAAACTAGGACTAGTCCCCTTCCACTTTTGATTCCCCGAAGTTCTCCAGGGCACCTCCCTAACTACCGGCCTACTACTCTCTACAGCTATAAAACTCCCACCAATCACTCTACTCTTCATAACTTCCCAGTCACTAAACCCAACCCTCATAACCACCATGGCCATTCTCTCCGCAGCACTAGGGGGATGAATAGGACTAAACCAGACACAAACACGAAAAATCCTAGCCTTTTCATCCATCTCCCACCTAGGCTGAATAGCTATCATCATTGTGTATAGCCCTAAACTAGCCCTATTAAACTTCTACCTGTACTCCATAATAGTCACAACCGTATTCCTAGCCCTAAACTCAATTAACACCCTAAAACTGTCTACACTTATAACCACATGAACAAAAACGCCTGCACTAAGCGCAACCCTAATACTTACCCTTCTCTCCCTCGCAGGACTACCCCCTCTAACAGGCTTTCTACCCAAATGACTAATCATCCAAGAACTAACCAAACAAGAAATAGCCCCAGCAGCAACAATCATCGCCCTCCTCTCCCTACTAAGCCTGTTCTTCTACCTACGTCTCGCATACTGCGCAACAATCACACTCCCCCCACACACCACAAACCACATAAAACAATGACACACTAACAAACCAACCAGCATCCTAATTGCTATCCTG
>Monticola_sharpei_JN599277_FMNH_396191_ND2
ATTGAAGCCGCAACCAAGTACTTCCTGGTCCAAGCAGCTGCCTCCACCCTAATCCTATTCTCCAGCATGACCAACGCATGACAAACTGGACAATGAGACATCGCGCAACTAAACCACCCCACCTCATGTCTAGTCCTAACTACAGCCATTGCAATAAAACTAGGACTAGTCCCCTTCCACTTTTGATTCCCCGAAGTTCTCCAGGGCACCTCCCTAACTACCGGCCTACTACTCTCTACAGCTATAAAACTCCCACCAATCACTCTACTCTTCATAACTTCCCAGTCACTAAACCCAACCCTCATAACCACCATGGCCATTCTCTCCGCAGCACTAGGGGGATGAATAGGACTAAACCAGACACAAACACGAAAAATCCTAGCCTTTTCATCCATCTCCCACCTAGGCTGAATAGCTATCATCATTGTGTATAGCCCTAAACTAGCCCTATTAAACTTCTACCTGTACTCCATAATAGTCACAACCGTATTCCTAGCCCTAAACTCAATTAACACCCTAAAACTGTCTACACTTATAACCACATGAACAAAAACGCCTGCACTAAGCGCAACCCTAATACTTACCCTTCTCTCCCTCGCAGGACTACCCCCTCTAACAGGCTTTCTACCCAAATGACTAATCATCCAAGAACTAACCAAACAAGAAATAGCCCCAGCAGCAACAATCATCGCCCTCCTCTCCCTACTAAGCCTGTTCTTCTACCTACGTCTCGCATACTGCGCAACAATCACACTCCCCCCACACACCACAAACCACATAAAACAATGACACACTAACAAACCAACCAGCATCCTAATTGCTATCCTG
>Monticola_sharpei_JN599278_FMNH_396193_ND2
ATTGAAGCCGCAACCAAGTACTTCCTAGTCCAAGCAGCTGCCTCCACTCTAATCCTATTCTCCAGCATGACCAACGCATGACAAACTGGACAATGAGACATCGCACAACTAAACCACCCCACCTCATGCCTAGTCCTAACTACAGCCATTGCAATAAAACTAGGACTAGTCCCCTTCCACTTTTGATTCCCCGAAGTTCTCCAGGGCACCTCCCTAACTACCGGCCTACTACTCTCTACAGCTATAAAACTCCCGCCAATCACTCTACTCTTCATAACTTCCCAGTCACTAAACCCAACCCTCATAACCATCATGGCCATTCTCTCCGCAGCATTAGGAGGATGAATGGGACTAAACCAGACACAAACACGAAAAATCCTAGCCTTTTCATCCATCTCCCACCTAGGCTGAATAGCTATCATCATTGTGTATAACCCTAAACTAGCCCTATTAAACTTCTACCTGTACTCCATAATAGTCACAACCGTATTCCTAGCCCTAAACTCAATTAACACCCTAAAACTGTCTACACTTATAACCACATGGACAAAAACGCCTGCACTAAGCGCAACCCTAATACTCACCCTTCTCTCCCTCGCAGGACTACCCCCTCTAACAGGCTTTCTACCCAAATGACTAATCATCCAAGAACTAACCAAACAAGAAATAGCCCCAGCAGCAACAATCATCGCCCTCCTCTCCCTACTAAGCCTGTTCTTCTACCTACGTCTCGCATACTGCGCAACAATCACACTCCCCCCACACACCACAAACCACATAAAACAATGACACACTAACAAACCAACCAGCATCCTAATTGCTATCCTG
>Monticola_sharpei_JN599279_FMNH_427343_ND2
ATTGAAGCCGCAACCAAGTACTTCCTGGTCCAAGCAGCTGCCTCCACTCTAATCCTGTTCTCCAGCATGACCAACGCATGACAAACTGGACAATGAGACATCGCGCAACTAAACCACCCCACCTCATGCCTAGTCCTAACTACAGCCATTGCAATAAAACTAGGACTAGTCCCCTTCCACTTTTGATTCCCCGAAGTTCTCCAGGGCACCTCCCTAACTACCGGCCTACTACTCTCTACAGCTATAAAACTCCCGCCAATCACTCTACTCTTCATAACTTCCCAGTCACTAAACCCAACCCTCATAACCACCATGGCCATTCTCTCCGCAGCATTAGGGGGATGAATAGGACTAAACCAGACACAAACACGAAAAATCCTAGCCTTTTCATCCATCTCCCACCTAGGCTGAATAGCTATCATCATTGTGTATAGCCCTAAACTAGCCCTATTAAACTTCTACCTGTACTCCATAATAATCACAACCGTATTCCTAGCCCTAAACTCAATTAACACCCTAAAACTGTCTACACTTATAACCACATGGACAAAAACGCCTGCACTAAGCGCAACCCTAATACTCACCCTTCTCTCCCTCGCAGGACTACCCCCTCTAACAGGCTTTCTACCCAAATGACTAATCATCCAAGAACTAACCAAACAAGAAATAGCCCCAGCAGCAACAATCATCGCCCTCCTCTCCCTACTAAGCCTGTTCTTCTACCTACGTCTCGCATACTGCGCAACAATCACACTCCCCCCACACACCACAAACCACATAAAACAATGACACACTAACAAACCAACCAGCATCCTAATTGCTATCCTG
>Monticola_sharpei_JN599280_FMNH_427344_ND2
ATTGAAGCCGCAACCAAGTACTTCCTGGTCCAAGCAGCTGCCTCCACTCTAATCCTGTTCTCCAGCATGACCAACGCATGACAAACTGGACAATGAGACATCGCGCAACTAAACCACCCCACCTCATGCCTAGTCCTAACTACAGCCATTGCAATAAAACTAGGACTAGTCCCCTTCCACTTTTGATTCCCCGAAGTTCTCCAGGGCACCTCCCTAACTACCGGCCTACTACTCTCTACAGCTATAAAACTCCCGCCAATCACTCTACTCTTCATAACTTCCCAGTCACTAAACCCAACCCTCATAACCACCATGGCCATTCTCTCCGCAGCATTAGGGGGATGAATAGGACTAAACCAGACACAAACACGAAAAATCCTAGCCTTTTCATCCATCTCCCACCTAGGCTGAATAGCTATCATCATTGTGTATAGCCCTAAACTAGCCCTATTAAACTTCTACCTGTACTCCATAATAATCACAACCGTATTCCTAGCCCTAAACTCAATTAACACCCTAAAACTGTCTACACTTATAACCACATGGACAAAAACGCCTGCACTAAGCGCAACCCTAATACTCACCCTTCTCTCCCTCGCAGGACTACCCCCTCTAACAGGCTTTCTACCCAAATGACTAATCATCCAAGAACTAACCAAACAAGAAATAGCCCCAGCAGCAACAATCATCGCCCTCCTCTCCCTACTAAGCCTGTTCTTCTACCTACGTCTCGCATACTGCGCAACAATCACACTCCCCCCACACACCACAAACCACATAAAACAATGACACACTAACAAACCAACCAGCATCCTAATTGCTATCCTG
>Monticola_sharpei_JN599281_FMNH_429704_ND2
ATTGAAGCCGCAACCAAGTACTTCCTGGTCCAAGCAGCTGCCTCCACTCTAATCCTGTTCTCCAGCATGACCAACGCATGACAAACTGGACAATGAGACATCGCGCAACTAAACCACCCCACCTCATGCCTAGTCCTAACTACAGCCATTGCAATAAAACTAGGACTAGTCCCCTTCCACTTTTGATTCCCCGAAGTTCTCCAGGGCACCTCCCTAACTACCGGCCTACTACTCTCTACAGCTATAAAACTCCCGCCAATCACTCTACTCTTCATAACTTCCCAGTCACTAAACCCAACCCTCATAACCACCATGGCCATTCTCTCCGCAGCATTAGGGGGATGAATAGGACTAAACCAGACACAAACACGAAAAATCCTAGCCTTTTCATCCATCTCCCACCTAGGCTGAATAGCTATCATCATTGTGTATAGCCCTAAACTAGCCCTATTAAACTTCTACCTGTACTCCATAATAGTCACAACCGTATTCCTAGCCCTAAACTCAATTAACACCCTAAAACTGTCTACACTTATAACCACATGGACAAAAACGCCTGCACTAAGCGCAACCCTAATACTCACCCTTCTCTCCCTCGCAGGACTACCCCCTCTAACAGGCTTTCTACCCAAATGACTAATCATCCAAGAACTAACCAAACAAGAAATAGCCCCAGCAGCAACAATCATCGCCCTCCTCTCCCTACTAAGCCTGTTCTTCTACCTACGTCTCGCATACTGCGCAACAATCACACTCCCCCCACACACCACAAACCACATAAAACAATGACACACTAACAAACCAACCAGCATCCTAATTGCCATCCTG
>Monticola_sharpei_JN599282_FMNH_431252_ND2
ATTGAAGCCGCAACCAAGTACTTCCTGGTCCAAGCAGCTGCCTCCACTCTAATCCTATTCTCCAGCATGACCAACGCATGACAAACTGGACAATGAGACATCGCGCAACTAAACCACCCCACCTCATGTCTAGTCCTAACTACAGCCATTGCAATAAAACTAGGACTAGTCCCCTTCCACTTTTGATTCCCCGAAGTTCTCCAGGGCACCTCCCTAATTACCGGCCTACTACTCTCTACAGCTATAAAACTCCCGCCAATCACTCTACTCTTCATAACTTCCCAGTCACTAAACCCAACCCTCATAACCACCATGGCCATTCTCTCCGCAGCACTAGGGGGATGAATAGGACTAAACCAGACACAAACACGAAAAATCCTAGCCTTTTCATCCATCTCCCACCTAGGCTGAATAGCTATCATCATTGTGTATAGCCCTAAACTAGCCCTATTAAACTTCTACCTGTACTCCATAATAGTCACAACCGTATTCCTAGCCCTAAACTCAATTAACACCCTAAAACTGTCTACACTTATAACCACATGAACAAAAACGCCTGCACTAAGCGCAACCCTAATACTCACCCTTCTCTCCCTCGCAGGACTACCCCCTCTAACAGGCTTTCTACCCAAATGACTAATCATCCAAGAACTAACCAAACAAGAAATAGCCCCAGCAGCAACAATCATCGCCCTCCTCTCCCTACTAAGCCTGTTCTTCTACCTACGTCTCGCATACTGCGCAACAATCACACTCCCCCCACACACCACAAACCACATAAAACAATGACACACTAACAAACCAACCAGCATCCTAATTGCTATCCTG
>Monticola_sharpei_JN599283_FMNH_434452_ND2
ATTGAAGCCGCAACCAAGTACTTCCTAGTCCAAGCAGCTGCCTCCACTCTAATCCTATTCTCCAGCATGACCAACGCATGACAAACTGGACAATGAGACATCGCACAACTAAACCACCCCACCTCATGCCTAGTCCTAACTACAGCCATTGCAATAAAACTAGGACTAGTCCCCTTCCACTTTTGATTCCCCGAAGTTCTCCAGGGCACCTCCCTAACTACCGGCCTACTACTCTCTACAGCTATAAAACTCCCGCCAATCACTCTACTCTTCATAACTTCCCAGTCACTAAACCCAACCCTCATAACCATCATGGCCATTCTCTCCGCAGCATTAGGAGGATGAATGGGACTAAACCAGACACAAACACGAAAAATCCTAGCCTTTTCATCCATCTCCCACCTAGGCTGAATAGCTATCATCATTGTGTATAACCCTAAACTAGCCCTATTAAACTTCTACCTGTACTCCATAATAGTCACAACCGTATTCCTAGCCCTAAACTCAATTAACACCCTAAAACTGTCTACACTTATAACCACATGGACAAAAACGCCTGCACTAAGCGCAACCCTAATACTCACCCTTCTCTCCCTCGCAGGACTACCCCCTCTAACAGGCTTTCTACCCAAATGACTAATCATCCAAGAACTAACCAAACAAGAAATAGCCCCAGCAGCAACAATCATCGCCCTCCTCTCCCTACTAAGCCTGTTCTTCTACCTACGTCTCGCATACTGCGCAACAATCACACTCCCCCCACACACCACAAACCACATAAAACAATGACACACTAACAAACCAACCAGCATCCTAATTGCTATCCTG
>Monticola_sharpei_JN599284_FMNH_185895_ND2
ATTGAAGCCGCAACCAAGTACTTCCTGGTCCAAGCAGCTGCCTCCGCTCTAATCCTATTCTCCAGCATGACCAACGCATGACAAACTGGACAATGAGACATCGCGCAACTAAACCACCCCACCTCATGCCTAGTCCTAACTACAGCCATTGCAATAAAACTAGGACTAGTCCCCTTCCACTTTTGATTCCCCGAAGTTCTCCAGGGCACCTCCCTAACTACCGGCCTACTACTCTCTACAGCTATAAAACTCCCGCCAATCACTCTACTCTTCATAACTTCCCAGTCACTAAACCCAACCCTCATAACCGCCATGGCCATTCTCTCCGCAGCATTAGGGGGATGAATAGGACTAAACCAGACACAAACACGAAAAATCCTAGCCTTTTCATCCATCTCCCACCTAGGCTGAATAGCTATCATCATTGTGTATAGCCCTAAACTAGCCCTATTAAACTTCTACCTGTACTCCATAATAGTCACAACCGTATTCCTAGCCCTAAACTCAATCAACACCCTAAAACTGTCTACACTTATAACCACATGAACAAAAACGCCTGCACTAAGCGCAACCCTAATACTCACCCTTCTCTCCCTCGCAGGACTACCTCCTCTAACAGGCTTTCTACCCAAATGACTAATCATCCAAGAACTAACCAAACAAGAAATAGCCCCAGCAGCAACAATCATCGCCCTCCTCTCCCTACTAAGCCTGTTCTTCTACCTACGTCTCGCATACTGCGCAACAATCACACTCCCCCCACACACCAAAAACCACATAAAACAATGACACACTAACAAACCAACCAGCATCTTAATTGCTATCCTG
>Coua_verreauxi_OR113537_AMNH_628959_ND2
ATGAGTCCACACGCAAACTTAATCTTCACCATAAGCCTACTCCTAGGGACAACAATCACAATTTCAAGTAACCACTGAATAATAGCTTGAACCGGACTAGAACTCAATACTCTCGCAATCATCCCTCTAATCGCCAAATCCCACCACCCACGAGCAATTGAGGCCACCATCAAGTACTTCCTCGTACAAGCCGCTGCTTCCGCATTAGTCCTATTCTCAAGCATAACCAATGCCTGAGCCACAGGCCAATGAGACATTACCCAACTAAACAACCCAACTTCATGCCTACTACTAACAACAGCAATCGCAATAAAACTGGGATTAGTACCATTTCACTTCTGATTTCCGGAAGTACTACAAGGATCATCCTTAATTACTGCTCTACTCCTCTCTACTGTTATAAAACTCCCACCAATCACGCTCCTCCTACTAACATCCCACTCCTTAGACCCACTCCTACTAACAACTATAGCCATTACCTCAACAGCCCTAGGTGGCTGAATGGGACTAAACCAAACTCAAATCCGAAAGATCCTAGCCTTCTCATCCATTGCCCACCTAGGTTGAATAGCAATTATCATCATCTATAACCCAAAACTTACCCTACTAAACTTCTATCTATATGCTATCATAACCACTACCGTATTCCTATCCTTTAACACAACCAAAACCCTCACACTATCAACAATAATAATCTCCTGAACAAAAACTCCCATCATAAACGCCACCCTAATATTAACACTACTTTCACTAGCAGGCCTACCACCCCTAACAGGCTTCCTACCCAAATGAACTATTATTGCTGACCTG
>Monticola_sharpei_JN599285_UADBA_47990_ND2
AAAATCCCATCACCCACGAGCCATTGAAGCCGCAACCAAGTACTTCCTGGTCCAAGCAGCTGCCTCCACTCTAATCCTGTTCTCCAGCATGACCAACGCATGACAAACTGGACAATGAGACATCGCGCAACTAAACCACCCCACCTCATGCCTAGTCCTAACTACAGCCATTGCAATAAAACTAGGACTAGTCCCCTTCCACTTTTGATTCCCCGAAGTTCTCCAGGGCACCTCCCTAACTACCGGCCTACTACTCTCTACAGCTATAAAACTCCCGCCAATCACTCTACTCTTCATAACTTCCCAGTCACTAAACCCAACCCTCATAACCACCATGGCCATTCTCTCCGCAGCATTAGGGGGATGAATAGGACTAAACCAGACACAAACACGAAAAATCCTAGCCTTTTCATCCATCTCCCACCTAGGCTGAATAGCTATCATCATTGTGTATAGCCCTAAACTAGCCCTATTAAACTTCTACCTGTACTCCATAATAGTCACAACCGTATTCCTAGCCCTAAACTCAATTAACACCCTAAAACTGTCTACACTTATAACCACATGAACAAAAACGCCCGCACTAAGCGCAACCCTAATACTCACCCTTCTCTCCCTCGCAGGACTACCCCCTCTAACAGGCTTTCTACCCAAATGACTAATCATCCAAGAACTAACCAAACAAGAAATAGCCCCAGCAGCAACAATCATCGCCCTCCTCTCCCTACTAAGCCTGTTCTTCTACCTACGTCTCGCATACTGCGCAACAATCACACTCCCCCCACACACCACAAACCACATAAAACAATGACACACTAACAAACCAACCAGCA
>Monticola_sharpei_JN599286_UADBA_47998_ND2
AAAATCCCATCACCCACGAGCCATTGAAGCCGCAACCAAGTACTTCCTGGTCCAAGCAGCTGCCTCCACTCTAATCCTGTTCTCCAGCATGACCAACGCATGACAAACTGGACAATGAGACATCGCGCAACTAAACCACCCCACCTCATGCCTAGTCCTAACTACAGCCATTGCAATAAAACTAGGACTAGTCCCCTTCCACTTTTGATTCCCCGAAGTTCTCCAGGGCACCTCCCTAACTACCGGCCTACTACTCTCTACAGCTATAAAACTCCCGCCAATCACTCTACTCTTCATAACTTCCCAGTCACTAAACCCAACCCTCATAACCACCATGGCCATTCTCTCCGCAGCATTAGGGGGATGAATAGGACTAAACCAGACACAAACACGAAAAATCCTAGCCTTTTCATCCATCTCCCACCTAGGCTGAATAGCTATCATCATTGTGTATAGCCCTAAACTAGCCCTATTAAACTTCTACCTGTACTCCATAATAGTCACAACCGTATTCCTAGCCCTAAACTCAATTAACACCCTAAAACTGTCTACACTTATAACCACATGGACAAAAACGCCTGCACTAAGCGCAACCCTAATACTCACCCTTCTCTCCCTCGCAGGACTACCCCCTCTAACAGGCTTTCTACCCAAATGACTAATCATCCAAGAACTAACCAAACAAGAAATAGCCCCAGCAGCAACAATCATCGCCCTCCTCTCCCTACTAAGCCTGTTCTTCTACCTACGTCTCGCATACTGCGCAACAATCACACTCCCCCCACACACCACAAACCACATAAAACAATGACACACTAACAAACCAACCAGCA
>Monticola_sharpei_JN599287_UADBA_47994_ND2
AAAATCCCATCACCCACGAGCCATTGAAGCCGCAACCAAGTACTTCCTGGTCCAAGCAGCTGCCTCCACTCTAATCCTGTTCTCCAGCATGACCAACGCATGACAAACTGGACAATGAGACATCGCGCAACTAAACCACCCCACCTCATGCCTAGTCCTAACTACAGCCATTGCAATAAAACTAGGACTAGTCCCCTTCCACTTTTGATTCCCCGAAGTTCTCCAGGGCACCTCCCTAACTACCGGCCTACTACTCTCTACAGCTATAAAACTCCCGCCAATCACTCTACTCTTCATAACTTCCCAGTCACTAAACCCAACCCTCATAACCACCATGGCCATTCTCTCCGCAGCATTAGGGGGATGAATAGGACTAAACCAGACACAAACACGAAAAATCCTAGCCTTTTCATCCATCTCCCACCTAGGCTGAATAGCTATCATCATTGTGTATAGCCCTAAACTAGCCCTATTAAACTTCTACCTGTACTCCATAATAGTCACAACCGTATTCCTAGCCCTAAACTCAATTAACACCCTAAAACTGTCTACACTTATAACCACATGAACAAAAACGCCCGCACTAAGCGCAACCCTAATACTCACCCTTCTCTCCCTCGCAGGACTACCCCCTCTAACAGGCTTTCTACCCAAATGACTAATCATCCAAGAACTAACCAAACAAGAAATAGCCCCAGCAGCAACAATCATCGCCCTCCTCTCCCTACTAAGCCTGTTCTTCTACCTACGTCTCGCATACTGCGCAACAATCACACTCCCCCCACACACCACAAACCACATAAAACAATGACACACTAACAAACCAACCAGCA
>Monticola_sharpei_JN599288_UADBA_47991_ND2
AAAATCCCATCACCCACGAGCCATTGAAGCCGCAACCAAGTACTTCCTGGTCCAAGCAGCTGCCTCCACTCTAATCCTGTTCTCCAGCATGACCAACGCATGACAAACTGGACAATGAGACATCGCGCAACTAAACCACCCCACCTCATGCCTAGTCCTAACTACAGCCATTGCAATAAAACTAGGACTAGTCCCCTTCCACTTTTGATTCCCCGAAGTTCTCCAGGGCACCTCCCTAACTACCGGCCTACTACTCTCTACAGCTATAAAACTCCCGCCAATCACTCTACTCTTCATAACTTCCCAGTCACTAAACCCAACCCTCATAACCACCATGGCCATTCTCTCCGCAGCATTAGGGGGATGAATAGGACTAAACCAGACACAAACACGAAAAATCCTAGCCTTTTCATCCATCTCCCACCTAGGCTGAATAGCTATCATCATTGTGTATAGCCCTAAACTAGCCCTATTAAACTTCTACCTGTACTCCATAATAGTCACAACCGTATTCCTAGCCCTAAACTCAATTAACACCCTAAAACTGTCTACACTTATAACCACATGGACAAAAACGCCTGCACTAAGCGCAACCCTAATACTCACCCTTCTCTCCCTCGCAGGACTACCCCCTCTAACAGGCTTTCTACCCAAATGACTAATCATCCAAGAACTAACCAAACAAGAAATAGCCCCAGCAGCAACAATCATCGCCCTCCTCTCCCTACTAAGCCTGTTCTTCTACCTACGTCTCGCATACTGCGCAACAATCACACTCCCCCCACACACCACAAACCACATAAAACAATGACACACTAACAAACCAACCAGCA
>Monticola_sharpei_JN599289_UADBA_47992_ND2
AAAATCCCATCACCCACGAGCCATTGAAGCCGCAACCAAGTACTTCCTGGTCCAAGCAGCTGCCTCCACTCTAATCCTATTCTCCAGCATGACCAACGCATGACAAACTGGACAATGAGACATCGCGCAACTAAACCACCCCACCTCATGCCTAGTCCTAACTACAGCCATTGCAATAAAACTAGGACTAGTCCCCTTCCACTTTTGATTCCCCGAAGTTCTCCAGGGCACCTCCCTAACTACCGGCCTACTACTCTCTACAGCTATAAAACTCCCGCCAATCACTCTACTCTTCATAACTTCCCAGTCACTAAACCCAACCCTCATAACCACCATGGCCATTCTCTCCGCAGCATTAGGGGGATGAATAGGACTAAACCAGACACAAACACGAAAAATCCTAGCCTTTTCATCCATCTCCCACCTAGGCTGAATAGCTATCATCATTGTGTATAGCCCTAAACTAGCCCTATTAAACTTCTACCTGTACTCCATAATAGTCACAACCGTATTCCTAGCCCTAAACTCAATTAACACCCTAAAACTGTCTACACTTATAACCACATGGACAAAAACGCCTGCACTAAGCGCAACCCTAATACTCACCCTTCTCTCCCTCGCAGGACTACCCCCTCTAACAGGCTTTCTGCCCAAATGACTAATCATCCAAGAACTAACCAAACAAGAAATAGCCCCAGCAGCAACAATCATCGCCCTCCTCTCCCTACTAAGCCTGTTCTTCTACCTACGTCTCGCATACTGCGCAACAATCACACTCCCCCCACACACCACAAACCACATAAAACAATGACACACTAACAAACCAACCAGCA
>Monticola_sharpei_JN599290_UADBA_47997_ND2
AAAATCCCATCACCCACGAGCCATTGAAGCCGCAACCAAGTACTTCCTGGTCCAAGCAGCTGCCTCCACTCTAATCCTGTTCTCCAGCATGACCAACGCATGACAAACTGGACAATGAGACATCGCGCAACTAAACCACCCCACCTCATGCCTAGTCCTAACTACAGCCATTGCAATAAAACTAGGACTAGTCCCCTTCCACTTTTGATTCCCCGAAGTTCTCCAGGGCACCTCCCTAACTACCGGCCTACTACTCTCTACAGCTATAAAACTCCCGCCAATCACTCTACTCTTCATAACTTCCCAGTCACTAAACCCAACCCTCATAACCACCATGGCCATTCTCTCCGCAGCATTAGGGGGATGAATAGGACTAAACCAGACACAAACACGAAAAATCCTAGCCTTTTCATCCATCTCCCACCTAGGCTGAATAGCTATCATCATTGTGTATAGCCCTAAACTAGCCCTATTAAACTTCTACCTGTACTCCATAATAGTCACAACCGTATTCCTAGCCCTAAACTCAATTAACACCCTAAAACTGTCTACACTTATAACCACATGGACAAAAACGCCTGCACTAAGCGCAACCCTAATACTCACCCTTCTCTCCCTCGCAGGACTACCCCCTCTAACAGGCTTTCTACCCAAATGACTAATCATCCAAGAACTAACCAAACAAGAAATAGCCCCAGCAGCAACAATCATCGCCCTCCTCTCCCTACTAAGCCTGTTCTTCTACCTACGTCTCGCATACTGCGCAACAATCACACTCCCCCCACACACCACAAACCACATAAAACAATGACACACTAACAAACCAACCAGCA
>Monticola_sharpei_JN599291_UADBA_47977_ND2
AAAATCCCATCACCCACGAGCCATTGAAGCCGCAACCAAGTACTTCCTGGTCCAAGCAGCTGCCTCCACTCTAATCCTGTTCTCCAGCATGACCAATGCATGACAAACTGGACAATGAGACATCGCGCAACTAAACCACCCCACCTCATGCCTAGTCCTAACTACAGCCATTGCAATAAAACTAGGACTAGTCCCCTTCCACTTTTGATTCCCCGAAGTTCTCCAGGGCACCTCCCTAACTACCGGCCTACTACTCTCTACAGCTATAAAACTCCCGCCAATCACTCTACTCTTCATAACTTCCCAGTCACTAAACCCAACCCTCATAACCACCATGGCCATTCTCTCCGCAGCATTAGGGGGATGAATAGGACTAAACCAGACACAAACACGAAAAATCCTAGCCTTTTCATCCATCTCCCACCTAGGCTGAATAGCTATCATCATTGTGTATAGCCCTAAACTAGCCCTATTAAACTTCTACCTGTACTCCATAATAGTCACAACCGTATTCCTAGCCCTAAACTCAATTAACACCCTAAAACTGTCTACACTTATAACCACATGGACAAAAACGCCTGCACTAAGCGCAACCCTAATACTCACCCTTCTCTCCCTCGCAGGACTACCCCCTCTAACAGGCTTTCTACCCAAATGACTAATCATCCAAGAACTAACCAAACAAGAAATAGCCCCAGCAGCAACAATCATCGCCCTCCTCTCCCTACTAAGCCTGTTCTTCTACCTACGTCTCGCATACTGCGCAACAATCACACTCCCCCCACACACCACAAACCACATAAAACAATGACACACTAACAAACCAACCAGCA
>Monticola_sharpei_JN599292_UADBA_47979_ND2
AAAATCCCATCACCCACGAGCCATTGAAGCCGCAACCAAGTACTTCCTGGTCCAAGCAGCTGCCTCCACTCTAATCCTGTTCTCCAGCATGACCAACGCATGACAAACTGGACAATGAGACATCGCGCAACTAAACCACCCCACCTCATGCCTAGTCCTAACTACAGCCATTGCAATAAAACTAGGACTAGTCCCCTTCCACTTTTGATTCCCCGAAGTTCTCCAGGGCACCTCCCTAACTACCGGCCTACTACTCTCTACAGCTATAAAACTCCCGCCAATCACTCTACTCTTCATAACTTCCCAGTCACTAAACCCAACCCTCATAACCACCATGGCCATTCTCTCCGCAGCATTAGGGGGATGAATAGGACTAAACCAGACACAAACACGAAAAATCCTAGCCTTTTCATCCATCTCCCACCTAGGCTGAATAGCTATCATCATTGTGTATAGCCCTAAACTAGCCCTATTAAACTTCTACCTGTACTCCATAATAGTCACAACCGTATTCCTAGCCCTAAACTCAATTAACACCCTAAAACTGTCTACACTTATAACCACATGGACAAAAACGCCTGCACTAAGCGCAACCCTAATACTCACCCTTCTCTCCCTCGCAGGACTACCCCCTCTAACAGGCTTTCTACCCAAATGACTAATCATCCAAGAACTAACCAAACAAGAAATAGCCCCAGCAGCAACAATCATCGCCCTCCTCTCCCTACTAAGCCTGTTCTTCTACCTACGTCTCGCATACTGCGCAACAATCACACTCCCCCCACACACCACAAACCACATAAAACAATGACACACTAACAAACCAACCAGCA
>Monticola_sharpei_JN599293_UADBA_47995_ND2
AAAATCCCATCACCCACGAGCCATTGAAGCCGCAACCAAGTACTTCCTGGTCCAAGCAGCTGCCTCCACTCTAATCCTGTTCTCCAGCATGACCAACGCATGACAAACTGGACAATGAGACATCGCGCAACTAAACCACCCCACCTCATGCCTAGTCCTAACTACAGCCATTGCAATAAAACTAGGACTAGTCCCCTTCCACTTTTGATTCCCCGAAGTTCTCCAGGGCACCTCCCTAACTACCGGCCTACTACTCTCTACAGCTATAAAACTCCCGCCAATCACTCTACTCTTCATAACTTCCCAGTCACTAAACCCAACCCTCATAACCACCATGGCCATTCTCTCCGCAGCATTAGGGGGATGAATAGGACTAAACCAGACACAAACACGAAAAATCCTAGCCTTTTCATCCATCTCCCACCTAGGCTGAATAGCTATCATCATTGTGTATAGCCCTAAACTAGCCCTATTAAACTTCTACCTGTACTCCATAATAGTCACAACCGTATTCCTAGCCCTAAACTCAATTAACACCCTAAAACTGTCTACACTTATAACCACATGGACAAAAACGCCTGCACTAAGCGCAACCCTAATACTCACCCTTCTCTCCCTCGCAGGACTACCCCCTCTAACAGGCTTTCTACCCAAATGACTAATCATCCAAGAACTAACCAAACAAGAAATAGCCCCAGCAGCAACAATCATCGCCCTCCTCTCCCTACTAAGCCTGTTCTTCTACCTACGTCTCGCATACTGCGCAACAATCACACTCCCCCCACACACCACAAACCACATAAAACAATGACACACTAACAAACCAACCAGCA
>Monticola_sharpei_JN599294_UADBA_47996_ND2
AAAATCCCATCACCCACGAGCCATTGAAGCCGCAACCAAGTACTTCCTGGTCCAAGCAGCTGCCTCCACTCTAATCCTGTTCTCCAGCATGACCAACGCATGACAAACTGGACAATGAGACATCGCGCAACTAAACCACCCCACCTCATGCCTAGTCCTAACTACAGCCATTGCAATAAAACTAGGACTAGTCCCCTTCCACTTTTGATTCCCCGAAGTTCTCCAGGGCACCTCCCTAACTACCGGCCTACTACTCTCTACAGCTATAAAACTCCCGCCAATCACTCTACTCTTCATAACTTCCCAGTCACTAAACCCAACCCTCATAACCACCATGGCCATTCTCTCCGCAGCATTAGGGGGATGAATAGGACTAAACCAGACACAAACACGAAAAATCCTAGCCTTTTCATCCATCTCCCACCTAGGCTGAATAGCTATCATCATTGTGTATAGCCCTAAACTAGCCCTATTAAACTTCTACCTGTACTCCATAATAGTCACAACCGTATTCCTAGCCCTAAACTCAATTAACACCCTAAAACTGTCTACACTTATAACCACATGGACAAAAACGCCTGCACTAAGCGCAACCCTAATACTCACCCTTCTCTCCCTCGCAGGACTACCCCCTCTAACAGGCTTTCTACCCAAATGACTAATCATCCAAGAACTAACCAAACAAGAAATAGCCCCAGCAGCAACAATCATCGCCCTCCTCTCCCTACTAAGCCTGTTCTTCTACCTACGTCTCGCATACTGCGCAACAATCACACTCCCCCCACACACCACAAACCACATAAAACAATGACACACTAACAAACCAACCAGCA
>Monticola_sharpei_JN599295_UADBA_47999_ND2
AAAATCCCATCACCCACGAGCCATTGAAGCCGCAACCAAGTACTTCCTGGTCCAAGCAGCTGCCTCCACTCTAATCCTGTTCTCCAGCATGACCAACGCATGACAAACTGGACAATGAGACATCGCGCAACTAAACCACCCCACCTCATGCCTAGTCCTAACTACAGCCATTGCAATAAAACTAGGACTAGTCCCCTTCCACTTTTGATTCCCCGAAGTTCTCCAGGGCACCTCCCTAACTACCGGCCTACTACTCTCTACAGCTATAAAACTCCCGCCAATCACTCTACTCTTCATAACTTCCCAGTCACTAAACCCAACCCTCATAACCACCATGGCCATTCTCTCCGCAGCATTAGGGGGATGAATAGGACTAAACCAGACACAAACACGAAAAATCCTAGCCTTTTCATCCATCTCCCACCTAGGCTGAATAGCTATCATCATTGTGTATAGCCCTAAACTAGCCCTATTAAACTTCTACCTGTACTCCATAATAGTCACAACCGTATTCCTAGCCCTAAACTCAATTAACACCCTAAAACTGTCTACACTTATAACCACATGGACAAAAACGCCTGCACTAAGCGCAACCCTAATACTCACCCTTCTCTCCCTCGCAGGACTACCCCCTCTAACAGGCTTTCTACCCAAATGACTAATCATCCAAGAACTAACCAAACAAGAAATAGCCCCAGCAGCAACAATCATCGCCCTCCTCTCCCTACTAAGCCTGTTCTTCTACCTACGTCTCGCATACTGCGCAACAATCACACTCCCCCCACACACCACAAACCACATAAAACAATGACACACTAACAAACCAACCAGCA
>Monticola_imerina_JN599296_UADBA_47280_ND2
AAAATCCCATCACCCACGAGCCATTGAAGCCGCAACCAAGTACTTCCTGGTCCAAGCAGCTGCCTCCACTCTAATCCTATTTTCCAGCATGACCAACGCATGACAAACTGGACAATGAGACATCGCGCAACTAAACCACCCCACCTCATGCCTAGTCCTAACCACAGCCATTGCAATAAAACTAGGACTAGTCCCCTTTCACTTTTGATTCCCCGAAGTCCTCCAGGGCACCTCCCTAACCACCGGCCTACTACTGTCTACAGCTATAAAACTCCCGCCAATCACACTACTCTTCATAACTTCCCAATCACTAAACCCTGCCCTCATAACCACCATGGCCATTCTCTCCGCAGCATTAGGAGGATGAATGGGACTAAACCAGACACAAACACGAAAAATCCTAGCCTTTTCATCCATCTCCCACCTAGGTTGAATAGCTATCATCATTGTGTATAGCCCTAAACTAGCCCTATTAAACTTCTACCTGTACTCCATAATAGTCACAACCGTATTCCTAACCCTAAACTCAATTAACACCTTAAAACTATCTACACTTATAACCACATGGACAAAAACACCTGCACTAAGCGCAACCCTAATACTCACCCTTCTCTCCCTCGCAGGACTACCCCCTCTAACAGGCTTTCTACCCAAATGACTAATCATCCAAGAACTAACCAAACAAGAAATAGCCCCAGCAGCAACAATCATCGCCCTACTATCCCTACTAAGCCTGTTCTTCTACCTACGCCTCGCATACTGCGCAACAATCACACTCCCCCCACACACCACAAATCACATAAAACAATGACATACTAACAAACCAACCAGCA
>Monticola_sharpei_JN599297_UADBA_47993_ND2
AAAATCCCATCACCCACGAGCCATTGAAGCCGCAACCAAGTACTTCCTGGTCCAAGCAGCTGCCTCCACTCTAATCCTGTTCTCCAGCATGACCAACGCATGACAAACTGGACAATGAGACATCGCGCAACTAAACCACCCCACCTCATGCCTAGTCCTAACTACAGCCATTGCAATAAAACTAGGACTAGTCCCCTTCCACTTTTGATTCCCCGAAGTTCTCCAGGGCACCTCCCTAACTACCGGCCTACTACTCTCTACAGCTATAAAACTCCCGCCAATCACTCTACTCTTCATAACTTCCCAGTCACTAAACCCAACCCTCATAACCACCATGGCCATTCTCTCCGCAGCATTAGGGGGATGAATAGGACTAAACCAGACACAAACACGAAAAATCCTAGCCTTTTCATCCATCTCCCACCTAGGCTGAATAGCTATCATCATTGTGTATAGCCCTAAACTAGCCCTATTAAACTTCTACCTGTACTCCATAATAGTCACAACCGTATTCCTAGCCCTAAACTCAATTAACACCCTAAAACTGTCTACACTTATAACCACATGGACAAAAACGCCTGCACTAAGCGCAACCCTAATACTCACCCTTCTCTCCCTCGCAGGACTACCCCCTCTAACAGGCTTTCTACCCAAATGACTAATCATCCAAGAACTAACCAAACAAGAAATAGCCCCAGCAGCAACAATCATCGCCCTCCTCTCCCTACTAAGCCTGTTCTTCTACCTACGTCTCGCATACTGCGCAACAATCACACTCCCCCCACACACCACAAACCACATAAAACAATGACACACTAACAAACCAACCAGCA
>Monticola_imerina_JN599298_UADBA_48000_ND2
AAAATCCCATCACCCACGAGCCATTGAAGCCGCAACCAAGTACTTCCTGGTCCAAGCAGCTGCCTCCACTCTAATCCTATTTTCCAGCATGACCAACGCATGACAAACTGGACAATGAGACATCGCGCAACTAAACCACCCCACCTCATGCCTAGTCCTAACCACAGCCATTGCAATAAAACTAGGACTAGTCCCCTTTCACTTTTGATTCCCCGAAGTCCTCCAGGGCACCTCCCTAACCACCGGCCTACTACTGTCTACAGCTATAAAACTCCCGCCAATCACACTACTCTTCATAACTTCCCAATCACTAAACCCTGCCCTCATAACCACCATGGCCATTCTCTCCGCAGCATTAGGAGGATGAATGGGACTAAACCAGACACAAACACGAAAAATCCTAGCCTTTTCATCCATCTCCCACCTAGGTTGAATAGCTATCATCATTGTGTATAGCCCTAAACTAGCCCTATTAAACTTCTACCTGTACTCCATAATAGTCACAACCGTATTCCTAACCCTAAACTCAATTAACACCTTAAAACTATCTACACTTATAACCACATGGACAAAAACACCTGCACTAAGCGCAACCCTAATACTCACCCTTCTCTCCCTCGCAGGACTACCCCCTCTAACAGGCTTTCTACCCAAATGACTAATCATCCAAGAACTAACCAAACAAGAAATAGCCCCAGCAGCAACAATCATCGCCCTACTATCCCTACTAAGCCTGTTCTTCTACCTACGCCTCGCATACTGCGCAACAATCACACTCCCCCCACACACCACAAATCACATAAAACAATGACATACTAACAAACCAACCAGCA
>Merops_superciliosus_MH218117_FMNH_352817_ND2
TTCTCCCTAAGTATACTCCTAGGCACAGTCTTAACAATCTCTAGTAACCACTGGATCTTAGCCTGAATAGGACTAGAAATTAACACTTTCGCCATCCTCCCGCTCATTTCAAAACCCCACCACCCCCGAGCCATTGAAGCCACCATCAAATATTTTCTCACTCAAGCAGCTGCCTCCGCCACAATCTTATTCTCAAGCACTATTAACGCATGGCATACAGGACAATGGGACATCACCCAACTGACCAACCCACTTTCCTGTACCCTCTTCACAACAGCCATTGCAATAAAACTAGGACTCGTCCCATTCCACTTCTGACTCCCAGAAGTCCTGCAAGGCTCCTCACTAATCACCGCCCTTATTCTATCAACAGCTATAAAACTTCCCCCGATCAGCATTTTATACCTCACATCCCACTCCCTCAACCCCGCCCTACTGACCATCATAGCCATCGCCTCAACAGCCCTGGGAGGCTGAATGGGACTAAACCAAACCCAAATCCGAAAAATCCTCGCTTTTTCATCTATCTCCCACCTGGGCTGAATAACTGCCATTATTCTCTACAACCCCCAACTCACCCTGCTAACCTTCTACCTATATGTCTTAATGACAACAACAACATTCCTCTCACTCAACTCAACAAAAACCCTAAAGCTATCAACATTAATATCCTCATGATCAAAAGCTCCAATACTAAACACAACCCTAATACTAATCCTTCTATCCCTAGCAGGTCTTCCACCACTAACCGGATTCCTACCCAAATGATTAATCATCCAAGAGCTTACCAAACAAGGTATAACAACAACAGCTACACTCATTGCCCTCCTCTCCCTCCTTAGCCTTTTCTTTTACCTACGCCTCGCATACTACTCAACCATCACCCTCCCGCCCAACACAACAAACACAATAAAACAATGGCGTACTAACAAAACCGCAAACCCAACCATTGCAGCTCTTACTGCCATATCAACCCTA
>Foudia_madagascariensis_KY120907_NA_NA_ND2
AAACTAGTCTTTATCACCAGCCTCCTCTTAGGAACCACCATCACAATCTCGAGCAATCACTGAATTATAGCCTGAACTGGCCTAGAAATTAACACACTAGCCATCCTCCCATTAATCTCAAAATCCCACCATCCCCGAGCCATTGAAGCTGCAACCAAGTACTTCTTAGTCCAAGCAGCTGCATCAGCCCTGGTACTATTCTCTAGTATGACTAACGCATGACACACAGGACAGTGAGATATTGCTCAACTAACCCACCCAACATCATGCATAATCCTAACTTCAGCAGTCGCAATTAAACTAGGACTAGTACCATTCCATTTCTGATTCCCAGAGGTACTACAAGGCTCCCCACTCACCACTGGCCTACTCCTGTCTACAGTCATAAAACTCCCACCACTAGCACTACTCTTTATGACCTCACCATCATTAAACCCCTCCCTCCTGACTACCCTGGCCATCCTATCGGCAGCCTTAGGTGGATGAATGGGGCTCAACCAAACACAAATCCGAAAAATCCTAGCTTTCTCGTCCATCTCCCACCTGGGCTGAATGACTATCATTATCGCTTACAGCCCTAAACTAGCCCTCCTCAACTTCTACCTATATTCCCTAATAACTGCAGCTGTATTCCTTACCCTAAATACAATTAAAGCCACAAAACTGTCCACCCTAATAACCGCATGAACAAAAAAACCCTCACTAAGCGCAATACTACTACTTACCTTACTTTCCCTTGCAGGACTACCTCCCCTAACAGGCTTCCTCCCTAAATGACTTATCATCCAAGAACTAACCAAACAAGACATAACCCCTACAGCTACCATCCTATCTCTGCTATCGCTACTAGGACTATTCTTCTACCTCCGACTAGCATACTGCGCAACAATTACACTCCCACCACATACTACCAATCACATGAAACAATGGCACATCAACAAGCCAATCAGCATCCTAGTTCCCATTCTAACGACCATATCCATTATCCTACTCCCAATCTCC
>Motacilla_flaviventris_AF526473_FMNH_352834_ND2
GCAAAGCTAATCTTCACCACCAGCCTACTCCTAGGAACCACCATTACAATCTCGAGCAACCACTGAATCATGGCCTGGGCCGGCCTGGAAATCAACACACTAGCCATTCTGCCGCTAATCTCAAAATCCCACCACCCGCGGGCCATTGAGGCCGCTACTAAGTACTTTCTAGTACAGGCAGCTGCCTCCGCTCTAGTCCTGTTCTCTAGCATGACTAATGCATGATGTACCGGACAATGGGACATTACCCAACTCACCCACCCAACATCATGCCTAGTCCTAACCTCAGCTATCGCAATAAAACTAGGACTAGTGCCCTTCCACTTCTGATTCCCAGAAGTACTACAAGGCTCCCCCCTTACCACCGGCCTCCTACTATCCACTGCCATGAAGCTCCCACCAATCACCCTGCTATACATGACTTCCCCCTCACTGAACCCTACACTATTAACCACCATAGCCATTCTTTCAACAGCCCTGGGCGGATGAATAGGACTCAACCAGACACAAATCCGAAAAATCCTGGCTTTCTCCTCCATCTCCCACTTAGGCTGAATAGCAATCATCCTCACTTACAACCCTAAACTTACCCTCCTCAACTTCTACCTATACGCACTAATAACTACAACTGTATTCCTCACCATAAACTCAATGAAAGTCCTAAAGCTATCCACCCTCATAACAGCATGAACCAAAGTACCATCACTAAACGCGATACTACTTTTAACCCTACTCTCACTTGCAGGACTTCCCCCTCTAACAGGATTCCTCCCCAAATGACTTATCATCCAAGAACTAACCAAACAAGACATAGCCCCAGCAGCTACAATCATCTCCCTCCTTTCCCTACTAAGCCTATTTTTCTACCTCCGCCTAGCGTACTGCACCACAATCACACTCCCCCCACATTCCACAAACCACATGAAGCAGTGACACATCCACAAACCAACCCCAACACTAATCGCCATCCTAACTACCGTGTCCGTTACCCTACTGCCTGCCTCCC
>Motacilla_flaviventris_AF526481_FMNH_352832_ND2
GCAAAGCTAATCTTCACCACCAGCCTACTCCTAGGAACCACCATTACAATCTCGAGCAACCACTGAATCATGGCCTGGGCCGGCCTGGAAATCAACACACTAGCCATTCTGCCGCTAATCTCAAAATCCCACCACCCGCGGGCCATTGAGGCCGCTACTAAGTACTTTCTAGTACAGGCAGCTGCCTCCGCTCTAGTCCTGTTCTCTAGCATGACTAATGCATGATGTACCGGACAATGGGACATTACCCAACTCACCCACCCAACATCATGCCTAGTCCTAACCTCAGCTATCGCAATAAAACTAGGACTAGTGCCCTTCCACTTCTGATTCCCAGAAGTACTACAAGGCTCCCCCCTTACCACCGGCCTCCTACTATCCACTGCCATGAAGCTCCCACCAATCACCCTGCTATACATGACTTCCCCCTCACTGAACCCTACACTATTAACCACCATAGCCATTCTTTCAACAGCCCTGGGCGGATGAATAGGACTCAACCAGACACAAATCCGAAAAATCCTGGCTTTCTCCTCCATCTCCCACTTAGGCTGAATAGCAATCATCCTCACTTACAACCCTAAACTTACCCTCCTCAACTTCTACCTATACGCACTAATAACTACAACTGTATTCCTCACCATAAACTCAATGAAAGTCCTAAAGCTATCCACCCTCATAACAGCATGAACCAAAGTACCATCACTAAACGCGATACTACTTTTAACCCTACTCTCACTTGCAGGACTTCCCCCTCTAACAGGATTCCTCCCCAAATGACTTATCATCCAAGAACTAACCAAACAAGACATAGCCCCAGCAGCTACAATCATCTCCCTCCTTTCCCTACTAAGCCTATTTTTCTACCTCCGCCTAGCGTACTGCACCACAATCACACTCCCCCCACATTCCACAAACCACATGAAGCAGTGACACATCCACAAACCAACCCCAACACTAATCGCCATCCTAACTACCGTGTCCGTTACCCTACTGCCTGCCTCCC
>Brachypteracias_leptosomus_AF407462_FMNH_384731_ND2
AGCCCCCACGCAAAATTAATCTCCTGCTTAAGCCTTCTCCTAGGAACCAGCATTACAATCTCAAGTAACCACTGAATGATAGCTTGAACCGGCCTAGAAATCAACACCCTCGCCACCATCCCACTTATCTCAAAATCCCACCACCCTCGAGCCATTGAAGCAGCAATCAAATACTTCCTCATCCAAGCAGCCGCATCCGCCCTACTCTTATTCTCAAGCATAATTAACGCATGACACACAGGACAATGAGACATCACCCAACTAACTCACCCCACAGCTTGTTTACTACTAACAACAGCCATTGCAATAAAACTAGGCCTAGTGCCATTCCATTTCTGATTCCCGGAAGTCCTCCAAGGCTCTCCACTAACCACTGCCCTACTCCTATCAACAATAATAAAGTTTCCCCCAATCACCATCCTCTTCCTCACATCCAACTCCCTCAATCCCCCCCTACTCACTTTCATGGCCATTGCTTCAACAGCCCTAGGAGGGTGAATAGGACTTAACCAAACACAAACCCGAAAAATCTTGGCTTTCTCATCCATTTCTCACCTAGGCTGAATAGCTATCATTATCCTTTATAACCCTAAACTAACCCTGTTAACTTTCTACCTGTACACACTAATAACATCCACTGTATTCCTCACCCTCAACTCCACCAAAACACTAAAACTCTCAACAATAATGACTTCATGAACAAAAGCCCCAATACTCAATGCAACCCTCATACCCACCCTACTCTCCCTAGCAGGCCTCCCCCCATTAACAGGTTTCCTGCCCAAATGACTAATCATCCAAGAACTTACAAAACAAGAGATAGCTCCAGCAGCTACAATCATTGCCCTACTTTCTCTCCTAAGCCTCTTCTTCTACCTCCGCCTAACATACCACTCAACAATCACACTCCCACCAACCTCTACAAACAACATAAAACAATGGCATATCAACAAACCAACAAACACCCTGGTTGCCATCCTCACCTCACTCTCGATCCTACTACTCCCCCTATCCCCAGCAATCATGACCAT
>Mystacornis_crossleyi_FJ178356_FMNH_345863_ND2
CCCCCAAGCAAAACCAATTTTCATCACTAGCCTATTGCTGGGAACAACTATTACAATCTCAAGCAACCACTGAGTATTGGCCTGAGCCGGACTCGAAATCAACACATTAGCTGTCTTACCCCTAATCTCAAAATCTCACCACCCCCGGGCCATCGAAGCTGCAACCAAGTACTTCCTGGTTCAAGCAACTGCCTCAGCACTGGTACTATTTTCAAGCATGACCAATGCATGGCACAACGGGCAGTGGGACATCACTCAACTGACCAACCCAACAGCGTGCTTAATCATAACAGCCGCCATCTCAATAAAACTCGGACTAGTGCCATTCCACTTTTGATTCCCAGAAGTACTTCAAGGCTCTTCACTAACAACAGGACTCCTCCTGTCAACAGCCATGAAACTCCCACCAATAACCCTGTTCCTCCTAACCTCACAATCACTAAACACAACCATGCTAGTCACAATAGCCATCCTTTCCGCAGCCATCGGAGGATGAATGGGCTTAAACCAAACACAAGTACGAAAAATCATAGCCTTCTCCTCCATCTCCCACCTAGGATGAATGACTATCATTATCTCATATAGCCCGAAACTAGCCCTATTCAACTTCCTCTTATACACTCTAATAACAACAGCAGTATTCCTAACTCTAAATCAAATAAAAGCCCTAAAACTATCAACCCTAATAACTACATGAACGAAAACACCATCATTAAATGCAATCCTCCTACTAACTCTACTTTCACTAGCCGGCCTCCCCCCACTAACAGGATTCCTCCCAAAATGACTCATCATCCAAGAGCTAACCAAACAAAGCATGGCCCCGGCGGCAGCAATAATTTCATTACTGTCCCTACTAGGACTATTCTTCTATCTACGCCTAGCGTACTGTGCAACAATTACCCTTCCCCCTCACACCACAAACCACATAAAACAATGACACACCAACAAGCCGGTTAGCACCTCAATCGCTGTCCTAACCACTATATCCATTATGCTTCTACCAGCTTCCCCAATAATTCTCACCACTATCT
>Oena_capensis_KT023421_FMNH_352791_ND2
ATGAACCCACATGCAAAATTAATTTCAACCCTAAGCCTTCTCCTAGGGACTACCATNNNNNNCTCAAGCAACCACTGAATAATAGCCTGAACTGGGCTAGAAATCAACACTCTCGCAATCCTCCCTATAATTTCAAAATCCCACCACCCCCGAGCTATCGAAGCTACAATTAAGTACTTCCTAACCCAAGCAGCAGCTTCCGTATTACTCTTATTCTCAAGCATATCCAACGCCTGGGCTACCGGACAATGAGACATCACTCAACTTACCCACCCAACATCATGCCTCCTGCTAACAACCGCAATCGCAATAAAACTAGGATTAGTACCATTCCACTTTTGATTTCCAGAAGTACTTCAAGGCTCATCAATAGTTACTGCACTGCTACTATCAACAATTATAAAATTCCCTCCAATTACCCTCCTATTCCTCACTTCTCACTCACTAAACCCAACCCTGCTAACCACCATGGCCATTAGCTCTGCAGCCATTGGAGGATGAATAGGCCTAAACCAAACCCAAGTCCGGAAAATCCTAGCTTTCTCGTCTATCTCTCACATAGGCTGAATATCTGCTATCATCGTCTATAGCCCAAACCTCACCCTAATAACATTCTACCTATACACCCTAATAACTGCCACAGTTTTCCTCGCCCTCAATACAACTAAAACACTAAAACTAACAACAATGATAACCTCATGAACAAAAACCCCCATACTAAACGCAACCCTAATACTAGCCTTACTCTCACTAGCAGGTCTCCCCCCATTAACAGGCTTCCTGCCAAAATGGCTCATTATCCAAGAACTAACTAAGCAAGAAATAGCCGTAACAGCTACGATCATGGCCCTGCTTTCACTCCTAGGACTATTTTTCTACCTTCGCCTTGCATACTACTCAACCATCACCCTTCCACCCAACACGGTAAACCATATAAAACATTGGCACACAGACAAAACAACAAATGTCTTAGTCGCCCTCTTAGCTTCCTTAGCTGCCCTACTCCTCCCACTCTCCCCCATAATCCCCACCA
>Atelornis_crossleyi_AF407454_FMNH_396235_ND2
AGCCCCCACACAAAATTAATCTCCTGCCTAAGCCTACTGCTAGGAACCACCATTACAATTTCAAGCAACCACTGAATGATGGCTTGAACTGGCCTAGAAATCAATACCCTCGCCATTATCCCACTTATCTCAAAATCCCACCACCCCCGAGCCATTGAAGCAGCAATCAAATACTTCCTCGTCCAAGCAGCTGCATCAGCCCTACTCCTATTCTCGAGTATAATCAATGCATGACACACAGGACAATGAGATATTACCCAACTAACCCACCCCATAGCCTGTCTACTACTAACAGCAGCAATCGCAATAAAACTGGGCCTAGTACCATTTCACTTCTGATTCCCTGAAGTTCTCCAAGGCTCCCCACTAATCACAGCCCTGCTCCTATCAACAATAATAAAATTTCCCCCAATCACCATCCTCTTCCTCACATCACAATCCCTTAATCCCCCCCTACTCACCTCCATAGCTATTGCTTCAACTGCTTTAGGAGGATGAATAGGACTAAACCAAACACAGACCCGAAAGATCCTAGCCTTCTCATCCATCTCCCACCTAGGCTGAATATCCATCATCATCCTCTACAACCCTAAACTAACCCTATTAACTTTCTACATGTACACGCTAATAACATCCACCGTATTTCTCACCCTCTACTCCACTAAAACACTAAAACTCTCAACTATAATAACTTCATGGACAAAAACCCCAATACTCAATGCAGCCCTCCTACCCACTATACTCTCCCTAGCAGGCCTTCCCCCATTAACAGGCTTCCTACCCAAATGACTAATTATCCAAGAACTCACGAAACAAGAAATAGCCCCGGCAGCCACAATTATCGCCCTACTCTCCCTCCTAAGCCTCTTCTTCTACCTCCGCCTAACATACCACTCAACAATCACACTCCCACCCGCCACTGTAAACAACATGAAACAATGGCACATCAACAAACCAACAAATACCCTGATTGCCATCCTCACTTCCCTCTCAATCTTATTACTACCACTATCCCCAATAATCATAACCATTACCTAG
>Atelornis_crossleyi_AF407455_FMNH_384704_ND2
AGCCCCCACACAAAATTAATCTCCTGCCTAAGCCTACTGCTAGGAACCACCATTACAATTTCAAGCAACCACTGAATGATGGCTTGAACTGGCCTAGAAATCAATACCCTCGCCATTATCCCACTTATCTCAAAATCCCACCACCCCCGAGCCATTGAAGCAGCAATCAAATACTTCCTCGTCCAAGCAGCTGCATCAGCCCTACTCCTATTCTCGAGTATAATCAATGCATGACACACAGGACAATGAGATATTACCCAACTAACCCACCCCATAGCCTGTCTACTACTAACAGCAGCAATCGCAATAAAACTGGGCCTAGTACCATTTCACTTCTGATTCCCTGAAGTTCTCCAAGGCTCCCCACTAATCACAGCCCTGCTCCTATCAACAATAATAAAATTTCCCCCAATCACCATCCTCTTCCTCACATCACAATCCCTTAATCCCCCCCTACTCACCTCCATAGCTATTGCTTCAACTGCTTTAGGAGGATGAATAGGACTAAACCAAACACAGACCCGAAAGATCCTAGCCTTCTCATCCATCTCCCACCTAGGCTGAATATCCATCATCATCCTCTACAACCCTAAACTAACCCTATTAACTTTCTACATGTACACGCTAATAACATCCACCGTATTTCTCACCCTCTACTCCACTAAAACACTAAAACTCTCAACTATAATAACTTCATGGACAAAAACCCCAATACTCAATGCAGCCCTCCTACCCACTATACTCTCCCTAGCAGGCCTTCCCCCATTAACAGGCTTCCTACCCAAATGACTAATTATCCAAGAACTCACGAAACAAGAAATAGCCCCGGCAGCCACAATTATCGCCCTACTCTCCCTCCTAAGCCTCTTCTTCTACCTCCGCCTAACATACCACTCAACAATCACACTCCCACCCGCCACTGTAAACAACATGAAACAATGGCACATCAACAAACCAACAAATACCCTGATTGCCATCCTCACTTCCCTCTCAATCTTATTACTACCACTATCCCCAATAATCATAACCATTACCTAG
>Atelornis_pittoides_AF407457_FMNH_384701_ND2
AGCCCCCACGCAAAATTAATCTCCTCCCTAAGTCTACTGCTGGGAACAACCATTACCATCTCAAGCAACCACTGAGTAATAGCTTGAACTGGTCTGGAAATCAACACCCTTGCCATCATCCCACTTATCTCAAAATCCCATCACCCCCGAGCTATTGAAGCAGCAATCAAATACTTCCTCGTCCAAGCAGCTGCATCAGCCCTACTCCTATTCTCAAGCATAATCAATGCATGACACACAGGACAATGAGATATCACCCAACTAACTCACCCTACAGCCTGCCTACTACTAACAACCGCAATCGCTATAAAACTAGGCCTAGTGCCATTCCACTTCTGATTCCCTGAAGTCCTCCAGGGCTCCCCACTAATCACTGCCCTCCTTCTATCAACAATGATAAAATTCCCCCCAATCACTATTCTCTTCCTCACATCACACTCCCTCAACTCCTCCCTACTTACTTCAATAGCTATCGCTTCAACGGCCCTAGGGGGCTGAATAGGGCTAAACCAAACACAAACCCGAAAAATCTTGGCCTTCTCATCCATCTCCCACCTAGGCTGAATATCTATCATCATCCTCTACAACCCCAAACTAACCCTATTAACCTTCTACCTATACACTCTAATGACTTCCACCGTTTTCCTCGCCCTCCACTCCACTAAAACATTAAACCTCTCAACTATAATAACCTCATGAACAAAAACCCCAATACTCAATGCAGCCCTTCTGCCTACTCTACTCTCCCTAGCAGGCCTCCCTCCTCTAACAGGCTTCTTGCCCAAATGACTAATCATTCAAGAACTCACAAAACAACAAATAGCCCCAGCAGCCACAATCATCGCCCTACTTTCTCTCCTAAGCCTCTTCTTCTACCTCCGCCTAACATACCACTCAACAATCACGCTCCCCCCCGCCTCCACAAACACCATAAAACAATGGCACATCAACAAGCCAACAAACACCTCGATTGCCATCCTCGCTTCCCTCTCAATCCTATTGCTACCCCTATCCCCAATAATCGNAACCANCACCTAG
>Atelornis_pittoides_AF407458_FMNH_396234_ND2
AGCCCCCACGCAAAATTAATCTCCTCCCTAAGTCTACTGCTGGGAACAACCATTACCATCTCAAGCAACCACTGAGTAATAGCTTGAACTGGTCTGGAAATCAACACCCTTGCCATCATCCCACTTATCTCAAAATCCCATCACCCCCGAGCTATTGAAGCAGCAATCAAATACTTCCTCGTCCAAGCAGCTGCATCAGCCCTACTCCTATTCTCAAGCATAATCAATGCATGACACACAGGACAATGAGATATCACCCAACTAACTCACCCTACAGCCTGCCTACTACTAACAACCGCAATCGCTATAAAACTAGGCCTAGTGCCATTCCACTTCTGATTCCCTGAAGTCCTCCAGGGCTCCCCACTAATCACTGCCCTCCTTCTATCAACAATGATAAAATTCCCCCCAATCACTATTCTCTTCCTCACATCACACTCCCTCAACCCCTCCCTACTTACTTCAATAGCTATCGCTTCAACGGCCCTAGGGGGCTGAATAGGGCTAAACCAAACACAAACCCGAAAAATCTTGGCCTTCTCATCCATCTCCCACCTAGGCTGAATATCTATCATCATCCTCTACAACCCCAAACTAACCCTATTAACCTTCTACCTATACACTCTAATGACTTCCACCGTTTTCCTCGCCCTCCACTCCACTAAAACATTAAACCTCTCAACTATAATAACCTCATGAACAAAAACCCCAATACTCAATGCAGCCCTTCTGCCTACTCTACTCTCCCTAGCAGGCCTCCCTCCTCTAACAGGCTTCTTGCCCAAATGACTAATCATTCAAGAACTCACAAAACAACAAATAGCCCCAGCAGCCACAATCATCGCTCTACTTTCTCTCCTAAGCCTCTTCTTCTACCTCCGCCTAACATACCACTCAACAATCACGCTCCCCCCCGCCTCCACAAACACCATAAAACAATGGCACATCAACAAGCCAACAAACACCTCGATTGCCATCCTCGCTTCCCTCTCAATCCTATTGCTACCCCTATCCCCAATAATCGTAACCACCACCTAG
>Atelornis_pittoides_AF407459_FMNH_396233_ND2
AGCCCCCACGCAAAATTAATCTCCTCCCTAAGTCTACTGCTGGGAACAACCATTACCATCTCAAGCAACCACTGAGTAATAGCTTGAACTGGTCTGGAAATCAACACCCTTGCCATCATCCCACTTATCTCAAAATCCCATCACCCCCGAGCTATTGAAGCAGCAATCAAATACTTCCTCGTCCAAGCAGCTGCATCAGCCCTACTCCTATTCTCAAGCATAATCAATGCATGACACACAGGACAATGAGATATCACCCAACTAACTCACCCTACAGCCTGCCTACTACTAACAACCGCAATCGCTATAAAACTAGGCCTAGTGCCATTCCACTTCTGATTCCCTGAAGTCCTCCAGGGCTCCCCACTAATCACTGCCCTCCTTCTATCAACAATGATAAAATTCCCCCCAATCACTATTCTCTTCCTCACATCACACTCCCTCAACTCCTCCCTACTTACTTCAATAGCTATCGCTTCAACGGCCCTAGGGGGCTGAATAGGGCTAAACCAAACACAAACCCGAAAAATCTTGGCCTTCTCATCCATCTCCCACCTAGGCTGAATATCTATCATCATCCTCTACAACCCCAAACTAACCCTATTAACCTTCTACCTATACACTCTAATGACTTCCACCGTTTTCCTCGCCCTCCACTCCACTAAAACATTAAACCTCTCAACTATAATAACCTCATGAACAAAAACCCCAATACTCAATGCAGCCATTCTGCCTACTCTACTCTCCCTAGCAGGCCTCCCTCCTCTAACAGGCTTCTTGCCCAAATGACTAATCATTCAAGAACTCACAAAACAACAAATAGCCCCAGCAGCCACAATCATCGCCCTACTTTCTCTCCTAAGCCTCTTCTTCTACCTCCGCCTAACATACCACTCAACAATCACGCTCCCCCCCGCCTCCACAAACACCATAAAACAATGGCACATCAACAAGCCAACAAACACCTCGATTGCCATCCTCGCTTCCCTCTCAATCCTATTGCTACCCCTATCCCCAATAATCGTAACCACCACCTAG
>Atelornis_pittoides_AF407460_FMNH_384760_ND2
AGCCCCCACGCAAAATTAATCTCCTCCCTAAGTCTACTGCTGGGAACAACCATTACCATCTCAAGCAACCACTGAGTAATAGCTTGAACTGGTCTGGAAATCAACACCCTTGCCATCATCCCACTTATCTCAAAATCCCATCACCCCCGAGCTATTGAAGCAGCAATCAAATACTTCCTCGTCCAAGCAGCTGCATCAGCCCTACTCCTATTCTCAAGCATAATCAATGCATGACACACAGGACAATGAGATATCACCCAACTAACTCACCCTACAGCCTGCCTACTACTAACAACCGCAATCGCTATAAAACTAGGCCTAGTGCCATTCCACTTCTGATTCCCTGAAGTCCTCCAGGGCTCCCCACTAATCACTGCCCTCCTTCTATCAACAATGATAAAATTCCCCCCAATCACTATTCTCTTCCTCACATCACACTCCCTCAACTCCTCCCTACTTACTTCAATAGCTATCGCTTCAACGGCCCTAGGGGGCTGAATAGGGCTAAACCAAACACAAACCCGAAAAATCTTGGCCTTCTCATCCATCTCCCACCTAGGCTGAATATCTATCATCATCCTCTACAACCCCAAACTAACCCTATTAACCTTCTACCTATACACTCTAATGACTTCCACCGTTTTCCTCGCCCTCCACTCCACTAAAACATTAAACCTCTCAACTATAATAACCTCATGAACAAAAACCCCAATACTCAATGCAGCCCTTCTGCCTACTCTACTCTCCCTAGCAGGCCTCCCTCCTCTAACAGGCTTCTTGCCCAAATGACTAATCATTCAAGAACTCACAAAACAACAAATAGCCCCAGCAGCCACAATCATCGCCCTACTTTCTCTCCTAAGCCTCTTCTTCTACCTCCGCCTAACATACCACTCAACAATCACGCTCCCCCCCGCCTCCACAAACACCATAAAACAATGGCACATCAACAAGCCAACAAACACCTCGATTGCCATCCTCGCTTCCCTCTCAATCCTATTGCTACCCCTATCCCCAATAATCGTAACCACCACCTAG
>Atelornis_pittoides_AF407461_FMNH_384759_ND2
AGCCCCCACGCAAAATTAATCTCCTCCCTAAGTCTACTGCTGGGAACAACCATTACCATCTCAAGCAACCACTGAGTAATAGCTTGAACTGGTCTGGAAATCAACACCCTTGCCATCATCCCACTTATCTCAAAATCCCATCACCCCCGAGCTATTGAAGCAGCAATCAAATACTTCCTCGTCCAAGCAGCTGCATCAGCCCTACTCCTATTCTCAAGCATAATCAATGCATGACACACAGGACAATGAGATATCACCCAACTAACTCACCCTACAGCCTGCCTACTACTAACAACCGCAATCGCTATAAAACTAGGCCTAGTGCCATTCCACTTCTGATTCCCTGAAGTCCTCCAGGGCTCCCCACTAATCACTGCCCTCCTTCTATCAACAATGATAAAATTCCCCCCAATCACTATTCTCTTCCTCACATCACACTCCCTCAACTCCTCCCTACTTACTTCAATAGCTATCGCTTCAACGGCCCTAGGGGGCTGAATAGGGCTAAACCAAACACAAACCCGAAAAATCTTGGCCTTCTCATCCATCTCCCACCTAGGCTGAATATCTATCATCATCCTCTACAACCCCAAACTAACCCTATTAACCTTCTACCTATACACTCTAATGACTTCCACCGTTTTCCTCGCCCTCCACTCCACTAAAACATTAAACCTCTCAACTATAATAACCTCATGAACAAAAACCCCAATACTCAATGCAGCCCTTCTGCCTACTCTACTCTCCCTAGCAGGCCTCCCTCCTCTAACAGGCTTCTTGCCCAAATGACTAATCATTCAAGAACTCACAAAACAACAAATAGCCCCAGCAGCCACAATCATCGCCCTACTTTCTCTCCTAAGCCTCTTCTTCTACCTCCGCCTAACATACCACTCAACAATCACGCTCCCCCCCGCCTCCACAAACACCATAAAACAATGGCACATCAACAAGCCAACAAACACCTCGATTGCCATCCTCGCTTCCCTCTCAATCCTATTGCTACCCCTATCCCCAATAATCGTAACCACCACCTAG
>Brachypteracias_leptosomus_AF407463_FMNH_345687_ND2
AGCCCCCACGCAAAATTAATCTCCTGCTTAAGCCTTCTTCTAGGGACCAGCATTACAATCTCAAGTAACCACTGAGTGATAGCTTGAACCGGCCTAGAAATCAACACCCTTGCCACCATCCCACTTATCTCAAAATCCCACCACCCTCGAGCCATTGAGGCAGCAATCAAATACTTCCTCGTCCAAGCAGCCGCATCTGCCCTACTCTTATTCTCAAGCATAATTAACGCATGACACACAGGACAATGAGACATCACTCAACTAACTCACCCCACAGCTTGTTTACTACTAACAACAGCCATTGCAATAAAACTAGGCCTAGTACCATTCCATTTCTGATTCCCGGAAGTCCTCCAGGGCTCTCCACTAACCACTGCCCTACTCCTATCAACAATAATAAAGTTTCCCCCAATCACCATCCTCTTCCTCACATCCAATTCCCTCAATCCCCCCCTACTCACTTTCATGGCCATTGCTTCAACAGCCCTAGGGGGGTGAATAGGACTGAACCAAACACAAACCCGAAAGATCTTGGCCTTCTCATCCATTTCTCACCTAGGCTGAATAGCTATCATTATCCTTTACAACCCTAAACTAACCCTGTTAACTTTCTACCTGTACACACTAATAACATCCGCTGTATTCCTCACCCTCAACTCCACCAAGACACTAAAACTCTCAACAATAATGACTTCATGAACAAAAGCCCCAATACTCAATGCAACCCTCATACCCACCCTACTCTCCCTAGCAGGCCTCCCCCCATTAACAGGTTTCCTACCCAAATGGCTAATCATCCAAGAACTCACAAAACAAGAGATAGCTCCAGCAGCTACAATCATTGCCCTACTTTCTCTCCTAAGCCTCTTCTTCTACCTCCGCCTAACATATCACTCAACAATCACACTCCCACCAACCTCTACAAACAACATAAAACAATGGCATATCAACAAACCAACAAACACCCTGATTGCCATCCTCACCTCACTCTCAATCCTGCTGCTCCCCCTATCCCCAGCAATCATGACCATCACTTAG
>Geobiastes_squamiger_AF407464_FMNH_384758_ND2
AGCCCACACGCAAAACTAATCTCCTCCTTAAGCCTGCTACTAGGTACTAGCATTACAATCTCAAGCAACCACTGAATAATGGCCTGAACTGGCCTAGAAATCAACACCCTCGCCATTATCCCACTTATCTCAAAATCCCACCACCCCCGAGCCATTGAAGCTGCAATCAAGTACTTCCTTACCCAAGCAGCTGCATCAGCCATCCTCCTATTCTCGAGCATGATCAACGCCTGACACACAGGTCAGTGGGATATTACACAACTAACTCACCCCATGGCCTGCCTGCTTCTAACAACAGCAATTGCAATAAAACTAGGCTTAGTGCCATTCCACTTCTGATTCCCAGAAGTCCTCCAAGGTTCTCCACTAATCACTGCCCTACTCTTATCAACAATAATAAAATTTCCCCCAATCACCATCCTCTTTCTCACATCACACTCCCTCAACCCCTCCTTACTTACCGCCATAGCCATTGCCTCAACAGCCCTAGGAGGATGAATAGGACTGAACCAAACACAGACCCGAAAACTCCTAGCTTTCTCATCAATCTCTCACTTAGGCTGAATGACCATTATCATTCTCTACAGCCCCAAGCTAACCCTACTAACCTTCTACCTATATACACTAATAACCTTCACCGTATTTCTCACCCTCAACTCCACCAAAACCCTGAAACTCTCAACAATAATAACTTCATGAACAAAAGCCCCAATACTAAACGCAGCCCTCATACCTACCCTACTCTCCCTAGCAGGCCTTCCTCCACTAACAGGCTTCCTACCCAAATGACTAATCATCCAAGAACTCACAAAACAAGAAATAGCCCCAGCAGCAACAATCATCGCCCTACTTTCACTTCTAAGCCTCTTCTTCTATCTCCGCCTAACATATCACTCAACAATCACACTCCCACCTACCTCCACAAATACTATAAAACAATGGCACATCAACAAACCAACAAGCTCCCTGATTGCCATCCTCACTTCCCTCTCGATCCTACTACTTCCCATATCCCCGATAATCACAACCACTGCTTAG
>Coracias_garrulus_AF407465_FMNH_347816_ND2
AGTCCTCATGCAAAACTCATCTCTTACCTAAGCCTATTGCTAGGCACTACCATTACAATCTCAAGCAACCATTGAATAATAGCCTGAGTCGGCCTAGAAATCAACACCCTCGCCATTATCCCACTCATTTCAAAACCCCACCACCCACGGGCCATCGAAGCTACCGTCAAATACTTCCTCGTCCAAGCAGCTGCATCCGCTCTAGTCCTTTTTGCAAGTACGATCAATGCATGACAAACAGGACAATGAGACATCACCCAAATAACTCACCCCACAGCATGCCTACTACTAACAACAGCAATTGCAATAAAACTCGGATTAGTCCCCTTCCACTTCTGATTCCCAGAGGTCCTTCAAGGCTCTACTTTAACCACAGCCCTGCTCCTATCTACAGTAATAAAATTCCCCCCAATCTCCATTCTATTTCTAACCCACCACACCCTCAACCCAACACTACTCACCCTCACAGCAATCGCCTCAACAGCCCTAGGTGGATGAATGGGCTTAAACCAAACACAAACCCGAAAAATTCTAGCTTTCTCCTCCATCTCACATTTAGGCTGAATGACCATCATCATCCTATACAGCCCCAAACTAACCCTACTAACCTTCTACCTCTACACCCTAATAACCTCATCCGTATTCCTAACCCTCAATACAACCAAATCATTAAAACTATCAACGATAATAACCACATGAACAAAAGCCCCAGTACTAAACACAACCTTCATACTAACCCTCCTCTCCCTAGCAGGCCTTCCCCCCCTAACAGGCTTCCTACCCAAATGATTAATCATCCAAGAACTTACAAAACAAGAAATAGCCCCAGCAGCCACAATCATCGCCCTTCTATCCCTCTTAGGCCTATTCTTCTACCTACGCCTAGCCTATTATGCAACAATCACCCTACCACCAAACTCCACCAACAACATAAAACAATGACACATTAATAGCCCAGCCAATACCCCTATTGCCATACTCACTTCTCTCTCAATTTCCTTACTCCCGCTATCCCCCATAATTCTAACTATCCTCTAG
>Leptosomus_discolor_AF407466_FMNH_NA_ND2
AACCCACACACAAAATTAATTTCTTCCCTAAGCCTACTTGCGGGAACAACCATCACAATCTCCAGTAACCACTGACTAATAGCCTGAATCGGACTGGAAATCAACACCCTCGCCATCATCCCACTCCTCTCAAAACCCCACCATCCACGTGCTATCGAAGCCACAATTAAATACTTCATAGTACAAGCAACTGCCTCCGCAATACTCCTCTTTTCAAGCATGACCAACGCATGAACCACAGGACAATGAGACATCACTCAACTAACCCAGCCAACATCATGCCTCCTACTAACAATAGCAATTGCAATAAAACTGGGCCTAGTACCTTTCCACTTCTGATTCCCAGAAGTACTTCAAGGCACACCCCTAACCACAGCACTTCTTCTATCAACACTAATAAAATTCCCCCCAATTACCATCCTCTCTATAACATCCCATACCCTCAACCCAACCCTACTAACCACAATAGCTCTAACCTCAACAGCACTAGGAGGTTGAATAGGCTTAAACCAAACACAAACCCGAAAAATCCTAGCCTTCTCATCCATCTCTCACCTCGGCTGAATAGCTATTATCATTATCTACAATCCCAAACTCACCCTATTCACATTCTACCTATATTCTCTAATAACCACCGCCGTATTCCTCACACTCAACACAACCAAAGCCCTAAATCTATCACTAACAATGACCGCCTGAACAAAAGCCCCCATACTAAACACCACCCTCATAATAACCCTTCTATCCCTAGCAGGCCTCCCCCCTATAACAGGCTTCCTCCCAAAATGACTTATTCTCCAAGAACTCACCAAACAAGAACTAACCACAGCCGCTACAACTATCGCCATACTATCACTCCTAAGCCTGTTCTTCTATCTTCGCCTCGCCTACTACTCAACCATCACACTTCCCCCAAACTCCACAAACCGCATAAAACAATGACACACAAACAAACCAACTAATACCCCAACCGCCATCCTAACTGCCCTATCAATCGCACTCCTACCTATCTCCCCAATAATCTTAACCATCACCTAG
>Eurystomus_orientalis_AF407468_FMNH_350940_ND2
AACCCTCACACNAAACTGATCTCCTACCTGAGCCTACTACTAGGCACCACCATTACAACTTCAAGTAACCACTGAATAATAGCCTGAATGGGCCTAGAAATCAACACTCTCGCCATCATCCCACTTATCTCAAAACCCCACCACCCACGAGCCATTGAGGCTACAGTTAAATACTTTCTCATTCAAGCAACTGCATCAGCCTTAGTCCTGTTTGCAAGCATAATCAATGCATGGCAAACAGGACAATGGGACCTCACCCAAATAGCCCACCCCACAGCATGCCTCCTACTAACAACAGCAATTGCAATAAAACTCGGACTAGTCCCCTTCCACTTCTGATACCCAGAAGTCCTTCAAGGTTCCACACTAATCACCGCCCTGTTACTATCAACAGTAATGAAGCTCCCCCCAATCTCCATCCTACTCCTAACACACCACACTCTAGACCCCACACTATTAACCATCATAGCAATCACCTCCACTGCTCTTGGAGGGTGAATGGGCCTAAACCAAACACAGACCCGAAAAATCCTAGCTTTCTCCTCCATCTCACATCTAGGATGGATGACTATCATTATCCTATACAACCCCAAACTAACCCTACTTACCTTCTATCTCTATGCTCTAATAACCTCAACCGTATTCTTAACCCTCAACTCAACCAAAACCCTAAAGCTCTCCACAATAATAACCTCTTGAACAAAGGCCCCAATACTAAATACAACTCTTATACTAACACTCCTCTCCCTGGCTGGTCTTCCACCCCTAACTGGTTTCCTACCCAAATGACTCATCATTCAAGAGCTGACAAAACAAGAAATAGCCCCAGCCGCTGTAGTCATTACCCTACTATCCCTCCTAAGTCTATTCTTCTACCTACGTCTAGCATACTACACAACAATCACCCTTCCACCAAACCCAACAAACACCATAAAACAGTGACACACCAATAGTCCAGCTAATATCATAATCGCAACACTTACATCCCTATCAATCCTCCTACTTCCCCTATCCCCCATAATCCTAACCGCTACCTAG
>Motacilla_flaviventris_KP671576_NA_UU_Mfis3_ND2
ATGAACCCCCAGGCAAAGCTAATCTTCACCACCAGCCTACTCCTAGGAACCACCATTACAATCTCGAGCAACCACTGAATCATGGCCTGGGCCGGCCTGGAAATCAACACACTAGCCATTCTGCCGCTAATCTCAAAATCCCACCACCCGCGGGCCATTGAGGCCGCTACTAAGTACTTTCTAGTACAGGCAGCTGCCTCCGCTCTAGTCCTGTTCTCTAGCATGACTAATGCATGATGTACCGGACAATGGGACATTACCCAACTCACCCACCCAACATCATGCCTAGTCCTAACCTCAGCTATCGCAATAAAACTAGGACTAGTGCCCTTCCACTTCTGATTCCCAGAAGTACTACAAGGCTCCCCCCTTACCACCGGCCTCCTACTATCCACTGCCATGAAGCTCCCACCAATCACCCTGCTATACATGACTTCCCCCTCACTGAACCCTACACTATTAACCACCATAGCCATTCTTTCAACAGCCCTAGGCGGATGAATAGGACTCAACCAGACACAAATCCGAAAAATCCTGGCTTTCTCCTCCATCTCCCACTTAGGCTGAATAGCAATCATCCTCACTTACAACCCTAAACTTACCCTCCTCAACTTCTACCTATACGCACTAATAACTACAACTGTATTCCTCACCATAAACTCAATGAAAGTCCTAAAGCTATCCACCCTCATAACAGCATGAACCAAAGTACCATCACTAAACGCGATACTACTTTTAACCCTACTCTCACTTGCAGGACTTCCCCCTCTAACAGGATTCCTCCCCAAATGACTTATCATCCAAGAACTAACCAAACAAGACATAGCCCCAGCAGCTACAATCATCTCCCTCCTTTCCCTACTAAGCCTATTTTTCTACCTCCGCCTAGCGTACTGCACCACAATCACACTCCCCCCACATTCCACAAACCACATGAAGCAGTGACACATCCACAAACCAACCCCAACACTAATCGCCATCCTAACTACCGTGTCCGTTACCCTACTGCCTGCCTCCCCTCTAATCCTCGCCACCATCTA
>Eutriorchis_astur_AY987057_NA_NA_ND2
ATGAACCCTCATACAAAACTAATCTCCACTATAACCCTAATCCTGGGCACAACCATTACAATCTCAAGCACACACTGAATAATAGCTTGAATCGGATTAGAGCTCAACACTCTCGCTATCATCCCATTCATCTCAAAATCCCACCACCCACGAGCTATCGAAGCCACAATCAAATACTTCCTAGTGCAAGCAACAGCCTCAGCCCTTCTCCTCTTCTCAAGCATAATAAACGCATGAATCACAGGACAATGAGATATCACTCAACTAACTTACCCCACATCGTCCCTCCTGTTAACAGTAGCAATTGCAATAAAATTAGGATTAATGCCATTCCACTTCTGATTCCCAGAAGTACTACAAGGCTCTCCTCTAACCACCGCACTACTCCTATCCACAGTAATAAAATTCCCCCCAACCACCCTCCTCCTACTAACTTCCCACACACTCAACCCAATACTACTAACCACCATGGCAGTAACTTCAATTGCTATTGGAGGATGAATAGGACTAAACCAAACACAAGTACGTAAAATCCTAGCCTTCTCATCCATTACTCACCTAGGATGAATAACTACTATCATCATTTACAGCCCCAAACTCGCCCTCTTAGCCTTCTGCCTGTACGTCCTAACAACCTCTACCGTATTCCTCATCCTCAATTCAACCAAAACACTAAAGCTAGCTACCATAATAACGTCATGAACAAAAGCCCCCGTACTAAATACAACCCTCATGCTGGTCCTACTCTCCCTAGCAGGACTCCCCCCGCTAACAGGCTTTCTACCCAAATGACTCATTATTCAAGAACTAACCAAGCAAGAAATAACTACCACGGCCACAATCATTGCAATCCTTTCACTTCTAGGGTTATTCTTCTACCTCCGCCTTGCATACCACTCAACAATCACACTACCTCCCAACTCTACAAACCACATAAAACACTGACACTTCACCAAACCAACAAACACTGCAACTGCCATCCTCACTGCCCTTTCAACCCTTATCCTACCCCTTTCCCCCCTAATCCTAACCACCATCTAG
>Milvus_migrans_AY994456_AMNH_532032_ND2
ATGAACCCCCATACAAAACTAATCTCCTCTCTAACCCTAATTCTAGGTACTACCATCACAATCTCAAGCTCTCACTGAATGATAGCCTGAACTGGATTAGAGCTCAACACCCTCGCCATCATCCCGTTCATCTCAAAATCCCACCACCCCCGAGCCATCGAAGCCACAATTAAGTACTTCCTAGTACAAGCAACAGCCTCCACCCTTCTCCTATTCTCAAGTATAGCAAACGCATGATCTACAGGCCAATGAGATATCACCCAACTAGCCCATCCTACCTCCTCACTACTCCTAACAGTAGCAATCGCAATAAAACTCGGACTAGTACCTTTCCACTTCTGATTCCCAGAAGTACTACAAGGCTCATCCCTAACCACTGCCCTACTCCTCTCTACAATAATAAAATTTCCCCCAACCGTCCTCCTCCTCCTAACTGCCCACTCACTCAACCCAACACTGCTAACCGCCCTAGCTATCGCCTCCGTAGCCCTTGGGGGGTGGATAGGCCTAAACCAAACGCAACTCCGAAAAGTCCTAGCCTTTTCATCCATTGCCCATTTAGGATGAATAACCACAGTACTCATCTACAGCCCCAAACTCGCCCTTTTAACCTTCTACTTGTATATCCTAACAACCACCGCCGTATTCCTCACCCTCAACTCAACCAAGACCCTAAAATTAACCACACTAATAACATCCTGGACAAAATCCCCTACACTAAATGCAACCCTCATATTAGTCCTACTCTCATTAGCCGGGCTCCCCCCACTAACAGGCTTCCTACCTAAATGACTTATCCTCCAGGAGCTAACCAAACAAGAACTAACCACAACAGCCACAATCTTGGCTATCCTCTCCCTTCTAGGACTTTTCTTCTACCTCCGCCTCGCATACCACTCAACAATCACACTACCTCCCAACACTACAAACCACATAAAGCACTGACACTTCACTAAGCCCACAAGCACTATGACTGCCATCCTCACTACCCTATCTATATTAATCCTACCACTCTCCCCCTTAGTCCTAGCTATTACCTAG
>Xanthomixis_zosterops_DQ402190_FMNH_356646_ND2
ATAAACCCACAAGCAAAACTAGTCTTTACCATTAGCCTTATACTTGGAACAACCATCACAATCTCAAGCAACCACTGAATCACAGCCTGAGCTGGACTTGAAATCAACACCCTAGCCATCCTACCCATAATCTCAAAATCCCACCACCCTCGAGCCATTGAAGCCGCAACAAAATACTTCCTAACCCAAGCAACTGCCTCTACCTTAGTACTTTTCTCCAGCATAACCAATGCCTGATTCACAGGACAATGGGACATTACCCAACTCTCCAACCCAACATCGTGCCTAATCCTAACCTCAGCCATTGCCATAAAACTCGGATTAGTGCCTTTCCACTTCTGATTCCCCGAAGTACTTCAAGGAGCACCGCTCACCACCGGCCTCCTCCTATCCACTATCATAAAACTCCCACCAATCACACTTCTCTTCATAACATCACACTCACTAAACCCAACATTATTAACCTGCATGGCCATCATGTCTACAGCCCTAGGAGGATGAATAGGACTGAACCAAACACAAGCCCGAAAAATCCTAGCATTCTCCTCCATCTCCCACCTCGGTTGAATAGCCATCATCATATCATACAACCCAAAGCTAACTATACTAAACTTCTACCTATACACTCTAATAACTGCAACCGTATTCCTAATACTAAACTCAATAAAAGTAACAAAACTATCAACTATAATAACGGCATGAACCAAAACCCCATCATTAAACGCAACATTAATACTAATCCTATTATCCTTAGCAGGACTCCCCCCTCTAACAGGATTCCTACCCAAATGACTCATCATCCAAGAACTAACCAAACAAAGCATAGCCCCAGCAGCAATAGCAATCTCTATCATATCTCTACTAGGACTATTCTTCTACCTACGCCTAGCGTACTGTGCAACAATTACCCTCCCACCACACACCACAAACCACATTAAACAATGACACACCAACAAACCAACTAACACCTACATCGCCATCCTAGCCGTAATATCAACCGCCATACTTCCCATCTCACCAATAATCCACACCACCATTTAA
>Xanthomixis_tenebrosa_DQ402191_FMNH_393278_ND2
ATGAATCCACAAGCAAAACTAATCTTCACCATTAGCTTGCTCCTAGGAACAACCTTAACAATCTCAAGCAACCATTGAATCACAGCCTGGGCCGGCCTTGAAATCAACACCCTAGCCATCATTCCTATAATTTCAAAATCCCACCACCCCCGAGCCATTGAAGCCGCAACTAAGTACTTCTTAACCCAAGCAACCGCCTCGGCCCTGATCCTATTCTCCAGCATGATCAATGCTTGATACACTGGACAATGGGACATCACCCAACTATCGCACCCAATCTCATGCCTAATCCTAACCTCAGCCATCGCCATAAAACTAGGACTAGCTCCATTCCACTTCTGATTCCCCGAAGTACTCCAAGGAGCACCCCTCATCACCGGCCTTCTCCTGTCAACTGTCATAAAATTCCCTCCAATCACACTTCTCTTCATAACCTCCCTCTCACTAAACCCAACATTACTAACCTGCATGGCCATCCTTTCTACAGCCTTCGGCGGGTGAATAGGACTAAACCAAACACAAACCCGAAAAATCCTAGCATTCTCCTCTATCTCCCATTTAGGCTGAATAGCCATCATCATCTCATACAGCCCTAAGCTCACCCTACTAAACTTCTACTTATACACCTTAATAACTGCAACCGTGTTCCTCATGCTGAATTCAATGAAAGTAACAAAACTATCAACCATGATAACTGCATGAACAAAAACTCCCTCACTGAATGCAACACTATTCTTAGTCCTACTATCCCTGGCAGGGTTACCCCCACTAACAGGATTCCTACCGAAGTGACTAATCATACAAGAACTAACCAAACAAAGCATGGCCCCAGCAGCAACAATGATCTCAATACTATCCCTTCTAGGACTGTTCTTCTACCTACGCCTTGCGTACTGCGCAACAGTCACACTCCCCCCACATACCACAAACCACATAAAACAATGACACACCAACAAACCAACTGGCAGCTACATCGCCATCCTGGCTGTCATGTCCACCGCACTACTCCCCATCTCCCCAATAATCCCAACCACTATCTAA
>Xanthomixis_cinereiceps_DQ402192_FMNH_393283_ND2
ATAAACCCTCAAGCAAAACTAGTATTCATCATAAGCCTTCTACTTGGAACAACTATCACAATCTCAAGCAACCACTGAATCACAGCTTGAGCTGGCCTCGAAATCAACACTCTCGCCATCCTACCCATAATCTCAAAATCTCACCACCCACGAGCCATTGAGGCCGCAACTAAATACTTCCTAACACAAGCAACCGCTTCAACCCTAGTACTATTCTCCAGCATAACCAACGCCTGACTCACCGGACAATGGGACATTACTCAACTATCAAACCCAACATCATGCCTAATCCTAACCTCAGCCATTGCTATAAAACTAGGACTAGTGCCATTCCACTTCTGATTCCCCGAAGTCCTTCAAGGAGCACCACTCGCCACAGGTCTCCTCCTATCTACCATCATAAAACTCCCACCAATTACCCTTCTCTTCATAACATCCCACTCACTAAACCCAACACTACTAACCTGCATAGCTATCATATCCACAGCCCTAGGGGGATGAATAGGACTAAACCAAACACAAACCCGAAAAATCCTAGCCTTCTCCTCCATCTCACACCTAGGCTGAATAACCATCATCATCTCATATAACCCCAAACTCACCATGCTAAACTTCTACCTATACACCCTAATAACTGCAACCGTATTCCTCATACTAAATTCAATAAAAGTGACAAAACTGTCAACCATGATAACAGCATGGACCAAAACCCCCTCACTAAACGCGACACTACTCCTAATCCTACTATCCCTAGCAGGACTCCCCCCTCTAACAGGATTTCTCCCTAAGTGACTCATCATCCAAGAATTAACCAAACAAAGCATGGCCCCAGCAGCAATAGCAATCTCTATTATATCCCTACTAGGACTATTCTTCTACCTACGTCTAGCATACTGCGCAACAGTCACACTCCCCCCACACACCACAAACCACATCAAACAATGACATATCAACAAACCAACTAATACCTACATTGCTATCTTAGCTGTTATATCAACCACCCTACTCCCCATCTCACCAATAATCCCTACTACCATATAA
>Xanthomixis_apperti_DQ402193_FMNH_393159_ND2
ATAAACCCCCAAGCAAAACTAGTATTCATCATAAGCCTACTACTTGGAACAACCATCACAATCTCAAGCAACCATTGAGTCATAGCTTGAGCTGGTCTAGAAATCAACACTCTCGCCATCCTACCCATAATCTCAAAATCTCACCACCCACGGGCCATTGAAGCCGCAACTAAATACTTCCTAACACAGGCAACCGCTTCAACCCTAGTACTATTCTCCAGCATGACCAACGCCTGATTCACTGGACAATGAGACATTACCCAACTATCAAACCCAACATCATGCCTAATCCTAACCTCAGCCATTGCTATAAAACTAGGACTAGTGCCATTCCACTTCTGATTCCCCGAAGTCCTTCAAGGATCTCCACTTACTACAGGACTACTCCTATCCACCATCATAAAACTACCACCAATCGCACTCCTCTTCATAACATCCCATTCACTAAACCCAACACTACTAACCTCCATGGCTATCATATCTACAGCCCTAGGAGGATGAATAGGACTAAACCAAACACAAACCCGAAAAATCCTAGCATTCTCCTCCATCTCCCACCTAGGCTGAATAACCATCATTATCTCATATAACCCAAAACTCACCATACTAAACTTCTACCTATACACCCTAATAACTGCAGCCGTATTCCTCATACTAAACTCGATAAAAGTGACAAAACTATCGACCATAATAACAGCATGAACTAAAACCCCCTCATTAAACGCGACACTACTCCTAATCCTACTATCCCTAGCAGGACTACCCCCTCTAACAGGATTCCTCCCCAAATGACTTATCATCCAAGAATTAACAAAACAAAGCATGGCTCCAGCAGCAATGGCAATCTCCATTACATCCCTGCTAGGACTATTCTTCTACCTACGCCTAGCATACTGCGCAACAATCACGCTCCCACCACACACCACAAATCACATTAAACAATGACACACCAACAAGCCAACTAATACCTACATTGCTATCTTAGCTGTAATATCAACCACCTTACTTCCCATCTCACCAATAATCCCCACCACCATTTAA
>Bernieria_madagascariensis_DQ402194_CMNH_C37768_ND2
ATGAACCCACAGGCAAAACTAACCTTCACCATTAGCCTGCTTTTAGGAACAACCATTACAATCTCAAGCAACCACTGAATCACAGCCTGAGCAGGCCTCGAAATCAACACCCTTGCCATCCTCCCCATGATCTCAAAATCCCACCATCCCCGAGCTATTGAAGCCGCAACTAAATACTTCCTCACCCAAGCAACTGCTTCCACCCTAGTGTTATTTGCCAGCATGATCAACGCCTGACATACCGGACAGTGAGATATCACACAACTATCCAACCCAGTATCATGCCTAATCCTAACCTCCGCCATTGCCATGAAACTAGGACTAGTGCCATTCCACTTCTGATTCCCTGAAGTACTGCAAGGAGCACCACTAACCACTGGTCTCCTCTTATCGACTATTATAAAATTTCCCCCAATCACACTTCTCTTTATAACATCACCCTCATTAAACCCAACGCTGCTTACCTGCCTAGCCATTCTCTCTACAGCCCTAGGAGGATGAATAGGACTAAACCAAACACAAACCCGGAAAATCCTGGCATTTTCCTCCATCTCCCATCTAGGATGAATAACCATCATCATCTCCTATAACCCCAAACTCACCCTACTAAACTTCTACCTATACACCCTAATAACTGCAACCGTATTCCTCATAATAAACTCAATAAAAGTAACCAAACTATCAACCATAATAACCGCTTGAACAAAAACCCCCTCACTAAACGCAATATTACTCTTAATTTTACTATCTATAGCAGGACTCCCCCCACTAACAGGGTTCCTCCCCAAATGACTAATCATCCAAGAACTAACCAAACAAAGCATAGCTCCAGCAGCAATGACAATCTCCATCCTATCCTTACTAGGGCTATTCTTCTACCTCCGGCTAGCATACTGCGCAACAATCACCCTCCCACCACACACTACAAACCACATGAAACAATGACACACTAACAAACCAACCAACACCTACATCGCCGTCCTAGCTATCATATCAACCATACTACTCCCCATCGCCCCGATAATCCCCACCACCATCTAA
>Hypsipetes_madagascariensis_DQ402225_FMNH_393308_ND2
ATGAACCCCCAAGCAAAACTGATCTTTGCCCTAAGCCTACTCATGGGTACTACCATCACAATCTCAAGCAACCACTGAATTACAGCCTGGGCCGGCCTTGAAATCAATACACTAGCCATCCTCCCCTTGATCGCCAAATCCCACCACCCCCGTGCAATCGAAGCCGCCACTAAGTACTTCCTGACTCAATCGGCCGCCTCAGCCCTAGTCCTGTTCTCCAGCATGACCAACGCCTGACATACCGGACAATGGGATATTACCCAACTAACTCACCCAGTCTCATGCTTAATCCTCACCTCAGCCGTCTCAATCAAACTAGGACTAGTCCCATTCCACTTCTGATTCCCAGAAGTCCTCCAAGGATCCCCCCTTACTACCGGGTTGCTGCTGTCAACAGTAATAAAATTCCCACCAATCACACTACTATACATAACAGCCCACTCACTAAACCCAACACTACTAACCAGCATGGCCATTCTCTCCGTAGCCCTGGGAGGATGGATGGGATTAAACCAAACACAAGTTCGAAAAATTCTGGCTTTCTCCTCTATCTCCCACCTAGGCTGAATAGCTGCCATCCTCTCCTACGACCCAAAACTCACCCTACTAAACTTTTACCTATACTCCCTAATAACTGCAGCTGTATTCCTAGCTCTAAACTCAATTAAAGCCCTAAAACTGTCTGTCCTAATGACCACATGAGCAAAAACCCCATCACTGAGTGCTATACTACTACTAACACTGCTATCCCTAGCGGGCCTTCCCCCACTAACAGGATTCCTCCCCAAGTGACTCATCATTCAAGAATTAACCAAACAAAATATAGCCCCAGCAGCAATSACAATCTCTCTCCTGTCCCTGCTAAGCCTATTCTTCTACCTACGCCTCGCGTACTGTGCAACAATCACGCTTCCCCCACACACCACAAACCACATAAAACAATGACATACTCACAAGCCAGTGCACCCATCAGTGGCCCTTCTGACAGTTTCAGCTACCATACTTCTCCCAGTATCCCCAATACTATACTCCATCATTTAG
>Hartlaubius_auratus_DQ466876_FMNH_384699_ND2
ATGAACCCCCAAGCAAAGCTAGTCTTTACCTCCAGCTTACTCCTAGGATCAGCCATCACAATCTCAAGCAACCACTGAATCATAGCCTGAACAGGACTTGAAATCAATACCCTGGCAATCCTCCCCCTAATCGCAAAATCCCACCACCCCCGAGCCATCGAAGCAGCAACCAAATACTTCTTAGTACAGGCAGCTGCCTCTACTCTAATTCTATTCTCCAGCATAACCAACGCATGACAAACCGGACAATGGGACATCACCCAACTGACCTGTCCAACATCATGTACAATTCTAACCACAGCCATTGCAATAAAACTAGGATTAGCTCCATTCCACTTCTGATTCCCCGAAGTGCTCCAAGGCTGCACCCTCATCACCGGTCTCCTACTATCCACCGCCATAAAATTTCCACCGATCACACTCCTCTACATATCCTCTCAATCATTAAACCCCTCCCTACTAACTTCCATAGCCATTCTCTCCGCAGCCCTAGGAGGATGAATAGGACTGAACCAGACCCAAACCCGAAAAATCCTCGCCTTTTCCTCTATCTCTCACTTAGGCTGAACAGCTATCGTGATTGCCTACAACCCCAAACTAGCCCTACTCAACTTCTACCTATACATAGTAATAACCGCAGCCGTATTCCTTGCCCTAAACACAATCAAAACCCTAAAACTGTCCACACTAATAACCACATGAACAAAAACTCCATCCCTAAGTGCAATACTAATACTGACCCTACTCTCCCTAGCCGGTCTTCCCCCTCTAACAGGCTTTCTTCCAAAATGACTAATCATCCAAGAACTAGTAAACCAAGAAATAGCACCAACAGCAACAATCATCGCCCTACTCTCCCTACTAAGCCTCTTCTTCTACCTTCGCCTCGCATACTGTGCAACAATTACACTTCCCCCACACACCACAAACCACATAAAACAGTGGTACACCAGCAAACCAACCAACACCTTAGTTGCTATCCTGGCCACAATATCCATAGTGCTTCTACCCATCTCACCTATAATCCTCACCATTGTCTAA
>Hartlaubius_auratus_EF468142_FMNH_384699_ND2
ATGAACCCCCAAGCAAAGCTAGTCTTTACCTCCAGCTTACTCCTAGGATCAGCCATCACAATCTCAAGCAACCACTGAATCATAGCCTGAACAGGACTTGAAATCAATACCCTGGCAATCCTCCCCCTAATCGCAAAATCCCACCACCCCCGAGCCATCGAAGCAGCAACCAAATACTTCTTAGTACAGGCAGCTGCCTCTACTCTAATTCTATTCTCCAGCATAACCAACGCATGACAAACCGGACAATGGGACATCACCCAACTGACCTGTCCAACATCATGTACAATTCTAACCACAGCCATTGCAATAAAACTAGGATTAGCTCCATTCCACTTCTGATTCCCCGAAGTGCTCCAAGGCTGCACCCTCATCACCGGTCTCCTACTATCCACCGCCATAAAATTTCCACCGATCACACTCCTCTACATATCCTCTCAATCATTAAACCCCTCCCTACTAACTTCCATAGCCATTCTCTCCGCAGCCCTAGGAGGATGAATAGGACTGAACCAGACCCAAACCCGAAAAATCCTCGCCTTTTCCTCTATCTCTCACTTAGGCTGAACAGCTATCGTGATTGCCTACAACCCCAAACTAGCCCTACTCAACTTCTACCTATACATAGTAATAACCGCAGCCGTATTCCTTGCCCTAAACACAATCAAAACCCTAAAACTGTCCACACTAATAACCACATGAACAAAAACTCCATCCCTAAGTGCAATACTAATACTGACCCTACTCTCCCTAGCCGGTCTTCCCCCTCTAACAGGCTTTCTTCCAAAATGACTAATCATCCAAGAACTAGTAAACCAAGAAATAGCACCAACAGCAACAATCATCGCCCTACTCTCCCTACTAAGCCTCTTCTTCTACCTTCGCCTCGCATACTGTGCAACAATTACACTTCCCCCACACACCACAAACCACATAAAACAGTGGTACACCAGCAAACCAACCAACACCTTAGTTGCTATCCTGGCCACAATATCCATAGTCCTTCTACCCATCTCACCTATAATCCTCACCATTGTCTAA
>Merops_superciliosus_EU021526_FMNH_384686_ND2
ATAAACCCCCTCGCAAACCTTGTCTTCTCCCTAAGTATACTCCTAGGCACAGTCTTAACAATCTCTAGTAACCACTGGATCTTAGCCTGAATAGGACTAGAAATTAACACTTTCGCCATCCTCCCACTCATTTCAAAACCCCACCACCCCCGAGCCATTGAAGCCACCATCAAATATTTTCTCACTCAAGCAGCTGCCTCCGCCACAATCTTATTCTCAAGCACTATTAACGCATGGCATACAGGACAATGGGACATCACCCAACTGACCAACCCACTTTCCTGTACCCTCTTCACAACAGCCATTGCAATAAAACTAGGACTCGTCCCATTCCACTTCTGACTCCCAGAAGTCCTGCAAGGCTCCTCACTAATCACCGCCCTTATTCTATCAACAGCTATAAAACTTCCCCCGATCAGCATTTTATACCTCACATCCCACTCCCTCAACCCCGCCCTACTGACCATCATAGCCATCGCCTCAACAGCCCTGGGAGGCTGAATGGGACTAAACCAAACCCAAATCCGAAAAATCCTCGCCTTCTCATCCATCTCCCACCTGGGCTGAATAACTGCCATTATTCTCTACAACCCCCAACTCACCCTGCTAACCTTCTACCTATATGTCTTAATGACAACAACAACATTCCTCTCACTCAACTCAACAAAAACCCTAAAGCTATCAACATTAATATCCTCATGATCAAAAGCTCCAATACTAAACACAACCCTAATACTAATCCTTCTATCCCTAGCAGGTCTTCCACCACTAACCGGATTCCTACCCAAATGATTAATCATCCAAGAGCTTACCAAACAAGGTATAACAACAACAGCTACACTCATTGCCCTCCTCTCCCTCCTTAGCCTTTTCTTTTACCTACGCCTCGCATACTACTCAACCATCACCCTCCCGCCCAACACAACAAACACAATAAAACAATGGCGTACTAACAAAACCGCAAACCCAACCATTGCAGCTCTTACTGCCATATCAACCCTACTTCTACCCCTCTCCCCCCTCCTCCTCTCTTCAACCTAG
>Copsychus_albospecularis_FJ473250_FMNH_393316_ND2
ATGAACCCCCAAGCAAAACTAATTTTCATCACTAGCCTTCTCCTAGGGTCTGCAATCACAATATCTAGCAACCACTGAATCATGGCCTGAACCGGCCTTGAAATCAATACCCTGGCTATTCTCCCCCTAATCTCAAAATCCCACCACCCTCGAGCCATCGAGGCCGCAACTAAGTACTTCCTAGTACAAGCAGCTGCCTCCGCCCTAATCCTATTCTCCAGCATGACTAATGCATGGCAAACCGGACAGTGAGACATTACTCAACTAACCTCCCCTGTGCCCTGCCTGATCCTAACCTCAGCCATTGCAATGAAACTAGGACTAGTTCCCTTCCACTTTTGATTCCCAGAAGTACTTCAAGGTGTTTCCCTCACTACCGGCCTCCTCCTGTCCACAGCCATAAAATTCCCCCCAATAACACTATTCTTCATAACCTCCCAATCACTCAACCCTACACTCCTAGTTACCATAGCCATCCTTTCCACAGCCCTGGGAGGATGAATGGGCCTAAACCAGACACAAACCCGAAAAATCCTAGCCTTTTCATCTATCTCCCACCTAGGCTGAATAGCCGTCATCATTATCTACAGCCCCAAACTAGCCCTACTAAATTTCTACCTATACGTCCTAATAACTGCAGCTGTTTTTCTCACTTTAAACTCAATCAAAACCTTAAAACTATCCACACTAATAACCACATGAGCAAAAACCCCAGCATTAAGTGCAGCCCTAATACTGACCCTGCTTTCCCTCGCAGGCCTGCCCCCTCTAACAGGCTTCCTCCCCAAATGACTAATTATTCAAGAGCTGACAAAACAAGAGATAGCCCCAACAGCAACAATCATCGCCCTCCTCTCTCTATTAAGCCTATTTTTCTACCTCCGACTTGCATACTGCGCGACAATCACACTCCCCCCACACACCACGAACCACATGAAACAGTGGCATACCAATAGCCCAATCAACCCTTTAGTGGCCGTTCTAACCACTATGTCCATCACCCTCTTACCCATCTCACCCATAATCCTTACCATTGTCTAA
>Copsychus_albospecularis_FJ473251_FMNH_393317_ND2
ATGAACCCCCAAGCAAAACTAATTTTCATCACTAGCCTTCTCCTAGGGTCTGCAATCACAATATCTAGCAACCACTGAATCATGGCCTGAACCGGCCTTGAAATCAATACCCTGGCTATTCTCCCCCTAATCTCAAAATCCCACCACCCTCGAGCCATCGAGGCCGCAACTAAGTACTTCCTAGTACAAGCAGCTGCCTCCGCCCTAATCCTATTCTCCAGCATGACTAATGCATGGCAAACCGGACAGTGAGACATTACTCAACTAACCTCCCCTGTGCCCTGCCTGATCCTAACCTCAGCCATTGCAATGAAACTAGGACTAGTTCCCTTCCACTTTTGATTCCCAGAAGTACTTCAAGGTGTTTCCCTCACTACCGGCCTCCTCCTGTCCACAGCCATAAAATTCCCCCCAATAACACTATTCTTCATAACCTCCCAATCACTCAACCCTACACTCCTAGTTACCATAGCCATCCTTTCCACAGCCCTGGGAGGATGAATGGGCCTAAACCAGACACAAACCCGAAAAATCCTAGCCTTTTCATCTATCTCCCACCTAGGCTGAATAGCCGTCATCATTATCTACAGCCCCAAACTAGCCCTACTAAATTTCTACCTATACGTCCTAATAACTGCAGCTGTTTTTCTCACTTTAAACTCAATCAAAACCTTAAAACTATCCACACTAATAACCACATGAGCAAAAACCCCAGCATTAAGTGCAGCCCTAATACTGACCCTGCTTTCCCTCGCAGGCCTGCCCCCTCTAACAGGCTTCCTCCCCAAATGACTAATTATTCAAGAGCTGACAAAACAAGAGATAGCCCCAACAGCAACAATCATCGCCCTCCTCTCTCTATTAAGCCTATTTTTCTACCTCCGACTTGCATACTGCGCGACAATCACACTCCCCCCACACACCACGAACCACATGAAACAGTGGCATACCAATAGCCCAATCAACCCTTTAGTGGCCGTTCTAACCACTATGTCCATCACCCTCTTACCCATCTCACCCATAATCCTTACCATTGTCTAA
>Copsychus_albospecularis_FJ473252_FMNH_393318_ND2
ATGAACCCCCAAGCAAAACTAATTTTCATCACTAGCCTTCTCCTAGGGTCTGCAATCACAATATCTAGCAACCACTGAATCATGGCCTGAACCGGCCTTGAAATCAATACCCTGGCTATTCTCCCCCTAATCTCAAAATCCCACCACCCTCGAGCCATCGAGGCCGCAACTAAGTACTTCCTAGTACAAGCAGCTGCCTCCGCCCTAATCCTATTCTCCAGCATGACTAATGCATGGCAAACCGGACAGTGAGACATTACTCAACTAACCTCCCCTGTGCCCTGCCTGATCCTAACCTCAGCCATTGCAATGAAACTAGGACTAGTTCCCTTCCACTTTTGATTCCCAGAAGTACTTCAAGGTGTTTCCCTCACTACCGGCCTCCTCCTGTCCACAGCCATAAAATTCCCCCCAATAACACTATTCTTCATAACCTCCCAATCACTCAACCCTACACTCCTAGTTACCATAGCCATCCTTTCCACAGCCCTGGGAGGATGAATGGGCCTAAACCAGACACAAACCCGAAAAATCCTAGCCTTTTCATCTATCTCCCACCTAGGCTGAATAGCCGTCATCATTATCTACAGCCCCAAACTAGCCCTACTAAATTTCTACCTATACGTCCTAATAACTGCAGCTGTTTTTCTCACTTTAAACTCAATCAAAACCTTAAAACTATCCACACTAATAACCACATGAGCAAAAACCCCAGCATTAAGTGCAGCCCTAATACTGACCCTGCTTTCCCTCGCAGGCCTGCCCCCTCTAACAGGCTTCCTCCCCAAATGACTAATTATTCAAGAGCTGACAAAACAAGAGATAGCCCCAACAGCAACAATCATCGCCCTCCTCTCTCTATTAAGCCTATTTTTCTACCTCCGACTTGCATACTGCGCGACAATCACACTCCCCCCACACACCACGAACCACATGAAACAGTGGCATACCAATAGCCCAATCAACCCTTTAGTGGCCGTTCTAACCACTATGTCCATCACCCTCTTACCCATCTCACCCATAATCCTTACCATTGTCTAA
>Copsychus_albospecularis_FJ473253_FMNH_393319_ND2
ATGAACCCCCAAGCAAAACTAATTTTCATCACTAGCCTTCTCCTAGGGTCTGCAATCACAATATCTAGCAACCACTGAATCATGGCCTGAACCGGCCTTGAAATCAATACCCTGGCTATTCTCCCCCTAATCTCAAAATCCCACCACCCTCGAGCCATCGAGGCCGCAACTAAGTACTTCCTAGTACAAGCAGCTGCCTCCGCCCTAATCCTATTCTCCAGCATGACTAATGCATGGCAAACCGGACAGTGAGACATTACTCAACTAACCTCCCCTGTGCCCTGCCTGATCCTAACCTCAGCCATTGCAATGAAACTAGGACTAGTTCCCTTCCACTTTTGATTCCCAGAAGTACTTCAAGGTGTTTCCCTCACTACCGGCCTCCTCCTGTCCACAGCCATAAAATTCCCCCCAATAACACTATTCTTCATAACCTCCCAATCACTCAACCCTACACTCCTAGTTACCATAGCCATCCTTTCCACAGCCCTGGGAGGATGAATGGGCCTAAACCAGACACAAACCCGAAAAATCCTAGCCTTTTCATCTATCTCCCACCTAGGCTGAATAGCCGTCATCATTATCTACAGCCCCAAACTAGCCCTACTAAATTTCTACCTATACGTCCTAATAACTGCAGCTGTTTTTCTCACTTTAAACTCAATCAAAACCTTAAAACTATCCACACTAATAACCACATGAGCAAAAACCCCAGCATTAAGTGCAGCCCTAATACTGACCCTGCTTTCCCTCGCAGGCCTGCCCCCTCTAACAGGCTTCCTCCCCAAATGACTAATTATTCAAGAGCTGACAAAACAAGAGATAGCCCCAACAGCAACAATCATCGCCCTCCTCTCTCTATTAAGCCTATTTTTCTACCTCCGACTTGCATACTGCGCGACAATCACACTCCCCCCACACACCACGAACCACATGAAACAGTGGCATACCAATAGCCCAATCAACCCTTTAGTGGCCGTTCTAACCACTATGTCCATCACCCTCTTACCCATCTCACCCATAATCCTTACCATTGTCTAA
>Copsychus_albospecularis_FJ473254_FMNH_393320_ND2
ATGAACCCCCAAGCAAAACTAATTTTCATCACTAGCCTTCTCCTAGGGTCTGCAATCACAATATCTAGCAACCACTGAATCATGGCCTGAACCGGCCTTGAAATCAATACCCTGGCTATTCTCCCCCTAATCTCAAAATCCCACCACCCTCGAGCCATCGAGGCCGCAACTAAGTACTTCCTAGTACAAGCAGCTGCCTCCGCCCTAATCCTATTCTCCAGCATGACTAATGCATGGCAAACCGGACAGTGAGACATTACTCAACTAACCTCCCCTGTGCCCTGCCTGATCCTAACCTCAGCCATTGCAATGAAACTAGGACTAGTTCCCTTCCACTTTTGATTCCCAGAAGTACTTCAAGGTGTTTCCCTCACTACCGGCCTCCTCCTGTCCACAGCCATAAAATTCCCCCCAATAACACTATTCTTCATAACCTCCCAATCACTCAACCCTACACTCCTAGTTACCATAGCCATCCTTTCCACAGCCCTGGGAGGATGAATGGGCCTAAACCAGACACAAACCCGAAAAATCCTAGCCTTTTCATCTATCTCCCACCTAGGCTGAATAGCCGTCATCATTATCTACAGCCCCAAACTAGCCCTACTAAATTTCTACCTATACGTCCTAATAACTGCAGCTGTTTTTCTCACTTTAAACTCAATCAAAACCTTAAAACTATCCACACTAATAACCACATGAGCAAAAACCCCAGCATTAAGTGCAGCCCTAATACTGACCCTGCTTTCCCTCGCAGGCCTGCCCCCTCTAACAGGCTTCCTCCCCAAATGACTAATTATTCAAGAGCTGACAAAACAAGAGATAGCCCCAACAGCAACAATCATCGCCCTCCTCTCTCTATTAAGCCTATTTTTCTACCTCCGACTTGCATACTGCGCGACAATCACACTCCCCCCACACACCACGAACCACATGAAACAGTGGCATACCAATAGCCCAATCAACCCTTTAGTGGCCGTTCTAACCACTATGTCCATCACCCTCTTACCCATCTCACCCATAATCCTTACCATTGTCTAA
>Copsychus_albospecularis_FJ473255_FMNH_393321_ND2
ATGAACCCCCAAGCAAAACTAATTTTCATCACTAGCCTTCTCCTAGGGTCTGCAATCACAATATCTAGCAACCACTGAATCATGGCCTGAACCGGCCTTGAAATCAATACCCTGGCTATTCTCCCCCTAATCTCAAAATCCCACCACCCTCGAGCCATCGAGGCCGCAACTAAGTACTTCCTAGTACAAGCAGCTGCCTCCGCCCTAATCCTATTCTCCAGCATGACTAATGCATGGCAAACCGGACAGTGAGACATTACTCAACTAACCTCCCCTGTGCCCTGCCTGATCCTAACCTCAGCCATTGCAATGAAACTAGGACTAGTTCCCTTCCACTTTTGATTCCCAGAAGTACTTCAAGGTGTTTCCCTCACTACCGGCCTCCTCCTGTCCACAGCCATAAAATTCCCCCCAATAACACTATTCTTCATAACCTCCCAATCACTCAACCCTACACTCCTAGTTACCATAGCCATCCTTTCCACAGCCCTGGGAGGATGAATGGGCCTAAACCAGACACAAACCCGAAAAATCCTAGCCTTTTCATCTATCTCCCACCTAGGCTGAATAGCCGTCATCATTATCTACAGCCCCAAACTAGCCCTACTAAATTTCTACCTATACGTCCTAATAACTGCAGCTGTTTTTCTCACTTTAAACTCAATCAAAACCTTAAAACTATCCACACTAATAACCACATGAGCAAAAACCCCAGCATTAAGTGCAGCCCTAATACTGACCCTGCTTTCCCTCGCAGGCCTGCCCCCTCTAACAGGCTTCCTCCCCAAATGACTAATTATTCAAGAGCTGACAAAACAAGAGATAGCCCCAACAGCAACAATCATCGCCCTCCTCTCTCTATTAAGCCTATTTTTCTACCTCCGACTTGCATACTGCGCGACAATCACACTCCCCCCACACACCACGAACCACATGAAACAGTGGCATACCAATAGCCCAATCAACCCTTTAGTGGCCGTTCTAACCACTATGTCCATCACCCTCTTACCCATCTCACCCATAATCCTTACCATTGTCTAA
>Copsychus_albospecularis_FJ473256_FMNH_393322_ND2
ATGAACCCCCAAGCAAAACTAATTTTCATCACTAGCCTTCTCCTAGGGTCTGCAATCACAATATCTAGCAACCACTGAATCATGGCCTGAACCGGCCTTGAAATCAATACCCTGGCTATTCTCCCCCTAATCTCAAAATCCCACCACCCTCGAGCCATCGAGGCCGCAACTAAGTACTTCCTAGTACAAGCAGCTGCCTCCGCCCTAATCCTATTCTCCAGCATGACTAATGCATGGCAAACCGGACAGTGAGACATTACTCAACTAACCTCCCCTGTGCCCTGCCTGATCCTAACCTCAGCCATTGCAATGAAACTAGGACTAGTTCCCTTCCACTTTTGATTCCCAGAAGTACTTCAAGGTGTTTCCCTCACTACCGGCCTCCTCCTGTCCACAGCCATAAAATTCCCCCCAATAACACTATTCTTCATAACCTCCCAATCACTCAACCCTACACTCCTAGTTACCATAGCCATCCTTTCCACAGCCCTGGGAGGATGAATGGGCCTAAACCAGACACAAACCCGAAAAATCCTAGCCTTTTCATCTATCTCCCACCTAGGCTGAATAGCCGTCATCATTATCTACAGCCCCAAACTAGCCCTACTAAATTTCTACCTATACGTCCTAATAACTGCAGCTGTTTTTCTCACTTTAAACTCAATCAAAACCTTAAAACTATCCACACTAATAACCACATGAGCAAAAACCCCAGCATTAAGTGCAGCCCTAATACTGACCCTGCTTTCCCTCGCAGGCCTGCCCCCTCTAACAGGCTTCCTCCCCAAATGACTAATTATTCAAGAGCTGACAAAACAAGAGATAGCCCCAACAGCAACAATCATCGCCCTCCTCTCTCTATTAAGCCTATTTTTCTACCTCCGACTTGCATACTGCGCGACAATCACACTCCCCCCACACACCACGAACCACATGAAACAGTGGCATACCAATAGCCCAATCAACCCTTTAGTGGCCGTTCTAACCACTATGTCCATCACCCTCTTACCCATCTCACCCATAATCCTTACCATTGTCTAA
>Copsychus_albospecularis_FJ473257_FMNH_393323_ND2
ATGAACCCCCAAGCAAAACTAATTTTCATCACTAGCCTTCTCCTAGGGTCTGCAATCACAATATCTAGCAACCACTGAATCATGGCCTGAACCGGCCTTGAAATCAATACCCTGGCTATTCTCCCCCTGATCTCAAAATCCCACCACCCTCGAGCCATCGAGGCCGCAACTAAGTACTTCCTAGTACAAGCAGCTGCCTCCGCCCTAATCCTATTCTCCAGCATGACTAATGCATGGCAAACCGGACAGTGAGACATTACTCAACTAACCTCCCCTGTGCCCTGCCTGATCCTAACCTCAGCCATTGCAATGAAACTAGGACTAGTTCCCTTCCACTTTTGATTCCCAGAAGTACTTCAAGGTGTTTCCCTCACTACCGGCCTCCTCCTGTCCACAGCCATAAAATTCCCCCCAATAACACTATTCTTCATAACCTCCCAATCACTCAACCCTACACTCCTAGTTACCATAGCCATCCTTTCCACAGCCCTGGGAGGATGAATGGGCCTAAACCAGACACAAACCCGAAAAATCCTAGCCTTTTCATCTATCTCCCACCTAGGCTGAATAGCCGTCATCATTATCTACAGCCCCAAACTAGCCCTACTAAATTTCTACCTATACGTCCTAATAACTGCAGCTGTTTTTCTCACTTTAAACTCAATCAAAACCTTAAAACTATCCACACTAATAACCACATGAGCAAAAACCCCAGCATTAAGTGCAGCCTTAATACTGACCCTGCTTTCCCTCGCAGGCCTGCCCCCTCTAACAGGCTTCCTCCCCAAATGACTAATTATTCAAGAGCTGACAAAACAAGAGATAGCCCCAACAGCAACAATCATCGCCCTCCTCTCTCTATTAAGCCTATTTTTCTACCTCCGACTTGCATACTGCGCGACAATCACACTCCCCCCACACACCACGAACCACATGAAACAGTGGCATACCAATAGCCCAATCAACCCTTTAGTGGCCGTTCTAACCACTATGTCCATCACCCTCTTACCCATCTCACCCATAATCCTTACCATTGTCTAA
>Copsychus_albospecularis_FJ473258_FMNH_393324_ND2
ATGAACCCCCAAGCAAAACTAATTTTCATCACTAGCCTTCTCCTAGGGTCTGCAATCACAATATCTAGCAACCACTGAATCATGGCCTGAACCGGCCTTGAAATCAATACCCTGGCTATTCTCCCCCTAATCTCAAAATCCCACCACCCTCGAGCCATCGAGGCCGCAACTAAGTACTTCCTAGTACAAGCAGCTGCCTCCGCCCTAATCCTATTCTCCAGCATGACTAATGCATGGCAAACCGGACAGTGAGACATTACTCAACTAACCTCCCCTGTGCCCTGCCTGATCCTAACCTCAGCCATTGCAATGAAACTAGGACTAGTTCCCTTCCACTTTTGATTCCCAGAAGTACTTCAAGGTGTTTCCCTCACTACCGGCCTCCTCCTGTCCACAGCCATAAAATTCCCCCCAATAACACTATTCTTCATAACCTCCCAATCACTCAACCCTACACTCCTAGTTACCATAGCCATCCTTTCCACAGCCCTGGGAGGATGAATGGGCCTAAACCAGACACAAACCCGAAAAATCCTAGCCTTTTCATCTATCTCCCACCTAGGCTGAATAGCCGTCATCATTATCTACAGCCCCAAACTAGCCCTACTAAATTTCTACCTATACGTCCTAATAACTGCAGCTGTTTTTCTCACTTTAAACTCAATCAAAACCTTAAAACTATCCACACTAATAACCACATGAGCAAAAACCCCAGCATTAAGTGCAGCCCTAATACTGACCCTGCTTTCCCTCGCAGGCCTGCCCCCTCTAACAGGCTTCCTCCCCAAATGACTAATTATTCAAGAGCTGACAAAACAAGAGATAGCCCCAACAGCAACAATCATCGCCCTCCTCTCTCTATTAAGCCTATTTTTCTACCTCCGACTTGCATACTGCGCGACAATCACACTCCCCCCACACACCACGAACCACATGAAACAGTGGCATACCAATAGCCCAATCAACCCTTTAGTGGCCGTTCTAACCACTATGTCCATCACCCTCTTACCCATCTCACCCATAATCCTTACCATTGTCTAA
>Copsychus_albospecularis_FJ473259_FMNH_393325_ND2
ATGAACCCCCAAGCAAAACTAATTTTCATCACTAGCCTTCTCCTAGGGTCTGCAATCACAATATCTAGCAACCACTGAATCATGGCCTGAACCGGCCTTGAAATCAATACCCTGGCTATTCTCCCCCTGATCTCAAAATCCCACCACCCTCGAGCCATCGAGGCCGCAACTAAGTACTTCCTAGTACAAGCAGCTGCCTCCGCCCTAATCCTATTCTCCAGCATGACTAATGCATGGCAAACCGGACAGTGAGACATTACTCAACTAACCTCCCCTGTGCCCTGCCTGATCCTAACCTCAGCCATTGCAATGAAACTAGGACTAGTTCCCTTCCACTTTTGATTCCCAGAAGTACTTCAAGGTGTTTCCCTCACTACCGGCCTCCTCCTGTCCACAGCCATAAAATTCCCCCCAATAACACTATTCTTCATAACCTCCCAATCACTCAACCCTACACTCCTAGTTACCATAGCCATCCTTTCCACAGCCCTGGGAGGATGAATGGGCCTAAACCAGACACAAACCCGAAAAATCCTAGCCTTTTCATCTATCTCCCACCTAGGCTGAATAGCCGTCATCATTATCTACAGCCCCAAACTAGCCCTACTAAATTTCTACCTATACGTCCTAATAACTGCAGCTGTTTTTCTCACTTTAAACTCAATCAAAACCTTAAAACTATCCACACTAATAACCACATGAGCAAAAACCCCAGCATTAAGTGCAGCCTTAATACTGACCCTGCTTTCCCTCGCAGGCCTGCCCCCTCTAACAGGCTTCCTCCCCAAATGACTAATTATTCAAGAGCTGACAAAACAAGAGATAGCCCCAACAGCAACAATCATCGCCCTCCTCTCTCTATTAAGCCTATTTTTCTACCTCCGACTTGCATACTGCGCGACAATCACACTCCCCCCACACACCACGAACCACATGAAACAGTGGCATACCAATAGCCCAATCAACCCTTTAGTGGCCGTTCTAACCACTATGTCCATCACCCTCTTACCCATCTCACCCATAATCCTTACCATTGTCTAA
>Bernieria_madagascariensis_HQ333079_FMNH_431202_ND2
ATGAACCCACAGGCAAAACTAACCTTCACCATTAGCCTGCTTTTAGGAACAACCATTACAATCTCAAGCAACCACTGAATCACAGCCTGAGCAGGCCTCGAAATCAACACCCTTGCCATCCTCCCCATGATCTCAAAATCCCACCATCCCCGAGCTATTGAAGCCGCAACTAAATACTTCCTCACCCAAGCAACTGCTTCCACCCTAGTGTTATTTGCCAGCATGATCAACGCCTGACATACCGGACAGTGAGATATCACACAACTATCCAACCCAGTATCATGCCTAATCCTAACCTCCGCCATTGCCATGAAACTAGGACTAGTGCCATTCCACTTCTGATTCCCTGAAGTACTGCAAGGAGCACCACTAACCACTGGTCTCCTCTTATCGACTATTATAAAATTTCCCCCAATCACACTTCTCTTTATAACATCACCCTCATTAAACCCAACGCTGCTTACCTGCCTAGCCATTCTCTCTACAGCCCTAGGAGGATGAATAGGACTAAACCAAACACAAACCCGGAAAATCCTGGCATTTTCCTCCATCTCCCATCTAGGATGAATAACCATCATCATCTCCTATAACCCCAAACTCACCCTACTAAACTTCTACCTATACACCCTAATAACTGCAACCGTATTCCTCATAATAAACTCAATAAAAGTAACCAAACTATCAACCATAATAACCGCTTGAACAAAAACCCCCTCACTAAACGCAATATTACTCTTAATTTTACTATCTATAGCAGGACTCCCCCCACTAACAGGGTTCCTCCCCAAATGACTAATCATCCAAGAACTAACCAAACAAAGCATAGCTCCAGCAGCAATGACAATCTCCATCCTATCCTTACTAGGGCTATTCTTCTACCTCCGGCTAGCATACTGCGCAACAATCACCCTCCCACCACACACTACAAACCACATGAAACAATGACACACTAACAAACCAACCAACACCTACATCGCCGTCCTAGCTATCATATCAACCATACTACTCCCCATCGCCCCGATAATCCCCACCACCATCTAA
>Dicrurus_forficatus_JX624377_UADBA_47706_ND2
ATGAACCCCCAAGCAAAAATAATCTTCACTGCCAGCCTACTGTTAGGGACAACTATTACAATCACAAGCAATCACTGAATTATGGCCTGAACAGGACTTGAAATTAACACACTTGCCATTTTGCCCTTAATTTCAAAATCCCACCACCCCCGGGCCATCGAGGCTGCAACTAAGTATTTCCTAGTACAGGCAGCTGCATCAACTCTAGTACTATTTTCAAGTATAACAAACGCGTGGCACACCGGCCAGTGGGACATTACCCAACTAACCCACCCGACATCATGCATGATCCTAACCACAGCCATTTCAATTAAATTAGGACTAGTGCCATTCCACTTCTGATTTCCAGAAGTGCTTCAAGGCACATCACTAACTACAGGCCTTCTACTGTCAACAGTGCTGAAACTCCCACCAATCACCCTGCTCTTTATAACCTCCCAAGCACTAAACCCAACACTCCTGACTATCTTAGCTATCCTATCTGCAGCTATCGGAGGGTGAATAGGCCTTAACCAGACACAAATTCGAAAAATCCTAGCCTACTCTTCTATTTCACACCTAGGCTGAATGACTATTATCCTTGTATACAACCCTAAACTCACACTATTAAACTTCTACCTATATGCCTTAATAACTTCAACAGTATTTTTAACTCTTAACTCTATAAAAGTCCTAAAACTCTCCACACTAATAACCTCATGGACAAAAATACCATCACTTAGTGCAATTTCCCTACTAACACTCATATCTTTAGCCGGCCTCCCCCCTCTGACCGGCTTCCTCCCAAAATGACTAATTATTCAAGAACTGACTATACAAGAAATAGCCCCAGCAGCAATGATTATCTCGCTACTCTCCCTACTAGGACTGTTCTTTTACCTGCGCCTTGCATACTGTGCTACAATTACACTCCCGCCCCACACCACAAACCACATGAAACAATGGCACACTAACAAACCAGTAAGCATGCTAATTGCAGTCCTAACCACCCTATCAATTATGCTTCTCCCTATCTCCCCGATAATTTTTGCCATTATCTAA
>Dicrurus_forficatus_JX624378_UADBA_31022_ND2
ATGAACCCCCAAGCAAAAATAATCTTCACTGCCAGCCTACTGTTAGGGACAACTATTACAATCACAAGCAATCACTGAATTATGGCCTGAACAGGACTTGAAATTAACACACTTGCCATTTTGCCCTTAATTTCAAAATCCCACCACCCCCGGGCCATCGAGGCCGCAACTAAGTATTTCCTAGTACAGGCAGCTGCATCAACTCTAGTACTATTTTCAAGTATAACAAACGCGTGGCACACCGGCCAGTGGGACATTACCCAACTAACCCACCCGACATCATGCATGATCCTAACCACAGCCATTTCAATTAAATTAGGACTAGTGCCATTCCACTTCTGATTTCCAGAAGTACTTCAAGGCACATCACTAACTACAGGCCTTCTACTGTCAACAGTGCTGAAACTCCCACCAATCACCCTGCTCTTTATAACCTCCCAAGCACTAAACCCAACACTCCTGACTATCTTAGCTATCCTATCTGCAGCTATAGGAGGGTGAATAGGCCTTAACCAGACACAAATTCGAAAAATCCTAGCCTACTCTTCTATTTCACACCTAGGCTGAATGACTATTATCCTTGTATACAACCCTAAACTCACACTATTAAACTTCTACCTATATGCCTTAATAACTTCAACAGTATTTTTAACTCTTAACTCTATAAAAGTCCTAAAACTCTCCACACTAATAACCTCATGGACAAAAATACCATCACTTAGTGCAATTTCCCTACTAACACTCATATCTTTAGCCGGCCTCCCCCCTCTGACCGGCTTCCTCCCAAAATGACTAATTATTCAAGAACTGACTATACAAGAAATAGCCCCAGCAGCAATGATTATCTCGCTACTCTCCCTACTAGGACTGTTCTTTTACCTGCGCCTTGCATACTGTGCTACAATTACACTCCCGCCCCACACCACAAACCACATGAAACAATGGCACACTAACAAGCCAGTAAGCATGCTAATTGCAGTCCTAACCACCCTATCAATTATGCTTCTCCCTATCTCCCCGATAATTTTTGCCATTATCTAA
>Dicrurus_forficatus_JX624379_UADBA_47705_ND2
ATGAACCCCCAAGCAAAAATAATCTTCACTGCCAGCCTACTGTTAGGGACAACTATTACAATCACAAGCAATCACTGAATTATGGCCTGAACAGGACTTGAAATTAACACACTTGCCATTTTGCCCTTAATTTCAAAATCCCACCACCCCCGGGCCATCGAGGCTGCAACTAAGTATTTCCTAGTACAGGCAGCTGCATCAACTCTAGTACTATTTTCAAGTATAACAAACGCGTGGCACACCGGCCAGTGGGACATTACCCAACTAACCCACCCGACATCATGCATGATCCTAACCACAGCCATTTCAATTAAATTAGGACTAGTGCCATTCCACTTCTGATTTCCAGAAGTGCTTCAAGGCACATCACTAACTACAGGCCTTCTACTGTCAACAGTGCTGAAACTCCCACCAATCACCCTGCTCTTTATAACCTCCCAAGCACTAAACCCAACACTCCTGACTATCTTAGCTATCTTATCTGCAGCTATCGGAGGGTGAATGGGCCTTAACCAGACACAAATTCGAAAAATCCTAGCCTACTCTTCTATTTCACACCTAGGCTGAATGACTATTATCCTTGTATACAACCCTAAACTCACACTATTAAACTTCTACCTATATGCCTTAATAACTTCAACAGTATTTTTAACTCTTAACTCTATAAAAGTCCTAAAACTCTCCACACTAATAACCTCATGGACAAAAATACCATCACTTAGTGCAATTTCCCTACTAACACTCATATCTTTAGCCGGCCTCCCCCCTCTGACCGGCTTCCTCCCAAAATGACTAATTATTCAAGAACTGACTATACAAGAAATAGCCCCAGCAGCAATGATTATCTCGCTACTCTCCCTACTAGGACTGTTCTTTTACCTGCGCCTTGCATACTGTGCTACAATTACACTCCCGCCCCACACCACAAACCACATGAAACAATGGCACACTAACAAGCCAGTAAGCATGCTAATTGCAGTCCTAACCACCCTATCAATTATGCTTCTCCCTATCTCCCCGATAATTTTTGCCATTATCTAA
>Dicrurus_forficatus_JX624380_FMNH_436495_ND2
ATGAACCCCCAAGCAAAAATAATCTTCACTGCCAGCCTACTGTTAGGGACAACTATTACAATCACAAGCAATCACTGAATTATGGCCTGAACAGGACTTGAAATTAACACACTTGCCATTTTGCCCTTAATTTCAAAATCCCACCACCCCCGGGCCATCGAGGCTGCAACTAAGTATTTCCTAGTACAGGCAGCTGCATCAACTCTAGTACTATTTTCAAGTATAACAAACGCGTGGCACACCGGCCAGTGGGACATTACCCAACTAACCCACCCGACATCATGCATGATCCTAACCACAGCCATTTCAATTAAATTAGGACTAGTGCCATTCCACTTCTGATTTCCAGAAGTGCTTCAAGGCACATCACTAACTACAGGCCTTCTACTGTCAACAGTGCTGAAACTCCCACCAATCACCCTGCTCTTTATAACCTCCCAAGCACTAAACCCAACACTCCTGACTATCTTAGCTATCCTATCTGCAGCTATCGGAGGGTGAATAGGCCTTAACCAGACACAAATTCGAAAAATCCTAGCCTACTCTTCTATTTCACACCTAGGCTGAATGACTATTATCCTTGTATACAACCCTAAACTCACACTATTAAACTTCTACCTATATGCCTTAATAACTTCAACAGTATTTTTAACTCTTAACTCTATAAAAGTCCTAAAACTCTCCACACTAATAACCTCATGGACAAAAATACCATCACTTAGTGCAATTTCCCTACTAACACTCATATCTTTAGCCGGCCTCCCCCCTCTGACCGGCTTCCTCCCAAAATGACTAATTATTCAAGAACTGACTATACAAGAAATAGCCCCAGCAGCAATGATTATCTCGCTACTCTCCCTACTAGGACTGTTCTTTTACCTGCGCCTTGCATACTGTGCTACAATTACACTCCCGCCCCACACCACAAACCACATGAAACAATGGCACACTAACAAGCCAGTAAGCATGCTAATTGCAGTCCTAACCACCCTATCAATTATGCTTCTCCCTATCTCCCCGATAATTTTTGCCATTATCTAA
>Dicrurus_forficatus_JX624381_FMNH_434486_ND2
ATGAACCCCCAAGCAAAAATAATCTTCACTGCCAGCCTATTGTTAGGGACAACTATTACAATCACAAGCAATCACTGAATTATGGCCTGAACAGGACTTGAAATTAACACACTTGCCATTTTGCCCTTAATTTCAAAATCCCACCACCCCCGGGCCATCGAGGCTGCAACTAAGTATTTCCTAGTACAGGCAGCCGCATCAACTCTAGTACTATTTTCAAGTATAACAAACGCGTGGCACACCGGCCAGTGGGACATTACCCAACTAACCCACCCGACATCATGCATGATCCTAACCACAGCCATTTCAATTAAATTAGGACTAGTGCCATTCCACTTCTGATTTCCAGAAGTGCTTCAAGGCACATCACTAACTACAGGCCTTCTACTGTCAACAGTGCTGAAACTCCCACCAATCACCCTGCTCTTTATAACCTCCCAAGCACTAAACCCAACACTCCTGACTATCTTAGCTATCCTATCTGCAGCTATCGGAGGGTGAATAGGCCTTAACCAGACACAAATCCGAAAAATCCTAGCCTACTCTTCTATTTCACACCTAGGCTGAATGACTATTATCCTTGTATACAACCCTAAACTCACACTATTAAACTTCTACCTATATGCCTTAATAACTTCAACAGTATTTTTAACTCTTAACTCTATAAAAGTCCTAAAACTCTCCACGCTAATAACCTCATGGACAAAAATACCATCACTTAGTGCAATTTCCCTACTAACACTCATATCTTTAGCCGGCCTCCCCCCTCTGACCGGCTTCCTCCCAAAATGACTAATTATTCAAGAACTGACTATACAAGAAATAGCCCCAGCAGCAATGATTATCTCACTACTCTCCCTACTAGGACTGTTCTTTTACCTGCGCCTTGCATACTGTGCTACAATTACACTCCCGCCCCACACCACAAACCACATGAAACAATGGCACACTAACAAGCCAGTAAGCATGCTAATTGCAGTCCTAACCACCCTATCAATTATGCTTCTCCCTATCTCCCCGATAATTTTTGCCATTATCTAA
>Dicrurus_forficatus_JX624382_FMNH_449168_ND2
ATGAACCCCCAAGCAAAAATAATCTTCACTGCCAGCCTACTGTTAGGGACAACTATTACAATCACAAGCAATCACTGAATTATGGCCTGAACAGGACTTGAAATTAACACACTTGCCATTTTGCCCTTAATTTCAAAATCCCACCACCCCCGGGCCATCGAGGCTGCAACTAAGTATTTCCTAGTACAGGCAGCCGCATCAACTCTAGTACTATTTTCAAGTATAACAAACGCGTGGCACACCGGCCAGTGGGACATTACCCAACTAACCCACCCGACATCATGCATGATCCTAACCACAGCCATTTCAATTAAATTAGGACTAGTGCCATTCCACTTCTGATTTCCAGAAGTGCTTCAAGGCACATCACTAACTACAGGCCTTCTACTGTCAACAGTGCTGAAACTCCCACCAATCACCCTGCTCTTTATAACCTCCCAAGCACTAAACCCAACACTCCTGACTATCTTAGCTATCCTATCTGCAGCTATCGGAGGGTGAATAGGCCTTAACCAGACACAAATTCGAAAAATCCTAGCCTACTCTTCTATTTCACACCTAGGCTGAATGACTATTATCCTTGTATACAACCCTAAACTCACACTATTAAACTTCTACCTATATGCCTTAATAACTTCAACAGTATTTTTAACTCTTAACTCTATAAAAGTCCTAAAACTCTCCACACTAATAACCTCATGGACAAAAATACCATCACTTAGTGCAATTTCCCTACTAACACTCATATCTTTAGCCGGCCTCCCCCCTCTGACCGGCTTCCTCCCAAAATGACTAATTATTCAAGAACTGACTATACAAGAAATAGCCCCAGCAGCAATGATTATCTCACTACTCTCCCTACTAGGACTGTTCTTTTACCTGCGCCTTGCATACTGTGCTACAATTACACTCCCGCCCCACACCACAAACCACATGAAACAATGGCACACTAACAAGCCAGTAAGCATGCTAATTGCAGTCCTAACCACCCTATCAATTATGCTCCTCCCTATCTCCCCGATAATTTTTGCCATTATCTAA
>Dicrurus_forficatus_JX624383_FMNH_436540_ND2
ATGAACCCCCAAGCAAAAATAATCTTCACTGCCAGCCTACTGTTAGGGACAACTATTACAATCACAAGCAATCACTGAATTATGGCCTGAACAGGACTTGAAATTAACACACTTGCCATTTTGCCCTTAATTTCAAAATCCCACCACCCCCGGGCCATCGAGGCTGCAACTAAGTATTTCCTAGTACAGGCAGCTGCATCAACTCTAGTACTATTTTCAAGTATAACAAACGCGTGGCACACCGGCCAGTGGGACATTACCCAACTAACCCACCCGACATCATGCATGATCCTAACCACAGCCATTTCAATTAAATTAGGACTAGTGCCATTCCACTTCTGATTTCCAGAAGTGCTTCAAGGCACATCACTAACTACAGGCCTTCTACTGTCAACAGTGCTGAAACTCCCACCAATCACCCTGCTCTTTATAACCTCCCAAGCACTAAACCCAACACTCCTGACTATCTTAGCTATCCTATCTGCAGCTATCGGAGGGTGAATAGGCCTTAACCAGACACAAATTCGAAAAATCCTAGCCTACTCTTCTATTTCACACCTAGGCTGAATGACTATTATCCTTGTATACAACCCTAAACTCACACTATTAAACTTCTACCTATATGCCTTAATAACTTCAACAGTATTTTTAACTCTTAACTCTATAAAAGTCCTAAAACTCTCCACACTAATAACCTCATGGACAAAAATACCATCACTTAGTGCAATTTCCCTACTAACACTCATATCTTTAGCCGGCCTCCCCCCTCTGACCGGCTTCCTCCCAAAATGACTAATTATTCAAGAACTGACTATACAAGAAATAGCCCCAGCAGCAATGATTATCTCGCTACTCTCCCTACTAGGACTGTTCTTTTACCTGCGCCTTGCATACTGTGCTACAATTACACTCCCGCCCCACACCACAAACCACATGAAACAATGGCACACTAACAAGCCAGTAAGCATGCTAATTGCAGTCCTAACCACCCTATCAATTATGCTTCTCCCTATCTCCCCGATAATTTTTGCCATTATCTAA
>Dicrurus_forficatus_JX624384_FMNH_436496_ND2
ATGAACCCCCAAGCAAAAATAATCTTCACTGCCAGCCTACTGTTAGGGACAACTATTACAATCACAAGCAATCACTGAATTATGGCCTGAACAGGACTTGAAATTAACACACTTGCCATTTTGCCCTTAATTTCAAAATCCCACCACCCCCGGGCCATCGAGGCTGCAACTAAGTATTTCCTAGTACAGGCAGCTGCATCAACTCTAGTACTATTTTCAAGTATAACAAACGCGTGGCACACCGGCCAGTGGGACATTACCCAACTAACCCACCCGACATCATGCATGATCCTAACCACAGCCATTTCAATTAAATTAGGACTAGTGCCATTCCACTTCTGATTTCCAGAAGTGCTTCAAGGCACATCACTAACTACAGGCCTTCTACTGTCAACAGTGCTGAAACTCCCACCAATCACCCTGCTCTTTATAACCTCCCAAGCACTAAACCCAACACTCCTGACTATCTTAGCTATCCTATCTGCAGCTATCGGAGGGTGAATAGGCCTTAACCAGACACAAATTCGAAAAATCCTAGCCTACTCTTCTATTTCACACCTAGGCTGAATGACTATTATCCTTGTATACAACCCTAAACTCACACTATTAAACTTCTACCTATATGCCTTAATAACTTCAACAGTATTTTTAACTCTTAACTCTATAAAAGTCCTAAAACTCTCCACACTAATAACCTCATGGACAAAAATACCATCACTTAGTGCAATTTCCCTACTAACACTCATATCTTTAGCCGGCCTCCCCCCTCTGACCGGCTTCCTCCCAAAATGACTAATTATTCAAGAACTGACTATACAAGAAATAGCCCCAGCAGCAATGATTATCTCGCTACTCTCCCTACTAGGACTGTTCTTTTACCTACGCCTTGCATACTGTGCTACAATTACACTCCCACCCCACACCACAAACCACATGAAACAATGGCACACTAACAAGCCAGTAAGTATGCTAATTGCAGTCCTAACCACCCTATCAATCATGCTTCTCCCTATCTCCCCGATAATTTTTGCCATTATCTAA
>Dicrurus_forficatus_JX624385_FMNH_353035_ND2
ATGAACCCCCAAGCAAAAATAATCTTCACTGCCAGCCTACTGTTAGGGACAACTATTACAATCACAAGCAATCACTGAATTATGGCCTGAACAGGACTTGAAATTAACACACTTGCCATTTTGCCCTTAATTTCAAAATCCCACCACCCCCGGGCCATCGAGGCTGCAACTAAGTATTTCCTAGTACAGGCAGCTGCATCAACTCTAGTACTATTTTCAAGTATAACAAACGCGTGGCACACCGGCCAGTGGGACATTACCCAACTAACCCACCCGACATCATGCATGATCCTAACCACAGCCATTTCAATTAAATTAGGACTAGTGCCATTCCACTTCTGATTTCCAGAAGTGCTTCAAGGCACATCACTAACTACAGGCCTTCTACTGTCAACAGTGCTGAAACTCCCACCAATCACCCTGCTCTTTATAACCTCCCAAGCACTAAACCCAACACTCCTGACTATCTTAGCTATCCTATCTGCAGCTATCGGAGGGTGAATAGGCCTTAACCAGACACAAATTCGAAAAATCCTAGCCTACTCTTCTATTTCACACCTAGGCTGAATGACTATTATCCTTGTATACAACCCTAAACTCACACTATTAAACTTCTACCTATATGCCTTAATAACTTCAACAGTATTTTTAACTCTTAACTCTATAAAAGTCCTAAAACTCTCCACACTAATAACCTCATGGACAAAAATACCATCACTTAGTGCAATTTCCCTACTAACACTCATATCTTTAGCCGGCCTCCCCCCTCTGACCGGCTTCCTCCCAAAATGACTAATTATTCAAGAACTGACTATACAAGAAATAGCCCCAGCAGCAATGATTATCTCGCTACTCTCCCTACTAGGACTGTTCTTTTACCTGCGCCTTGCATACTGTGCTACAATTACACTCCCGCCCCACACCACAAACCACATGAAACAATGGCACACTAACAAGCCAGTAAGCATGCTAATTGCAGTCCTAACCACCCTATCAATTATGCTTCTCCCTATCTCCCCGATAATTTTTGCCATTATCTAA
>Dicrurus_forficatus_JX624386_FMNH_393179_ND2
ATGAACCCCCAAGCAAAAATAATCTTCACTGCCAGCCTACTGTTAGGGACAACTATTACAATCACAAGCAATCACTGAATTATGGCCTGAACAGGGCTTGAAATTAACACACTTGCCATTTTGCCCTTAATTTCAAAATCCCACCACCCCCGGGCCATCGAGGCTGCAACTAAGTATTTCCTAGTACAGGCAGCTGCATCAACTCTAGTACTATTTTCAAGTATAACAAACGCGTGGCACACCGGCCAGTGGGACATTACCCAACTAACCCACCCGACATCATGCATGATCCTAACCACAGCCATTTCAATTAAATTAGGACTAGTGCCATTCCACTTCTGATTTCCAGAAGTGCTTCAAGGCACATCACTAACTACAGGCCTTCTACTGTCAACAGTGCTGAAACTCCCACCAATCACCCTGCTCTTTATAACCTCCCAAGCACTAAACCCAACACTCCTGACTATCTTAGCTATCCTATCTGCAGCTATCGGAGGGTGAATAGGCCTTAACCAGACACAAATTCGAAAAATCCTAGCCTACTCTTCTATTTCACACCTAGGCTGAATGACTATTATCCTTGTATACAACCCTAAACTCACACTATTAAACTTCTACCTATATGCCTTAATAACTTCAACAGTATTTTTAACTCTTAACTCTATAAAAGTCCTAAAACTCTCCACACTAATAACCTCATGGACAAAAATACCATCACTTAGTGCAATTTCCCTACTAACACTCATATCTTTAGCCGGCCTCCCCCCTCTGACCGGCTTCCTCCCAAAATGACTAATTATTCAAGAACTGACTATACAAGAAATAGCCCCAGCAGCAATGATTATCTCGCTACTCTCCCTACTAGGACTGTTCTTTTACCTGCGCCTTGCATACTGTGCTACAATTACACTCCCGCCCCACACCACAAACCACATGAAACAATGGCACACTAACAAGCCAGTAAGCATGCTAATTGCAGTCCTAACCACCCTATCAATTATGCTTCTCCCTATCTCCCCGATAATTTTTGCCAATATCTAA
>Dicrurus_forficatus_JX624387_FMNH_363867_ND2
ATGAACCCCCAAGCAAAAATAATCTTCACTACCAGCCTACTGTTAGGGACAACTATTACAATCACAAGCAATCACTGAATTATGGCCTGAACAGGACTTGAAATTAACACACTTGCCATTTTGCCCTTAATTTCAAAATCCCACCACCCCCGGGCCATCGAGGCTGCAACTAAGTATTTCCTAGTACAGGCAGCTGCATCAACTCTAGTACTATTTTCAAGTATAACAAACGCATGGCACACCGGCCAATGGGACATTACTCAACTAACCCACCCGACATCATGCATGATCCTAACCACAGCCATTTCAATTAAATTAGGACTAGTGCCATTCCACTTCTGATTTCCAGAAGTGCTTCAAGGCACATCACTAACTACAGGCCTTCTACTGTCAACAGTGCTGAAACTCCCACCAATCACCCTGCTCTTTATAACCTCCCAAGCACTAAACCCAACACTCCTGACTATCTTAGCTATCCTATCTGCAGCTATCGGAGGGTGAATAGGCCTTAACCAGACACAAATTCGAAAAATCCTAGCCTACTCTTCTATTTCACACCTAGGCTGAATGACTATTATCCTTGTGTACAACCCTAAACTCACACTATTAAACTTCTACCTATATGCCTTAATAACTTCAACAGTATTTTTAACCCTTAACTCTATAAAAGTCCTAAAACTCTCCACACTAATAACCTCATGGACAAAAATACCATCACTTAGTGCAATTTCCCTACTAACACTCATATCTTTAGCCGGCCTCCCCCCTCTGACCGGCTTCCTCCCAAAATGACTAATTATTCAAGAACTGACTATACAAGAAATAGCCCCAGCAGCAATGATTATCTCGCTACTCTCCCTACTAGGACTGTTCTTTTACCTGCGCCTTGCATACTGTGCTACAATTACACTCCCGCCCCACACCACAAACCACATGAAACAATGGCACACTAACAAGCCAGTAAGCATGATAATTGCAGTCCTAACCACCCTATCAATTATGCTTCTCCCTATCTCCCCGATAATTTTTGCCATTATCTAA
>Dicrurus_forficatus_JX624388_FMNH_436491_ND2
ATGAACCCCCAAGCAAAAATAATCTTCACTGCCAGCCTACTGTTAGGGACAACTATTACAATCACAAGCAACCACTGAATTATGGCCTGAACAGGACTTGAAATTAACACACTTGCCATTTTGCCCTTAATTTCAAAATCCCACCACCCCCGGGCCATCGAGGCTGCAACTAAGTATTTCCTAGTACAGGCAGCTGCATCAGCTCTAGTACTATTTTCAAGTATAACAAACGCGTGGCACACCGGCCAGTGGGACATTACCCAACTAACCCACCCGACATCATGCATGATCCTAACCACAGCCATTTCAATTAAATTAGGACTAGTGCCATTCCACTTCTGATTTCCAGAAGTGCTTCAAGGCACATCACTAACTACAGGCCTTCTACTGTCAACAGTGCTGAAACTCCCACCAATCACCCTGCTCTTTATAACCTCCCAAGCACTAAACCCAACACTCCTGACTATCTTAGCTATCCTATCTGCAGCTATCGGAGGGTGAATAGGCCTTAACCAGACACAAATTCGAAAAATCCTAGCCTACTCTTCTATTTCACACCTAGGCTGAATGACTATTATCCTTGTATACAACCCTAAACTCACACTATTAAACTTCTACCTATATGCCTTAATAACTTCAACAGTATTTTTAACTCTTAACTCTATAAAAGTCCTAAAACTCTCCACACTAATAACCTCATGGACAAAAATACCATCACTTAGTGCAATTTCCCTACTAACACTCATATCTTTAGCCGGCCTCCCCCCTCTGACCGGCTTCCTCCCAAAATGACTAATTATTCAAGAACTGACTATACAAGAAATAGCCCCAGCAGCAATGATTATCTCGCTACTCTCCCTACTAGGACTGTTCTTTTACCTGCGCCTTGCATACTGTGCTACAATTACACTCCCGCCCCACACCACAAACCACATGAAACAATGGCACACTAACAAGCCAGTAAGCATGCTAATTGCAGTCCTAACCACCCTATCAATTATGCTTCTCCCTATCTCCCCGATAATTTTTGCCATTATCTAA
>Dicrurus_forficatus_JX624389_FMNH_436539_ND2
ATGAACCCCCAAGCAAAAATAATCTTCACTGCCAGCCTACTGTTAGGGACAACTATTACAATCACAAGCAATCACTGAATTATGGCCTGAACAGGACTTGAAATTAACACACTTGCCATTTTGCCCTTAATTTCAAAATCCCACCACCCCCGGGCCATCGAGGCTGCAACTAAGTATTTCCTAGTACAGGCAGCTGCATCAACTCTAGTACTATTTTCAAGTATAACAAACGCGTGGCACACCGGCCAGTGGGACATTACCCAACTAACCCACCCGACATCATGCATGATCCTAACCACAGCCATTTCAATTAAATTAGGACTAGTGCCATTCCACTTCTGATTTCCAGAAGTGCTTCAAGGCACATCACTAACTACAGGCCTTCTACTGTCAACAGTGCTGAAACTCCCACCAATCACCCTGCTCTTTATAACCTCCCAAGCACTAAACCCAACACTCCTGACTATCTTAGCTATCCTATCTGCAGCTATCGGAGGGTGAATAGGCCTTAACCAGACACAAATTCGAAAAATCCTAGCCTACTCTTCTATTTCACACCTAGGCTGAATGACTATTATCCTTGTATACAACCCTAAACTCACACTATTAAACTTCTACCTATATGCCTTAATAACTTCAACAGTATTTTTAACTCTTAACTCTATAAAAGTCCTAAAACTCTCCACACTAATAACCTCATGGACAAAAATACCATCACTTAGTGCAATTTCCCTACTAACACTCATATCTTTAGCCGGCCTCCCCCCTCTGACCGGCTTCCTCCCAAAATGACTAATTATTCAAGAACTGACTATACAAGAAATAGCCCCAGCAGCAATGATCATCTCGCTACTCTCCCTACTAGGACTGTTCTTTTACCTGCGCCTTGCATACTGTGCTACAATTACACTCCCGCCCCACACCACAAACCACATGAAACAATGGCACACTAACAAGCCAGTAAGCATGCTAATTGCAGTCCTAACCACCCTATCAATTATGCTTCTCCCTATCTCCCCGATAATTTTTGCCATTATCTAA
>Dicrurus_forficatus_JX624390_FMNH_436541_ND2
ATGAACCCCCAAGCAAAAATAATCTTCACTGCCAGCCTACTGTTAGGGACAACTATTACAATCACAAGCAATCACTGAATTATGGCCTGAACAGGACTTGAAATTAACACACTTGCCATTTTGCCCTTAATTTCAAAATCCCACCACCCCCGGGCCATCGAGGCTGCAACTAAGTATTTCCTAGTACAGGCAGCTGCATCAACTCTAGTACTATTTTCAAGTATAACAAACGCGTGGCACACCGGCCAGTGGGACATTACCCAACTAACCCACCCGACATCATGCATGATCCTAACCACAGCTATTTCAATTAAATTAGGACTAGTGCCATTCCACTTCTGATTTCCAGAAGTGCTTCAAGGCACATCACTAACTACAGGCCTTCTACTGTCAACAGTGCTGAAACTCCCACCAATCACCCTGCTCTTTATAACCTCCCAAGCACTAAACCCAACACTCCTGACTATCTTAGCTATCCTATCTGCAGCTATCGGAGGGTGAATAGGCCTTAACCAGACACAAATTCGAAAAATCCTAGCCTACTCTTCTATTTCACACCTAGGCTGAATGACTATTATCCTTGTATACAACCCTAAACTCACACTATTAAACTTCTACCTATATGCCTTAATAACTTCAACAGTATTTTTAACTCTTAACTCTATAAAAGTCCTAAAACTCTCCACACTAATAACCTCATGGACAAAAATACCATCACTTAGTGCAATTTCCCTACTAACACTCATATCTTTAGCCGGCCTCCCCCCTCTGACCGGCTTCCTCCCAAAATGACTAATTATTCAAGAACTGACTATACAAGAAATAGCCCCAGCAGCAATGATTATCTCGCTACTCTCCCTACTAGGACTGTTCTTTTACCTGCGCCTTGCATACTGTGCTACAATTACACTCCCGCCCCACACCACAAACCACATGAAACAATGGCACACTAACAAGCCAGTAAGCATGCTAATTGCAGTCCTAACCACCCTATCAATTATGCTTCTCCCTATCTCCCCGATAATTTTTGCCATTATCTAA
>Dicrurus_forficatus_JX624391_FMNH_353036_ND2
ATGAACCCCCAAGCAAAAATAATCTTCACTGCCAGCCTACTGTTAGGGACAACTATTACAATCACAAGCAATCACTGAATTATGGCCTGAACAGGACTTGAAATTAACACACTTGCCATTTTGCCCTTAATTTCAAAATCCCACCACCCCCGGGCCATCGAGGCTGCAACTAAGTATTTCCTAGTACAGGCAGCTGCATCAACTCTAGTACTATTTTCAAGTATAACAAACGCGTGGCACACCGGCCAGTGGGACATTACCCAACTAACCCACCCGACATCATGCATGATCCTAACCACAGCCATTTCAATTAAATTAGGACTAGTGCCATTCCACTTCTGATTTCCAGAAGTGCTTCAAGGCACATCACTAACTACAGGCCTTCTACTGTCAACAGTGCTGAAACTCCCACCAATCACCCTGCTCTTTATAACCTCCCAAGCACTAAACCCAACACTCCTAACTATCTTAGCTATCCTATCTGCAGCTATAGGAGGGTGAATAGGCCTTAACCAGACACAAATTCGAAAAATCCTAGCCTACTCTTCTATTTCACACCTAGGCTGAATGACTATTATCCTTGTATACAACCCTAAACTCACACTATTAAACTTCTACCTATATGCCTTAATAACTTCAACAGTATTTTTAACTCTTAACTCTATAAAAGTCCTAAAACTCTCCACACTAATAACCTCATGGACAAAAATACCATCACTTAGTGCAATTTCCCTACTAACACTCATATCTTTAGCCGGCCTCCCCCCTCTGACCGGCTTCCTCCCAAAATGACTAATTATTCAAGAACTGACTATACAAGAAATAGCCCCAGCAGCAATGATTATCTCGCTACTCTCCCTACTAGGACTGTTCTTTTACCTGCGCCTTGCATACTGTGCTACAATTACACTCCCGCCCCACACCACAAACCACATGAAACAATGGCACACTAACAAGCCAGTAAGCATGCTAATTGCAGTCCTAACCACCCTATCAATTATGCTTCTCCCTATCTCCCCAATAATTTTTGCCATTATCTAA
>Dicrurus_forficatus_JX624392_FMNH_346029_ND2
ATGAACCCCCAAGCAAAAATAATCTTCACTGCCAGCCTACTGTTAGGGACAACTATTACAATCACAAGCAATCACTGAATTATGGCCTGAACGGGACTTGAAATTAACACACTTGCCATTTTGCCCTTAATTTCAAAATCCCACCACCCCCGGGCCATCGAGGCTGCAACTAAGTATTTCCTAGTACAGGCAGCTGCATCAACTCTAGTACTATTTTCAAGTATAACAAACGCATGGCACACCGGCCAGTGGGACATTACCCAACTAACCCACCCGACATCATGCATGATCCTAACCACAGCCATTTCAATTAAATTAGGACTAGTGCCATTCCACTTCTGATTTCCAGAAGTGCTTCAAGGCACATCACTAACTACAGGACTTCTACTGTCAACAGTACTGAAACTCCCACCAATCACCCTGCTCTTCATAACATCCCAAGCACTAAACCCAACACTCCTGACTATCTTAGCTATCCTATCTGCAGCTATCGGAGGGTGAATAGGTCTTAACCAGACACAAATTCGAAAAATCCTAGCCTACTCTTCTATTTCACACCTAGGCTGAATGACTATTATCCTTGTATACAACCCTAAACTCACACTATTAAACTTCTACCTATATGCCTTAATAACTTCAACAGTATTTTTAACCCTTAACTCTATAAAAGTCCTAAAACTCTCCACACTAATAACCTCATGGACAAAAATACCATCACTTAGTGCAATTTCCCTACTAACACTCATATCTTTAGCCGGCCTCCCCCCTCTGACCGGCTTCCTCCCAAAATGACTAATTATTCAAGAACTGACTATACAAGAAATAGCCCCAGCAGCAATGATTATCTCGCTACTCTCCCTACTAGGACTGTTCTTTTACCTGCGCCTTGCATACTGTGCTACAATTACACTCCCGCCCCACACCACAAACCACATGAAACAATGGCACACTAACAAGCCAGTAAGCATGCTAATTGCAGTCCTAACCACCCTATCAATTATGCTTCTCCCTATCTCCCCGATAATTTTTGCCATTATCTAA
>Dicrurus_forficatus_JX624393_FMNH_436494_ND2
ATGAACCCCCAAGCAAAAATAATCTTCACTGCCAGCCTACTGTTAGGGACAACTATTACAATCACAAGCAATCACTGAATTATGGCCTGAACAGGACTTGAAATTAACACACTTGCCATTTTGCCCTTAATTTCAAAATCCCACCACCCCCGGGCCATCGAGGCTGCAACTAAGTATTTCCTAGTACAGGCAGCTGCATCAACTCTAGTACTATTTTCAAGTATAACAAACGCGTGGCACACCGGCCAGTGGGACATTACCCAACTAACCCACCCGACATCATGCATGATCCTAACCACAGCCATTTCAATTAAATTAGGACTAGTGCCATTCCACTTCTGATTTCCAGAAGTGCTTCAAGGCACATCACTAACTACAGGCCTTCTACTGTCAACAGTGCTGAAACTCCCACCAATCACCCTGCTCTTTATAACCTCCCAAGCACTAAACCCAACACTCCTGACTATCTTAGCTATCCTATCTGCAGCTATCGGAGGGTGAATAGGCCTTAACCAGACACAAATTCGAAAAATCCTAGCCTACTCTTCTATTTCACACCTAGGCTGAATGACTATTATCCTTGTATACAACCCTAAACTCATACTATTAAACTTCTACCTATATGCCTTAATAACTTCAACAGTATTTTTAACTCTTAACTCTATAAAAGTCCTAAAACTCTCCACACTAATAACCTCATGGACAAAAATACCATCACTTAGTGCAATTTCCCTACTAACACTCATATCTTTAGCCGGCCTCCCCCCTCTGACCGGCTTCCTCCCAAAATGACTAATTATTCAAGAACTGACTATACAAGAAATAGCCCCAGCAGCAATGATTATCTCGCTACTCTCCCTACTAGGACTGTTCTTTTACCTGCGCCTTGCATACTGTGCTACAATTACACTCCCGCCCCACACCACAAACCACATGAAACAATGGCACACTAACAAGCCAGTAAGCATGCTAATTGCAGTCCTAACCACCCTATCAATTATGCTTCTCCCTATCTCCCCGATAATTTTTGCCATTATCTAA
>Dicrurus_forficatus_JX624394_FMNH_396218_ND2
ATGAACCCCCAAGCAAAAATAATCTTCACTGCCAGCCTACTGTTAGGGACAACTATTACAATCACAAGCAATCACTGAATTATGGCCTGAACAGGACTTGAAATTAACACACTTGCCATTTTGCCCTTAATTTCAAAATCCCACCACCCCCGGGCCATCGAGGCTGCAACTAAGTATTTCCTAGTACAGGCAGCTGCATCAACTCTAGTACTATTTTCAAGTATAACAAACGCGTGGCACACCGGCCAGTGGGACATTACCCAACTAACCCACCCGACATCATGCATGATCCTAACCACAGCCATTTCAATTAAATTAGGACTAGTGCCATTCCACTTCTGATTTCCAGAAGTGCTTCAAGGCACATCACTAACTACAGGCCTTCTACTGTCAACAGTGCTGAAACTCCCACCAATCACCCTGCTCTTTATAACCTCCCAAGCACTAAACCCAACACTCCTGACTATCTTAGCTATCCTATCTGCAGCTATCGGAGGGTGAATAGGCCTTAACCAGACACAAATTCGAAAAATCCTAGCCTACTCTTCTATTTCACACCTAGGCTGAATGACTATTATCCTTGTATACAACCCTAAACTCACATTATTAAACTTCTACCTATATGCCTTAATAACTTCAACAGTATTTTTAACTCTTAACTCTATAAAAGTCCTAAAACTCTCCACACTAATAACCTCATGGACAAAAATACCATCACTTAGTGCAATTTCCCTACTAACACTCATATCTTTAGCCGGCCTCCCCCCTCTGACCGGCTTCCTCCCAAAATGACTAATTATTCAAGAACTGACTATACAAGAAATAGCCCCAGCAGCAATGATTATCTCGCTACTCTCCCTACTAGGACTGTTCTTTTACCTGCGCCTTGCATACTGTGCTACAATTACACTCCCGCCCCACACCACAAACCACATGAAACAATGGCACACTAACAAGCCAGTAAGCATGCTAATTGCAGTCCTAACCACCCTATCAATTATGCTTCTCCCTATCTCCCCGATAATTTTTGCCATTATCTAA
>Dicrurus_forficatus_JX624395_FMNH_436490_ND2
ATGAACCCCCAAGCAAAAATAATCTTCACTGCCAGCCTACTGTTAGGGACAACTATTACAATCACAAGCAATCACTGAATTATGGCCTGAACAGGACTTGAAATTAACACACTTGCCATTTTGCCCTTAATTTCAAAATCCCACCACCCCCGGGCCATCGAGGCTGCAACTAAGTATTTCCTAGTACAGGCAGCCGCATCAACTCTAGTACTATTTTCAAGTATAACAAACGCGTGGCACACCGGCCAGTGGGACATTACCCAACTAACCCACCCGACATCATGCATGATCCTAACCACAGCCATTTCAATTAAATTAGGACTAGTGCCATTCCACTTCTGATTTCCAGAAGTGCTTCAAGGCACATCACTAACTACAGGCCTTCTACTGTCAACAGTGCTGAAACTCCCACCAATCACCCTACTCTTTATAACCTCCCAAGCACTAAACCCAACACTCCTGACTATCTTAGCTATCCTATCTGCAGCTATCGGAGGGTGAATAGGCCTTAACCAGACACAAATTCGAAAAATCCTAGCCTACTCTTCTATTTCACACCTAGGCTGAATGACTATTATCCTTGTATACAACCCTAAACTCACACTATTAAACTTCTACCTATATGCCTTAATAACTTCAACAGTATTTTTAACTCTTAACTCTATAAAAGTCCTAAAACTCTCCACACTAATAACCTCATGGACAAAAATACCATCACTTAGTGCAATTTCCCTACTAACACTCATATCTTTAGCCGGCCTCCCCCCTCTGACCGGCTTCCTCCCAAAATGACTAATTATTCAAGAACTGACTATACAAGAAATAGCCCCAGCAGCAATGATTATCTCACTACTCTCCCTACTAGGACTGTTCTTTTACCTGCGCCTTGCATACTGTGCTACAATTACACTCCCGCCCCACACCACAAACCACATGAAACAATGGCACACTAACAAGCCAGTAAGCATGCTAATTGCAGTCCTAACCACCCTATCAATTATGCTTCTCCCTATCTCCCCGATAATTTTTGCCATTATCTAA
>Dicrurus_forficatus_JX624396_FMNH_427359_ND2
ATGAACCCCCAAGCAAAAATAATCTTCACTGCCAGCCTACTGTTAGGGACAACTATTACAATCACAAGCAATCACTGAATTATGGCCTGAACAGGACTTGAAATTAACACACTTGCCATTTTGCCCTTAATTTCAAAATCCCACCACCCCCGGGCCATCGAGGCTGCAACTAAGTATTTCCTAGTACAGGCAGCTGCATCAACTCTAGTACTATTTTCAAGTATAACAAACGCGTGGCACACCGGCCAGTGGGACATTACCCAACTAACCCACCCGACATCATGCATGATCCTAACCACAGCCATTTCAATTAAATTAGGACTAGTGCCATTCCACTTCTGATTTCCAGAAGTGCTTCAAGGCACATCACTAACTACAGGCCTTCTACTGTCAACAGTGCTGAAACTCCCACCAATCACCCTGCTCTTTATAACCTCCCAAGCACTAAACCCAACACTCCTGACTATCTTAGCTATCCTATCTGCAGCTATCGGAGGGTGAATAGGCCTTAACCAGACACAAATTCGAAAAATCCTAGCCTACTCTTCTATTTCACACCTAGGCTGAATGACTATTATCCTTGTATACAACCCTAAACTCACACTATTAAACTTCTACCTATATGCCTTAATAACTTCAACAGTATTTTTAACTCTTAACTCTATAAAAGTCCTAAAACTCTCCACACTAATAACCTCATGGACAAAAATACCATCACTTAGTGCAATTTCCCTACTAACACTCATATCTTTAGCCGGCCTCCCCCCTCTGACCGGCTTCCTCCCAAAATGACTAATTATTCAAGAACTGACTATACAAGAAATAGCCCCAGCAGCAATGATTATCTCGCTACTCTCCCTACTAGGACTGTTCTTTTACCTGCGCCTTGCATACTGTGCTACAATTACACTCCCGCCCCACACCACAAACCACATGAAACAATGGCACACTAACAAGCCAGTAAGCATGCTAATTGCAGTCCTAACCACCCTATCAATTATGCTTCTCCCTATCTCCCCGATAATTTTTGCCATTATCTAA
>Dicrurus_forficatus_JX624397_FMNH_434484_ND2
ATGAACCCCCAAGCAAAAATAATCTTCACTGCCAGCCTACTGTTAGGGACAACTATTACAATCACAAGCAATCACTGAATTATGGCCTGAACAGGACTTGAAATTAACACACTTGCCATTTTGCCCTTAATTTCAAAATCCCACCACCCCCGGGCCATCGAGGCTGCAACTAAGTATTTCCTAGTACAGGCAGCTGCATCAACTCTAGTACTATTTTCAAGTATAACAAACGCGTGGCACACCGGCCAGTGGGACATTACCCAATTAACCCACCCGACATCATGCATGATCCTAACCACAGCCATTTCAATTAAATTAGGACTAGTGCCATTCCACTTCTGATTTCCAGAAGTGCTTCAAGGCACATCACTAACTACAGGCCTTCTACTGTCAACAGTGCTGAAACTCCCACCAATCACCCTGCTCTTTATAACCTCCCAAGCACTAAACCCAACACTCCTGACTATCTTAGCTATCCTATCTGCAGCTATCGGAGGGTGAATAGGCCTTAACCAGACACAAATTCGAAAAATCCTAGCCTACTCTTCTATTTCACACCTAGGCTGAATGACTATTATCCTTGTATACAACCCTAAACTCACACTATTAAACTTCTACCTATATGCCTTAATAACTTCAACAGTATTTTTAACTCTTAACTCTATAAAAGTCCTAAAACTCTCCACACTAATAACCTCATGGACAAAAATACCATCACTTAGTGCAATTTCCCTACTAACACTCATATCTTTAGCCGGCCTCCCCCCTCTGACCGGCTTCCTCCCAAAATGACTAATTATTCAAGAACTGACTATACAAGAAATAGCCCCAGCAGCAATGATTATCTCGCTACTCTCCCTACTAGGACTGTTCTTTTACCTGCGCCTTGCATACTGTGCTACAATTACACTCCCGCCCCACACCACAAACCACATGAAACAATGGCACACTAACAAGCCAGTAAGCATGCTAATTGCAGTCCTAACCACCCTATCAATTATGCTTCTCCCTATCTCCCCGATAATTTTTGCCATTATCTAA
>Dicrurus_forficatus_JX624398_FMNH_395985_ND2
ATGAACCCCCAAGCAAAAATAATCTTCACTGCCAGCCTACTGTTAGGGACAACTATTACAATCACAAGCAATCACTGAATTATGGCCTGAACAGGACTTGAAATTAACACACTTGCCATTTTGCCCTTAATTTCAAAATCCCACCACCCCCGGGCCATCGAGGCTGCAACTAAGTATTTCCTAGTACAGGCAGCTGCATCAACTCTAGTACTATTTTCAAGTATAACAAACGCATGACACACCGGCCAGTGGGACATTACCCAACTAACCCACCCGACATCATGCATGATCCTAACCACAGCCATTTCAATTAAATTAGGACTAGTGCCATTCCACTTCTGATTTCCAGAAGTGCTTCAAGGCACATCACTAACTACAGGCCTTCTACTGTCAACAGTGCTGAAACTCCCACCAATCACCCTGCTCTTTATAACCTCCCAAGCACTAAACCCAACACTCCTGACTATCTTAGCTATCCTATCTGCAGCTATCGGAGGGTGAATAGGCCTTAACCAGACACAAATTCGAAAAATCCTAGCCTACTCTTCTATTTCACACCTAGGCTGAATGACTATTATCCTTGTATACAACCCTAAACTCACACTATTAAACTTCTACCTATATGCCTTAATAACTTCAACAGTATTTTTAACCCTTAACTCTATAAAAGCCCTAAAACTCTCCACACTAATAACCTCATGGACAAAAATACCATCACTTAGTGCAATTTCCCTACTAACACTCATATCTTTAGCCGGCCTCCCCCCTCTGACCGGCTTCCTCCCAAAATGACTAATCATTCAAGAACTGACTATACAAGAAATAGCCCCAGCAGCAATGATTATCTCGCTACTCTCCCTACTAGGACTGTTCTTTTACCTGCGCCTTGCATACTGTGCTACAATTACACTCCCGCCCCACACCACAAACCACATGAAACAATGGCACACTAACAAGCCAGTAAGCATGCTAATTGCAGTCCTAACCACCCTGTCAATTATGCTTCTCCCTATCTCCCCGATAATTTTTGCCATTATCTAA
>Dicrurus_forficatus_JX624399_FMNH_395987_ND2
ATGAACCCCCAAGCAAAAATAATCTTCACTGCCAGCCTACTGTTAGGGACAACTATTACAATCACAAGCAATCACTGAATTATGGCCTGAACAGGACTTGAAATTAACACACTTGCCATTTTGCCCTTAATTTCAAAATCCCACCACCCCCGGGCCATCGAGGCTGCAACTAAGTATTTCCTAGTACAGGCAGCTGCATCAACTCTAGTACTATTTTCAAGTATAACAAACGCATGGCACACCGGCCAGTGGGACATTACCCAACTAACCCACCCGACATCATGCATGATCCTAACCACAGCCATTTCAATTAAATTAGGACTAGTGCCATTCCACTTCTGATTTCCAGAAGTGCTTCAAGGCACATCACTAACTACAGGCCTTCTACTGTCAACAGTGCTGAAACTCCCACCAATCACCCTGCTCTTTATAACCTCCCAAGCACTAAACCCAACACTCCTGACTATCTTAGCTATCCTATCTGCAGCTATCGGAGGGTGAATAGGCCTTAACCAGACACAAATTCGAAAAATCCTAGCCTACTCTTCTATTTCACACCTAGGCTGAATGACTATTATCCTTGTATACAACCCTAAACTCACACTATTAAACTTCTACCTATATGCCTTAATAACTTCAACAGTATTTTTAACTCTTAACTCTATAAAAGTCCTAAAACTCTCCACACTAATAACCTCATGGACAAAAATACCATCACTTAGTGCAATTTCCCTACTAACACTCATATCTTTAGCCGGCCTCCCCCCTCTGACCGGCTTCCTCCCAAAATGACTAATTATTCAAGAACTGACTATACAAGAAATAGCCCCAGCAGCAATGATTATCTCGCTACTCTCCCTACTAGGACTGTTCTTTTACCTGCGCCTTGCATACTGTGCTACAATTACACTCCCGCCCCACACCACAAACCACATGAAACAATGGCACACTAACAAGCCAGTAAGCATGCTAATTGCAGTCCTAACCACCCTATCAATTATGCTTCTCCCTATCTCCCCGATAATTTTTGCCATTATCTAA
>Dicrurus_forficatus_JX624400_FMNH_436493_ND2
ATGAACCCCCAAGCAAAAATAATCTTCACTGCCAGCCTACTGTTAGGGACAACTATTACAATCACAAGCAATCACTGAATTATGGCCTGAACAGGACTTGAAATTAACACACTTGCCATTTTGCCCTTAATTTCAAAATCCCACCACCCCCGGGCCATCGAGGCTGCAACTAAGTATTTCCTAGTACAGGCAGCTGCATCAACTCTAGTACTATTTTCAAGTATAACAAACGCGTGGCACACCGGCCAGTGGGACATTACCCAGCTAACCCACCCGACATCATGCATGATCCTAACCACAGCCATTTCAATTAAATTAGGACTAGTGCCATTCCACTTCTGATTTCCAGAAGTGCTTCAAGGCACATCACTAACTACAGGCCTTCTACTGTCAACAGTGCTGAAACTCCCACCAATCACCCTGCTCTTTATAACCTCCCAAGCACTAAACCCAACACTCCTGACTATCTTAGCTATCCTATCTGCAGCTATCGGAGGGTGAATAGGCCTTAACCAGACACAAATTCGAAAAATCCTAGCCTACTCTTCTATTTCACACCTAGGCTGAATGACTATTATCCTTGTATACAACCCTAAACTCACACTATTAAACTTCTACCTATATGCCTTAATAACTTCAACAGTATTTTTAACTCTTAACTCTATAAAAGTCCTAAAACTCTCCACACTAATAACCTCATGGACAAAAATACCATCACTTAGTGCAATTTCCCTACTAACACTCATATCTTTAGCCGGCCTCCCCCCTCTGACCGGCTTCCTCCCAAAATGACTAATTATTCAAGAACTGACTATACAAGAAATAGCCCCAGCAGCAATGATTATCTCGCTACTCTCCCTACTAGGACTGTTCTTTTACCTACGCCTTGCATACTGTGCTACAATTACACTCCCACCCCACACCACAAACCACATGAAACAATGGCACACTAACAAGCCAGTAAGTATGCTAATTGCAGTCCTAACCACCCTATCAATTATGCTTCTCCCTATCTCCCCGATAATTTTTGCCATTATCTAA
>Dicrurus_forficatus_JX624401_FMNH_436492_ND2
ATGAACCCCCAAGCAAAAATAATCTTCACTGCCAGCCTACTGTTAGGGACAACTATTACAATCACAAGCAATCACTGAATTATGGCCTGAACAGGACTTGAAATTAACACACTTGCCATTTTGCCCTTAATTTCAAAATCCCACCACCCCCGGGCCATCGAGGCTGCAACTAAGTATTTCCTAGTACAGGCAGCTGCATCAACTCTAGTACTATTTTCAAGTATAACAAACGCGTGGCACACCGGCCAGTGGGACATTACCCAACTAACCCACCCGACATCATGCATGATCCTAACCACAGCCATTTCAATTAAATTAGGACTAGTGCCATTCCACTTCTGATTTCCAGAAGTGCTTCAAGGCACATCACTAACTACAGGCCTTCTACTGTCAACAGTGCTGAAACTCCCACCAATCACCCTGCTCTTTATAACCTCCCAAGCACTAAACCCAACACTCCTGACTATCTTAGCTATCCTATCTGCGGCTATAGGAGGGTGAATAGGCCTTAACCAGACACAAATTCGAAAAATCCTAGCCTACTCTTCTATTTCACACCTAGGCTGAATGACTATTATCCTTGTATACAACCCTAAACTCACACTATTAAACTTCTACCTATATGCCTTAATAACTTCAACAGTATTTTTAACTCTTAACTCTATAAAAGTCCTAAAACTCTCCACACTAATAACCTCATGGACAAAAATACCATCACTTAGTGCAATTTCCCTACTAACACTCATATCTTTAGCCGGCCTCCCCCCTCTGACCGGCTTCCTCCCAAAATGACTAATTATTCAAGAACTGACTATACAAGAAATAGCCCCAGCAGCAATGATTATCTCGCTACTCTCCCTACTAGGACTGTTCTTTTACCTGCGCCTTGCATACTGTGCTACAATTACACTCCCGCCCCACACCACAAACCACATGAAACAATGGCACACTAACAAGCCAGTAAGCATGCTAATTGCAGTCCTAACCACCCTATCAATTATGCTTCTCCCTATCTCCCCAATAATTTTTGCCATTATCTAA
>Dicrurus_forficatus_JX624402_FMNH_434485_ND2
ATGAACCCCCAAGCAAAAATAATCTTCACTGCCAGCCTACTGTTAGGGACAACTATTACAATCACAAGCAATCACTGAATTATGGCCTGAACAGGACTTGAAATTAACACACTTGCCATTTTGCCCTTAATTTCAAAATCCCACCACCCCCGGGCCATCGAGGCTGCAACTAAGTATTTCCTAGTACAGGCAGCTGCATCAACTCTAGTACTATTTTCAAGTATAACAAACGCGTGGCACACCGGCCAGTGGGACATTACCCAACTAACCCACCCGACATCATGCATGATCCTAACCACAGCCATTTCAATTAAATTAGGACTAGTGCCATTCCACTTCTGATTTCCAGAAGTGCTTCAAGGCACATCACTAACTACAGGCCTTCTACTGTCAACAGTGCTGAAACTCCCACCAATCACCCTGCTCTTTATAACCTCCCAAGCACTAAACCCAACACTCCTGACTATCTTAGCTATCCTATCTGCAGCTATCGGAGGGTGAATAGGCCTTAACCAGACACAAATTCGAAAAATCCTAGCCTACTCTTCTATTTCACACCTAGGCTGAATGACTATTATCCTTGTATACAACCCTAAACTCACACTATTAAACTTCTACCTATATGCCTTAATAACTTCAACAGTATTTTTAACTCTTAACTCTATAAAAGTCCTAAAACTCTCCACACTAATAACCTCATGGACAAAAATACCATCACTTAGTGCAATTTCCCTACTAACACTCATATCTTTAGCCGGCCTCCCCCCTCTGACCGGCTTCCTCCCAAAATGACTAATTATTCAAGAACTGACTATACAAGAAATAGCCCCAGCAGCAATGATTATCTCGCTACTCTCCCTACTAGGACTGTTCTTTTACCTGCGCCTTGCATACTGTGCTACAATTACACTCCCACCCCACACCACAAACCACATGAAACAATGGCACACTAACAAGCCAGTAAGCATGCTAATTGCAGTCCTAACCACCCTATCAATTATGCTTCTCCCTATCTCCCCGATAATTTTTGCCATTATCTAA
>Dicrurus_forficatus_JX624403_FMNH_427533_ND2
ATGAACCCCCAAGCAAAAATAATCTTCACTGCCAGCCTACTGTTAGGGACAACTATTACAATCACAAGCAATCACTGAATTATGGCCTGAACAGGACTTGAAATTAACACACTTGCCATTTTGCCCTTAATTTCAAAATCCCACCACCCCCGGGCCATCGAGGCTGCAACTAAGTATTTCCTAGTACAGGCAGCTGCATCAACTCTAGTACTATTTTCAAGTATAACAAACGCATGGCACACCGGCCAATGGGACATTACTCAACTAACCCACCCGACATCATGCATGATCCTAACCACAGCCATTTCAATCAAATTAGGACTAGTGCCATTCCACTTCTGATTTCCAGAAGTGCTTCAAGGCACATCACTAACTACAGGCCTTCTACTGTCAACAGTGCTGAAACTCCCACCAATCACCCTGCTCTTTATAACCTCCCAAGCACTAAACCCAACACTCCTGACTATCTTAGCTATCCTATCTGCAGCTATCGGAGGGTGAATAGGCCTTAACCAGACACAAATTCGAAAAATCCTAGCCTACTCTTCTATTTCACACCTAGGCTGAATGACTATTATCCTTGTATACAACCCTAAACTCACACTATTAAACTTCTACCTATATGCCTTAATAACTTCAACAGTATTTTTAACCCTTAACTCTATAAAAGTCCTAAAACTCTCCACACTAATAACCTCATGGACAAAAATACCATCACTTAGTGCAATTTCCCTACTAACACTCATATCTTTAGCCGGCCTCCCCCCTCTGACCGGCTTCCTCCCAAAATGACTAATTATTCAAGAACTGACTATACAAGAAATAGCCCCAGCAGCAATGATTATCTCGCTACTCTCCCTACTAGGACTGTTCTTTTACCTGCGCCTTGCATACTGTGCTACAATTACACTCCCGCCCCACACCACAAACCACATGAAACAATGGCACACTAACAAGCCAGTAAGCATGATAATTGCAGTCCTAACCACCCTATCAATTATGCTTCTCCCTATCTCCCCGATAATTTTTGCCATTATCTAA
>Dicrurus_forficatus_JX624404_FMNH_427534_ND2
ATGAACCCCCAAGCAAAAATAATCTTCACTGCCAGCCTACTGTTAGGGACAACTATTACAATCACAAGCAATCACTGAATTATGGCCTGAACAGGACTTGAAATTAACACACTTGCCATTTTGCCCTTAATTTCAAAATCCCACCACCCCCGGGCCATCGAGGCTGCAACTAAGTATTTCCTAGTACAGGCAGCTGCATCAACTCTAGTACTATTTTCAAGTATAACAAACGCGTGGCACACCGGCCAGTGGGACATTACCCAACTAACCCACCCGACATCATGCATGATCCTAACCACAGCCATTTCAATTAAATTAGGACTAGTGCCATTCCACTTCTGATTTCCAGAAGTGCTTCAAGGCACATCACTAACTACAGGCCTTCTACTGTCAACAGTGCTGAAACTCCCACCAATCACCCTGCTCTTTATAACCTCCCAAGCACTAAACCCAACACTCCTGACTATCTTAGCTATCCTATCTGCAGCTATCGGAGGGTGAATAGGCCTTAACCAGACACAAATTCGAAAAATCCTAGCCTACTCTTCTATTTCACACCTAGGCTGAATGACTATTATCCTTGTATACAACCCTAAACTCACACTATTAAACTTCTACCTATATGCCTTAATAACTTCAACAGTATTTTTAACTCTTAACTCTATAAAAGTCCTAAAACTCTCCACACTAATAACCTCATGGACAAAAATACCATCACTTAGTGCAATTTCCCTACTAACACTCATATCTTTAGCCGGCCTCCCCCCTCTGACCGGCTTCCTCCCAAAATGACTAATTATTCAAGAACTGACTATACAAGAAATAGCCCCAGCAGCAATGATTATCTCGCTACTCTCCCTACTAGGACTGTTCTTTTACCTGCGCCTTGCATACTGTGCTACAATTACACTCCCGCCCCACACCACAAACCACATGAAACAATGGCACACTAACAAGCCAGTAAGCATGCTAATTGCAGTCCTAACCACCCTATCAATTATGCTTCTCCCTATCTCCCCGATAATTTTTGCCAATATCTAA
>Dicrurus_forficatus_JX624405_FMNH_427535_ND2
ATGAACCCCCAAGCAAAAATAATCTTCACTGCCAGCCTACTGTTAGGGACAACTATTACAATCACAAGCAATCACTGAATTATGGCCTGAACAGGACTTGAAATTAACACACTTGCCATTTTGCCCTTAATTTCAAAATCCCACCACCCCCGGGCCATCGAGGCTGCAACTAAGTATTTCCTAGTACAGGCAGCTGCATCAACTCTAGTACTATTTTCAAGTATAACAAACGCATGGCACACCGGCCAGTGGGATATTACCCAACTAACCCACCCGACATCATGCATGATCCTAACCACAGCCATTTCAATTAAATTAGGACTAGTGCCATTCCACTTCTGATTTCCAGAAGTGCTTCAAGGCACATCACTAACTACAGGCCTTCTACTGTCAACAGTACTGAAACTCCCACCAATCACCCTGCTCTTCATAACATCCCAAGCACTAAACCCAACACTCCTGACTATCTTAGCTATCCTATCTGCAGCTATCGGAGGGTGAATAGGCCTTAACCAGACACAAATTCGAAAAATCCTAGCCTACTCTTCTATTTCACACCTAGGCTGAATGACTATTATCCTTGTATACAACCCTAAACTCACACTATTAAACTTCTACCTATATGCCTTAATAACTTCAACAGTATTTTTAACCCTTAACTCTATAAAAGTCCTAAAACTCTCCACACTAATAACCTCATGGACAAAAATACCATCACTTAGTGCAATTTCCCTACTAACACTCATATCTTTAGCCGGCCTCCCCCCTCTGACCGGCTTCCTCCCAAAATGACTAATTATTCAAGAACTGACTATACAAGAAATAGCCCCAGCAGCAATGATTATCTCGCTACTCTCCCTACTAGGACTGTTCTTTTACCTGCGCCTTGCATACTGTGCTACAATTACACTCCCGCCCCACACCACAAACCACATGAAACAATGGCACACTAACAAGCCAGTAAGCATGCTAATTGCAGTCCTAACCACCCTATCAATTATGCTTCTCCCTATCTCCCCGATAATTTTTGCCATTATCTAA
>Dicrurus_forficatus_JX624406_FMNH_427536_ND2
ATGAACCCCCAAGCAAAAATAATCTTCACTGCCAGCCTACTGTTAGGGACAACTATTACAATCACAAGCAATCACTGAATTATGGCCTGAACAGGACTTGAAATTAACACACTTGCCATTTTGCCCTTAATTTCAAAATCCCACCACCCCCGGGCCATCGAGGCTGCAACTAAGTATTTCCTAGTACAGGCAGCTGCATCAACTCTAGTACTATTTTCAAGTATAACAAACGCATGGCACACCGGCCAATGGGACATTACTCAACTAACCCACCCGACATCATGCATGATCCTAACCACAGCCATTTCAATCAAATTAGGACTAGTGCCATTCCACTTCTGATTTCCAGAAGTGCTTCAAGGCACATCACTAACTACAGGCCTTCTACTGTCAACAGTGCTGAAACTCCCACCAATCACCCTGCTCTTTATAACCTCCCAAGCACTAAACCCAACACTCCTGACTATCTTAGCTATCCTATCTGCAGCTATCGGAGGGTGAATAGGCCTTAACCAGACACAAATTCGAAAAATCCTAGCCTACTCTTCTATTTCACACCTAGGCTGAATGACTATTATCCTTGTATACAACCCTAAACTCACACTATTAAGCTTCTACCTATATGCCTTAATAACTTCAACAGTATTTTTAACCCTTAACTCTATAAAAGTCCTAAAACTCTCCACACTAATAACCTCATGGACAAAAATACCATCACTTAGTGCAATTTCCCTACTAACACTCATATCTTTAGCCGGCCTCCCCCCTCTAACCGGCTTCCTCCCAAAATGACTAATTATTCAAGAACTGACTATACAAGAAATAGCCCCAGCAGCAATGATTATCTCGCTACTCTCCCTACTAGGACTGTTCTTTTACCTGCGCCTTGCATACTGTGCTACAATTACACTCCCGCCCCACACCACAAACCACATGAAACAATGGCACACTAACAAGCCAGTAAGCATGATAATTGCAGTCCTAACCACCCTATCAATTATGCTTCTCCCTATCTCCCCGATAATTTTTGCCATTATCTAA
>Dicrurus_forficatus_JX624407_FMNH_427537_ND2
ATGAACCCCCAAGCAAAAATAATCTTCACTGCCAGCCTACTGTTAGGGACAACTATTACAATCACAAGCAATCACTGAATTATGGCCTGAACAGGACTTGAAATTAACACACTTGCCATTTTGCCCTTAATTTCAAAATCCCACCACCCCCGGGCCATCGAGGCTGCAACTAAGTATTTCCTAGTACAGGCAGCTGCATCAACTCTAGTACTATTTTCAAGTATAACAAACGCATGGCACACCGGCCAATGGGACATTACTCAACTAACCCACCCGACATCATGCATGATCCTAACCACAGCCATTTCAATCAAATTAGGACTAGTGCCATTCCACTTCTGATTTCCAGAAGTGCTTCAAGGCACATCACTAACTACAGGCCTTCTACTGTCAACAGTGCTGAAACTCCCACCAATCACCCTGCTCTTTATAACCTCCCAAGCACTAAACCCAACACTCCTGACTATCTTAGCTATCCTATCTGCAGCTATCGGAGGGTGAATAGGCCTTAACCAGACACAAATTCGAAAAATCCTAGCCTACTCTTCTATTTCACACCTAGGCTGAATGACTATTATCCTTGTATACAACCCTAAACTCACACTATTAAACTTCTACCTATATGCCTTAATAACTTCAACAGTATTTTTAACCCTTAACTCTATAAAAGTCCTAAAACTCTCCACACTAATAACCTCATGGACAAAAATACCATCACTTAGTGCAATTTCCCTACTAACACTCATATCTTTAGCCGGCCTCCCCCCTCTGACCGGCTTCCTCCCAAAATGACTAATTATTCAAGAACTGACTATACAAGAAATAGCCCCAGCAGCAATGATTATCTCGCTACTCTCCCTACTAGGACTGTTCTTTTACCTGCGCCTTGCATACTGTGCTACAATTACACTCCCGCCCCACACCACAAACCACATGAAACAATGGCACACTAACAAGCCAGTAAGCATGATAATTGCAGTCCTAACCACCCTATCAATTATGCTTCTCCCTATCTCCCCGATAATTTTTGCCATTATCTAA
>Dicrurus_forficatus_JX624408_FMNH_430202_ND2
ATGAACCCCCAAGCAAAAATAATCTTCACTGCCAGCCTACTGTTAGGGACAACTATTACAATCACAAGCAATCACTGAATTATGGCCTGAACAGGACTTGAAATTAACACACTTGCCATTTTGCCCTTAATTTCAAAATCCCACCACCCCCGGGCCATCGAGGCTGCAACTAAGTATTTCCTAGTACAGGCAGCTGCATCAACTCTAGTACTATTTTCAAGTATAACAAACGCATGGCACACCGGCCAATGGGACATTACTCAACTAACCCACCCGACATCATGCATGATCCTAACCACAGCCATTTCAATCAAATTAGGACTAGTGCCATTCCACTTCTGATTTCCAGAAGTGCTTCAAGGCACATCACTAACTACAGGCCTTCTACTGTCAACAGTGCTGAAACTCCCACCAATCACCCTGCTCTTTATAACCTCCCAAGCACTAAACCCAACACTCCTGACTATCTTAGCTATCCTATCTGCAGCTATCGGAGGGTGAATAGGCCTTAACCAGACACAAATTCGAAAAATCCTAGCCTACTCTTCTATTTCACACCTAGGCTGAATGACTATTATCCTTGTATACAACCCTAAACTCACACTATTAAACTTCTACCTATATGCCTTAATAACTTCAACAGTATTTTTAACCCTTAACTCTATAAAAGTCCTAAAACTCTCCACACTAATAACCTCATGGACAAAAATACCATCACTTAGTGCAATTTCCCTACTAACACTCATATCTTTAGCCGGCCTCCCCCCTCTGACCGGCTTCCTCCCAAAATGACTAATTATTCAAGAACTGACTATACAAGAAATAGCCCCAGCAGCAATGATTATCTCGCTACTCTCCCTACTAGGACTGTTCTTTTACCTGCGCCTTGCATACTGTGCTACAATTACACTCCCGCCCCACACCACAAACCACATGAAACAATGGCACACTAACAAGCCAGTAAGCATGATAATTGCAGTCCTAACCACCCTATCAATTATGCTTCTCCCTATCTCCCCGATAATTTTTGCCATTATCTAA
>Dicrurus_forficatus_JX624409_FMNH_430203_ND2
ATGAACCCCCAAGCAAAAATAATCTTCACCGCCAGCCTACTGTTAGGGACAACTATTACAATCACAAGCAATCACTGAATTATGGCCTGAACAGGACTTGAAATTAACACACTTGCCATTTTGCCCTTAATTTCAAAATCCCACCACCCCCGGGCCATCGAGGCTGCAACTAAGTATTTCCTAGTACAGGCAGCTGCATCAACTCTAGTACTATTTTCAAGTATAACAAACGCGTGGCACACCGGCCAGTGGGACATTACCCAACTAACCCACCCGACATCATGCATGATCCTAACCACAGCCATTTCAATTAAATTAGGACTAGTGCCATTCCACTTCTGATTTCCAGAAGTGCTTCAAGGCACATCACTAACTACAGGCCTTCTACTGTCAACAGTGCTGAAACTCCCACCAATCACCCTGCTCTTTATAACCTCCCAAGCACTAAACCCAACACTCCTGACTATCTTAGCTATCCTATCTGCAGCTATCGGAGGGTGAATAGGCCTTAACCAGACACAAATTCGAAAAATCCTAGCCTACTCTTCTATTTCACACCTAGGCTGAATGACTATTATCCTTGTATACAACCCTAAACTCACACTATTAAACTTCTACCTATATGCCTTAATAACTTCAACAGTATTTTTAACTCTTAACTCTATAAAAGTCCTAAAACTCTCCACACTAATAACCTCATGGACAAAAATACCATCACTTAGTGCAATTTCCCTACTAACACTCATATCTTTAGCCGGCCTCCCCCCTCTGACCGGCTTCCTCCCAAAATGACTAATTATTCAAGAACTGACTATACAAGAAATAGCCCCAGCAGCAATGATTATCTCGCTACTCTCCCTACTAGGACTGTTCTTTTACCTGCGCCTTGCATACTGTGCTACAATTACACTCCCGCCCCACACCACAAACCACATGAAACAATGGCACACTAACAAGCCAGTAAGCATGCTAATTGCAGTCCTAACCACCCTATCAATTATGCTTCTCCCTATCTCCCCGATAATTTTTGCCAATATCTAA
>Dicrurus_forficatus_JX624410_FMNH_430204_ND2
ATGAACCCCCAAGCAAAAATAATCTTCACTGCCAGCCTACTGTTAGGGACAACTATTACAATCACAAGCAATCACTGAATTATGGCCTGAACAGGACTTGAAATTAACACACTTGCCATTTTGCCCTTAATTTCAAAATCCCACCACCCCCGGGCCATCGAGGCTGCAACTAAGTATTTCCTAGTACAGGCAGCTGCATCAACTCTAGTACTATTTTCAAGTATAACAAACGCGTGGCACACCGGCCAGTGGGACATTACCCAACTAACCCACCCGACATCATGCATGATCCTAACCACAGCCATTTCAATTAAATTAGGACTAGTGCCATTCCACTTCTGATTTCCAGAAGTGCTTCAAGGCACATCACTAACTACAGGCCTTCTACTGTCAACAGTGCTGAAACTCCCACCAATCACCCTGCTCTTTATAACCTCCCAAGCACTAAACCCAACACTCCTGACTATCTTAGCTATCCTATCTGCAGCTATCGGAGGGTGAATAGGCCTTAACCAGACACAAATTCGAAAAATCCTAGCCTACTCTTCTATTTCACACCTAGGCTGAATGACTATTATCCTTGTATACAACCCTAAACTCACACTATTAAACTTCTACCTATATGCCTTAATAACTTCAACAGTATTTTTAACTCTTAACTCTATAAAAGTCCTAAAACTCTCCACACTAATAACCTCATGGACAAAAATACCATCACTTAGTGCAATTTCCCTACTAACACTCATATCTTTAGCCGGCCTCCCCCCTCTGACCGGCTTCCTCCCAAAATGACTAATTATTCAAGAACTGACTATACAAGAAATAGCCCCAGCAGCAATGATTATCTCGCTACTCTCCCTACTAGGACTGTTCTTTTACCTGCGCCTTGCATACTGTGCTACAATTACACTCCCGCCCCACACCACAAACCACATGAAACAATGGCACACTAACAAGCCAGTAAGCATGCTAATTGCAGTCCTAACCACCCTATCAATTATGCTTCTCCCTATCTCCCCGATAATTTTTGCCAATATCTAA
>Dicrurus_forficatus_JX624411_FMNH_430205_ND2
ATGAACCCCCAAGCAAAAATAATCTTCACTGCCAGCCTACTGTTAGGGACAACTATTACAATCACAAGCAATCACTGAATTATGGCCTGAACGGGACTTGAAATTAACACACTTGCCATTTTGCCCTTAATTTCAAAATCCCACCACCCCCGGGCCATCGAGGCTGCAACTAAGTATTTCCTAGTACAGGCAGCTGCATCAACTCTAGTACTATTTTCAAGTATAACAAACGCATGGCACACCGGCCAGTGGGACATTACCCAACTAACCCACCCGACATCATGCATGATCCTAACCGCAGCCATTTCAATTAAATTAGGACTAGTGCCATTCCACTTCTGATTTCCAGAAGTGCTTCAAGGCACATCACTAACTACAGGCCTTCTACTGTCAACAGTGCTGAAACTCCCACCAATCACCCTGCTCTTCATAACATCCCAAGCACTAAACCCAACACTCCTGACTATCTTAGCTATCCTATCTGCAGCTATCGGAGGGTGAATAGGTCTTAACCAGACACAAATTCGAAAAATCCTAGCCTACTCTTCTATTTCACACCTAGGCTGAATGACTATTATCCTTGTATACAACCCTAAACTCACACTATTAAACTTCTACCTATATGCCTTAATAACTTCAACAGTATTTTTAACCCTTAACTCTATAAAAGTCCTAAAACTCTCCACACTAATAACCTCATGGACAAAAATACCATCACTTAGTGCAATTTCCCTACTAACACTCATATCTTTAGCCGGCCTCCCCCCTCTGACCGGCTTCCTCCCAAAATGACTAATTATTCAAGAACTGACTATACAAGAAATAGCCCCAGCAGCAATGATTATCTCGCTACTCTCCCTACTAGGACTGTTCTTTTACCTGCGCCTTGCATACTGTGCTACAATTACACTCCCGCCCCACACCACAAACCACATGAAACAATGGCACACTAACAAGCCAGTAAGCATGCTAATTGCAGTCCTAACCACCCTATCAATTATGCTTCTCCCTATCTCTCCGATAATTTTTGCCATTATCTAA
>Margaroperdix_madagarensis_KC785693_NA_NA_ND2
ATGAATCCTCATGCAAAACTAATCTCAACCATGAGCTTAATCCTAGGAACCAGCATCACAATCTCTAGCAACCATTGAATCCTAGCTTGAACAGGCCTAGAAATTAACACCCTAGCCATCATCCCACTAATCTCCAAATCACATCACCCTCGAGCAATCGAAGCAGCCATTAAATACTTTCTAACCCAATCAACCGCATCCGCCCTAATTCTATTCTCAAGCATAAACAACGCCTGATCTACAGGCCAATGAGACATCACACAGCTTAACCACCCCACATCCTGCCTAATCCTAACAATAGCCATTGCAATTAAACTAGGACTAGTCCCATTCCACTTCTGATTCCCTGAAGTCCTTCAAGGCTCCTCCCTAACCACAGCCCTTCTACTCTCTACCCTAATGAAACTCCCTCCAATAACTCTACTCCTTATAACATCACAATCCCTTAACCCTGCCCTCCTCACCCTCCTAGCAGTCTCTTCAACATTAATTGGAGGCTGAATAGGCCTAAACCAAACACAAACACGAAAAATCCTAGCCTTTTCATCCATCTCACACCTAGGATGAATAATTGTGATCATTACCTACAACCCAAAACTCACCATCCTCACCTTCATCATCTATACATTAATAACATCCACTGTATTCCTATCCCTTTCACAAATCAAAGTCCTAAAACTATCGACAATACTCATCTCCTGAACAAAAACCCCAATAATAAACTCAACCATCATATTCACCCTCCTCTCCCTGGCAGGTCTCCCACCACTAACTGGTTTCATACCAAAATGACTTATCATTCAAGAACTTACTAAACAAGAAATAACCCCAGTAGCTACAATCATCACAATACTATCATTACTCGGCCTATTCTTCTACCTCCGCCTTGCATATCATTCAACAATCACACTTCCCCCCAACTCATCCAACCATATAAAACTCTGACGCATCAACACAACACCAAACACCCTCACCGCCATTTTAACCGTCCTATCAATTTCCCTACTCCCCCTCTCCCCCCTAATCACCGCCACAATCTAG
>Lepidopygia_nana_MT050738_CAS_ORN_ND2
ATGAACCCCCAAGCGAAACTAGTCTTCATTACCAGCCTCCTCTTAGGCACTACCATTACAATCTCAAGCAACCATTGAATTATAGCCTGAACTGGACTAGAAATTAACACACTCGCCATCCTACCACTAATCTCAAAATCCCACCACCCCCGAGCCATCGAAGCTGCAACCAAATACTTCCTCACCCAAGCAGCCGCCTCAGCCCTAGTATTATTCTCCAGCATAACCAACGCATGACACACTGGACAATGAGACATCACCCAACTAACCCATCCAGTATCCTGCTTAATCCTAACTTCTGCAATTGCAATAAAACTGGGCCTAGTACCCTTCCACTTCTGATTCCCAGAAGTACTGCAAGGCTCCCCACTAACCACCGGACTTATCCTGTCTACAGCCATAAAACTCCCACCCATGACCCTCCTCTTCATAACCTCACCCTCCCTAAACTCCACTCTCCTGGTCACCATGGCCATCCTATCAGCAGCCCTGGGGGGATGAATAGGACTGAACCAAACACAAACCCGAAAAATCCTGGCCTTCTCATCCATCTCCCACCTAGGATGAATAGCCATTATCATCACGTACAACCCCAAACTCACCCTCCTAAACTTCTACCTATACACACTAATAACTGCAGCTGTATTCATAACCCTAAACTCAATAAAAGTCCTAAAACTATCAACCCTAATAACTGCATGAACAAAAGCCCCATCACTAAGCGCAATACTAATACTAACTTTACTATCCCTCGCAGGACTACCCCCCATAACAGGATTTTTACCAAAATGACTCATCATCCAAGAACTGACTAAGCAGGATATAGCCCCAGCAGCCACAGTCATCTCCCTACTATCCCTACTAGGACTATTCTTCTACCTACGGCTTGCATACTGCGCAACCATCACACTCCCACCACATACCATCAACCACATAAAACAGTGACACACTAACAAACCAACGAACCCCCTAGTTGCCATCCTAACCTCACTATCCATTACCCTACTACCAGTAGCCCCGATAATCTTAACCATTGTTTAA
>Coua_caerulea_OR113534_FMNH_352802_ND2
ATGAGCCCACACGCAAACTTAATCTTTACCATAAGCTTACTCCTAGGGACAACAATCACAATTTCAAGTAACCACTGAGTAATAGCCTGAACTGGCTTAGAACTCAACACCCTCGCAATCATCCCCCTAATCGCCAAATCTCACCACCCGCGAGCAATTGAAGCTACCATCAAATATTTCCTCGTACAAGCCGCCGCTTCCGCATTAGTTTTATTCTCAAGTATAACTAATGCCTGAGCCACAGGCCAATGAGACATCACCCAGCTAAACAACCCAACCTCATGTCTACTACTAACAACGGCAATTGCAATAAAACTGGGTCTAGTGCCATTTCACTTCTGATTTCCAGAAGTACTACAAGGATCATCCTTAATTACCGCCCTACTCCTCTCTACAGTTATGAAACTCCCACCAATCACACTCCTCCTACTAACATCTCACTCATTAGACCCGCTCCTGCTAACAACTATAGCCATTACCTCAACAGCCCTAGGTGGCTGAATAGGACTAAATCAAACTCAAATTCGAAAGATCTTAGCCTTTTCATCCATTGCCCACCTAGGTTGAATAGCAATTATCATCATCTACAACCCAAAACTTACCCTACTAAACTTCTACCTATATGCTATTATAACCACTACTGTATTCCTAAACTTTAATACAACCAAAACCCTTACACTATCAACAATAATAATTTCCTGAACAAAAACTCCCACTATAAACGCCACCCTAATATTAACACTACTTTCACTAGCAGGCCTACCACCCCTAACAGGCTTTCTGCCCAAATGAATTATCATTACTGACCTAACAAAACAAGAAATAACTGTAGCAGCAACAATCATTGCCATGCTTTCACTACTAAGTCTATTCTTCTACCTACGCTTAGCATACTATTCAACAATCACACTACCCCCAAACTCTACCAACCACATGAAACAATGACATATTAACAAATCACCCAATATTTCAATCGCCATCTTCACCTCTATGTCTATCCTTCTCCTGCCACTCGCCCCAATAATCCTAACCACCATCTAG
>Coua_cristata_OR113535_FMNH_384680_ND2
ATGAGTCCACACGCTAATCTAATCTTCACTATAAGCTTACTCCTAGGAACAACAATCACAATTTCAAGCAACCACTGAATAATAGCCTGAACCGGACTAGAACTCAATACCCTCGCAATTATCCCTCTAATCGCCAAATCCCACCACCCACGAGCAATTGAGGCTACTATCAAATATTTCCTCGTACAAGCTGCCGCTTCCGCACTAGTCTTATTCTCAAGCATAATCAATGCCTGAACTACAGGCCAATGAGACATCACCCAACTAAATAACCCAACTTCATGCCTACTGCTAACAACAGCAATCGCAATAAAACTGGGCCTAGTACCATTTCACTTCTGATTTCCAGAAGTACTACAAGGATCATCCTTAATTACTGCCCTGCTCCTATCCACAGTCATGAAACTCCCACCAATCACACTCCTTCTACTAACATCCCACTCCCTAAACCCACTCCTACTAACAACTATAGCCATCGCCTCAACAGCCTTAGGCGGCTGAATGGGACTAAACCAAACTCAAATCCGAAAGATTTTAGCCTTCTCATCCATTGCCCACTTAGGTTGAATAGCAATTATCATCATTTACAACCCAAAACTTACTCTACTAAACTTCTACCTATATGTTATTATAACTACTACTGTATTTTTAACCTTTAACACAACCAAAACCCTCACACTATCAGCAATAATAATTTCCTGAACAAAAACCCCCACCACAAACGCCACTCTAATACTAACACTACTCTCACTAGCAGGCTTGCCACCCCTAACAGGTTTCCTACCCAAATGAATTATCATCGCCGACCTAACAAAACAAGAAATAACTGCAGCAGCAACAATCATTGCCATACTCTCACTACTAGGATTATTCTTCTATTTACGCCTAGCATACTATTCAACAATCACACTACCTCCAAACTCCACTAATCACATAAAACAATGACATACCAATAAATCGCCCAATATCTCAATCGCCATTTTCACCTCTATATCAATCCTTCTCCTGCCACTCTCCCCAATAATCCTAACCACCATCTAG
>Coua_ruficeps_OR113536_FMNH_356640_ND2
ATGAGTCCACACGCAAACCTAATTTTCATTATAAGCCTACTCTTAGGGACAACAATTACAATCTCAAGCAACCACTGAATAATAGCCTGAACTGGACTAGAACTAAACACTCTCGCAATTATCCCTCTAATCGCTAAATCCCATCATCCACGAGCAATTGAAGCTACCATCAAATATTTCCTCGTACAAGCTGCCGCCTCTGCACTAGTCTTATTCTCAAGTATAACCAATGCCTGATCCACAGGCCAATGAGACATCACTCAACTAAATAACCCAACCTCATGCCTACTACTAACAACAGCAATTGCGATAAAACTAGGCCTAGTACCATTCCACTTCTGATTCCCAGAAGTACTACAAGGATCACCCCTAACCACTGCCCTTCTCCTATCTACAATCATAAAACTCCCACCAATTACACTCCTCCTACTAACTTCTCACTCCCTAAACCCACTCCTACTAACAACCATAGCTATTACCTCAACAGCCCTAGGTGGTTGAATAGGACTAAACCAAACCCAAATCCGAAAAATCCTAGCCTTCTCATCCATCGCACACCTGGGTTGAATAACAATCATTATCATTTACAACCCAAAACTTACCTTAATGAACTTCTACCTCTACACCATCATAACCACCACTGTATTCCTAAACTTTAATACAACCAAAACCCTTACACTATCAACAATAATAACCTCCTGAACAAAAAACCCCACCATAAATGCTACCCTAATACTAACATTACTCTCACTAGCAGGCTTACCACCCTTAACGGGCTTCCTACCTAAATGAATTATCATTAATGACCTAACAAAACAAGAAATAACCGTAGCAGCAACAATCATCGCCATACTCTCATTACTAGGGTTATTCTTCTACCTACGCCTAGCATACTATTCAACAATCACACTACCCCCAAACTCCACTAACCACATAAAACACTGACACACTAACAAGACATCTAATACCTTAATTGCCATCTTTACCTCCATATCAATCCTCCTATTACCACTTTCTCCAATAATCCTAACCACCATCTAG
>Coua_coquereli_OR113538_YPM_69417_ND2
ATGAGCCCACACGCAAGCCTAATTTTCACCATAAGCCTATTCTTAGGGACAACAATCACAATCTCAAGCAACCACTGAATAATAGCCTGAACCGGACTAGAGCTCAACACTCTCGCAATCATCCCCCTAATCGCTAAATCCCACCACCCACGAGCAATTGAAGCTACCATCAAGTATTTCCTTGTACAAGCCGCTGCTTCTGCATTAGTCCTATTCTCAAGTATAACCAATGCCTGACTCACAGGCCAGTGAGACATTACCCAGCTGAACAACCCAATCTCATGCCTACTACTAACAACAGCAATCGCAATAAAACTGGGGCTAGTACCATTCCACTTCTGATTCCCCGAAGTATTACAAGGATCACCCCTAACTACTGCCCTTCTTCTATCCACAGTCATGAAACTTCCACCGATTACACTCCTCCTACTAACATCTCACTCCCTAGATCCACTCCTATTGACAACCATAGCCATTGCCTCAACAGCCCTAGGCGGCTGAATAGGACTAAACCAAACCCAAATCCGAAAGATCTTAGCCTTCTCATCCATCGCTCACCTAGGCTGAATAACAATTATTATTATCTATAACCCAAAACTTACCCTAATGAACTTTTACCTATACGCCATCATAACCGCTACCGTATTCTTAACTTTTAACTCAACTAAAACTCTCACACTATCAACAATAATAATCTCTTGAACAAAAAATCCTACCATAAGCGCTACCCTAATATTAACACTACTCTCACTAGCAGGCCTACCACCCCTAACAGGCTTTCTGCCCAAATGACTTATCATTAACGACCTAACTAAACAAGAAATAACTGTAGCAGCAACAATCATTGCCATACTCTCACTACTAGGATTATTCTTCTACCTACGTCTAGCATACTACTCAACAATCACATTACCCCCAAACCTAACTAACCATATAAAACAATGACACACTAACAAGCCACCCAACACCTTGATCGCCATCTTTACCTCTATGTCAATACTCCTACTACCACTCTCTCCACTAATCCTAACCATCATCTAG
>Coua_cursor_OR113539_FMNH_352799_ND2
ATGAGCCCACACGCAAGCCTAATTTTCACCATAAGCCTATTCTTAGGAACAATAATCACAATCTCAAGCAACCACTGAATAATAGCCTGAACCGGACTAGAGCTTAACACTCTCGCAATCATCCCCCTAATCGCTAAATCCCACCACCCACGAGCAATTGAAGCTACCATCAAGTATTTCCTTGTACAAGCCGCTGCTTCTGCATTAGTCCTATTCTCAAGTATAACCAATGCCTGACTTACAGGCCAGTGAGACATTACCCAACTGAACAACCCAATCTCATGCCTACTACTAACAACAGCAATCGCAATAAAACTGGGGCTAGTACCATTCCACTTCTGATTCCCCGAAGTATTACAAGGGTCACCCCTAACTACTGCCCTTCTTCTATCTACAGTCATGAAACTTCCACCAATTACACTCCTCCTACTAACATCTCACTCCCTAGATCCACTCCTACTGACAACCATAGCCATTGCCTCAACAGCCCTAGGCGGCTGAATAGGACTAAACCAAACCCAGATCCGAAAGATCTTAGCCTTCTCATCCATCGCTCACCTAGGCTGAATAACAATTATTATCATCTATAACCCAAAACTTACCCTAATGAACTTTTACCTATACGCCATCATAACTGCTACCGTATTCTTAACTTTTAATTCAACTAAAACTCTCACACTGTCAACAATAATAATCTCTTGAACAAAAAATCCTACCATAAGCGCTACCCTAATATTAACACTACTCTCACTAGCAGGCCTACCACCCCTAACAGGCTTTCTGCCCAAATGACTTATCATTAACGACCTAACCAAACAAGAAATAACTGTAGCAGCAACAATCATTGCCATACTCTCACTACTAGGATTATTCTTCTACCTACGTCTAGCATACTACTCAACAATCACATTACCCCCAAACCTAACTAACCATATAAAACAATGACACACTAACAAGGCGCCCAACACCTTGATCGCCATCTTTACCTCTATGTCAATACTCCTACTACCACTCTCTCCACTAATCCTAACCATCATCTAG
>Coua_reynaudii_OR113540_FMNH_352797_ND2
ATGAGCCCACATGCAAGCTTAATCTTCACCATAACCCTACTTTTAGGAACAACAATCACAATCTCAAGCAACCACTGAATGATAGCCTGAACCGGACTAGAACTTAACACTCTTGCAATTATCCCCCTAATCGCTAAATCCCATCATCCACGAGCAATTGAAGCCACCATCAAATATTTTCTTGTACAAGCCGCTGCCTCCGCATTAGTCCTATTCTCAAGTATAACCAATGCCTGATTCACAGGCCAATGAGACATCACTCAACTGAACAACCCAATCTCATGTCTACTACTGACAACAGCAATCGCGATAAAACTAGGACTAGTACCCTTCCACTTCTGATTTCCCGAAGTATTACAAGGATCACCCTTAACCACTGCCCTTCTCCTGTCCACAGTCATGAAACTTCCACCAATTACACTCCTCCTACTAACATCCCACTCCCTAGACCCATTCCTACTAACAACCATAGCCGTTGCCTCAACAGCCTTAGGCGGTTGAATGGGACTAAACCAAACTCAAATCCGAAAGATCCTAGCCTTTTCATCCATCGCTCATCTAGGCTGAATAACAATCATTATCATCTATAATCCAAAACTTACCCTAATGAACTTCTACCTGTATGCCATCATAACCACTACCGTATTCCTAAACTTTAATTCAACCAAAACTCTTACACTATCAACAATAATAATCTCCTGAACAAAAAACCCCACCATAAACGCCACCCTGATACTAACACTACTCTCGCTAGCGGGCCTACCACCCCTAACAGGTTTCCTACCCAAATGGCTTATCATTAACGACCTAACTAAACAAGAAATAACTGTAACAGCGACAATCATCGCTATACTCTCACTACTAGGATTATTCTTCTATCTACGTCTAGCTTACTACTCGACAATCACATTACCCCCAAATCCAACCAACCACATAAAACAATGGCACACTAACAAGGCACCCAACACCTCAATCGCCATCTTTACCTCCATGTCAATACTCCTACTACCACTCTCCCCAATAATCCTAACCATCATCTAG
>Coua_gigas_OR113541_FMNH_384681_ND2
ATGAGCCCACACGCAAGCCTAATTTTCACCATAAGCCTACTCCTAGGGACAACAATCACAATCTCAAGTAACCACTGAATAATAGCCTGAACCGGACTAGAACTTAACACTCTCGCAATCATCCCTCTAATCGCTAAATCCCACCACCCACGAGCAATTGAAGCTACTATCAAGTATTTCCTTGTACAAGCCGCTGCCTCTGCATTAGTCCTATTCTCAAGCATAATTAATGCCTGATTTACAGGCCAATGGGACATTACCCAACTGAATAACCCAGTCTCATGCCTATTACTGACAACAGCGATCGCGATAAAACTGGGACTAGTACCATTCCACTTCTGATTTCCCGAAGTATTACAAGGATCCCCCCTAACTACTGCCCTTCTCCTATCCACAGTTATGAAACTTCCACCAATTACACTCCTCCTCCTAACATCCCACTCCCTAGACCCACTCCTACTAACAACCATAGCCATCGCCTCAACAGCCCTAGGTGGCTGAATGGGGCTAAACCAAACTCAAATCCGAAAGATCTTAGCCTTCTCATCCATCGCTCACCTAGGCTGAATAACAATCATTATCATCTACAACCCAAAACTTACCCTAATGAACTTCTACCTATATGCCATCATAACCACCGCTGTATTCCTAAACTTTAATTCAACCAAAACCCTTACGCTATCGACAATAATAACTTCCTGAACAAAAAATCCCACTACAAACGCTACCCTAATATTAACACTACTCTCACTAGCAGGCCTACCACCTCTAACAGGTTTCCTGCCCAAATGACTTATCATCAACGACCTAACCAAACAAGAAATAACCGTAGCAGCAACAATCATTGCTATGTTCTCACTACTAGGATTATTCTTCTACCTACGCCTAGCATACTACTCAACAATCACATTACCCCCAAACTCAACCAATCATATAAAACAATGACACACTAACAAGGCACCTAATACCTCGATTGCCATCTTTACCTCCATATCAATACTCCTACTGCCCCTCTCTCCAATGATCCTAACCATTATCTAG
>Coua_serriana_OR113542_FMNH_356638_ND2
ATGAGTCCACACGCAAGCCTAATTTTCACCATAAGCCTACTCTTAGGAACAACAATCACAATCTCAAGCAACCACTGAATAATAGCCTGAACCGGACTAGAACTTAACACTCTTGCAATCATCCCTTTAATCGCTAAATCTCACCACCCACGAGCAATTGAAGCCACCATCAAATATTTCCTTGTACAAGCCGCTGCCTCCGCATTAGTCCTATTCTCAAGTATAACCAATGCCTGATTCACAGGTCAATGAGACATTACCCAACTGAACAACCCAATCTCATGTCTACTATTAACAACAGCAATCGCAATAAAACTGGGACTAGTACCATTCCACTTCTGATTTCCTGAAGTATTACAAGGATCATCCTTAACTACTGCCCTTCTCCTATCCACAGTCATGAAACTTCCACCAATTACACTCCTCCTCCTAACATCCCATTCCCTGCACCCACTCCTACTAACAACCATAGCCATCGCCTCAACAGCCTTAGGCGGCTGAACGGGGCTAAACCAAACTCAGATCCGAAAGATCCTAGCCTTCTCATCCATCGCCCACCTAGGCTGAATAACAATCATTATCATCTACAACCCAAAACTTACCCTAATGAACTTCTACCTATATGCTATCATAACCACTGCTGTATTCCTAAACTTTAATTCAACCAAAACTCTTACACTATCAACAATAATAATCTCCTGAACAAAAAATCCCACCACAAGCGCCACCCTAATATTAACACTACTCTCACTAGCAGGCCTACCACCCCTAACAGGTTTCCTGCCCAAATGACTTATCATTAACGACCTGACCAAACAAGAAATAACTGTAGCAGCAATAATCATTGCTATGTTCTCACTACTAGGATTATTCTTCTACCTACGCCTAGCATACTACTCAACAATCACATTACCTCCAAACCCAACCAATCATATAAAACAATGGCACACTAACAAGGTACCTAACACCCCCATCGCCATTTTTACCTCCATATCAATACTCCTACTACCCCTCTCTCCAATGATCCTAACCATCATCTAG
>Cuculus_rochii_OR113640_FMNH_384675_ND2
ATGAATCCACATGCAAAACTAACCTTCATCATAAGCCTCCTATTAGGAACAACCATTACAATCTCAAGCAACCACTGAATAATAGCCTGAACAGGATTAGAAATCAACACATTATCAATCATCCCCCTCATTGCAAAATCCCACCACCCTCGAGCAATCGAAGCCACAATCAAATACTTTCTAGTACAAGCAGCCGCCTCAACATTAGTCCTCTTCTCAAGCATAACCAATGCCTGAGCAACAGGCCAATGAGACATCACCCAAATAACCAATCAAACATCATGCCTTCTACTTACAACAGCAATTGCAATAAAACTCGGACTAGTACCATTCCACTTTTGATTCCCAGAAGTCCTACAAGGATCATCAATAACTACAGCCCTGCTCTTATCCACAATCATAAAACTACCACCTATCACAATCCTATTTCTAGTATCCCACTCTGTAAACCCAACATTACTAACTACCATAGCCATCATGTCTGCAGCCTTAGGGGGCTGAATAGGACTCAACCAAACTCAGACCCGAAAAATCCTAGCCTTCTCATCCATCTCTCACCTGGGCTGAATAGCTATCATTATCATCTATAACCCAAACCTCACTATATTAAACTTCTACATCTACTCCATTATAACAGCCACTGTGTTCCTCACACTAAACACCACTAAAACCCTAAAACTATCCACAATAATAACTTCTTGAACAAAAACACCAATACTGAACACAACCTTAATACTAACCCTCCTCTCACTAGCGGGCCTACCCCCACTAACAGGATTCACACCAAAATGACTCATTATCTACGACCTGACAAAACAAGAAATAACAACAACAGCAACACTAATTGCAATACTCTCACTACTAGGATTATTCTTTTACCTCCGCTTAGCATACCACTCAACAATCACACTCCCACCAAACTCCACTAATCACATGAAACAATGGCACATCAATAAAACACCCAACATCTCAATTGCCATCCTCACTTCACTGTCCGTAATACTCCTACCCATTACTCCAATAATCATTACCTCTATCTAG
>Lepidopygia_nana_AY323607_FMNH_352980_ND2
ATGAACCCCCAAGCGAAACTAGTCTTCATTACCAGCCTCCTCTTAGGCACTACCATTACAATCTCAAGCAACCATTGAATTATAGCCTGAACTGGACTAGAAATTAACACACTCGCCATCCTACCACTAATCTCAAAATCCCACCACCCCCGAGCCATCGAAGCTGCAACCAAATACTTCCTCACCCAAGCAGCTGCCTCAGCCCTAGTATTATTCTCCAGCATAACCAACGCATGACACACTGGACAATGAGACATCACCCAACTAACCCATCCAGTATCCTGCTTAATCCTAACTTCTGCAATTGCAATAAAACTGGGCCTAGTACCCTTCCACTTCTGATTCCCAGAAGTACTGCAAGGCTCCCCACTAACCACCGGACTTATCCTGTCTACAGCCATAAAACTCCCACCCATGACCCTCCTCTTCATAACCTCACCCTCCCTAAACTCCACTCTCCTGGTCACCATGGCCATCCTATCAGCAGCCCTGGGGGGATGAATAGGACTGAACCAAACACAAACCCGAAAAATCCTGGCCTTCTCATCCATCTCCCACCTAGGATGAATAGCCATTATCATCACGTACAACCCCAAACTCACCCTCCTAAACTTCTACCTATACACACTAATAACTGCAGCTGTATTCATAACCCTAAACTCAATAAAAGTCCTAAAACTATCAACCCTAATAACTGCATGAACAAAAGCCCCATCACTAAGCGCAATACTAATACTAACTTTACTATCCCTCGCAGGACTACCCCCCATAACAGGATTTTTACCAAAATGACTCATCATCCAAGAACTGACTAAGCAAGATATAGCCCCAGCAGCCACAGTCATCTCCCTACTATCCCTACTAGGACTATTCTTCTACCTACGGCTTGCATACTGCGCAACCATCACACTCCCACCACATACCATCAACCACATAAAACAGTGACACACTAACAAACCAACGAACCCCCTAGTTGCCATCCTAACCTCACTATCCATTACCCTACTACCAGTAGCCCCGATAATCTTAACCATTGTTTAA
>Nesillas_typica_KX133725_BW-436_ND2
ATGAACCCCCAAGCAAAACTAGTATTCACCACCAGCCTCTTCCTAGGAACAACCATTACAATCTCAAGCAACCATTGAATCACAGCCTGGGCGGGGCTTGAAATTAACACTCTAGCCGTCCTACCCCTAATTTCAAAATCCCACCACCCCCGAGCCATTGAAGCTGCCACCAAATACTTCCTAACACAAGCGACTGCCTCAGCCCTAGTCCTATTCTCCAGCATGACCAACGCATGATACACCGGACAATGAGATATCACCCAGCTAACCCACCCAACATCATGCCTGATCCTAACCTCGGCCCTTGCAATAAAACTAGGCCTAGTCCCATTTCACTTCTGATTCCCAGAAGTGCTCCAAGGCTCCAGCCTCACTACCGGCCTACTCCTATCCACCGCCATAAAATTCCCACCAATCACATTGCTCTATATGACATCCCACTCACTAAACCCAACAGTACTATCCTGCATGGCCATTTTATCTGCAGCCTTAGGGGGATGAATAGGACTAAATCAAACGCAAATCCGAAAAATCCTTGCCTTCTCCTCCATCTCCCACCTAGGCTGAATGGCCATAATCATCTCCTACAGCCCCAAACTCACCCTGCTAAACTTCTACCTGTATTCCCTAATCACCACAGCCGTATTCCTCACCCTGAACTCAATAAAAGCAACAAAACTGTCAACTCTAATAACAACATGAACAAAAACCCCCACACTCAACGCAATGCTACTATTAGCCCTACTCTCCCTAGCAGGTCTCCCCCCTATAACAGGCTTCCTGCCCAAATGACTCATTATCCAAGAACTAACCAAACAGGACATGGCCCCCGCAGCGGTAGTAATCTCCCTACTCTCCCTACTGAGCCTGTTCTTTTACCTCCGCCTCGCATACTGCACAACAATCACACTCCCTCCACATACCACAAACCACATAAAACAATGACACACTAATAAGACAATCAGCACCTCAACTGCTGTCTTAGTCACTATATCCATCACACTACTCCCTATCTCCCCTATAATCTTCACCATAATCTAA
>Nesillas_typica_KX133726_BW-447_ND2
ATGAACCCCCAAGCAAAACTAGTATTCACCACCAGCCTCTTCCTAGGAACAACCATTACAATCTCAAGCAACCATTGAATCACAGCCTGGGCGGGGCTTGAAATTAACACTCTAGCCGTCCTACCCCTAATTTCGAAATCCCACCACCCCCGAGCCATTGAAGCTGCCACCAAATACTTCCTAACACAAGCGACTGCCTCAGCCCTAGTCCTATTCTCCAGCATGACCAACGCATGATACACCGGACAATGAGATATCACCCAGCTAACCCACCCAACATCATGCCTGATCCTAACCTCGGCCCTTGCAATAAAACTAGGCCTAGTCCCATTTCACTTCTGATTCCCAGAAGTGCTCCAAGGCTCCAGCCTCACTACCGGCCTACTCCTATCCACCGCCATAAAATTCCCACCAATCACATTGCTCTACATGACATCCCACTCACTAAACCCAACAGTACTATCCTGCATGGCCATTTTATCTGCAGCCTTAGGGGGATGAATAGGACTAAATCAAACGCAAATCCGAAAAATCCTTGCCTTCTCCTCCATCTCCCACCTAGGCTGAATGGCCATAATCATCTCCTACAGCCCCAAACTCACCCTGCTAAACTTCTACCTGTATTCCCTAATCACCACAGCCGTATTCCTCACCCTGAACTCAATAAAAGCAACAAAACTGTCAACTCTAATAACAACATGAACAAAAACCCCCACACTCAACGCAATGCTACTATTAGCCCTACTCTCCCTAGCAGGTCTCCCCCCTATAACAGGCTTCCTGCCCAAATGACTCATTATCCAAGAACTAACCAAACAGGACATGGCCCCCGCAGCGGTAGTAATCTCCCTACTCTCCCTACTGAGCCTGTTCTTTTACCTCCGCCTCGCATACTGCACAACAATCACACTCCCTCCACATACCACAAACCACATAAAACAATGACACACTAATAAGACAATCAGCACCTCAACTGCTGTCTTAGTCACTATATCCATCACACTACTCCCTATCTCCCCTATAATCTTCACCATAATCTAA
>Nesillas_typica_KX133736_BW-410_ND2
ATGAACCCCCAAGCAAAACTAGTATTCACCACCAGCCTCTTCCTAGGAACAACCATTACAATCTCAAGCAACCATTGAATCACAGCCTGGGCGGGGCTTGAAATTAACACTCTAGCCGTCCTACCCCTAATTTCAAAATCCCACCACCCCCGAGCCATTGAAGCTGCCACCAAATACTTCCTAACACAAGCGACTGCCTCAGCCCTAGTCCTATTCTCCAGCATGACCAACGCATGATACACCGGACAATGAGATATCACCCAGCTAACCCACCCAACATCATGCCTGATCCTAACCTCGGCCCTTGCAATAAAACTAGGCCTAGTTCCATTTCACTTCTGATTCCCAGAAGTGCTCCAAGGCTCCAGCCTCACTACCGGCCTACTCCTATCCACCGCCATAAAATTCCCACCAATCACATTGCTCTATATGACATCCCACTCACTAAACCCAACAGTACTATCCTGCATGGCCATTTTATCTGCAGCCTTAGGGGGATGAATAGGACTAAATCAAACGCAAATCCGAAAAATCCTTGCCTTCTCCTCCATCTCCCACCTAGGCTGAATGGCCATAATCATCTCCTACAGCCCCAAACTCACCCTGCTAAACTTCTACCTGTATTCCCTAATCACCACAGCCGTATTCCTCACCCTGAACTCAATAAAAGCAACAAAACTGTCAACTCTAATAACAACATGAACAAAAACCCCCACACTCAACGCAATGCTACTATTAGCCCTACTCTCCCTAGCAGGTCTCCCCCCTATAACAGGCTTCCTGCCCAAATGACTCATTATCCAAGAACTAACCAAACAGGACATGGCCCCCGCAGCGGTAGTAATCTCCCTACTCTCCCTACTGAGCCTGTTCTTTTACCTCCGCCTCGCATACTGCACAACAATCACACTCCCTCCACATACCACAAACCACATAAAACAATGACACACTAATAAGACAATCAGCACCTCAACTGCTGTCTTAGTCACTATATCCATCACACTACTCCCTATCTCCCCTATAATCTTCACCATAATCTAA
>Nesillas_typica_KX133737_FMNH_352922_ND2
ATGAACCCCCAAGCAAAACTAGTATTCACCACCAGCCTCTTCCTAGGAACAACCATTACAATCTCAAGCAACCATTGAATCACAGCCTGGGCGGGGCTTGAAATTAACACTCTAGCCGTCCTACCCCTAATTTCAAAATCCCACCACCCCCGAGCCATTGAAGCTGCCACCAAATACTTCCTAACACAAGCGACTGCCTCAGCCCTAGTCCTATTCTCCAGCATGACCAACGCATGATACACCGGACAATGAGATATCACCCAGCTAACCCACCCAACATCATGCCTGATCCTAACCTCGGCCCTTGCAATAAAATTAGGCCTAGTCCCATTTCACTTCTGATTCCCAGAAGTGCTCCAAGGCTCCAGCCTCACTACCGGCCTACTCCTATCCACCGCCATAAAATTCCCACCAATCACATTGCTCTATATGACATCCCACTCACTAAACCCAACAGTACTATCCTGCATGGCCATTTTATCTGCAGCCTTAGGGGGATGAATAGGACTAAATCAAACGCAAATCCGAAAAATCCTTGCCTTCTCCTCCATCTCCCACCTAGGCTGAATAGCCATAATCATCTCCTACAGCCCCAAACTCACCCTGCTAAACTTCTACCTGTATTCCCTAATCACTACAGCCGTATTCCTCACCCTGAACTCAATAAAAGCAACAAAACTGTCAACTCTAATAACAACATGAACAAAAACCCCCACACTCAACGCAATGCTACTATTAGCCCTACTCTCCCTAGCAGGTCTCCCCCCTATAACAGGCTTCCTACCCAAATGACTCATTATCCAAGAACTAACCAAACAGGACATGGCCCCCGCAGCGGTAGTAATTTCCCTACTCTCCCTACTGAGCCTGTTCTTTTACCTCCGCCTCGCATACTGCACAACAATCACACTCCCTCCACATACCACAAACCACATAAAACAATGACACACTAATAAGACAATCAGCACCTCAACTGCTGTCTTAGTCACTATATCCATCACACTACTCCCTATCTCCCCTATAATCTTTACCATAATCTAA
>Nesillas_typica_KX133738_FMNH_352923_ND2
ATGAACCCCCAAGCAAAACTAGTATTCACCACCAGCCTCTTCCTAGGAACAACCATTACAATCTCAAGCAACCATTGAATCACAGCCTGGGCGGGGCTTGAAATTAACACTCTAGCCGTCCTACCCCTAATTTCAAAATCCCACCACCCCCGAGCCATTGAAGCTGCCACCAAATACTTCCTAACACAAGCGACTGCCTCAGCCCTAGTCCTATTCTCCAGCATGACCAACGCATGATACACCGGACAATGAGATATCACCCAGCTAACCCACCCAACATCATGCCTGATCCTAACCTCGGCCCTTGCAATAAAACTAGGCCTAGTCCCATTTCACTTCTGATTCCCAGAAGTACTCCAAGGCTCCAGCCTCACTACCGGCCTACTCCTATCCACCGCCATAAAATTCCCACCAATCACATTGCTCTATATGACATCCCACTCACTAAACCCAACAGTACTATCCTGCATGGCCATTTTATCTGCAGCCTTAGGGGGATGAATAGGACTAAATCAAACGCAAATCCGAAAAATCCTTGCCTTCTCCTCCATCTCCCACCTAGGCTGAATGGCCATAATCATCTCCTACAGCCCCAAACTCACCCTGCTAAACTTCTACCTGTATTCCCTAATCACCACAGCCGTATTCCTCACCCTGAACTCAATAAAAGCAACAAAACTGTCAACTCTAATAACAACATGAACAAAAACCCCCACACTCAACGCAATGCTACTATTAGCCCTACTCTCCCTAGCAGGTCTCCCCCCTATAACAGGCTTCCTGCCCAAATGACTCATTATCCAAGAACTAACCAAACAGGACATGGCCCCCCCAGCGGTAGTAATCTCCCTACTCTCCCTACTGAGCCTGTTCTTTTACCTCCGCCTCGCATACTGCACAACAATCACACTCCCTCCACATACCACAAACCACATAAAACAATGACACACTAATAAGACAATCAGCACCTCAACTGCTGTCTTAGTCACTATATCCATCACACTACTCCCTATCTCCCCTATAATCTTCACCATAATCTAA
>Nesillas_typica_KX133739_FMNH_352924_ND2
ATGAACCCCCAAGCAAAACTAGTATTCACCACCAGCCTCTTCCTAGGAACAACCATTACAATCTCAAGCAACCATTGAATCACAGCCTGGGCGGGGCTTGAAATTAACACTCTAGCCGTCCTACCCCTAATTTCAAAATCCCACCACCCCCGAGCCATTGAAGCTGCCACCAAATACTTCCTAACACAAGCGACTGCCTCAGCCCTAGTCCTATTCTCCAGCATGACCAACGCATGATACACCGGACAATGAGATATCACCCAGCTAACCCACCCAACATCATGCCTGATCCTAACCTCGGCCCTTGCAATAAAATTAGGCCTAGTCCCATTTCACTTCTGATTCCCAGAAGTGCTCCAAGGCTCCAGCCTCACTACCGGCCTACTCCTATCCACCGCCATAAAATTCCCACCAATCACATTGCTCTATATGACATCCCACTCACTAAACCCAACAGTACTATCCTGCATGGCCATTTTATCTGCAGCCTTAGGGGGATGAATAGGACTAAATCAAACGCAAATCCGAAAAATCCTTGCCTTCTCCTCCATCTCCCACCTAGGCTGAATAGCCATAATCATCTCCTACAGCCCCAAACTCACCCTGCTAAACTTCTACCTGTATTCCCTAATCACCACAGCCGTATTCCTCACCCTGAACTCAATAAAAGCAACAAAACTGTCAACTCTAATAACAACATGAACAAAAACCCCCACACTCAACGCAATGCTACTATTAGCCCTACTCTCCCTAGCAGGTCTCCCCCCTATAACAGGCTTCCTACCCAAATGACTCATTATCCAAGAACTAACCAAACAGGACATGGCCCCCGCAGCGGTAGTAATTTCCCTACTCTCCCTACTGAGCCTGTTCTTTTACCTCCGCCTCGCATACTGCACAACAATCACACTCCCTCCACATACCACAAACCACATAAAACAATGACACACTAATAAGACAATCAGCACCTCAACTGCTGTCTTAGTCACTATATCCATCACACTACTCCCTATCTCCCCTATAATCTTTACCATAATCTAA
>Nesillas_lantzii_KX133740_FMNH_352925_ND2
ATGAACCCCCAAGCAAAACTAGTATTCACCACCAGCCTCTTCCTAGGAACAACCATTACAATCTCAAGCAACCACTGAATCACAGCCTGAGCGGGGCTTGAAATTAACACTCTAGCCGTTCTGCCCCTAATTTCAAAATCCCACCACCCCCGAGCCGTTGAAGCTGCCACCAAATACTTCCTAACACAAGCAACTGCCTCAGCCCTGGTCCTATTCTCCAGCATGACCAACGCATGATACACCGGACAATGAGATATCACCCAACTAACCCACCCAACATCATGCCTGATCCTAACCTCGGCCCTTGCAATAAAACTAGGCCTAGTCCCATTCCACTTCTGGTTCCCAGAAGTACTCCAAGGCTCCAGCCTCACTACCGGCCTACTCCTATCCACCGCCATAAAATTCCCACCAATCACATTACTCTATATGACATCCCACTCACTGAACCCAACAATTCTATCCTGCATGGCCGTTTTATCTGCAGCCTTAGGGGGATGAATAGGACTAAACCAAACGCAGATCCGAAAAATTCTTGCCTTCTCTTCCATCTCCCACCTGGGCTGAATGGCCATAATCATCTCCTACAGCCCCAAACTCACTCTGCTAAACTTCTACCTGTATTCCCTAATCACCGCAGCCGTATTCCTCACCCTGAACTCAATAAAAGCAACAAAACTGTCAACCCTAATAACAACATGGACAAAAACCCCCACACTCAACGCAATGCTACTACTAGCCCTACTCTCCCTAGCAGGCCTCCCCCCTATAACAGGTTTCCTGCCCAAATGACTCATTATCCAAGAACTAACCAAACAGGACATAGCCCCCGCGGCGGTAGCAATCTCCCTACTTTCCCTACTGAGCCTATTCTTCTACCTCCGCCTCGCATACTGCACAACAATCACACTTCCCCCACATACCACAAACCACATAAAACAATGACACACCAATAAGACAATCAGCACCTCAACTGCTGTCTTAGTCACCATATCCATCACACTACTCCCTATCTCCCCTATAATCTACACCATAATCTAG
>Nesillas_lantzii_KX133741_FMNH_352926_ND2
ATGAACCCCCAAGCAAAACTAGTATTCACCACCAGCCTCTTCCTAGGAACAACCATTACAATCTCAAGCAACCACTGAATCACAGCCTGGGCGGGGCTTGAAATTAACACTCTAGCCGTTCTGCCCCTAATTTCAAAATCCCACCACCCCCGAGCCGTTGAAGCTGCCACCAAATACTTCCTAACACAAGCAACTGCCTCAGCCCTGGTCCTATTCTCCAGCATGACCAACGCGTGATACACCGGACAATGAGATATCACCCAACTAACCCACCCAACATCATGCCTGATCCTAACCTCGGCCCTTGCAATAAAACTAGGCCTAGTCCCATTCCACTTCTGGTTCCCAGAAGTACTCCAAGGCTCCAGCCTCACTACCGGCCTACTCCTATCCACCGCCATAAAATTCCCACCAATCACATTACTCTATATGACATCCCACTCACTGAACCCAACAATTCTATCCTGCATGGCCGTTTTATCTGCAGCCTTAGGGGGATGAATAGGACTAAACCAGACGCAGATCCGAAAAATTCTTGCCTTCTCTTCCATCTCCCACCTGGGCTGAATGGCCATAATCATCTCCTACAGCCCCAAACTCACCCTGCTAAACTTCTACCTGTATTCCCTAATCACCGCAGCCGTATTCCTCACCCTGAACTCAATAAAAGCAACAAAACTGTCAACCCTAATAACAACATGGACAAAAACCCCCACACTCAACGCAATGCTACTACTAGCCCTACTCTCCCTAGCAGGCCTCCCCCCTATAACAGGTTTCCTGCCCAAATGACTCATTATCCAAGAACTAACCAAACAGGACATAGCCCCCGCGGCGGTAGCAATCTCCCTACTTTCCCTACTGAGCCTGTTCTTCTACCTCCGCCTCGCATACTGCACAACAATCACACTTCCCCCACATACCACAAACCACATAAAACAATGACACACCAATAAGACAATCAGCACCTCAACTGCTGTCTTAGTCACCATATCCATCACACTACTCCCTATCTCCCCTATAATCTACACCACAATCTAA
>Nesillas_lantzii_KX133742_FMNH_352927_ND2
ATGAACCCCCAAGCAAAACTAGTATTCACCACCAGCCTCTTCCTAGGAACAACCATTACAATCTCAAGCAACCACTGAATCACAGCCTGAGCGGGGCTTGAAATTAACACTCTAGCCGTTCTGCCCCTAATTTCAAAATCCCACCACCCCCGAGCCGTTGAAGCTGCCACCAAATACTTCCTAACACAAGCAACTGCCTCAGCCCTGGTCCTATTCTCCAGCATGACCAACGCATGATACACCGGACAATGAGATATCACCCAACTAACCCACCCAACATCATGCCTGATCCTAACCTCGGCCCTTGCAATAAAACTAGGCCTAGTCCCATTCCACTTCTGGTTCCCAGAAGTACTCCAAGGCTCCAGCCTCACTACCGGCCTACTCCTATCCACCGCCATAAAATTCCCACCAATCACATTACTCTATATGACATCCCACTCACTGAACCCAACAATTCTATCCTGCATGGCCGTTTTATCTGCAGCCTTAGGGGGATGAATAGGACTAAACCAAACGCAGATCCGAAAAATTCTTGCCTTCTCTTCCATCTCCCACCTGGGCTGAATGGCCATAATCATCTCCTACAGCCCCAAACTCACTCTGCTAAACTTCTACCTGTATTCCCTAATCACCGCAGCCGTATTCCTCACCCTGAACTCAATAAAAGCAACAAAACTGTCAACCCTAATAACAACATGGACAAAAACCCCCACACTCAACGCAATGCTACTACTAGCCCTACTCTCCCTAGCAGGCCTCCCCCCTATAACAGGTTTCCTGCCCAAATGACTCATTATCCAAGAACTAACCAAACAGGACATAGCCCCCGCGGCGGTAGCAATCTCCCTACTTTCCCTACTGAGCCTATTCTTCTACCTCCGCCTCGCATACTGCACAACAATCACACTTCCCCCACATACCACAAACCACATAAAACAATGACACACCAATAAGACAATCAGCACCTCAACTGCTGTCTTAGTCACCATATCCATCACACTACTCCCTATCTCCCCTATAATCTACACCACAATCTAG
>Nesillas_lantzii_KX133743_FMNH_352928_ND2
ATGAACCCCCAAGCAAAACTAGTATTCACCACCAGCCTCTTCCTAGGAACAACCATTACAATCTCAAGCAACCACTGAATCACAGCCTGGGCGGGGCTTGAAATTAACACTCTAGCCGTTCTGCCCCTAATTTCAAAATCCCACCACCCCCGAGCCGTTGAAGCTGCCACCAAATACTTCCTAACACAAGCAACTGCCTCAGCCCTGGTCCTATTCTCCAGCATGACCAACGCGTGATACACCGGACAATGAGATATCACCCAACTAACCCACCCAACATCATGCCTGATCCTAACCTCGGCCCTTGCAATAAAACTAGGCCTAGTCCCATTCCACTTCTGGTTCCCAGAAGTACTCCAAGGCTCCAGCCTCACTACCGGCCTACTCCTATCCACCGCCATAAAATTCCCACCAATCACATTACTCTATATGACATCCCACTCACTGAACCCAACAATTCTATCCTGCATGGCCGTTTTATCTGCAGCCTTAGGGGGATGAATAGGACTAAACCAAACGCAGATCCGAAAAATTCTTGCCTTCTCTTCCATCTCCCACCTGGGCTGAATGGCCATAATCATCTCCTACAGCCCCAAACTCACCCTGCTAAACTTCTACCTGTATTCCCTAATCACCGCAGCCGTATTCCTCACCCTAAACTCAATAAAAGCAACAAAACTGTCAACCCTAATAACAACATGGACAAAAACCCCCACACTCAACGCAATGCTACTACTAGCCCTACTCTCCCTAGCAGGCCTCCCCCCTATAACAGGTTTCCTGCCCAAATGACTCATTATCCAAGAACTAACCAAACAGGACATAGCCCCCGCGGCGGTAGCAATCTCCCTACTTTCCCTACTGAGCCTGTTCTTCTACCTCCGCCTCGCATACTGCACAACAATCACACTTCCCCCACATACCACAAACCACATAAAACAATGACACACCAATAAGACAATCAGCACCTCAACTGCTGTCTTAGTCACCATATCCATCACACTACTCCCTATCTCCCCTATAATCTACACCACAATCTAA
>Nesillas_lantzii_KX133744_FMNH_356694_ND2
ATGAACCCCCAAGCAAAACTAGTATTCACCACCAGCCTCTTCCTAGGAACAACCATTACAATCTCAAGCAACCACTGAATCACAGCCTGGGCGGGGCTTGAAATTAACACTCTAGCCGTTCTGCCCCTAATTTCAAAATCCCACCACCCCCGAGCCGTTGAAGCTGCCACCAAATACTTCCTAACACAAGCAACTGCCTCAGCCCTGGTCCTATTCTCCAGCATGACCAACGCATGATACACCGGACAATGAGATATCACCCAACTAACCCACCCAACATCATGCCTGATCCTAACCTCGGCCCTTGCAATAAAACTAGGCCTAGTCCCATTCCACTTCTGGTTCCCAGAAGTACTCCAAGGCTCCAGCCTCACTACCGGCCTACTCCTATCCACCGCCATAAAATTCCCACCAATCACATTACTCTATATGACATCCCACTCACTGAACCCAACAATTCTATCCTGCATGGCCGTTTTATCTGCAGCCTTAGGGGGATGAATAGGACTAAACCAAACGCAGATCCGAAAAATTCTTGCCTTCTCTTCCATCTCCCACCTGGGCTGAATGGCCATAATCATCTCCTACAGCCCCAAACTCACTCTGCTAAACTTCTACCTGTATTCCCTAATCACCGCAGCCGTATTCCTCACCCTGAACTCAATAAAAGCAACAAAACTGTCAACCCTAATAACAACATGGACAAAAACCCCCACACTCAACGCAATGCTACTACTAGCCCTACTCTCCCTAGCAGGCCTCCCCCCTATAACAGGTTTCCTGCCCAAATGACTCATTATCCAAGAACTAACCAAACAGGACATAGCCCCCGCGGCGGTAGCAATCTCCCTACTTTCCCTACTGAGCCTGTTCTTCTACCTCCGCCTCGCATACTGCACAACAATCACACTTCCCCCACATACCACAAACCACATAAAACAATGACACACCAATAAGACAATCAGCACCTCAACTGCTGTCTTAGTCACCATATCCATCACACTACTCCCTATCTCCCCTATAATCTACACCGCAATCTAG
>Nesillas_lantzii_KX133745_FMNH_356695_ND2
ATGAACCCCCAAGCAAAACTAGTATTCACCACCAGCCTCTTCCTAGGAACAACCATTACAATCTCAAGCAACCACTGAATCACAGCCTGGGCGGGGCTTGAAATTAACACTCTAGCCGTTCTGCCCCTAATTTCAAAATCCCACCACCCCCGAGCCGTTGAAGCTGCCACCAAATACTTCCTAACACAAGCAACTGCCTCAGCCCTGGTCCTATTCTCCAGCATGACCAACGCGTGATACACCGGACAATGAGATATCACCCAACTAACCCACCCAACATCATGCCTGATCCTAACCTCGGCCCTTGCAATAAAACTAGGCCTAGTCCCATTCCACTTCTGGTTCCCAGAAGTACTCCAAGGCTCCAGCCTCACTACCGGCCTACTCCTATCCACCGCCATAAAATTCCCACCAATCACATTACTCTATATGACATCCCACTCACTGAACCCAACAATTCTATCCTGCATGGCCGTTTTATCTGCAGCCTTAGGGGGATGAATAGGACTAAACCAAACGCAGATCCGAAAAATTCTTGCCTTCTCTTCCATCTCCCACCTGGGCTGAATGGCCATAATCATCTCCTACAGCCCCAAACTCACCCTGCTAAACTTCTACCTGTATTCCCTAATCACCGCAGCCGTATTCCTCACCCTAAACTCAATAAAAGCAACAAAACTGTCAACCCTAATAACAACATGGACAAAAACCCCCACACTCAACGCAATGCTACTACTAGCCCTACTCTCCCTAGCAGGCCTCCCCCCTATAACAGGTTTCCTGCCCAAATGACTCATTATCCAAGAACTAACCAAACAGGACATAGCCCCCGCGGCGGTAGCAATCTCCCTACTTTCCCTACTGAGCCTGTTCTTCTACCTCCGCCTCGCATACTGCACAACAATCACACTTCCCCCACATACCACAAACCACATAAAACAATGACACACCAATAAGACAATCAGCACCTCAACTGCTGTCTTAGTCACCATATCCATCACACTACTCCCTATCTCCCCTATAATCTACACCACAATCTAA
>Nesillas_lantzii_KX133746_FMNH_356696_ND2
ATGAACCCCCAAGCAAAACTAGTATTCACCACCAGCCTCTTCCTAGGAACAACCATTACAATCTCAAGCAACCACTGAATCACAGCCTGGGCGGGGCTTGAAATTAACACTCTAGCCGTTCTGCCCCTAATTTCAAAATCCCACCACCCCCGAGCCGTTGAAGCTGCCACCAAATACTTCCTAACACAAGCAACTGCCTCAGCCCTGGTCCTATTCTCCAGCATGACCAACGCATGATACACCGGACAATGAGATATCACCCAACTAACCCACCCAACATCATGCCTGATCCTAACCTCGGCCCTTGCAATAAAACTAGGCCTAGTCCCATTCCACTTCTGGTTCCCAGAAGTACTCCAAGGCTCCAGCCTCACTACCGGCCTACTCCTATCCACCGCCATAAAATTCCCACCAATCACATTACTCTATATGACATCCCACTCACTGAACCCAACAATTCTATCCTGCATGGCCGTTTTATCTGCAGCCTTAGGGGGATGAATAGGACTAAACCAAACGCAGATCCGAAAAATTCTTGCCTTCTCTTCCATCTCCCACCTGGGCTGAATGGCCATAATCATCTCCTACAGCCCCAAACTCACTCTGCTAAACTTCTACCTGTATTCCCTAATCACCGCAGCCGTATTCCTCACCCTGAACTCAATAAAAGCAACAAAACTGTCAACCCTAATAACAACATGGACAAAAACCCCCACACTCAACGCAATGCTACTACTAGCCCTACTCTCCCTAGCAGGCCTCCCCCCTATAACAGGTTTCCTGCCCAAATGACTCATTATCCAAGAACTAACCAAACAGGACATAGCCCCCGCGGCGGTAGCAATCTCCCTACTTTCCCTACTGAGCCTGTTCTTCTACCTCCGCCTCGCATACTGCACAACAATCACACTTCCCCCACATACCACAAACCACATAAAACAATGACACACCAATAAGACAATCAGCACCTCAACTGCTGTCTTAGTCACCATATCCATCACACTACTCCCTATCTCCCCTATAATCTACACCGCAATCTAG
>Nesillas_lantzii_KX133747_FMNH_356697_ND2
ATGAACCCCCAAGCAAAACTAGTATTCACCACCAGCCTCTTCCTAGGAACAACCATTACAATCTCAAGCAACCACTGAATCACAGCCTGGGCGGGGCTTGAAATTAACACTCTAGCCGTTCTGCCCCTAATTTCAAAATCCCACCACCCCCGAGCCGTTGAAGCTGCCACCAAATACTTCCTAACACAAGCAACTGCCTCAGCCCTGGTCCTATTCTCCAGCATGACCAACGCGTGATACACCGGACAATGAGATATCACCCAACTAACCCACCCAACATCATGCCTGATCCTAACCTCGGCCCTTGCAATAAAACTAGGCCTAGTCCCATTCCACTTCTGGTTCCCAGAAGTACTCCAAGGCTCCAGCCTCACTACCGGCCTACTCCTATCCACCGCCATAAAATTCCCACCAATCACATTACTCTATATGACATCCCACTCACTGAACCCAACAATTCTATCCTGCATGGCCGTTTTATCTGCAGCCTTAGGGGGATGAATAGGACTAAACCAAACGCAGATCCGAAAAATTCTTGCCTTCTCTTCCATCTCCCACCTGGGCTGAATGGCCATAATCATCTCCTACAGCCCCAAACTCACCCTGCTAAACTTCTACCTGTATTCCCTAATCACCGCAGCCGTATTCCTCACCCTAAACTCAATAAAAGCAACAAAACTGTCAACCCTAATAACAACATGGACAAAAACCCCCACACTCAACGCAATGCTACTACTAGCCCTACTCTCCCTAGCAGGCCTCCCCCCTATAACAGGTTTCCTGCCCAAATGACTCATTATCCAAGAACTAACCAAACAGGACATAGCCCCCGCGGCGGTAGCAATCTCCCTACTTTCCCTACTGAGCCTGTTCTTCTACCTCCGCCTCGCATACTGCACAACAATCACACTTCCCCCACATACCACAAACCACATAAAACAATGACACACCAATAAGACAATCAGCACCTCAACTGCTGTCTTAGTCACCATATCCATCACACTACTCCCTATCTCCCCTATAATCTACACCACAATCTAA
>Nesillas_typica_KX133748_FMNH_363851_ND2
ATGAACCCCCAAGCAAAACTAGTATTCACCACCAGCCTCTTCCTAGGAACAACCATTACAATCTCAAGCAACCATTGAATCACAGCCTGGGCGGGGCTTGAAATTAACACTCTAGCCGTCCTACCCCTAATTTCAAAATCCCACCACCCCCGAGCCATTGAAGCTGCCACCAAATACTTCCTAACACAAGCGACTGCCTCAGCCCTAGTCCTATTCTCCAGCATGACCAACGCATGATACACCGGACAATGAGATATCACCCAGCTAACCCACCCAACATCATGCCTGATCCTAACCTCGGCCCTTGCAATAAAACTAGGCCTAGTCCCATTCCACTTCTGATTCCCAGAAGTGCTCCAAGGCTCCAGCCTCACTACCGGCCTACTCCTATCCACCGCCATAAAATTCCCACCAATCACATTGCTCTATATGACATCCCACTCACTAAACCCAACAGTACTATCCTGCATGGCCATTTTATCTGCAGCCTTAGGGGGATGAATAGGACTAAATCAAACGCAAATCCGAAAAATCCTTGCCTTCTCCTCCATCTCCCACCTAGGCTGAATGGCCATAATCATCTCCTACAGCCCCAAACTCACCCTGCTAAACTTCTACCTGTATTCCCTAATCACCACAGCCGTATTCCTCACCCTGAACTCAATAAAAGCAACAAAACTGTCAACTCTAATAACAACATGAACAAAAACCCCCACACTCAACGCAATGCTACTATTAGCCCTACTCTCCCTAGCAGGTCTCCCCCCTATAACAGGCTTCCTGCCCAAATGACTCATTATCCAAGAACTAACCAAACAGGACATGGCCCCCGCAGCGGTAGTAATCTCCCTACTCTCCCTACTGAGCCTGTTCTTTTACCTCCGCCTCGCATACTGCACAACAATCACACTCCCTCCACATACCACAAACCACATAAAACAATGACACACTAATAAGACAATCAGCACCTCAACTGCTGTCTTAGTCACTATATCCATCACACTACTCCCTATTTCCCCTATAATCTTCACCATAATCTAA
>Nesillas_typica_KX133749_FMNH_363852_ND2
ATGAACCCCCAAGCAAAACTAGTATTCACCACCAGCCTCTTCCTAGGAACAACCATTACAATCTCAAGCAACCATTGAATCACAGCCTGGGCGGGGCTTGAAATTAACACTCTAGCCGTCCTACCCCTAATTTCAAAATCCCACCACCCCCGAGCCATTGAAGCTGCCACCAAATACTTCCTAACACAAGCGACTGCCTCAGCCCTAGTCCTATTCTCCAGCATGACCAACGCATGATACACCGGACAATGAGATATCACCCAGCTAACCCACCCAACATCATGCCTGATCCTAACCTCGGCCCTTGCAATAAAATTAGGCCTAGTCCCATTTCACTTCTGATTCCCAGAAGTGCTCCAAGGCTCCAGCCTCACTACCGGCCTACTCCTATCCACCGCCATAAAATTCCCACCAATCACATTGCTCTATATGACATCCCACTCACTAAACCCAACAGTACTATCCTGCATGGCCATTTTATCTGCAGCCTTAGGGGGATGAATAGGACTAAATCAAACGCAAATCCGAAAAATCCTTGCCTTCTCCTCCATCTCCCACCTAGGCTGAATAGCCATAATCATCTCCTACAGCCCCAAACTCACCCTGCTAAACTTCTACCTGTATTCCCTAATCACCACAGCCGTATTCCTCACCCTGAACTCAATAAAAGCAACAAAACTGTCAACTCTAATAACAACATGAACAAAAACCCCCACACTCAACGCAATGCTACTATTAGCCCTACTCTCCCTAGCAGGTCTCCCCCCTATAACAGGCTTCCTACCCAAATGACTCATTATCCAAGAACTAACCAAACAGGACATGGCCCCCGCAGCGGTAGTAATTTCCCTACTCTCCCTACTGAGCCTGTTCTTTTACCTCCGCCTCGCATACTGCACAACAATCACACTCCCTCCACATACCACAAACCACATAAAACAATGACACACTAATAAGACAATCAGCACCTCAACTGCTGTCTTAGTCACTATATCCATCACACTACTCCCTATCTCCCCTATAATCTTTACCATAATCTAA
>Nesillas_typica_KX133750_FMNH_363853_ND2
ATGAACCCCCAAGCAAAACTAGTATTCACCACCAGCCTCTTCCTAGGAACAACCATTACAATCTCAAGCAACCATTGAATCACAGCCTGGGCGGGGCTTGAAATTAACACTCTAGCCGTCCTACCCCTAATTTCAAAATCCCACCACCCCCGAGCCATTGAAGCTGCCACCAAATACTTCCTAACACAAGCGACTGCCTCAGCCCTAGTCCTATTCTCCAGCATGACCAACGCATGATACACCGGACAATGAGATATCACCCAGCTAACCCACCCAACATCATGCCTGATCCTAACCTCGGCCCTTGCAATAAAACTAGGCCTAGTCCCATTTCACTTCTGATTCCCAGAAGTGCTCCAAGGCTCCAGCCTCACTACCGGCCTACTCCTATCCACCGCCATAAAATTCCCACCAATCACATTGCTCTATATGACATCCCACTCACTAAACCCAACAGTACTGTCCTGCATGGCCATTTTATCTGCAGCCTTAGGGGGATGAATAGGACTAAATCAAACGCAAATCCGAAAAATCCTTGCCTTCTCCTCCATCTCCCACCTAGGCTGAATGGCCATAATCATCTCCTACAGCCCCAAACTCACCCTGCTAAACTTCTACCTGTATTCCCTAATCACTACAGCCGTATTCCTCACCCTGAACTCAATAAAAGCAACAAAACTGTCAACTCTAATAACAACATGAACAAAAACCCCCACACTCAACGCAATGCTACTATTAGCCCTACTCTCCCTAGCAGGTCTCCCCCCTATAACAGGCTTCCTGCCCAAATGACTCATTATCCAAGAACTAACCAAACAGGACATGGCCCCCGCAGCGGTAGTAATCTCCCTACTCTCCCTACTGAGCCTGTTCTTTTACCTCCGCCTCGCATACTGCACAACAATCACACTCCCTCCACATACCACAAACCACATAAAACAATGACACACTAATAAGACAATCAGCACCTCAACTGCTGTCTTAGTCACTATATCCATCACACTACTCCCTATCTCCCCTATAATCTTCACCATAATCTAA
>Nesillas_typica_KX133751_FMNH_363854_ND2
ATGAACCCCCAAGCAAAACTAGTATTCACCACCAGCCTCTTCCTAGGAACAACCATTACAATCTCAAGCAACCATTGAATCACAGCCTGGGCGGGGCTTGAAATTAACACTCTAGCCGTCCTACCCCTAATTTCAAAATCCCACCACCCCCGAGCCATTGAAGCTGCCACCAAATACTTCCTAACACAAGCGACTGCCTCAGCCCTAGTCCTATTCTCCAGCATGACCAACGCATGATACACCGGACAATGAGATATCACCCAGCTAACCCACCCAACATCATGCCTGATCCTAACCTCGGCCCTTGCAATAAAACTAGGCCTAGTCCCATTCCACTTCTGATTCCCAGAAGTGCTCCAAGGCTCCAGCCTCACTACCGGCCTACTCCTATCCACCGCCATAAAATTCCCACCAATCACATTGCTCTATATGACATCCCACTCACTAAACCCAACAGTACTATCCTGCATGGCCATTTTATCTGCAGCCTTAGGGGGATGAATAGGACTAAATCAAACGCAAATCCGAAAAATCCTTGCCTTCTCCTCCATCTCCCACCTAGGCTGAATGGCCATAATCATCTCCTACAGCCCCAAACTCACCCTGCTAAACTTCTACCTGTATTCCCTAATCACCACAGCCGTATTCCTCACCCTGAACTCAATAAAAGCAACAAAACTGTCAACTCTAATAACAACATGAACAAAAACCCCCACACTCAACGCAATGCTACTATTAGCCCTACTCTCCCTAGCAGGTCTCCCCCCTATAACAGGCTTCCTGCCCAAATGACTCATTATCCAAGAACTAACCAAACAGGACATGGCCCCCGCAGCGGTAGTAATCTCCCTACTCTCCCTACTGAGCCTGTTCTTTTACCTCCGCCTCGCATACTGCACAACAATCACACTCCCTCCACATACCACAAACCACATAAAACAATGACACACTAATAAGACAATCAGCACCTCAACTGCTGTCTTAGTCACTATATCCATCACACTACTCCCTATTTCCCCTATAATCTTCACCATAATCTAA
>Nesillas_typica_KX133752_FMNH_381470_ND2
ATGAACCCCCAAGCAAAACTAGTATTCACCACCAGCCTCTTCCTAGGAACAACCATTACAATCTCAAGCAACCATTGAATCACAGCCTGGGCGGGGCTTGAAATTAACACTCTAGCCGTCCTACCCCTAATTTCAAAATCCCACCACCCCCGAGCCATTGAAGCTGCCACCAAATACTTCCTAACACAAGCGACTGCCTCAGCCCTAGTCCTATTCTCCAGCATGACCAACGCATGATACACCGGACAATGAGATATCACCCAGCTAACCCACCCAACATCATGCCTGATCCTAACCTCGGCCCTTGCAATAAAACTAGGCCTAGTCCCATTTCACTTCTGATTCCCAGAAGTGCTCCAAGGCTCCAACCTCACAACCGGCCTACTCCTATCCACCGCCATAAAATTCCCACCAATCACATTGCTCTATATGACATCCCACTCACTAAACCCAACAGTACTATCCTGCATGGCCATTTTATCTGCAGCCTTAGGGGGATGAATAGGGCTAAATCAAACGCAAATCCGAAAAATCCTTGCCTTCTCCTCCATCTCCCACCTAGGCTGAATGGCCATAATCATCTCCTACAGCCCCAAACTCACCCTGCTAAACTTCTACCTGTATTCCCTAATCACCACAGCCGTATTCCTCACCCTGAACTCAATAAAAGCAACAAAACTGTCAACTCTAATAACAACATGAACAAAAACCCCCACACTCAACGCAATGCTACTATTAGCCCTACTCTCCCTAGCAGGTCTCCCCCCTATAACAGGCTTCCTGCCCAAATGACTCATTATCCAAGAACTAACCAAACAGGACATGGCCCCCGCAGCGGTAGTAATCTCCCTACTCTCCCTACTGAGCCTGTTCTTTTACCTCCGCCTCGCATACTGCACAACAATCACACTCCCTCCACATACCACAAACCACATAAAACAATGACACACTAATAAGACAATCAGCACCTCAACTGCTGTCTTAGTCACTATATCCATCACACTACTCCCTATCTCCCCTATAATCTTCACCATAATCTAA
>Nesillas_typica_KX133753_FMNH_384725_ND2
ATGAACCCCCAAGCAAAACTAGTATTCACCACCAGCCTCTTCCTAGGAACAACCATTACAATCTCAAGCAACCATTGAATCACAGCCTGGGCGGGGCTTGAAATTAACACTCTAGCCGTCCTACCCCTAATTTCAAAATCCCACCACCCCCGAGCCATTGAAGCTGCCACCAAATACTTCCTAACACAAGCAACTGCCTCAGCCCTAGTCCTATTCTCCAGCATGACCAACGCATGATACACCGGACAATGAGATATCACCCAGCTAACCCACCCAACATCATGCCTGATCCTAACCTCGGCCCTTGCAATAAAACTAGGCCTAGTCCCATTTCACTTCTGATTCCCAGAAGTGCTCCAAGGCTCCAGCCTCACTACCGGCCTACTCCTATCCACCGCCATAAAATTCCCACCAATCACATTGCTCTATATGACATCCCACTCACTAAACCCAACAGTACTATCCTGCATGGCCATTTTATCTGCAGCCTTAGGGGGATGAATAGGGCTAAATCAAACGCAAATCCGAAAAATCCTTGCCTTCTCCTCCATCTCCCACCTAGGCTGAATGGCCATAATCATCTCCTACAGCCCCAAACTCACCCTGCTAAACTTCTACCTGTACTCCCTAATCACCACAGCCGTATTCCTCACCCTGAACTCAATAAAAGCAACAAAACTGTCAACTCTAATAACAACATGAACAAAAACCCCCACACTCAACGCAATGCTACTATTAGCCCTACTCTCCCTAGCAGGTCTCCCCCCTATAACAGGCTTCCTGCCCAAATGACTCATTATCCAAGAACTAACCAAACAGGACATGGCCCCCGCAGCGGTAGTAATCTCCCTACTCTCCCTACTGAGCCTGTTCTTTTACCTCCGCCTCGCATACTGCACAACAATCACACTCCCTCCACATACCACAAACCACATAAAACAATGACACACTAATAAGACAATCAGCACCTCAACTGCTGTCTTAGTCACTATATCCATCACACTACTCCCTATCTCCCCTATAATCTTCACCATAATCTAA
>Nesillas_typica_KX133754_FMNH_384746_ND2
ATGAACCCCCAAGCAAAACTAGTATTCACCACCAGCCTCTTCCTAGGAACAACCATTACAATCTCAAGCAACCATTGAATCACAGCCTGGGCGGGGCTTGAAATTAACACTCTAGCCGTCCTACCCCTAATTTCAAAATCCCACCACCCCCGAGCCATTGAAGCTGCCACCAAATACTTCCTAACACAAGCGACTGCCTCAGCCCTAGTCCTATTCTCCAGCATGACCAACGCATGATACACCGGACAATGAGATATCACCCAGCTAACCCACCCAACATCATGCCTGATCCTAACCTCGGCCCTTGCAATAAAACTAGGCCTAGTCCCATTTCACTTCTGATTCCCAGAAGTGCTCCAAGGCTCCAGCCTCACTACCGGCCTACTCCTATCCACCGCCATAAAATTCCCACCAATCACATTGCTCTATATGACATCCCACTCACTAAACCCAACAGTACTATCCTGCATGGCCATTTTATCTGCAGCCTTAGGGGGATGAATAGGACTAAATCAAACGCAAATCCGAAAAATCCTTGCCTTCTCCTCCATCTCCCACCTAGGCTGAATGGCCATAATCATCTCCTACAGCCCCAAACTCACCCTGCTAAACTTCTACCTGTATTCCCTAATCACCACAGCCGTATTCCTTACCCTGAACTCAATAAAAGCAACAAAACTGTCAACTCTAATAACAACATGAACAAAAACCCCCACACTCAACGCAATGCTACTATTAGCCCTACTCTCCCTAGCAGGTCTCCCCCCTATAACAGGCTTCCTGCCCAAATGACTCATTATCCAAGAACTAACCAAACAGGACATGGCCCCCGCAGCGGTAGTAATCTCCCTACTCTCCCTACTGAGCCTGTTCTTTTACCTCCGCCTCGCATACTGCACAACAATCACACTCCCTCCACATACCACAAACCACATAAAACAATGACACACTAATAAGACAATCAGCACCTCAACTGCTGTCTTAGTCACTATATCCATCACACTACTCCCTATCTCCCCTATAATCTTCACCATAATCTAA
>Nesillas_typica_KX133755_FMNH_384747_ND2
ATGAACCCCCAAGCAAAACTAGTATTCACCACCAGCCTCTTCCTAGGAACAACCATTACAATCTCAAGCAACCATTGAATCACAGCCTGGGCGGGGCTTGAAATTAACACTCTAGCCGTCCTACCCCTAATTTCAAAATCCCACCACCCCCGAGCCATTGAAGCTGCCACCAAATACTTCCTAACACAAGCGACTGCCTCAGCCCTAGTCCTATTCTCCAGCATGACCAACGCATGATACACCGGACAATGAGATATCACTCAACTAACCCACCCAACATCATGCCTGATCCTAACCTCGGCCCTTGCAATAAAACTAGGCCTAGTCCCATTTCACTTCTGATTCCCAGAAGTGCTCCAAGGCTCCAGCCTCACTACCGGCCTACTCCTATCCACCGCCATAAAATTCCCACCAATCACATTGCTCTATATGACATCCCACTCACTAAACCCAACAGTACTATCCTGCATGGCCATTTTATCTGCAGCCTTAGGGGGATGAATAGGACTAAATCAAACGCAAATCCGAAAAATCCTTGCCTTCTCCTCCATCTCCCACCTAGGCTGAATGGCCATAATCATCTCCTACAGCCCCAAACTCACCCTGCTAAACTTCTACCTGTATTCCCTAATCACCACAGCCGTATTCCTCACCCTGAACTCAATAAAAGCAACAAAACTGTCAACTCTAATAACAACATGAACAAAAACCCCCACACTCAACGCAATGCTACTATTAGCCCTACTCTCCCTAGCAGGTCTCCCCCCTATAACAGGCTTCCTGCCCAAATGACTCATTATCCAACAACTAACCAAACAGGACATGGCCCCCGCAGCGGTAGTAATCTCCCTACTCTCCCTACTGAGCCTGTTCTTTTACCTCCGCCTCGCATACTGCACAACAATCACACTCCCTCCACATACCACAAACCACATAAAACAATGACACACTAATAAGACAATCAGCACCTCAACTGCTGTCTTAGTCACTATATCCATCACACTACTCCCTATCTCCCCTATAATCTTCACCATAATCTAA
>Nesillas_typica_KX133756_FMNH_384788_ND2
ATGAACCCCCAAGCAAAACTAGTATTCACCACCAGCCTCTTCCTAGGAACAACCATTACAATCTCAAGCAACCATTGAATCACAGCCTGGGCGGGGCTTGAAATTAACACTCTAGCCGTCCTACCCCTAATTTCAAAATCCCACCACCCCCGAGCCATTGAAGCTGCCACCAAATACTTCCTAACACAAGCGACTGCCTCAGCCCTAGTCCTATTCTCCAGCATGACCAACGCATGATACACCGGACAATGAGATATCACCCAGCTAACCCACCCAACATCATGCCTGATCCTAACCTCGGCCCTTGCAATAAAACTAGGCCTAGTCCCATTTCACTTCTGATTCCCAGAAGTACTCCAAGGCTCCAGCCTCACTACCGGCCTACTCCTATCCACCGCCATAAAATTCCCACCAATCACATTGCTCTATATGACATCCCACTCACTAAACCCAACAGTACTATCCTGCATGGCCATTTTATCTGCAGCCTTGGGGGGATGAATAGGACTAAATCAAACGCAAATCCGAAAAATCCTTGCCTTCTCCTCCATCTCCCACCTAGGCTGAATGGCCATAATCATCTCCTACAGCCCCAAACTCACCCTGCTAAACTTCTACCTGTATTCCCTAATCACCACAGCCGTATTCCTCACCCTGAACTCAATAAAAGCAACAAAACTGTCAACTCTAATAACAACATGAACAAAAACCCCCACACTCAACGCAATGCTACTATTAGCCCTACTCTCCCTAGCAGGTCTCCCCCCTATAACAGGCTTCCTGCCCAAATGACTCATTATCCAAGAACTAACCAAACAGGACATGGCCCCCGCAGCGGTAGTAATCTCCCTACTCTCCCTACTGAGCCTGTTCTTTTACCTCCGCCTCGCATACTGCACAACAATCACACTCCCTCCACATACCACAAACCACATAAAACAATGACACACTAATAAGACAATCAGCACCTCAACTGCTGTCTTAGTCACTATATCCATCACACTACTCCCTATCTCCCCTATAATCTTCACCATAATCTAA
>Nesillas_typica_KX133757_FMNH_384789_ND2
ATGAACCCCCAAGCAAAACTAGTATTCACCACCAGCCTCTTCCTAGGAACAACCATTACAATCTCAAGCAACCATTGAATCACAGCCTGGGCGGGGCTTGAAATTAACACTCTAGCCGTCCTACCCCTAATTTCAAAATCCCACCACCCCCGAGCCATTGAAGCTGCCACCAAATACTTCCTAACACAAGCGACTGCCTCAGCCCTAGTCCTATTCTCCAGCATGACCAACGCATGATACACCGGACAATGAGATATCACCCAGCTAACCCACCCAACATCATGCCTGATCCTAACCTCGGCCCTTGCAATAAAATTAGGCCTAGTCCCATTTCACTTCTGATTCCCAGAAGTGCTCCAAGGCTCCAGCCTCACTACCGGCCTACTCCTATCCACCGCCATAAAATTCCCACCAATCACATTGCTCTATATGACATCCCACTCACTAAACCCAACAGTACTATCCTGCATGGCCATTTTATCTGCAGCCTTAGGGGGATGAATAGGACTAAATCAAACGCAAATCCGAAAAATCCTTGCCTTCTCCTCCATCTCCCACCTAGGCTGAATAGCCATAATCATCTCCTACAGCCCCAAACTCACCCTGCTAAACTTCTACCTGTATTCCCTAATCACCACAGCCGTATTCCTCACCCTGAACTCAATAAAAGCAACAAAACTGTCAACTCTAATAACAACATGAACAAAAACCCCCACACTCAACGCAATGCTACTATTAACCCTACTCTCCCTAGCAGGTCTCCCCCCTATAACAGGCTTCCTACCCAAATGACTCATTATCCAAGAACTAACCAAACAGGACATGGCCCCCGCAGCGGTAGTAATTTCCCTACTCTCCCTACTGAGCCTGTTCTTTTACCTCCGCCTCGCATACTGCACAACAATCACACTCCCTCCACATACCACAAACCACATAAAACAATGACACACTAATAAGACAATCAGCACCTCAACTGCTGTCTTAGTCACTATATCCATCACACTACTCCCTATCTCCCCTATAATCTTTACCATAATCTAA
>Nesillas_typica_KX133758_FMNH_384790_ND2
ATGAACCCCCAAGCAAAACTAGTATTCACCACCAGCCTCTTCCTAGGAACAACCATTACAATCTCAAGCAACCATTGAATCACAGCCTGGGCGGGGCTTGAAATTAACACTCTAGCCGTCCTACCCCTAATTTCAAAATCCCACCACCCCCGAGCCATTGAAGCTGCCACCAAATACTTCCTAACACAAGCGACTGCCTCAGCCCTAGTCCTATTCTCCAGCATGACCAACGCATGATACACCGGACAATGAGATATCACCCAGCTAACCCACCCAACATCATGCCTGATCCTAACCTCGGCCCTTGCAATAAAATTAGGCCTAGTCCCATTTCACTTCTGATTCCCAGAAGTGCTCCAAGGCTCCAGCCTCACTACCGGCCTACTCCTATCCACCGCCATAAAATTCCCACCAATCACATTGCTCTATATGACATCCCACTCACTAAACCCAACAGTACTATCCTGCATGGCCATTTTATCTGCAGCCTTAGGGGGATGAATAGGACTAAATCAAACGCAAATCCGAAAAATCCTTGCCTTCTCCTCCATCTCCCACCTAGGCTGAATAGCCATAATCATCTCCTACAGCCCCAAACTCACCCTGCTAAACTTCTACCTGTATTCCCTAATCACCACAGCCGTATTCCTCACCCTGAACTCAATAAAAGCAACAAAACTGTCAACTCTAATAACAACATGAACAAAAACCCCCACACTCAACGCAATGCTACTATTAGCCCTACTCTCCCTAGCAGGTCTCCCCCCTATAACAGGCTTCCTACCCAAATGACTCATTATCCAAGAACTAACCAAACAGGACATGGCCCCCGCAGCGGTAGTAATTTCCCTACTCTCCCTACTGAGCCTGTTCTTTTACCTCCGCCTCGCATACTGCACAACAATCACACTCCCTCCACATACCACAAACCACATAAAACAATGACACACTAATAAGACAATCAGCACCTCAACTGCTGTCTTAGTCACTATATCCATCACACTACTCCCTATCTCCCCTATAATCTTTACCATAATCTAA
>Nesillas_typica_KX133759_FMNH_384802_ND2
ATGAACCCCCAAGCAAAACTAGTATTCACCACCAGCCTCTTCCTAGGAACAACCATTACAATCTCAAGCAACCATTGAATCACAGCCTGGGCGGGGCTTGAAATTAACACTCTAGCCGTCCTACCCCTAATTTCAAAATCCCACCACCCCCGAGCCATTGAAGCTGCCACCAAATACTTCCTAACACAAGCAACTGCCTCAGCCCTAGTCCTATTCTCCAGCATGACCAACGCATGATACACCGGACAATGAGATATCACCCAGCTAACCCACCCAACATCATGCCTGATCCTAACCTCGGCCCTTGCAATAAAACTAGGCCTAGTCCCATTTCACTTCTGATTCCCAGAAGTGCTCCAAGGCTCCAGCCTCACTACCGGCCTACTCCTATCCACCGCCATAAAATTCCCACCAATCACATTGCTCTATATGACATCCCACTCACTAAACCCAACAGTACTATCCTGCATGGCCATTTTATCTGCAGCCTTAGGGGGATGAATAGGGCTAAATCAAACGCAAATCCGAAAAATCCTTGCCTTCTCCTCCATCTCCCACCTAGGCTGAATGGCCATAATCATCTCCTACAGCCCCAAACTCACCCTGCTAAACTTCTACCTGTACTCCCTAATCACCACAGCCGTATTCCTCACCCTGAACTCAATAAAAGCAACAAAACTGTCAACTCTAATAACAACATGAACAAAAACCCCCACACTCAACGCAATGCTACTATTAGCCCTACTCTCCCTAGCAGGTCTCCCCCCTATAACAGGCTTCCTGCCCAAATGACTCATTATCCAAGAACTAACCAAACAGGACATGGCCCCCGCAGCGGTAGTAATCTCCCTACTCTCCCTACTGAGCCTGTTCTTTTACCTCCGCCTCGCATACTGCACAACAATCACACTCCCTCCACATACCACAAACCACATAAAACAATGACACACTAATAAGACAATCAGCACCTCAACTGCTGTCTTAGTCACTATATCCATCACACTACTCCCTATCTCCCCTATAATCTTCACCATAATCTAA
>Nesillas_typica_KX133760_FMNH_393130_ND2
ATGAACCCCCAAGCAAAACTAGTATTCACCACCAGCCTCTTCCTAGGAACAACCATTACAATCTCAAGCAACCATTGAATCACAGCCTGGGCGGGGCTTGAAATTAACACTCTAGCCGTCCTACCCCTAATTTCAAAATCCCACCACCCCCGAGCCATTGAAGCTGCCACCAAATACTTCCTAACACAAGCGACTGCCTCAGCCCTAGTCCTATTCTCCAGCATGACCAACGCATGATACACCGGACAATGAGATATCACCCAGCTAACCCACCCAACATCATGCCTGATCCTAACCTCGGCCCTTGCAATAAAACTAGGCCTAGTCCCATTTCACTTCTGATTCCCAGAAGTGCTCCAAGGCTCCAGCCTCACTACCGGCCTACTCCTATCCACCGCCATAAAATTCCCACCAATCACATTGCTCTATATGACATCCCACTCACTAAACCCAACAGTACTATCCTGCATGGCCATTTTATCTGCAGCCTTAGGGGGATGAATAGGACTAAATCAAACGCAAATCCGAAAAATCCTTGCCTTCTCCTCCATCTCCCACCTAGGCTGAATGGCCATAATCATCTCCTACAGCCCCAAACTCACCCTGCTAAACTTCTACCTGTATTCCCTAATCACCACAGCCGTATTCCTCACCCTGAACTCAATAAAAGCAACAAAACTGTCAACTCTAATAACAACATGAACAAAAACCCCCACACTCAACGCAATGCTACTATTAGCCCTACTCTCCCTAGCAGGTCTCCCCCCTATAACAGGCTTCCTGCCCAAATGACTCATTATCCAAGAACTAACCAAACAGGACATGGCCCCCGCAGCGGTAGTAATCTCCCTACTCTCCCTACTGAGCCTGTTCTTTTACCTCCGCCTCGCATACTGCACAACAATCACACTCCCTCCACATACCACAAACCACATAAAACAATGACACACTAATAAGACAATCAGCACCTCAACTGCTGTCTTAGTCACTATATCCATCACACTACTCCCTATCTCCCCTATAATCTTCACCATAATCTAA
>Nesillas_typica_KX133761_FMNH_393142_ND2
ATGAACCCCCAAGCAAAACTAGTATTCACCACCAGCCTCTTCCTAGGAACAACCATTACAATCTCAAGCAACCATTGAATCACAGCCTGGGCGGGGCTTGAAATTAACACTCTAGCCGTCCTACCCCTAATTTCAAAATCCCACCACCCCCGAGCCATTGAAGCTGCCACCAAATACTTCCTAACACAAGCGACTGCCTCAGCCCTAGTCCTATTCTCCAGCATGACCAACGCATGATACACCGGACAATGAGATATCACCCAGCTAACCCACCCAACATCATGCCTGATCCTAACCTCGGCCCTTGCAATAAAACTAGGCCTAGTCCCATTTCACTTCTGATTCCCAGAAGTACTCCAAGGCTCCAGCCTCACTACCGGCCTACTCCTATCCACCGCCATAAAATTCCCACCAATCACATTGCTCTATATGACATCCCACTCACTAAACCCAACAGTACTATCCTGCATGGCCATTTTATCTGCAGCCTTAGGGGGATGAATAGGACTAAATCAAACGCAAATCCGAAAAATCCTTGCCTTCTCCTCCATCTCCCACCTAGGCTGAATGGCCATAATCATCTCCTACAGCCCCAAACTCACCCTGCTAAACTTCTACCTGTATTCCCTAATCACCACAGCCGTATTCCTCACCCTGAACTCAATAAAAGCAACAAAACTGTCAACTCTAATAACAACATGAACAAAAACCCCCACACTCAACGCAATGCTACTATTAGCCCTACTCTCCCTAGCAGGTCTCCCCCCTATAACAGGCTTCCTGCCCAAATGACTCATTATCCAAGAACTAACCAAACAGGACATGGCCCCCGCAGCGGTAGTAATCTCCCTACTCTCCCTACTGAGCCTGTTCTTTTACCTCCGCCTCGCATACTGCACAACAATCACACTCCCTCCACATACCACAAACCACATAAAACAATGACACACTAATAAGACAATCAGCACCTCAACTGCTGTCTTAGTCACTATATCCATCACACTACTCCCTATCTCCCCTATAATCTTCACCATAATCTAA
>Nesillas_typica_KX133762_FMNH_393390_ND2
ATGAACCCCCAAGCAAAACTAGTATTCACCACCAGCCTCTTCCTAGGAACAACCATTACAATCTCAAGCAACCATTGAATCACAGCCTGGGCGGGGCTTGAAATTAACACTCTAGCCGTCCTACCCCTAATTTCAAAATCCCACCACCCCCGAGCCATTGAAGCTGCCACCAAATACTTCCTAACACAGGCGACTGCCTCAGCCCTAGTCCTATTCTCCAGCATGACCAACGCATGATACACCGGACAATGAGATATCACCCAGCTAACCCACCCAACATCATGCCTAATCCTAACCTCGGCCCTTGCAATAAAACTAGGCCTAGTCCCATTTCACTTCTGATTCCCAGAAGTGCTCCAAGGCTCCAGCCTCACTACCGGCCTACTCCTATCCACCGCCATAAAATTCCCACCAATCACATTGCTCTATATGACATCCCACTCACTAAACCCAACAGTACTATCCTGCATGGCCATTTTATCTGCAGCCTTAGGGGGATGAATAGGACTAAATCAAACGCAAATCCGAAAAATCCTTGCCTTCTCCTCCATCTCCCACCTAGGCTGAATGGCCATAATCATCTCCTACAGCCCCAAACTCACCCTACTAAACTTCTACCTATATTCCCTAATCACCACAGCCGTATTCCTCACCCTGAACTCAATAAAAGCAACAAAACTGTCAACTCTAATAACAACATGAACAAAAACCCCCACACTCAACGCAATGCTACTATTAGCCCTACTCTCCCTAGCAGGTCTCCCCCCTATAACAGGCTTCCTGCCCAAATGACTCATTATCCAAGAACTAACCAAACAGGACATGGCCCCCGCAGCGGTAGTAATCTCCCTACTCTCCCTACTGAGCCTGTTCTTTTACCTCCGCCTCGCATACTGCACAACAATCACACTCCCTCCACATACCACAAACCACATAAAACAATGACACACTAATAAGACAATCAGCACCTCAACTGCTGTCTTAGTCACTATATCCATCACACTACTCCCTATCTCCCCTATAATCTTCACCATAATCTAA
>Nesillas_typica_KX133763_FMNH_393391_ND2
ATGAACCCCCAAGCAAAACTAGTATTCACCACCAGCCTCTTCCTAGGAACAACCATTACAATCTCAAGCAACCATTGAATCACAGCCTGGGCGGGGCTTGAAATTAACACTCTAGCCGTCCTACCCCTAATTTCAAAATCCCACCACCCCCGAGCCATTGAAGCTGCCACCAAATACTTCCTAACACAAGCGACTGCCTCAGCCCTAGTCCTATTCTCCAGCATGACCAACGCATGATACACCGGACAATGAGATATCACCCAGCTAACCCACCCAACATCATGCCTGATCCTAACCTCGGCCCTTGCAATAAAACTAGGCCTAGTCCCATTTCACTTCTGATTCCCAGAAGTGCTCCAAGGCTCCAACCTCACTACCGGCCTACTCCTATCCACCGCCATAAAATTCCCACCAATCACATTGCTCTATATGACATCCCACTCACTAAACCCAACAGTACTATCCTGCATGGCCATTTTATCTGCAGCCTTAGGGGGATGAATAGGACTAAATCAAACGCAAATCCGAAAAATCCTTGCCTTCTCCTCCATCTCCCACCTAGGCTGAATGGCCATAATCATCTCCTACAGCCCCAAACTCACCCTGCTAAACTTCTACCTGTATTCCCTAATCACCACAGCCGTATTCCTCACCCTGAACTCAATAAAAGCAACAAAACTGTCAACTCTAATAACAACATGAACAAAAACCCCCACACTCAACGCAATGCTACTATTAGCCCTACTCTCCCTAGCAGGTCTCCCCCCTATAACAGGCTTCCTGCCCAAATGACTCATTATCCAAGAACTAACCAAACAGGACATGGCCCCCGCAGCGGTAGTAATCTCCCTACTCTCCCTACTGAGCCTGTTCTTTTACCTCCGCCTCGCATACTGCACAACAATCACACTCCCTCCACATACCACAAACCACATAAAACAATGACACACTAATAAGACAATCAGCACCTCAACTGCTGTCTTAGTCACTATATCCATCACACTACTCCCTATCTCCCCTATAATCTTCACCATAATCTAA
>Nesillas_typica_KX133764_FMNH_393392_ND2
ATGAACCCCCAAGCAAAACTAGTATTCACCACCAGCCTCTTCCTAGGAACAACCATTACAATCTCAAGCAACCATTGAATCACAGCCTGGGCGGGGCTTGAAATTAACACTCTAGCCGTCCTACCACTAATTTCAAAATCCCACCACCCCCGAGCCATTGAAGCTGCCACCAAATACTTCCTAACACAAGCGACTGCCTCAGCCCTAGTCCTATTCTCCAGCATGACCAACGCATGATACACCGGACAATGAGATATCACCCAGCTAACCCACCCAACATCATGCCTGATCCTAACCTCGGCCCTTGCAATAAAACTAGGCCTAGTCCCATTTCACTTCTGATTCCCAGAAGTGCTCCAAGGCTCCAGCCTCACTACCGGCCTACTCCTATCCACCGCCATAAAATTCCCACCAATCACATTGCTCTATATGACATCCCACTCACTAAACCCAACAGTACTATCCTGCATGGCCATTTTATCTGCAGCCTTAGGGGGATGAATAGGACTAAATCAAACGCAAATCCGAAAAATCCTTGCCTTCTCCTCCATCTCCCACCTAGGCTGAATGGCCATAATCATCTCCTACAGCCCCAAACTCACCCTGCTAAACTTCTACCTGTATTCCCTAATCACCACAGCTGTATTCCTCACCCTGAACTCAATAAAAGCAACAAAACTGTCAACTCTAATAACAACATGAACAAAAACCCCCACACTCAACGCAATACTACTATTAGCCCTACTCTCCCTAGCAGGTCTCCCCCCTATAACAGGCTTCCTGCCCAAATGACTCATTATCCAAGAACTAACCAAACAGGACATGGCCCCCGCAGCGGTAGTAATCTCCCTACTCTCCCTACTGAGCCTGTTCTTTTACCTCCGCCTCGCATACTGCACAACAATCACACTCCCTCCACATACCACAAACCACATAAAACAATGACACACTAATAAGACAATCAGCACCTCAACTGCTGTCTTAGTCACTATATCCATCACACTACTCCCTATCTCCCCTATAATCTTCACCATGATCTAA
>Nesillas_typica_KX133765_FMNH_393393_ND2
ATGAACCCCCAAGCAAAACTAGTATTCACCACCAGCCTCTTCCTAGGAACAACCATTACAATCTCAAGCAACCATTGAATCACAGCCTGGGCGGGGCTTGAAATTAACACTCTAGCCGTCCTACCCCTAATTTCAAAATCCCACCACCCCCGAGCCATTGAAGCCGCCACCAAATACTTCCTAACACAAGCGACTGCCTCAGCCCTAGTCCTATTCTCCAGCATGACCAACGCATGATACACCGGACAATGAGATATCACCCAGCTAACCCACCCAACATCATGCCTGATCCTAACCTCGGCCCTTGCAATAAAACTAGGCCTAGTCCCATTTCACTTCTGATTCCCAGAAGTGCTCCAAGGCTCCAGCCTCACTACCGGCCTACTCCTATCCACCGCCATAAAATTCCCACCAATCACATTGCTCTATATGACATCCCACTCACTAAACCCAACAGTACTATCCTGCATGGCCATTTTATCTGCAGCCTTAGGGGGATGAATAGGACTAAATCAAACGCAAATCCGAAAAATCCTTGCCTTCTCCTCCATCTCCCACCTAGGCTGAATGGCCATAATCATCTCCTACAGCCCCAAACTCACCCTGCTAAACTTCTACCTGTATTCCCTAATCACCACAGCCGTATTCCTCACCCTGAACTCAATAAAAGCAACAAAACTGTCAACTCTAATAACAACATGAACAAAAACCCCTACACTCAACGCAATGCTACTATTAGCTCTACTCTCCCTAGCAGGCCTCCCCCCTATAACAGGCTTCCTGCCCAAATGACTCATTATCCAAGAACTAACCAAACAGGACATGGCCCCCGCAGCGGTAGTAATCTCCCTACTCTCCCTACTGAGCTTGTTCTTTTACCTCCGCCTCGCATACTGCACAACAATCACACTCCCTCCACATACCACAAACCACATAAAACAATGACACACTAATAAGACAATCAGCACCTCAACTGCTGTCTTAGTCACCATATCCATCACACTACTCCCTATCTCCCCTATAATCTTCACCATAATCTAA
>Nesillas_typica_KX133766_FMNH_393394_ND2
ATGAACCCCCAAGCAAAACTAGTATTCACCACCAGCCTCTTCCTAGGAACAACCATTACAATCTCAAGCAACCATTGAATCACAGCCTGGGCGGGGCTTGAAATTAACACTCTAGCCGTCCTACCCCTAATTTCAAAATCCCACCACCCCCGAGCCATTGAAGCTGCCACCAAATACTTCCTAACACAAGCGACTGCCTCAGCCCTAGTCCTATTCTCCAGCATGACCAACGCATGATACACCGGACAATGAGATATCACCCAGCTAACCCACCCAACATCATGCCTGATCCTAACCTCGGCCCTTGCAATAAAACTAGGCCTAGTCCCATTTCACTTCTGATTCCCAGAAGTGCTCCAAGGCTCCAGCCTCACTACCGGCCTACTCCTATCCACCGCCATAAAATTCCCACCAATCACATTGCTCTATATGACATCCCACTCACTAAACCCAACAGTACTATCCTGCATGGCCATTTTATCTGCAGCCTTAGGGGGATGAATAGGACTAAATCAAACGCAAATCCGAAAAATCCTTGCCTTCTCCTCCATCTCCCACCTAGGCTGAATGGCCATAATCATCTCCTACAGCCCCAAACTCACCCTGCTAAACTTCTACCTGTATTCCCTAATCACCACAGCCGTATTCCTCACCCTGAACTCAATAAAAGCAACAAAACTGTCAACTCTAATAACAACATGAACAAAAACCCCCACACTCAACGCAATGCTACTATTAGCCCTACTCTCCCTAGCAGGTCTCCCCCCTATAACAGGCTTCCTGCCCAAATGACTCATTATCCAAGAACTAACCAAACAGGACATGGCCCCCGCAGCGGTAGCAATCTCCCTACTCTCCCTACTGAGCCTGTTCTTTTACCTCCGCCTCGCATACTGCACAACAATCACACTCCCTCCACATACCACAAACCACATAAAACAATGACACACTAATAAGACAATCAGCACCTCAACTGCTGTCTTAGTCACTATATCCATCACACTACTCCCTATCTCCCCTATAATCTTCACCATAATCTAA
>Nesillas_typica_KX133767_FMNH_393395_ND2
ATGAACCCCCAAGCAAAACTAGTATTCACCACCAGCCTCTTCCTAGGAACAACCATTACAATCTCAAGCAACCATTGAATCACAGCCTGGGCGGGGCTTGAAATTAACACTCTAGCCGTCCTACCCCTAATTTCAAAATCCCACCACCCCCGAGCCATTGAAGCTGCCACCAAATACTTCCTAACACAAGCGACTGCCTCAGCCCTAGTCCTATTCTCCAGCATGACCAACGCATGATACACCGGACAATGAGATATCACCCAACTAACCCACCCAACATCATGCCTGATCCTAACCTCGGCCCTTGCAATAAAACTAGGCCTAGTCCCATTTCACTTCTGATTCCCAGAAGTGCTCCAAGGCTCCAGCCTCACTACCGGCCTACTCCTATCCACCGCCATAAAATTCCCACCAATCACATTGCTCTATATGACATCCCACTCACTAAACCCAACAGTACTATCCTGCATGGCCATTTTATCTGCAGCCTTAGGGGGATGAATAGGACTAAATCAAACGCAAATCCGAAAAATCCTTGCCTTCTCCTCCATCTCCCACCTAGGCTGAATGGCCATAATCATCTCCTACAGCCCCAAACTCACCCTGCTAAACTTCTACCTGTATTCCCTAATCACCGCAGCTGTATTCCTCACCCTGAACTCAATAAAAGCAACAAAACTGTCAACTCTAATAACAACATGAACAAAAACCCCCACACTCAACGCAATGCTACTATTAGCCCTACTCTCCCTAGCAGGTCTCCCCCCTATAACAGGCTTCCTGCCCAAATGACTCATTATCCAAGAACTAACCAAACAGGACATGGCCCCCGCAGCGGTAGTAATCTCCCTACTCTCCCTACTGAGCCTGTTCTTTTATCTCCGCCTCGCATACTGCACAACAATCACACTCCCTCCACATACCACAAACCACATAAAACAATGACACACTAATAAGACAATCAGCACCTCAACTGCTGTCTTAGTCACTATATCCATCACACTACTCCCTATCTCCCCTATAATCTTCACCATAATCTAA
>Nesillas_typica_KX133768_FMNH_393396_ND2
ATGAACCCCCAAGCAAAACTAGTATTCACCACCAGCCTCTTCCTAGGAACAACCATTACAATCTCAAGCAACCATTGAATCACAGCCTGGGCGGGGCTTGAAATTAACACTCTAGCCGTCCTACCCCTAATTTCAAAATCCCACCACCCTCGAGCCATTGAAGCTGCCACCAAATACTTCCTAACACAAGCGACTGCCTCAGCCCTAGTCCTATTCTCCAGCATGACCAACGCATGATACACCGGACAATGAGATATCACCCAGCTAACCCACCCAACATCATGCCTGATCCTAACCTCGGCCCTTGCAATAAAACTAGGCCTAGTCCCATTTCACTTCTGATTCCCAGAAGTGCTCCAAGGCTCCAGCCTCACTACCGGCCTACTCCTATCCACCGCCATAAAATTCCCACCAATCACATTGCTCTATATGACATCCCACTCACTAAACCCAACAGTACTATCCTGCATGGCCATTTTATCTGCAGCCTTAGGGGGATGAATAGGACTAAATCAAACGCAAATCCGAAAAATCCTTGCCTTCTCCTCCATCTCCCACCTAGGCTGAATGGCCATAATCATCTCCTACAGCCCCAAACTCACCCTGCTAAACTTCTACCTGTATTCCCTAATCACCACAGCCGTATTCCTCACCCTGAACTCAATAAAAGCAACAAAACTGTCAACTCTAATAACAACATGAACAAAAACCCCCACACTCAACGCAATGCTACTATTAGCCCTACTCTCCCTAGCAGGTCTCCCCCCTATAACAGGCTTCCTGCCCAAATGACTCATTATCCAAGAACTAACCAAACAGGACATGGCCCCCGCAGCGGTAGTAATCTCCCTACTCTCCCTACTGAGCCTGTTCTTTTACCTCCGCCTCGCATACTGCACAACAATCACACTCCCTCCACATACCACAAACCACATAAAACAATGACACACTAATAAGACAATCAGCACCTCAACTGCTGTCTTAGTCACTATATCCATCACACTACTCCCTATCTCCCCTATAATCTTCACCATAATCTAA
>Nesillas_typica_KX133769_FMNH_393397_ND2
ATGAACCCCCAAGCAAAACTAGTATTCACCACCAGCCTCTTCCTAGGAACAACCATTACAATCTCAAGCAACCATTGAATCACAGCCTGGGCGGGGCTTGAAATTAACACTCTAGCCGTCCTACCCCTAATTTCAAAATCCCACCACCCCCGAGCCATTGAAGCTGCCACCAAATACTTCCTAACACAAGCGACTGCCTCAGCCCTAGTCCTATTCTCCAGCATGACCAACGCATGATACACCGGACAATGAGATATCACCCAACTAACCCACCCAACATCATGCCTGATCCTAACCTCGGCCCTTGCAATAAAACTAGGCCTAGTCCCATTTCACTTCTGATTCCCAGAAGTGCTCCAAGGCTCCAGCCTCACTACCGGCCTACTCCTATCCACCGCCATAAAATTCCCACCAATCACATTGCTCTATATGACATCCCACTCACTAAACCCAACAGTACTATCCTGCATGGCCATTTTATCTGCAGCCTTAGGGGGATGAATAGGACTAAATCAAACGCAAATCCGAAAAATCCTTGCCTTCTCCTCCATCTCCCACCTAGGCTGAATGGCCATAATCATCTCCTACAGCCCCAAACTCACCCTGCTAAACTTCTACCTGTATTCCCTAATCACCACAGCTGTATTCCTCACCCTGAACTCAATAAAAGCAACAAAACTGTCAACTCTAATAACAACATGAACAAAAACCCCCACACTCAACGCAATGCTACTATTAGCCATACTCTCCCTAGCAGGTCTCCCCCCTATAACAGGCTTCCTGCCCAAATGACTCATTATCCAAGAACTAACCAAACAGGACATGGCCCCCGCAGCGGTAGTAATCTCCCTACTCTCCCTACTGAGCCTGTTCTTTTATCTCCGCCTCGCATACTGCACAACAATCACACTCCCTCCACATACCACAAACCACATAAAACAATGACACACTAATAAGACAATCAGCACCTCAACTGCTGTCTTAGTCACTATATCCATCACACTACTCCCTATCTCCCCTATAATCTTCACCATAATCTAA
>Nesillas_typica_KX133770_FMNH_393398_ND2
ATGAACCCCCAAGCAAAACTAGTATTCACCACCAGCCTCTTCCTAGGAACAACCATTACAATCTCAAGCAACCATTGAATCACAGCCTGGGCGGGGCTTGAAATTAACACTCTAGCCGTCCTACCGCTAATTTCAAAATCCCACCACCCCCGAGCCATTGAAGCTGCCACCAAATACTTCCTAACACAAGCGACTGCCTCAGCCCTAGTCCTATTCTCCAGCATGACCAACGCATGATACACCGGACAATGAGATATCACCCAGCTAACCCACCCAACATCATGCCTGATCCTAACCTCGGCCCTTGCAATAAAACTAGGCCTAGTCCCATTTCACTTCTGATTCCCAGAAGTGCTCCAAGGCTCCAGCCTCACTACCGGCCTACTCCTATCCACCGCCATAAAATTCCCACCAATCACATTGCTCTATATGACATCCCACTCACTAAACCCAACAGTACTATCCTGCATGGCCATTTTATCTGCAGCCTTAGGGGGATGAATAGGACTAAATCAAACGCAAATCCGAAAAATCCTTGCCTTCTCCTCCATCTCCCACCTAGGCTGAATGGCCATAATCATCTCCTACAGCCCCAAACTCACCCTGCTAAACTTCTACCTGTATTCCCTAATCACCACAGCTGTATTCCTCACCCTGAACTCAATAAAAGCAACAAAACTGTCAACTCTAATAACAACATGAACAAAAACCCCCACACTCAACGCAATACTACTATTAGCCCTACTCTCCCTAGCAGGTCTCCCCCCTATAACAGGCTTCCTGCCCAAATGACTCATTATCCAAGAACTAACCAAACAGGACATGGCCCCCGCAGCGGTAGTAATCTCCCTACTCTCCCTACTGAGCCTGTTCTTTTACCTCCGCCTCGCATACTGCACAACAATCACACTCCCTCCACATACCACAAACCACATAAAACAATGACACACTAATAAGACAATCAGCACCTCAACTGCTGTCTTAGTCACTATATCCATCACACTACTCCCTATCTCCCCTATAATCTTCACCATGATCTAA
>Nesillas_typica_KX133771_FMNH_393399_ND2
ATGAACCCCCAAGCAAAACTAGTATTCACCACCAGCCTCTTCCTAGGAACAACCATTACAATCTCAAGCAACCATTGAATCACAGCCTGGGCGGGGCTTGAAATTAACACTCTAGCCGTCCTACCCCTAATTTCAAAATCCCACCACCCCCGAGCCATTGAAGCCGCCACCAAATACTTCCTAACACAAGCGACTGCCTCAGCCCTAGTCCTATTCTCCAGCATGACCAACGCATGATACACCGGACAATGAGATATCACCCAACTAACCCACCCAACATCATGCCTGATCCTAACCTCGGCCCTTGCAATAAAACTAGGCCTAGTCCCATTTCACTTCTGATTCCCAGAAGTGCTCCAAGGCTCCAGCCTCACTACCGGCCTACTCCTATCCACCGCCATAAAATTCCCACCAATCACATTGCTCTATATGACATCCCACTCACTAAACCCAACAGTACTATCCTGCATGGCCATTTTATCTGCAGCCTTAGGGGGATGAATAGGACTAAATCAAACGCAAATCCGAAAAATCCTTGCCTTCTCCTCCATCTCCCACCTAGGCTGAATGGCCATAATCATCTCCTACAGCCCCAAACTCACCCTGCTAAACTTCTACCTGTATTCCCTAATCACCACAGCTGTATTCCTCACCCTGAACTCAATAAAAGCAACAAAACTGTCAACTCTAATAACAACATGAACAAAAACCCCCACACTCAACGCAATGCTACTATTAGCCCTACTCTCCCTAGCAGGTCTCCCCCCTATAACAGGCTTCCTGCCCAAATGACTCATTATCCAAGAACTAACCAAACAGGACATGGCCCCCGCAGCGGTAGTAATCTCCCTACTCTCCCTACTGAGCCTGTTCTTTTATCTCCGCCTCGCATACTGCACAACAATCACACTCCCTCCACATACCACAAACCACATAAAACAATGACACACTAATAAGACAATCAGCACCTCAACTGCTGTCTTAGTCACTATATCCATCACACTACTCCCTATCTCCCCTATAATCTTCACCATAATCTAA
>Nesillas_typica_KX133772_FMNH_393400_ND2
ATGAACCCCCAAGCAAAACTAGTATTCACCACCAGCCTCTTCCTAGGAACAACCATTACAATCTCAAGCAACCATTGAATCACAGCCTGGGCGGGGCTTGAAATTAACACTCTAGCCGTCCTACCCCTAATTTCAAAATCCCACCACCCCCGAGCCATTGAAGCTGCCACCAAATACTTCCTAACACAAGCGACTGCCTCAGCCCTAGTCCTATTCTCCAGCATGACCAACGCATGATACACCGGACAATGAGATATCACCCAGCTAACCCACCCAACATCATGCCTGATCCTAACCTCGGCCCTTGCAATAAAACTAGGCCTAGTCCCATTTCACTTCTGATTCCCAGAAGTGCTCCAAGGCTCCAGCCTCACTACCGGCCTACTCCTATCCACCGCCATAAAATTCCCACCAATCACATTGCTCTATATGACATCCCACTCACTAAACCCAACAGTACTATCCTGCATGGCCATTTTATCTGCAGCCTTAGGAGGATGAATAGGACTAAATCAAACGCAAATCCGAAAAATCCTCGCCTTCTCCTCCATCTCCCACCTAGGCTGAATGGCCATAATCATCTCCTACAACCCCAAACTCACCCTGCTAAACTTCTACCTGTATTCCCTAATCACCACAGCCGTATTCCTCACCCTGAACTCAATAAAAGCAACAAAACTGTCAACTCTAATAACAACATGAACAAAAACCCCCACACTCAACGCAATGCTACTACTAGCCCTACTCTCCCTAGCAGGTCTCCCCCCTATAACAGGCTTCCTGCCCAAATGACTCATTATCCAAGAACTAACCAAACAGGACATAGCCCCCGCAGCGGTAGTAATCTCCCTACTCTCCCTACTGAGCCTGTTCTTTTACCTCCGCCTCGCATACTGCACAACAATCACACTCCCTCCACATACCACAAACCACATAAAACAATGACACACTAATAAGACAATCAGCACCTCAACTGCTGTCTTAGTCACTATATCCATCACACTACTCCCTATCTCCCCTATAATCTTCACCATAATCTAA
>Nesillas_typica_KX133773_FMNH_393401_ND2
ATGAACCCCCAAGCAAAACTAGTATTCACCACCAGCCTCTTCCTAGGAACAACCATTACAATCTCAAGCAACCATTGAATCACAGCCTGGGCGGGGCTTGAAATTAACACTCTAGCCGTCCTACCCCTAATTTCAAAATCCCACCACCCCCGAGCCATTGAAGCTGCCACCAAATACTTCCTAACACAGGCGACTGCCTCAGCCCTAGTCCTATTCTCCAGCATGACCAACGCATGATACACCGGACAATGAGATATCACCCAGCTAACCCACCCAACATCATGCCTAATCCTAACCTCGGCCCTTGCAATAAAACTAGGCCTAGTCCCATTTCACTTCTGATTCCCAGAAGTGCTCCAAGGTTCCAGCCTCACTACCGGCCTACTCCTATCCACCGCCATAAAATTCCCACCAATCACATTGCTCTATATGACATCCCACTCACTAAACCCAACAGTACTATCCTGCATGGCCATTTTATCTGCAGCCTTAGGGGGGTGAATAGGACTAAATCAAACGCAAATCCGAAAAATCCTTGCCTTCTCCTCCATCTCCCACCTAGGCTGAATGGCCATAATCATCTCCTACAGCCCCAAACTCACCCTGCTAAACTTCTACCTGTATTCCCTAATCACCACAGCCGTATTCCTCACCCTGAACTCAATAAAAGCAACAAAACTGTCAACTCTAATAACAACATGAACAAAAACCCCCACACTCAACGCAATGCTACTATTAGCCCTACTCTCCCTAGCAGGTCTCCCCCCTATAACAGGCTTCCTGCCCAAATGACTCATTATCCAAGAACTAACCAAACAGGACATGGCCCCCGCAGCGGTAGTAATCTCCCTACTCTCCCTACTGAGCCTGTTCTTTTACCTCCGCCTCGCATACTGCACAACAATCACACTCCCTCCACATACCACAAACCACATAAAACAATGACACACTAATAAGACAATCAGCACCTCAACTGCTGTCTTAGTCACTATATCCATCACACTACTCCCTATCTCCCCTATAATCTTCACCATAATCTAA
>Nesillas_typica_KX133774_FMNH_393402_ND2
ATGAACCCCCAAGCAAAACTAGTATTCACCACCAGCCTCTTCCTAGGAACAACCATTACAATCTCAAGCAACCATTGAATCACAGCCTGGGCGGGGCTTGAAATTAACACTCTAGCCGTCCTACCCCTAATTTCAAAATCCCACCACCCCCGAGCCATTGAAGCTGCCACCAAATACTTCCTAACACAAGCGACTGCCTCAGCCCTAGTCCTATTCTCCAGCATGACCAACGCATGATACACCGGACAATGAGATATCACCCAGCTAACCCACCCAACATCATGCCTGATCCTAACCTCGGCCCTTGCAATAAAACTAGGCCTAGTCCCATTTCACTTCTGATTCCCAGAAGTGCTCCAAGGCTCCAGCCTCACTACCGGCCTACTCCTATCCACCGCCATAAAATTCCCACCAATCACATTGCTCTATATGACATCCCACTCACTAAACCCAACAGTACTATCCTGCATGGCCATTTTATCTGCAGCCTTAGGGGGATGAATAGGACTAAATCAAACGCAAATCCGAAAAATCCTTGCCTTCTCCTCCATCTCCCACCTAGGCTGAATGGCCATAATCATCTCCTACAGCCCCAAACTCACCCTGCTAAACTTCTACCTGTATTCCCTAATCACCACAGCCGTATTCCTCACCCTGAACTCAATAAAAGCAACAAAACTGTCAACTCTAATAACAACATGAACAAAAACCCCCACACTCAACGCAATGCTACTATTAGCCCTACTCTCCCTAGCAGGTCTCCCCCCTATAACAGGCTTCCTGCCCAAATGACTCATTATCCAAGAACTAACCAAACAGGACATGGCCCCCGCAGCGGTAGTAATCTCCCTACTCTCCCTACTGAGCCTGTTCTTTTACCTCCGCCTCGCATACTGCACAACAATCACACTCCCTCCACATACCACAAACCACATAAAACAATGACACACTAATAAGACAATCAGCACCTCAACTGCTGTCTTAGTCACTATATCCATCACACTACTCCCTATCTCCCCTATAATCTTCACCATAATCTAA
>Nesillas_typica_KX133775_FMNH_393403_ND2
ATGAACCCCCAAGCAAAACTAGTATTCACCACCAGCCTCTTCCTAGGAACAACCATTACAATCTCAAGCAACCATTGAATCACAGCCTGGGCGGGGCTTGAAATTAACACTCTAGCCGTCCTACCCCTAATTTCAAAATCCCACCACCCCCGAGCCATTGAAGCTGCCACCAAATACTTCCTAACACAAGCGACTGCCTCAGCCCTAGTCCTATTCTCCAGCATGACCAACGCATGATACACCGGACAATGAGATATCACCCAGCTAACCCACCCAACATCATGCCTGATCCTAACCTCGGCCCTTGCAATAAAACTAGGCCTAGTCCCATTTCACTTCTGATTCCCAGAAGTGCTCCAAGGCTCCAGCCTCACTACCGGCCTACTCCTATCCACCGCCATAAAATTCCCACCAATCACATTGCTCTATATGACATCCCACTCACTAAACCCAACAGTACTATCCTGCATGGCCATTTTATCTGCAGCCTTAGGGGGATGAATAGGACTAAATCAAACGCAAATCCGAAAAATCCTTGCCTTCTCCTCCATCTCCCACCTAGGCTGAATGGCCATAATCATCTCCTACAGCCCCAAACTCACCCTGCTAAACTTCTACCTGTATTCCCTAATCACCACAGCCGTATTCCTCACCCTGAACTCAATAAAAGCAACAAAACTGTCAACTCTAATAACAACATGAACAAAAACCCCCACACTCAACGCAATGCTACTATTAGCCCTACTCTCCCTAGCAGGTCTCCCCCCTATAACAGGCTTCCTGCCCAAATGACTCATTATCCAAGAACTAACCAAACAGGACATGGCCCCCGCAGCGGTAGTAATCTCCCTACTCTCCCTACTGAGCCTGTTCTTTTACCTCCGCCTCGCATACTGCACAACAATCACACTCCCTCCACATACCACAAACCACATAAAACAATGACACACTAATAAGACAATCAGCACCTCAACTGCTGTCTTAGTCACTATATCCATCACACTACTCCCTATCTCCCCTATAATCTTCACCATAATCTAA
>Nesillas_typica_KX133776_FMNH_393404_ND2
ATGAACCCCCAAGCAAAACTAGTATTCACCACCAGCCTCTTCCTAGGAACAACCATTACAATCTCAAGCAACCATTGAATCACAGCCTGGGCGGGGCTTGAAATTAACACTCTAGCCGTCCTACCCCTAATTTCAAAATCCCACCACCCCCGAGCCATTGAAGCTGCCACCAAATACTTCCTAACACAAGCGACTGCCTCAGCCCTAGTCCTATTCTCCAGCATGACCAACGCATGATACACCGGACAATGAGATATCACCCAGCTAACCCACCCAACGTCATGCCTGATCCTAACCTCGGCCCTTGCAATAAAACTAGGCCTAGTCCCATTTCACTTCTGATTCCCAGAAGTGCTCCAAGGCTCCAGCCTCACTACCGGCCTACTCCTATCCACCGCCATAAAATTCCCACCAATCACATTGCTCTATATGACATCCCACTCACTAAACCCAACAGTACTATCCTGCATGGCCATTTTATCTGCAGCCTTAGGGGGATGAATAGGACTAAATCAAACGCAAATCCGAAAAATCCTTGCCTTCTCCTCCATCTCCCACCTAGGCTGAATGGCCATAATCATCTCCTACAGCCCCAAACTCACCCTGCTAAACTTCTACCTGTATTCCCTAATCACCACAGCCGTATTCCTCACCCTGAACTCAATAAAAGCAACAAAACTGTCAACTCTAATAACAACATGAACAAAAACCCCCACACTCAACACAATGCTACTATTAGCCCTACTCTCCCTAGCAGGTCTCCCCCCTATAACAGGCTTCCTGCCCAAATGACTCATTATCCAAGAACTAACCAAACAGGACATGGCCCCCGCAGCGGTAGTAATCTCCCTACTCTCCCTACTGAGCCTGTTCTTTTACCTCCGCCTCGCATACTGCACAACAATCACACTCCCTCCACATACCACAAACCACATAAAACAATGACACACTAATAAGACAATCAGCACCTCAACTGCTGTCTTAGTCACTATATCCATCACACTACTCCCTATCTCCCCTATAATCTTCACCATAATCTAA
>Nesillas_typica_KX133777_FMNH_393405_ND2
ATGAACCCCCAAGCAAAACTAGTATTCACCACCAGCCTCTTCCTAGGAACAACCATTACAATCTCAAGCAACCATTGAATCACAGCCTGGGCGGGGCTTGAAATTAACACTCTAGCCGTCCTACCCCTAATTTCAAAATCCCACCACCCCCGAGCCATCGAAGCTGCCACCAAATACTTCCTAACACAAGCGACTGCCTCAGCCCTAGTCCTATTCTCCAGCATGACCAACGCATGATACACCGGACAATGAGATATCACCCAGCTAACCCACCCAACATCATGCCTGATCCTAACCTCGGCCCTTGCAATAAAACTAGGCCTAGTCCCATTTCACTTCTGATTCCCAGAAGTGCTCCAAGGCTCCAGCCTCACTACCGGCCTACTCCTATCCACCGCCATAAAATTCCCACCAATCACATTGCTCTATATGACATCCCACTCACTAAACCCAACAGTACTATCCTGCATGGCCATTTTATCTGCAGCCTTAGGGGGATGAATAGGACTAAATCAAACGCAAATCCGAAAAATCCTTGCCTTCTCCTCCATCTCCCACCTAGGCTGAATGGCCATAATCATCTCCTACAGCCCCAAACTCACCCTGCTAAACTTCTACCTGTACTCCCTAATCACCACAGCCGTATTCCTCACCCTGAACTCAATAAAAGCAACAAAACTGTCAACTCTAATAACAACATGAACAAAAACCCCCACACTCAACGCAATGCTACTATTAGCCCTACTCTCCCTAGCAGGTCTCCCCCCTATAACAGGCTTCCTGCCCAAATGACTCATTATCCAAGAACTAACCAAACAGGACATGGCCCCCGCGGCGGTAGTAATCTCCCTACTCTCCCTACTGAGCCTGTTCTTTTACCTCCGCCTCGCATACTGCACAACAATCACACTCCCTCCACATACCACAAACCACATAAAACAATGACACACTAATAAGACAATCAGCACCTCAACTGCTGTCTTAGTCACTATATCCATCACACTACTCCCTATCTCCCCTATAATCTTCACCACAATCTAA
>Nesillas_typica_KX133778_FMNH_395986_ND2
ATGAACCCCCAAGCAAAACTAGTATTCACCACCAGCCTCTTCCTAGGAACAACCATTACAATCTCAAGCAACCATTGAATCACAGCCTGGGCGGGGCTTGAAATTAACACTCTAGCCGTCCTACCCCTAATTTCAAAATCCCACCACCCCCGAGCCATTGAAGCTGCCACCAAATACTTCCTAACACAAGCGACTGCCTCAGCCCTAGTCCTATTCTCCAGCATGACCAACGCATGATACACCGGACAATGAGATATCACCCAGCTAACCCACCCAACATCATGCCTGATCCTAACCTCGGCCCTTGCAATAAAACTAGGCTTAGTCCCATTTCACTTCTGATTCCCAGAAGTGCTCCAAGGATCCAGCCTCACTACCGGCCTACTCCTATCCACCGCCATAAAATTCCCACCAATCACATTGCTCTATATGACATCCCACTCACTAAACCCAACAGTACTATCCTGCATGGCCATTTTATCTGCAGCCTTAGGGGGATGAATAGGGCTAAATCAAACGCAAATCCGAAAAATCCTTGCCTTCTCCTCCATCTCCCACCTAGGCTGAATGGCCATAATCATCTCCTACAGCCCCAAACTCACCCTGCTAAACTTCTACCTGTATTCCCTAATCACCACAGCCGTATTCCTCACCCTGAACTCAATAAAAGCAACAAAACTGTCAACTCTAATAACAACATGAACAAAAACCCCCACACTCAACGCAATGCTACTATTAGCCCTACTCTCCCTAGCAGGTCTCCCCCCTATAACAGGCTTCCTGCCCAAATGACTCATTATCCAAGAACTAACCAAACAGGACATGGCCCCCGCAGCGGTAGTAATCTCCCTACTCTCCCTACTGAGCCTGTTCTTTTACCTCCGCCTCGCATACTGCACAACAATCACACTCCCTCCACATACCACAAACCACATAAAACAATGACACACTAATAAGACAATCAGCACCTCAACTGCTGTCTTAGTCACTATATCCATCACACTACTCCCTATCTCCCCTATAATCTTCACCATAATCTAA
>Nesillas_typica_KX133779_FMNH_396060_ND2
ATGAACCCCCAAGCAAAACTAGTATTCACCACCAGCCTCTTCCTAGGAACAACCATTACAATCTCAAGCAACCATTGAGTCACAGCCTGGGCGGGGCTTGAAATTAACACTCTAGCCGTCCTACCCCTAATTTCAAAATCCCACCACCCCCGAGCCATTGAAGCTGCCACCAAATACTTCCTAACACAAGCGACTGCCTCAGCCCTAGTCCTATTCTCCAGCATGACCAACGCATGATACACCGGACAATGAGATATCACCCAGCTAACCCACCCAACATCATGCCTGATCCTAACCTCGGCCCTTGCAATAAAACTAGGCCTAGTCCCATTTCACTTCTGATTCCCAGAAGTGCTCCAAGGCTCCAGCCTCACTACCGGCCTACTCCTATCCACCGCCATAAAATTCCCACCAATCACATTGCTCTATATGACATCCCACTCACTAAACCCAACAGTACTATCCTGCATGGCCATTTTATCTGCAGCCTTAGGGGGATGAATAGGACTAAATCAAACGCAAATCCGAAAAATCCTTGCCTTCTCCTCCATCTCCCACCTAGGCTGAATGGCCATAATCATCTCCTACAGCCCCAAACTCACCCTGCTAAACTTCTACCTGTATTCCCTAATCACCACAGCCGTATTCCTCACCCTGAACTCAATAAAAGCAACAAAACTGTCAACTCTAATAACAACATGAACAAAAACCCCCACACTCAACGCAATGCTACTATTAGCCCTACTCTCCCTAGCAGGTCTCCCCCCTATAACAGGCTTCCTGCCCAAATGACTCATTATCCAAGAACTAACCAAACAGGACATGGCCCCCGCAGCGGTAGTAATCTCCCTACTCTCCCTACTGAGCCTGTTCTTTTACCTCCGCCTCGCATACTGCACAACAATCACACTCCCTCCACATACCACAAACCACATAAAACAATGACACACTAATAAGACAATCAGCACCTCAACTGCTGTCTTAGTCACTATATCCATCACACTACTCCCTATCTCCCCTATAATCTTCACCATAATCTAA
>Nesillas_typica_KX133780_FMNH_396115_ND2
ATGAACCCCCAAGCAAAACTAGTATTCACCACCAGCCTCTTCCTAGGAACAACCATTACAATCTCAAGCAACCATTGAATCACAGCCTGGGCGGGGCTTGAAATTAACACTCTAGCCGTCCTACCCCTAATTTCAAAATCCCACCACCCCCGAGCCATTGAAGCTGCCACCAAATACTTCCTAACACAAGCGACTGCCTCAGCCCTAGTCCTATTCTCCAGCATGACCAACGCATGATACACCGGACAATGAGATATCACCCAGCTAACCCACCCAACATCATGCCTGATCCTAACCTCGGCCCTTGCAATAAAACTAGGCCTAGTCCCATTTCACTTCTGATTCCCAGAAGTGCTCCAAGGCTCCAGCCTCACTACCGGCCTACTCCTATCCACCGCCATAAAATTCCCACCAATCACATTGCTCTATATGACATCCCACTCACTAAACCCAACAGTACTATCCTGCATGGCCATTTTATCTGCAGCCTTAGGGGGATGAATAGGACTAAATCAAACGCAAATCCGAAAAATCCTTGCCTTCTCCTCCATCTCCCACCTAGGCTGAATGGCCATAATCATCTCCTACAGCCCCAAACTCACCCTGCTAAACTTCTACCTGTATTCCCTAATCACCACAGCCGTATTCCTCACCCTGAACTCAATAAAAGCAACAAAACTGTCAACTCTAATAACAACATGAACAAAAACCCCCACACTCAACGCAATGCTACTATTAGCCCTACTCTCCCTAGCAGGTCTCCCCCCTATAACAGGCTTCCTGCCCAAATGACTCATTATCCAAGAACTAACCAAACAGGACATGGCCCCCGCAGCGGTAGTAATCTCCCTACTCTCCCTACTGAGCCTGTTCTTTTACCTCCGCCTCGCATACTGCACAACAATCACACTCCCTCCACATACCACAAACCACATAAAACAATGACACACTAATAAGACAATCAGCACCTCAACTGCTGTCTTAGTCACTATATCCATCACACTACTCCCTATCTCCCCTATAATCTTCACCATAATCTAA
>Nesillas_typica_KX133781_FMNH_396116_ND2
ATGAACCCCCAAGCAAAACTAGTATTCACCACCAGCCTCTTCCTAGGAACAACCATTACAATCTCAAGCAACCATTGAATCACAGCCTGGGCGGGGCTTGAAATTAACACTCTAGCCGTCCTACCCCTAATTTCAAAATCCCACCACCCCCGAGCCATTGAAGCTGCCACCAAATACTTCCTAACACAAGCGACTGCCTCAGCCCTAGTCCTATTCTCCAGCATGACCAACGCATGATACACCGGACAATGAGATATCACCCAGCTAACCCACCCAACATCATGCCTGATCCTAACCTCGGCCCTTGCAATAAAACTAGGCCTAGTCCCATTTCACTTCTGATTCCCAGAAGTGCTCCAAGGCTCCAGCCTCACTACCGGCCTACTCCTATCCACCGCCATAAAATTCCCACCAATCACATTGCTCTATATGACATCCCACTCACTAAACCCAACAGTACTATCCTGCATGGCCATTTTATCTGCAGCCTTAGGGGGATGAATAGGACTAAATCAAACGCAAATCCGAAAAATCCTTGCCTTCTCCTCCATCTCCCACCTAGGCTGAATGGCCATAATCATCTCCTACAGCCCCAAACTCACCCTGCTAAACTTCTACCTGTATTCCCTAATCACCACAGCTGTATTCCTCACCCTGAACTCAATAAAAGCAACAAAACTGTCAACTCTAATAACAACATGAACAAAAACCCCCACACTCAACGCAATGCTACTATTAGCCCTACTCTCCCTAGCAGGTCTCCCCCCTATAACAGGCTTCCTGCCCAAATGACTCATTATCCAAGAACTAACCAAACAGGACATGGCCCCCGCAGCGGTAGTAATCTCCCTACTCTCCCTACTGAGCCTGTTCTTTTACCTCCGCCTCGCATACTGCACAACAATCACACTCCCTCCACATACCACAAACCACATAAAACAATGACACACTAATAAGACAATCAGCACCTCAACTGCTGTCTTAGTCACTATATCCATCACACTACTCCCTATCTCCCCTATAATCTTCACCATAATCTAA
>Nesillas_typica_KX133782_FMNH_396117_ND2
ATGAACCCCCAAGCAAAACTAGTATTCACCACCAGCCTCTTCCTAGGAACAACCATTACAATCTCAAGCAACCATTGAATCACAGCCTGGGCGGGGCTTGAAATTAACACTCTAGCCGTCCTACCCCTAATTTCAAAATCCCACCACCCCCGAGCCATTGAAGCTGCCACCAAATACTTCCTAACACAAGCGACTGCCTCAGCCCTAGTCCTATTCTCCAGCATGACCAACGCATGATACACCGGACAATGAGATATCACCCAGCTAACCCACCCAACATCATGCCTGATCCTAACCTCGGCCCTTGCAATAAAACTAGGCTTAGTCCCATTTCACTTCTGATTCCCAGAAGTGCTCCAAGGCTCCAGCCTCACTACCGGCCTACTCCTGTCCACCGCCATAAAATTCCCACCAATCACATTGCTCTATATGACATCCCACTCACTAAACCCAACAGTACTATCCTGCATGGCCATTTTATCTGCAGCCTTAGGGGGATGAATAGGGCTAAATCAAACACAAATCCGAAAAATCCTTGCCTTCTCCTCCATCTCCCACCTAGGCTGAATGGCCATAATCATCTCCTACAGCCCCAAACTCACCCTGCTAAACTTCTACCTGTATTCCCTAATCACCACAGCCGTATTCCTCACCCTGAACTCAATAAAAGCAACAAAACTGTCAACTCTAATAACAACATGAACAAAAACCCCCACACTCAACGCAATGCTACTATTAGCCCTACTCTCCCTAGCAGGTCTCCCCCCTATAACAGGCTTCCTGCCCAAATGACTCATTATCCAAGAACTAACCAAACAGGACATGGCCCCCGCAGCGGTAGTAATCTCCCTACTCTCCCTACTGAGCCTGTTCTTTTACCTCCGCCTCGCATACTGCACAACAATCACACTCCCTCCACATACCACAAACCACATAAAACAATGACACACTAATAAGACAATCAGCACCTCAACTGCTGTCTTAGTCACTATATCCATCACACTACTCCCTATCTCCCCTATAATCTTCACCATAATCTAA
>Nesillas_typica_KX133783_FMNH_396118_ND2
ATGAACCCCCAAGCAAAACTAGTATTCACCACCAGCCTCTTCCTAGGAACAACCATTACAATCTCAAGCAACCATTGAATCACAGCCTGGGCGGGGCTTGAAATTAACACTCTAGCCGTCCTACCCCTAATTTCAAAATCCCACCACCCCCGAGCCATTGAAGCTGCCACCAAATACTTCCTAACACAAGCGACTGCCTCAGCCCTAGTCCTATTCTCCAGCATGACCAACGCATGATACACCGGACAATGAGATATCACCCAACTAACCCACCCAACATCATGCCTGATCCTAACCTCGGCCCTTGCAATAAAACTAGGCCTAGTCCCATTTCACTTCTGATTCCCAGAAGTGCTCCAAGGCTCCAGCCTCACTACCGGCCTACTCCTATCCACCGCCATAAAATTCCCACCAATCACATTGCTCTATATGACATCCCACTCACTAAACCCAACAGTACTATCCTGCATGGCCATTTTATCTGCAGCCTTAGGGGGATGAATAGGACTAAATCAAACGCAAATCCGAAAAATCCTTGCCTTCTCCTCCATCTCCCACCTAGGCTGAATGGCCATAATCATCTCCTACAGCCCCAAACTCACCCTGCTAAACTTCTACCTGTATTCCCTAATCACCACAGCCGTATTCCTCACCCTGAACTCAATAAAAGCAACAAAACTGTCAACTCTAATAACAACATGAACAAAAACCCCCACACTCAACGCAATGCTACTATTAGCCCTACTCTCCCTAGCAGGTCTCCCCCCTATAACAGGCTTCCTGCCCAAATGACTCATTATCCAAGAACTAACCAAACAGGACATGGCCCCCGCAGCGGTAGTAATCTCCCTACTCTCCCTACTGAGCCTGTTCTTTTACCTCCGCCTCGCATACTGCACAACAATCACACTCCCTCCACATACCACAAACCACATAAAACAATGACACACTAATAAGACAATCAGCACCTCAACTGCTGTCTTAGTCACTATATCCATCACACTACTCCCTATCTCCCCTATAATCTTCACCATAATCTAA
>Nesillas_typica_KX133784_FMNH_396119_ND2
ATGAACCCCCAAGCAAAACTAGTATTCACCACCAGCCTCTTCCTAGGAACAACCATTACAATCTCAAGCAACCATTGAATCACAGCCTGGGCGGGGCTTGAAATTAACACTCTAGCCGTCCTACCCCTAATTTCAAAATCCCACCACCCCCGAGCCATTGAAGCTGCCACCAAATACTTCCTAACACAAGCGACTGCCTCAGCCCTAGTCCTATTCTCCAGCATGACCAACGCATGATACACCGGACAATGAGATATCACCCAGCTAACCCACCCAACATCATGTCTGATCCTAACCTCGGCCCTTGCAATAAAACTAGGCCTAGTCCCATTTCACTTCTGATTCCCAGAAGTGCTCCAAGGCTCCAGCCTCACTACCGGCCTACTCCTATCCACCGCCATAAAATTCCCACCAATCACATTGCTCTATATGACATCCCACTCACTAAACCCAACAGTACTATCCTGCATGGCCATTTTATCCGCAGCCTTAGGGGGATGAATAGGACTAAATCAAACGCAAATCCGAAAAATCCTTGCCTTCTCCTCCATCTCCCACCTAGGCTGAATGGCCATAATCATCTCCTACAGCCCCAAACTCACCCTGCTAAACTTCTACCTGTATTCCCTAATCACCACAGCCGTATTCCTCACCCTGAACTCAATAAAAGCAACAAAACTGTCAACTCTAATAACAACATGAACAAAAACCCCCACACTCAACGCAATGCTACTATTAGCCCTACTCTCCCTAGCAGGTCTCCCCCCTATAACAGGCTTCCTGCCCAAATGACTCATTATCCAAGAACTAACCAAACAGGACATGGCCCCCGCAGCGGTAGTAATCTCCCTACTCTCCCTACTGAGCCTGTTCTTTTACCTCCGCCTCGCATACTGCACAACAATCACACTCCCTCCACATACCACAAACCACATAAAACAATGACACACTAATAAGACAATCAGCACCTCAACTGCTGTCTTAGTCACTATATCCATCACACTACTCCCTATCTCCCCTATAATCTTCACCATAATCTAA
>Nesillas_typica_KX133785_FMNH_396120_ND2
ATGAACCCCCAAGCAAAACTAGTATTCACCACCAGCCTCTTCCTAGGAACAACCATTACAATCTCAAGCAACCATTGAATCACAGCCTGGGCGGGGCTTGAAATTAACACTCTAGCCGTCCTACCCCTAATTTCAAAATCCCACCACCCCCGAGCCATTGAAGCTGCCACCAAATACTTCCTAACACAAGCGACTGCCTCAGCCCTAGTCCTATTCTCCAGCATGACCAACGCATGATACACCGGACAATGAGATATCACCCAGCTAACCCACCCAACATCATGCCTGATCCTAACCTCGGCCCTTGCAATAAAACTAGGCCTAGTCCCATTTCACTTCTGATTCCCAGAAGTGCTCCAAGGCTCCAGCCTCACTACCGGCCTACTCCTATCCACCGCCATAAAATTCCCACCAATCACATTGCTCTATATGACATCCCACTCACTAAACCCAACAGTACTATCCTGCATGGCCATTTTATCTGCAGCCTTAGGGGGATGAATAGGGCTAAATCAAACGCAAATCCGAAAAATCCTTGCCTTCTCCTCCATCTCCCACCTAGGCTGAATGGCCATAATCATCTCCTACAGCCCCAAACTCACCCTGCTAAACTTCTATCTGTATTCCCTAATCACCACAGCCGTATTCCTCACCCTGAACTCAATAAAAGCAACAAAACTGTCAACTCTAATAACAACATGAACAAAAACCCCCACACTCAACGCAATGCTACTATTAGCCCTACTCTCCCTAGCAGGTCTCCCCCCTATAACAGGCTTCCTGCCCAAATGACTCATTATCCAAGAACTAACCAAACAGGACATGGCCCCCGCAGCGGTAGTAATCTCCCTACTCTCCCTACTGAGCCTGTTCTTTTACCTCCGCCTCGCATACTGCACAACAATCACACTCCCTCCACATACCACAAACCACATAAAACAATGACACACTAATAAGACAATCAGCACCTCAACTGCTGTCTTAGTCACTATATCCATCACACTACTCCCTATCTCCCCTATAATCTTCACCATAATCTAA
>Nesillas_typica_KX133786_FMNH_396121_ND2
ATGAACCCCCAAGCAAAACTAGTATTCACCACCAGCCTCTTCCTAGGAACAACCATTACAATCTCAAGCAACCATTGAATCACAGCCTGGGCGGGGCTTGAAATTAACACTCTAGCCGTCCTACCCCTAATTTCAAAATCCCACCACCCCCGAGCCATCGAAGCTGCCACCAAATACTTCCTAACACAAGCGACTGCCTCAGCCCTAGTCCTATTCTCCAGCATGACCAACGCATGATACACCGGACAATGAGATATCACCCAGCTAACCCACCCAACATCATGCCTGATCCTAACCTCGGCCCTTGCAATAAAACTAGGCCTAGTCCCATTTCACTTCTGATTCCCAGAAGTGCTCCAAGGCTCCAGCCTCACTACCGGCCTACTCCTATCCACCGCCATAAAATTCCCACCAATCACATTGCTCTATATGACATCCCACTCACTAAACCCAACAGTACTATCCTGCATGGCCATTTTATCTGCAGCCTTAGGGGGATGAATAGGACTAAATCAAACGCAAATCCGAAAAATCCTTGCCTTCTCCTCCATCTCCCACCTAGGCTGAATGGCCATAATCATCTCCTACAGCCCCAAACTCACCCTGCTAAACTTCTACCTGTACTCCCTAATCACCACAGCCGTATTCCTCACCCTGAACTCAATAAAAGCAACAAAACTGTCAACTCTAATAACAACATGAACAAAAACCCCCACACTCAACGCAATGCTACTATTAGCCCTACTCTCCCTAGCAGGTCTCCCCCCTATAACAGGCTTCCTGCCCAAATGACTCATTATCCAAGAACTAACCAAACAGGACATGGCCCCCGCGGCGGTAGTAATCTCCCTACTCTCCCTACTGAGCCTGTTCTTTTACCTCCGCCTCGCATACTGCACAACAATCACACTCCCTCCACATACCACAAACCACATAAAACAATGACACACTAATAAGACAATCAGCACCTCAACTGCTGTCTTAGTCACTATATCCATCACACTACTCCCTATCTCCCCTATAATCTTCACCACAATCTAA
>Nesillas_typica_KX133787_FMNH_396122_ND2
ATGAACCCCCAAGCAAAACTAGTATTCACCACCAGCCTCTTCCTAGGAACAACCATTACAATCTCAAGCAACCATTGAATCACAGCCTGGGCGGGGCTTGAAATTAACACTCTAGCCGTCCTACCCCTAATTTCAAAATCCCACCACCCCCGAGCCATTGAAGCTGCCACCAAATACTTCCTAACACAGGCGACTGCCTCAGCCCTAGTCCTATTCTCCAGCATGACCAACGCATGATACACCGGACAATGAGATATCACCCAGCTAACCCACCCAACATCATGCCTAATCCTAACCTCGGCCCTTGCAATAAAACTAGGCCTAGTCCCATTTCACTTCTGATTCCCAGAAGTGCTCCAAGGCTCCAGCCTCACTACCGGCCTACTCCTATCCACCGCCATAAAATTCCCACCAATCACATTGCTCTATATGACATCCCACTCACTAAACCCAACAGTACTATCCTGCATGGCCATTTTATCTGCAGCCTTAGGGGGATGAATAGGACTAAATCAAACGCAAATCCGAAAAATCCTTGCCTTCTCCTCCATCTCCCACCTAGGCTGAATGGCCATAATCATCTCCTACAGCCCCAAACTCACCCTGCTAAACTTCTACCTGTATTCCCTAATCACCACAGCCGTATTCCTCACCCTGAACTCAATAAAAGCAACAAAACTGTCAACTCTAATAACAACATGAACAAAAACCCCCACACTCAACGCAATGCTACTATTAGCCCTGCTCTCCCTAGCAGGTCTCCCCCCTATAACAGGCTTCCTGCCCAAATGACTCATTATCCAAGAACTAACCAAACAGGACATGGCCCCCGCAGCGGTAGTAATCTCCCTACTCTCCCTACTGAGCCTGTTCTTTTACCTCCGCCTCGCATACTGCACAACAATCACACTCCCTCCACATACCACAAACCACATAAAACAATGACACACTAATAAGACAATCAGCACCTCAACTGCTGTCTTAGTCACTATATCCATCACACTACTCCCTATCTCCCCTATAATCTTCACCATAATCTAA
>Nesillas_typica_KX133788_FMNH_396123_ND2
ATGAACCCCCAAGCAAAACTAGTATTCACCACCAGCCTCTTCCTAGGAACAACCATTACAATCTCAAGCAACCATTGAATCACAGCCTGGGCGGGGCTTGAAATTAACACTCTAGCCGTCCTACCCCTAATTTCAAAATCCCACCACCCCCGAGCCATTGAAGCTGCCACCAAATACTTCCTAACACAAGCGACTGCCTCAGCCCTAGTCCTATTCTCCAGCATGACCAACGCATGATACACCGGACAATGAGATATCACCCAGCTAACCCACCCAACATCATGCCTGATCCTAACCTCGGCCCTTGCAATAAAACTAGGCCTAGTCCCATTTCACTTCTGATTCCCAGAAGTGCTCCAAGGCTCCAACCTCACTACCGGCCTGCTCCTATCCACCGCCATAAAATTCCCACCAATCACATTGCTCTATATGACATCCCACTCACTAAACCCAACAGTACTATCCTGCATGGCCATTTTATCTGCAGCCTTAGGGGGATGAATAGGACTAAATCAAACGCAAATCCGAAAAATCCTTGCCTTCTCCTCCATCTCCCACCTAGGCTGAATGGCCATAATCATCTCCTACAGCCCCAAACTCACCCTGCTAAACTTCTACCTGTATTCCCTAATCACCACAGCCGTATTCCTCACCCTGAACTCAATAAAAGCAACAAAACTGTCAACTCTAATAACAACATGAACAAAAACCCCCACACTCAACGCAATGCTACTATTAGCCCTACTCTCCCTAGCAGGTCTCCCCCCTATAACAGGCTTCCTGCCCAAATGACTCATTATCCAAGAACTAACCAAACAGGACATGGCCCCCGCAGCGGTAGTAATCTCCCTACTCTCCCTACTGAGCCTGTTCTTTTACCTCCGCCTCGCATACTGCACAACAATCACACTCCCTCCACATACCACAAACCACATAAAACAATGACACACTAATAAGACAATCAGCACCTCAACTGCTGTCTTAGTCACTATATCCATCACACTACTCCCTATCTCCCCTATAATCTTCACCATAATCTAA
>Nesillas_typica_KX133789_FMNH_396124_ND2
ATGAACCCCCAAGCAAAACTAGTATTCACCACCAGCCTCTTCCTAGGAACAACCATTACAATCTCAAGCAACCATTGAATCACAGCCTGGGCGGGGCTTGAAATTAACACTCTAGCCGTCCTACCCCTAATTTCAAAATCCCACCACCCCCGAGCCATTGAAGCTGCCACCAAATACTTCCTAACACAAGCGACTGCCTCAGCCCTAGTCCTATTCTCCAGCATGACCAACGCATGATACACCGGACAATGAGATATCACCCAGCTAACCCACCCAACATCATGCCTGATCCTAACCTCGGCCCTTGCAATAAAACTAGGCCTAGTCCCATTTCACTTCTGATTCCCAGAAGTGCTCCAAGGCTCCAGCCTCACTACCGGCCTACTCCTATCCACCGCCATAAAATTCCCACCAATCACACTGCTCTATATGACATCCCACTCACTAAACCCAACAGTACTATCCTGCATGGCCATTTTATCTGCAGCCTTAGGGGGATGAATAGGACTAAATCAAACGCAAATCCGAAAAATCCTTGCCTTCTCCTCCATCTCCCACCTAGGCTGAATGGCTATAATCATCTCCTACAGCCCCAAACTCACCCTGCTAAACTTCTACCTGTATTCCCTAATCACCACAGCCGTATTCCTCACCCTGAACTCAATAAAAGCAACAAAACTGTCAACTCTAATAACAACATGAACAAAAACCCCCACACTCAACGCAATGCTACTATTAGCCCTACTCTCCCTAGCAGGTCTCCCCCCTATAACAGGCTTCCTGCCCAAATGACTCATTATCCAAGAACTAACCAAACAGGACATGGCCCCCGCAGCGGTAGTAATCTCCCTACTCTCCCTACTGAGCCTGTTCTTTTACCTCCGCCTCGCATACTGCACAACAATCACACTCCCTCCACATACCACAAACCACATAAAACAATGACACACTAATAAGACAATCAGCACCTCAACTGCTGTCTTAGTCACTATATCCATCACACTACTCCCTATCTCCCCTATAATCTTCACCATAATCTAA
>Nesillas_typica_KX133790_FMNH_427348_ND2
ATGAACCCCCAAGCAAAACTAGTATTCACCACCAGCCTCTTCCTAGGAACAACCATTACAATCTCAAGCAACCATTGAATCACAGCCTGGGCGGGGCTTGAAATTAACACTCTAGCCGTCCTACCCCTAATTTCAAAATCCCACCACCCCCGAGCCATTGAAGCTGCCACCAAATACTTCCTAACACAAGCGACTGCCTCAGCCCTAGTCCTATTCTCCAGCATGACCAACGCATGATACACCGGACAATGAGATATCACCCAGCTAACCCACCCAACATCATGCCTGATCCTAACCTCGGCCCTTGCAATAAAACTAGGCCTAGTCCCATTTCACTTCTGATTCCCAGAAGTACTCCAAGGCTCCAGCCTCACTACCGGCCTACTCCTATCCACCGCCATAAAATTCCCACCAATCACATTGCTCTATATGACATCCCACTCACTAAACCCAACAGTACTATCCTGCATGGCCATTTTATCTGCAGCCTTAGGGGGATGAATAGGACTAAATCAAACGCAAATCCGAAAAATCCTTGCCTTCTCCTCCATCTCCCACCTAGGCTGAATGGCCATAATCATCTCCTACAGCCCCAAACTCACCCTGCTAAACTTCTACCTGTATTCCCTAATCACCACAGCCGTATTCCTCACCCTGAACTCAATAAAAGCAACAAAACTGTCAACTCTAATAACAACATGAACAAAAACCCCCACACTCAACGCAATGCTACTATTAGCCCTACTCTCCCTAGCAGGTCTCCCCCCTATAACAGGCTTCCTGCCCAAATGACTCATTATCCAAGAACTAACCAAACAGGACATGGCCCCCGCAGCGGTAGTAATCTCCCTACTCTCCCTACTGAGCCTGTTCTTTTACCTCCGCCTCGCATACTGCACAACAATCACACTCCCTCCACATACCACAAACCACATAAAACAATGACACACTAATAAGACAATCAGCACCTCAACTGCTGTCTTAGTCACTATATCCATCACACTACTCCCTATCTCCCCTATAATCTTCACCATAATCTAA
>Nesillas_lantzii_KX133791_FMNH_427389_ND2
ATGAACCCCCAAGCAAAACTAGTATTCACCACCAGCCTCTTCCTAGGAACAACCATTACAATCTCAAGCAACCACTGAATCACAGCCTGGGCGGGGCTTGAAATTAACACTCTAGCCGTTCTGCCCCTAATTTCAAAATCCCACCACCCCCGAGCCGTTGAAGCTGCCACCAAATACTTCCTAACACAAGCAACTGCCTCAGCCCTGGTCCTATTCTCCAGCATGACCAACGCATGATACACCGGACAATGAGATATCACCCAACTAACCCACCCAACATCATGCCTGATCCTAACCTCGGCCCTTGCAATAAAACTAGGCCTAGTCCCATTCCACTTCTGGTTCCCAGAAGTACTCCAAGGCTCCAGCCTCACTACCGGCCTACTCCTATCCACCGCCATAAAATTCCCACCAATCACATTACTCTATATGACATCCCACTCACTGAACCCAACAATTCTATCCTGCATGGCCGTTTTATCTGCAGCCTTAGGGGGATGAATAGGACTAAACCAAACGCAGATCCGAAAAATTCTTGCCTTCTCTTCCATCTCCCACCTGGGCTGAATGGCCATAATCATCTCCTACAGCCCCAAACTCACTCTGCTAAACTTCTACCTGTATTCCCTAATCACCGCAGCCGTATTCCTCACCCTGAACTCAATAAAAGCAACAAAACTGTCAACCCTAATAACAACATGGACAAAAACCCCCACACTCAACGCAATGCTACTACTAGCCCTACTCTCCCTAGCAGGCCTCCCCCCTATAACAGGTTTCCTGCCCAAATGACTCATTATCCAAGAACTAACCAAACAGGACATAGCCCCCGCGGCGGTAGCAATCTCCCTACTTTCCCTACTGAGCCTATTCTTCTACCTCCGCCTCGCATACTGCACAACAATCACACTTCCCCCACATACCACAAACCACATAAAACAATGACACACCAATAAGACAATCAGCACCTCAACTGCTGTCTTAGTCACCATATCCATCACACTACTCCCTATCTCCCCTATAATCTACACCACAATCTAA
>Nesillas_typica_KX133792_FMNH_429325_ND2
ATGAACCCCCAAGCAAAACTAGTATTCACCACCAGCCTCTTCCTAGGAACAACCATTACAATCTCAAGCAACCATTGAATCACAGCCTGGGCGGGGCTTGAAATTAACACTCTAGCCGTCCTGCCCCTAATTTCAAAATCCCACCACCCCCGAGCCATTGAAGCTGCCACCAAATACTTCCTAACACAAGCGACTGCCTCAGCCCTAGTCCTATTCTCCAGCATGACCAACGCATGATACACCGGACAATGAGATATCACCCAGCTAACCCACCCAACATCATGCCTGATCCTAACCTCGGCCCTTGCAATAAAACTAGGCCTAGTTCCATTTCACTTCTGATTCCCAGAAGTGCTCCAAGGCTCCAGCCTCACTACCGGCCTACTCCTATCCACCGCCATAAAATTCCCACCAATCACATTGCTCTATATGACATCCCACTCACTAAACCCAACAGTACTATCCTGCATGGCCATTTTATCTGCAGCCTTAGGGGGATGAATAGGACTAAATCAAACGCAAATCCGAAAAATCCTTGCCTTCTCCTCCATCTCCCACCTAGGCTGAATGGCCATAATCATCTCCTACAGCCCCAAACTCACCCTGCTAAACTTCTACCTGTATTCCCTAATCACCACAGCCGTATTCCTCACCCTGAACTCAATAAAAGCAACAAAACTGTCAACTCTAATAACAACATGAACAAAAACCCCCACACTCAACGCAATGCTACTATTAGCCCTACTCTCCCTAGCAGGTCTCCCCCCTATAACAGGCTTCCTGCCCAAATGACTCATTATCCAAGAACTAACCAAACAGGACATGGCCCCCGCAGCGGTAGTAATCTCCCTACTCTCCCTACTGAGCCTGTTCTTTTACCTCCGCCTCGCATACTGCACAACAATCACACTCCCTCCACATACCACAAACCACATAAAACAATGACACACTAATAAGACAATCAGCACCTCAACTGCTGTCTTAGTCACTATATCCATCACACTACTCCCTATCTCCCCTATAATCTTCACCATAATCTAA
>Nesillas_typica_KX133793_FMNH_429326_ND2
ATGAACCCCCAAGCAAAACTAGTATTCACCACCAGCCTCTTCCTAGGAACAACCATTACAATCTCAAGCAACCATTGAATCACAGCCTGGGCGGGGCTTGAAATTAACACTCTAGCCGTCCTGCCCCTAATTTCAAAATCCCACCACCCCCGAGCCATTGAAGCTGCCACCAAATACTTCCTAACACAAGCGACTGCCTCAGCCCTAGTCCTATTCTCCAGCATGACCAACGCATGATACACCGGACAATGAGATATCACCCAGCTAACCCACCCAACATCATGCCTGATCCTAACCTCGGCCCTTGCAATAAAACTAGGCCTAGTTCCATTTCACTTCTGATTCCCAGAAGTGCTCCAAGGCTCCAGCCTCACTACCGGCCTACTCCTATCCACCGCCATAAAATTCCCACCAATCACATTGCTCTATATGACATCCCACTCACTAAACCCAACAGTACTATCCTGCATGGCCATTTTATCTGCAGCCTTAGGGGGATGAATAGGACTAAATCAAACGCAAATCCGAAAAATCCTTGCCTTCTCCTCCATCTCCCACCTAGGCTGAATGGCCATAATCATCTCCTACAGCCCCAAACTCACCCTGCTAAACTTCTACCTGTATTCCCTAATCACCACAGCCGTATTCCTCACCCTGAACTCAATAAAAGCAACAAAACTGTCAACTCTAATAACAACATGAACAAAAACCCCCACACTCAACGCAATGCTACTATTAGCCCTACTCTCCCTAGCAGGTCTCCCCCCTATAACAGGCTTCCTGCCCAAATGACTCATTATCCAAGAACTAACCAAACAGGACATGGCCCCCGCAGCGGTAGTAATCTCCCTACTCTCCCTACTGAGCCTGTTCTTTTACCTCCGCCTCGCATACTGCACAACAATCACACTCCCTCCACATACCACAAACCACATAAAACAATGACACACTAATAAGACAATCAGCACCTCAACTGCTGTCTTAGTCACTATATCCATCACACTACTCCCTATCTCCCCTATAATCTTCACCATAATCTAA
>Nesillas_typica_KX133794_FMNH_431267_ND2
ATGAACCCCCAAGCAAAACTAGTATTCACCACCAGCCTCTTCCTAGGAACAACCATTACAATCTCAAGCAACCATTGAATCACAGCCTGGGCGGGGCTTGAAATTAACACTCTAGCCGTCCTACCCCTAATTTCAAAATCCCACCACCCCCGAGCCATTGAAGCTGCCACCAAATACTTCCTAACACAAGCGACTGCCTCAGCCCTAGTCCTATTCTCCAGCATGACCAACGCATGATACACCGGACAATGAGATATCACCCAGCTAACCCACCCAACATCATGCCTGATCCTAACCTCGGCCCTTGCAATAAAACTAGGCCTAGTCCCATTTCACTTCTGATTCCCAGAAGTGCTCCAAGGCTCCAGCCTCACCACCGGCCTACTCCTATCCACCGCCATAAAATTCCCACCAATCACATTGCTCTATATGACATCCCACTCACTAAACCCAACAGTACTATCCTGCATGGCCATTTTATCTACAGCCTTAGGGGGATGAATAGGACTAAATCAAACGCAAATCCGAAAAATCCTTGCCTTCTCCTCCATCTCCCACCTAGGCTGAATGGCCATAATCATCTCCTACAGCCCCAAACTCACCCTGCTAAACTTCTACCTGTATTCCCTAATCACCACAGCCGTATTCCTCACCCTGAACTCAATAAAAGCAACAAAACTGTCAACTCTAATAACAACATGAACAAAAACCCCCACACTCAACGCAATGCTACTATTAGCCCTACTCTCCCTAGCAGGTCTCCCCCCTATAACAGGCTTCCTGCCCAAATGACTCATTATCCAAGAACTAACCAAACAGGACATGGCCCCCGCAGCGGCAGTAATCTCCCTACTCTCCCTACTGAGCCTGTTCTTTTACCTCCGCCTCGCATACTGCACAACAATCACACTCCCTCCACATACCACAAACCACATAAAACAATGACACACTAATAAGACAATCAGCACCTCAACTGCTGTCTTAGTCACTATATCCATCACACTACTCCCTATCTCCCCTATAATCTTCACCATAATCTAA
>Nesillas_typica_KX133795_FMNH_431268_ND2
ATGAACCCCCAAGCAAAACTAGTATTCACCACCAGCCTCTTCCTAGGAACAACCATTACAATCTCAAGCAACCATTGAATCACAGCCTGGGCGGGGCTTGAAATTAACACTCTAGCCGTCCTGCCCCTAATTTCAAAATCCCACCACCCCCGAGCCATTGAAGCTGCCACCAAATACTTCCTAACACAAGCGACTGCCTCAGCCCTAGTCCTATTCTCCAGCATGACCAACGCATGATACACCGGACAATGAGATATCACCCAGCTAACCCACCCAACATCATGCCTGATCCTAACCTCGGCCCTTGCAATAAAACTAGGCCTAGTTCCATTTCACTTCTGATTCCCAGAAGTGCTCCAAGGCTCCAGCCTCACTACCGGCCTACTCCTATCCACCGCCATAAAATTCCCACCAATCACATTGCTCTATATGACATCCCACTCACTAAACCCAACAGTACTATCCTGCATGGCCATTTTATCTGCAGCCTTAGGGGGATGAATAGGACTAAATCAAACGCAAATCCGAAAAATCCTTGCCTTCTCCTCCATCTCCCACCTAGGCTGAATGGCCATAATCATCTCCTACAGCCCCAAACTCACCCTGCTAAACTTCTACCTGTATTCCCTAATCACCACAGCCGTATTCCTCACCCTGAACTCAATAAAAGCAACAAAACTGTCAACTCTAATAACAACATGAACAAAAACCCCCACACTCAACGCAATGCTACTATTAGCCCTACTCTCCCTAGCAGGTCTCCCCCCTATAACAGGCTTCCTGCCCAAATGACTCATTATCCAAGAACTAACCAAACAGGACATGGCCCCCGCAGCGGTAGTAATCTCCCTACTCTCCCTACTGAGCCTGTTCTTTTACCTCCGCCTCGCATACTGCACAACAATCACACTCCCTCCACATACCACAAACCACATAAAACAATGACACACTAATAAGACAATCAGCACCTCAACTGCTGTCTTAGTCACTATATCCATCACACTACTCCCTATCTCCCCTATAATCTTCACCATAATCTAA
>Nesillas_typica_KX133796_FMNH_431269_ND2
ATGAACCCCCAAGCAAAACTAGTATTCACCACCAGCCTCTTCCTAGGAACAACCATTACAATCTCAAGCAACCATTGAATCACAGCCTGGGCGGGGCTTGAAATTAACACTCTAGCCGTCCTGCCCCTAATTTCAAAATCCCACCACCCCCGAGCCATTGAAGCTGCCACCAAATACTTCCTAACACAAGCGACTGCCTCAGCCCTAGTCCTATTCTCCAGCATGACCAACGCATGATACACCGGACAATGAGATATCACCCAGCTAACCCACCCAACATCATGCCTGATCCTAACCTCGGCCCTTGCAATAAAACTAGGCCTAGTTCCATTTCACTTCTGATTCCCAGAAGTGCTCCAAGGCTCCAGCCTCACTACCGGCCTACTCCTATCCACCGCCATAAAATTCCCACCAATCACATTGCTCTATATGACATCCCACTCACTAAACCCAACAGTACTATCCTGCATGGCCATTTTATCTGCAGCCTTAGGGGGATGAATAGGACTAAATCAAACGCAAATCCGAAAAATCCTTGCCTTCTCCTCCATCTCCCACCTAGGCTGAATGGCCATAATCATCTCCTACAGCCCCAAACTCACCCTGCTAAACTTCTACCTGTATTCCCTAATCACCACAGCCGTATTCCTCACCCTGAACTCAATAAAAGCAACAAAACTGTCAACTCTAATAACAACATGAACAAAAACCCCCACACTCAACGCAATGCTACTATTAGCCCTACTCTCCCTAGCAGGTCTCCCCCCTATAACAGGCTTCCTGCCCAAATGACTCATTATCCAAGAACTAACCAAACAGGACATGGCCCCCGCAGCGGTAGTAATCTCCCTACTCTCCCTACTGAGCCTGTTCTTTTACCTCCGCCTCGCATACTGCACAACAATCACACTCCCTCCACATACCACAAACCACATAAAACAATGACACACTAATAAGACAATCAGCACCTCAACTGCTGTCTTAGTCACTATATCCATCACACTACTCCCTATCTCCCCTATAATCTTCACCATAATCTAA
>Nesillas_lantzii_KX133797_FMNH_434465_ND2
ATGAACCCCCAAGCAAAACTAGTATTCACCACCAGCCTCTTCCTAGGAACAACCATTACAATCTCAAGCAACCACTGAATCACAGCCTGGGCGGGGCTTGAAATTAACACTCTAGCCGTTCTGCCCCTAATTTCAAAATCCCACCACCCCCGAGCCGTTGAAGCTGCCACCAAATACTTCCTAACACAAGCAACTGCCTCAGCCCTGGTCCTATTCTCCAGCATGACCAACGCGTGATACACCGGACAATGAGATATCACCCAACTAACCCACCCAACATCATGCCTGATCCTAACCTCGGCCCTTGCAATAAAACTAGGCCTAGTCCCATTCCACTTCTGGTTCCCAGAAGTACTCCAAGGCTCCAGCCTCACTACCGGCCTACTCCTATCCACCGCCATAAAATTCCCACCAATCACATTACTCTATATGACATCCCACTCACTGAACCCAACAATTCTATCCTGCATGGCCGTTTTATCTGCAGCCTTAGGGGGATGAATAGGACTAAACCAAACGCAGATCCGAAAAATTCTTGCCTTCTCTTCCATCTCCCACCTGGGCTGAATGGCCATAATCATCTCCTACAGCCCCAAACTCACCCTGCTAAACTTCTACCTGTATTCCCTAATCACCGCAGCCGTATTCCTCACCCTAAACTCAATAAAAGCAACAAAACTGTCAACCCTAATAACAACATGGACAAAAACCCCCACACTCAACGCAATGCTACTACTAGCCCTACTCTCCCTAGCAGGCCTCCCCCCTATAACAGGTTTCCTGCCCAAATGACTCATTATCCAAGAACTAACCAAACAGGACATAGCCCCCGCGGCGGTAGCAATCTCCCTACTTTCCCTACTGAGCCTGTTCTTCTACCTCCGCCTCGCATACTGCACAACAATCACACTTCCCCCACATACCACAAACCACATAAAACAATGACACACCAATAAGACAATCAGCACCTCAACTGCTGTCTTAGTCACCATATCCATCACACTACTCCCTATCTCCCCTATAATCTACACCACAATCTAA
>Nesillas_lantzii_KX133798_FMNH_434466_ND2
ATGAACCCCCAAGCAAAACTAGTATTCACCACCAGCCTCTTCCTAGGAACAACCATTACAATCTCAAGCAACCACTGAATCACAGCCTGGGCGGGGCTTGAAATTAACACTCTAGCCGTTCTGCCCCTAATTTCAAAATCCCACCACCCCCGAGCCGTTGAAGCTGCCACCAAATACTTCCTAACACAAGCAACTGCCTCAGCCCTGGTCCTATTCTCCAGCATGACCAACGCGTGATACACCGGACAATGAGATATCACCCAACTAACCCACCCAACATCATGCCTGATCCTAACCTCGGCCCTTGCAATAAAACTAGGCCTAGTCCCATTCCACTTCTGGTTCCCAGAAGTACTCCAAGGCTCCAGCCTCACTACCGGCCTACTCCTATCCACCGCCATAAAATTCCCACCAATCACATTACTCTATATGACATCCCACTCACTGAACCCAACAATTCTATCCTGCATGGCCGTTTTATCTGCAGCCTTAGGGGGATGAATAGGACTAAACCAAACGCAGATCCGAAAAATTCTTGCCTTCTCTTCCATCTCCCACCTGGGCTGAATGGCCATAATCATCTCCTACAGCCCCAAACTCACCCTGCTAAACTTCTACCTGTATTCCCTAATCACCGCAGCCGTATTCCTCACCCTGAACTCAATAAAAGCAACAAAACTGTCAACCCTAATAACAACATGGACAAAAACCCCCACACTCAACGCAATGCTACTACTAGCCCTACTCTCCCTAGCAGGCCTCCCCCCTATAACAGGTTTCCTGCCCAAATGACTCATTATCCAAGAACTAACCAAACAGGACATAGCCCCCGCGGCGGTAGCAATCTCCCTACTTTCCCTACTGAGCCTGTTCTTCTACCTCCGCCTCGCATACTGCACAACAATCACACTTCCCCCACATACCACAAACCACATAAAACAATGACACACCAATAAGACAATCAGCACCTCAACTGCTGTCTTAGTCACCATATCCATCACACTACTCCCTATCTCCCCTATAATCTACACCACAATCTAG
>Nesillas_typica_KX133799_FMNH_436528_ND2
ATGAACCCCCAAGCAAAACTAGTATTCACCACCAGCCTCTTCCTAGGAACAACCATTACAATCTCAAGCAACCATTGAATCACAGCCTGGGCGGGGCTTGAAATTAACACTCTAGCCGTCCTACCCCTAATTTCAAAATCCCACCACCCCCGAGCCATTGAAGCTGCCACCAAATACTTCCTAACACAAGCGACTGCCTCAGCCCTAGTCCTATTCTCCAGCATGACCAACGCATGATACACCGGACAATGAGATATCACCCAGCTAACCCACCCAACATCATGCCTGATCCTAACCTCGGCCCTTGCAATAAAACTAGGCCTAGTTCCATTTCACTTCTGATTCCCAGAAGTGCTCCAAGGCTCCAGCCTCACTACCGGCCTACTCCTATCCACCGCCATAAAATTCCCACCAATCACATTGCTCTATATGACATCCCACTCACTAAACCCAACAGTACTATCCTGCATGGCCATTTTATCTGCAGCCTTAGGGGGATGAATAGGACTAAATCAAACGCAAATCCGAAAAATCCTTGCCTTCTCCTCCATCTCCCACCTAGGCTGAATGGCCATAATCATCTCCTACAGCCCCAAACTCACCCTGCTAAACTTCTACCTGTATTCCCTAATCACCACAGCCGTATTCCTCACCCTGAACTCAATAAAAGCAACAAAACTGTCAACTCTAATAACAACATGAACAAAAACCCCCACACTCAACGCAATGCTACTATTAGCCCTACTCTCCCTAGCAGGTCTCCCCCCTATAACAGGCTTCCTGCCCAAATGACTCATTATCCAAGAACTAACCAAACAGGACATGGCCCCCGCAGCGGTAGTAATCTCCCTACTCTCCCTACTGAGCCTGTTCTTTTACCTCCGCCTCGCATACTGCACAACAATCACACTCCCTCCACATACCACAAACCACATAAAACAATGACACACTAATAAGACAATCAGCACCTCAACTGCTGTCTTAGTCACTATATCCATCACACTACTCCCTATCTCCCCTATAATCTTCACCATAATCTAA
>Nesillas_typica_KX133800_FMNH_438743_ND2
ATGAACCCCCAAGCAAAACTAGTATTCACCACCAGCCTCTTCCTAGGAACAACCATTACAATCTCAAGCAACCATTGAATCACAGCCTGGGCGGGGCTTGAAATTAACACTCTAGCCGTCCTACCCCTAATTTCAAAATCCCACCACCCCCGAGCCATTGAAGCTGCCACCAAATACTTCCTAACACAGGCGACTGCCTCAGCCCTAGTCCTATTCTCCAGCATGACCAACGCATGATACACCGGACAATGAGATATCACCCAGCTAACCCACCCAACATCATGCCTAATCCTAACCTCGGCCCTTGCAATAAAACTAGGCCTAGTCCCATTTCACTTCTGATTCCCAGAAGTGCTCCAAGGCTCCAGCCTCACTACCGGCCTACTCCTATCCACCGCCATAAAATTCCCACCAATCACATTGCTCTATATGACATCCCACTCACTAAACCCAACAGTACTATCCTGCATGGCCATTTTATCTGCAGCCTTAGGGGGATGAATAGGACTAAATCAAACGCAAATCCGAAAAATCCTTGCCTTCTCCTCCATCTCCCACCTAGGCTGAATGGCCATAATCATCTCCTACAGCCCCAAACTCACCCTGCTAAACTTCTACCTGTATTCCCTAATCACCACAGCCGTATTCCTCACCCTGAACTCAATAAAAGCAACAAAACTGTCAACTCTAATAACAACATGAACAAAAACCCCCACACTCAACGCAATGCTACTATTAGCCCTACTCTCCCTAGCAGGTCTCCCCCCTATAACAGGCTTCCTGCCCAAATGACTCATTATCCAAGAACTAACCAAACAGGACATGGCCCCCGCAGCGGTAGTAATCTCCCTACTCTCCCTACTGAGCCTGTTCTTTTACCTCCGCCTCGCATACTGCACAACAATCACACTCCCTCCACATACCACAAACCACATAAAACAATGACACACTAATAAGACAATCAGCACCTCAACTGCTGTCTTAGTCACTATATCCATCACACTACTCCCTATCTCCCCTATAATCTTCACCATAATCTAA
>Nesillas_typica_KX133801_FMNH_438744_ND2
ATGAACCCCCAAGCAAAACTAGTATTCACCACCAGCCTCTTCCTAGGAACAACCATTACAATCTCAAGCAACCATTGAATCACAGCCTGGGCGGGGCTTGAAATTAACACTCTAGCCGTCCTACCCCTAATTTCAAAATCCCACCACCCCCGAGCCATTGAAGCTGCCACCAAATACTTCCTAACACAGGCGACTGCCTCAGCCCTAGTCCTATTCTCCAGCATGACCAACGCATGATACACCGGACAATGAGATATCACCCAGCTAACCCACCCAACATCATGCCTAATCCTAACCTCGGCCCTTGCAATAAAACTAGGCCTAGTCCCATTTCACTTCTGATTCCCAGAAGTGCTCCAAGGCTCCAGCCTCACTACCGGCCTACTCCTATCCACCGCCATAAAATTCCCACCAATCACATTGCTCTATATGACATCCCACTCACTAAACCCAACAGTACTATCCTGCATGGCCATTTTATCTGCAGCCTTAGGGGGATGAATAGGACTAAATCAAACGCAAATCCGAAAAATCCTTGCCTTCTCCTCCATCTCCCACCTAGGCTGAATGGCCATAATCATCTCCTACAGCCCCAAACTCACCCTGCTAAACTTCTACCTGTATTCCCTAATCACCACAGCCGTATTCCTCACCCTGAACTCAATAAAAGCAACAAAACTGTCAACTCTAATAACAACATGAACAAAAACCCCCACACTCAACGCAATGCTACTATTAGCCCTACTCTCCCTAGCAGGTCTCCCCCCTATAACAGGCTTCCTGCCCAAATGACTCATTATCCAAGAACTAACCAAACAGGACATGGCCCCCGCAGCGGTAGTAATCTCCCTACTCTCCCTACTGAGCCTGTTCTTTTACCTCCGCCTCGCATACTGCACAACAATCACACTCCCTCCACATACCACAAACCACATAAAACAATGACACACTAATAAGACAATCAGCACCTCAACTGCTGTCTTAGTCACTATATCCATCACACTACTCCCTATCTCCCCTATAATCTTCACCATAATCTAA
>Nesillas_typica_KX133802_FMNH_438745_ND2
ATGAACCCCCAAGCAAAACTAGTATTCACCACCAGCCTCTTCCTAGGAACAACCATTACAATCTCAAGCAACCATTGAATCACAGCCTGGGCGGGGCTTGAAATTAACACTCTAGCCGTCCTACCCCTAATTTCAAAATCCCACCACCCCCGAGCCATTGAAGCTGCCACCAAATACTTCCTAACACAAGCGACTGCCTCAGCCCTAGTCCTATTCTCCAGCATGACCAACGCATGATACACCGGACAATGAGATATCACCCAACTAACCCACCCAACATCATGCCTGATCCTAACCTCGGCCCTTGCAATAAAACTAGGCCTAGTCCCATTTCACTTCTGATTCCCAGAAGTGCTCCAAGGTTCCAGCCTCACTACCGGCCTACTCCTATCCACCGCCATAAAATTCCCACCAATCACATTGCTCTATATGACATCCCACTCACTAAACCCAACAGTACTATCCTGCATGGCCATTTTATCTGCAGCCTTAGGGGGATGAATAGGACTAAATCAAACGCAAATCCGAAAAATCCTTGCCTTCTCCTCCATCTCCCACCTAGGCTGAATGGCCATAATCATCTCCTACAGCCCCAAACTCACCCTGCTAAACTTCTACCTGTATTCCCTAATCACCACAGCCGTATTCCTCACCCTGAACTCAATAAAAGCAACAAAACTGTCAACTCTAATAACAACATGAACAAAAACCCCCACACTCAACGCAATGCTACTATTAGCCCTACTCTCCCTAGCAGGTCTCCCCCCTATAACAGGCTTCCTGCCCAAATGACTCATTATCCAAGAACTAACCAAACAGGACATGGCCCCCGCAGCGGTAGTGATCTCCCTACTCTCCCTACTGAGCCTGTTCTTTTACCTCCGCCTCGCATACTGCACAACAATCACACTCCCTCCACATACCACAAACCACATAAAACAATGACACACTAATAAGACAATCAGCACCTCAACTGCTGTCTTAGTCACTATATCCATCACACTACTCCCTATCTCCCCTATAATCTTCACCATAATCTAA
>Nesillas_typica_KX133803_FMNH_438746_ND2
ATGAACCCCCAAGCAAAACTAGTATTCACCACCAGCCTCTTCCTAGGAACAACCATTACAATCTCAAGCAACCATTGAATCACAGCCTGGGCGGGGCTTGAAATTAACACTCTAGCCGTCCTACCCCTAATTTCAAAATCCCACCACCCCCGAGCCATTGAAGCTGCCACCAAATACTTCCTAACACAAGCGACTGCCTCAGCCCTAGTCCTATTCTCCAGCATGACCAACGCATGATACACCGGACAATGAGATATCACCCAGCTAACCCACCCAACATCATGCCTGATCCTAACCTCGGCCCTTGCAATAAAACTAGGCCTAGTCCCATTCCACTTCTGATTCCCAGAAGTGCTCCAAGGCTCCAGCCTCACTACCGGCCTACTCCTATCCACCGCCATAAAATTCCCACCAATCACATTGCTCTATATGACATCCCACTCACTAAACCCAACAGTACTATCCTGCATGGCCATTTTATCTGCAGCCTTAGGGGGATGAATAGGACTAAATCAAACGCAAATCCGAAAAATCCTTGCCTTCTCCTCCATCTCCCACCTAGGCTGAATAGCCATAATCATCTCCTACAGCCCCAAACTCACCCTGCTAAACTTCTACCTGTATTCCCTAATCACCACAGCCGTATTCCTCACCCTGAACTCAATAAAAGCAACAAAACTGTCAACTCTAATAACAACATGAACAAAAACCCCCACACTCAACGCAATGCTACTATTAGCCCTACTCTCCCTAGCAGGTCTCCCCCCTATAACAGGCTTCCTGCCCAAATGACTCATTATCCAAGAACTAACCAAACAGGACATGGCCCCCGCAGCGGTAGTAATCTCCCTACTCTCCCTACTGAGCCTGTTCTTTTACCTCCGCCTCGCATACTGCACAACAATCACACTCCCTCCACATACCACAAACCACATAAAACAATGACACACTAATAAGACAATCAGCACCTCAACTGCTGTCTTAGTCACTATATCCATCACACTACTCCCTATCTCCCCTATAATCTTCACCATAATCTAA
>Nesillas_typica_KX133804_FMNH_438747_ND2
ATGAACCCCCAAGCAAAACTAGTATTCACCACCAGCCTCTTCCTAGGAACAACCATTACAATCTCAAGCAACCATTGAATCACAGCCTGGGCGGGGCTTGAAATTAACACTCTAGCCGTCCTACCCCTAATTTCAAAATCCCACCACCCCCGAGCCATTGAAGCTGCCACCAAATACTTCCTAACACAAGCGACTGCCTCAGCCCTAGTCCTATTCTCCAGCATGACCAACGCATGATACACCGGACAATGAGATATCACCCAGCTAACCCACCCAACATCATGCCTGATCCTAACCTCGGCCCTTGCAATAAAATTAGGCCTAGTCCCATTTCACTTCTGATTCCCAGAAGTGCTCCAAGGCTCCAGCCTCACTACCGGCCTACTCCTATCCACCGCCATAAAATTCCCACCAATCACATTGCTCTATATGACATCCCACTCACTAAACCCAACAGTACTATCCTGCATGGCCATTTTATCTGCAGCCTTAGGGGGATGAATAGGACTAAATCAAACGCAAATCCGAAAAATCCTTGCCTTCTCCTCCATCTCCCACCTAGGCTGAATAGCCATAATCATCTCCTACAGCCCCAAACTCACCCTGCTAAACTTCTACCTGTACTCCCTAATCACCACAGCCGTATTCCTCACCCTGAACTCAATAAAAGCAACAAAACTGTCAACTCTAATAACAACATGAACAAAAACCCCCACACTCAACGCAATGCTACTATTAGCCCTACTCTCCCTAGCAGGTCTCCCCCCTATAACAGGCTTCCTACCCAAATGACTCATTATCCAAGAACTAACCAAACAGGACATGGCCCCCGCAGCGGTAGTAATTTCCCTACTCTCCCTACTGAGCCTGTTCTTTTACCTCCGCCTCGCATACTGCACAACAATCACACTCCCTCCACATACCACAAACCACATAAAACAATGACACACTAATAAGACAATCAGCACCTCAACTGCTGTCTTAGTCACTATATCCATCACACTACTCCCTATCTCCCCTATAATCTTTACCATAATCTAA
>Nesillas_lantzii_KX133805_FMNH_449166_ND2
ATGAACCCCCAAGCAAAACTAGTATTCACCACCAGCCTCTTCCTAGGAACAACCATTACAATCTCAAGCAACCACTGAATCACAGCCTGGGCGGGGCTTGAAATTAACACTCTAGCCGTTCTGCCCCTAATTTCAAAATCCCACCACCCCCGAGCCGTTGAAGCTGCCACCAAATACTTCCTAACACAAGCAACTGCCTCAGCCCTGGTCCTATTCTCCAGCATGACCAACGCGTGATACACCGGACAATGAGATATCACCCAACTAACCCACCCAACATCATGCCTGATCCTAACCTCGGCCCTTGCAATAAAACTAGGCCTAGTCCCATTCCACTTCTGGTTCCCAGAAGTACTCCAAGGCTCCAGCCTCACTACCGGCCTACTCCTATCCACCGCCATAAAATTCCCACCAATCACATTACTCTATATGACATCCCACTCACTGAACCCAACAATTCTATCCTGCATGGCCGTTTTATCTGCAGCCTTAGGGGGATGAATAGGACTAAACCAAACGCAGATCCGAAAAATTCTTGCCTTCTCTTCCATCTCCCACCTGGGCTGAATGGCCATAATCATCTCCTACAGCCCCAAACTCACCCTGCTAAACTTCTACCTGTATTCCCTAATCACCGCAGCCGTATTCCTCACCCTAAACTCAATAAAAGCAACAAAACTGTCAACCCTAATAACAACATGGACAAAAACCCCCACACTCAACGCAATGCTACTACTAGCCCTACTCTCCCTAGCAGGCCTCCCCCCTATAACAGGTTTCCTGCCCAAATGACTCATTATCCAAGAACTAACCAAACAGGACATAGCCCCCGCGGCGGTAGCAATCTCCCTACTTTCCCTACTGAGCCTGTTCTTCTACCTCCGCCTCGCATACTGCACAACAATCACACTTCCCCCACATACCACAAACCACATAAAACAATGACACACCAATAAGACAATCAGCACCTCAACTGCTGTCTTAGTCACCTTATCCATCACACTACTCCCTATCTCCCCTATAATCTACACCACAATCTAA
>Nesillas_lantzii_KX133806_MJR-01037_ND2
ATGAACCCCCAAGCAAAACTAGTATTCACCACCAGCCTCTTCCTAGGAACAACCATTACAATCTCAAGCAACCACTGAATCACAGCCTGGGCGGGGCTTGAAATTAACACTCTAGCCGTTCTGCCCCTAATTTCAAAATCCCATCACCCCCGAGCCGTTGAAGCTGCCACCAAATACTTCCTAACACAAGCAACTGCCTCAGCCCTGGTCCTATTCTCCAGCATGACCAACGCATGATACACCGGACAATGGGACATCACCCAACTAACCCACCCAACATCATGCCTGATCCTAACCTCGGCCCTTGCAATAAAACTAGGCCTAGTCCCATTCCACTTCTGGTTCCCAGAAGTACTCCAAGGCTCCAGCCTCACTACCGGCCTACTCCTATCCACCGCCATAAAATTCCCACCAATCACATTACTCTATATGACATCCCACTCACTAAACCCAACAATTCTATCCTGCATGGCCGTTTTATCTGCAGCCTTAGGGGGATGAATAGGACTAAACCAAACGCAGATCCGAAAAATTCTTGCCTTCTCTTCCATCTCCCACCTGGGCTGAATGGCCATAATCATCTCCTACAGCCCCAAACTCACCCTGCTAAACTTCTACCTGTATTCCCTAATCACCGCAGCCGTATTCCTCACCCTGAACTCAATAAAAGCAACAAAACTGTCAACCCTAATAACAACATGGACAAAAACCCCCACACTCAACGCAATGCTACTACTAGCCCTACTCTCCCTAGCAGGCCTCCCCCCTATAACAGGTTTCCTGCCCAAATGACTCATTATCCAAGAACTAACCAAACAGGACATAGCCCCCGCGGCGGTAGCAATCTCCCTACTTTCCCTACTGAGCCTATTCTTCTACCTCCGCCTCGCATACTGCACAACAATCACACTTCCCCCACATACCACAAACCACATAAAACAATGACACACCAATAAGACAATCAGCACCTCAACTGCTGTCTTAGTCACCATATCCATCACACTACTCCCTATCTCCCCTATAATCTACACCACAATCTAA
>Nesillas_lantzii_KX133807_MJR-01041_ND2
ATGAACCCCCAAGCAAAACTAGTATTCACCACCAGCCTCTTCCTAGGAACAACCATTACAATCTCAAGCAACCACTGAATCACAGCCTGGGCGGGGCTTGAAATTAACACCCTAGCCGTTCTGCCCCTAATTTCAAAATCCCACCACCCCCGAGCCGTTGAAGCTGCCACCAAATACTTCCTAACACAAGCAACTGCCTCAGCCCTGGTCCTATTCTCCAGCATGACCAACGCGTGATACACCGGACAATGAGATATCACCCAACTAACCCACCCAACATCATGCCTGATCCTAACCTCGGCCCTTGCAATAAAACTAGGCCTAGTCCCATTCCACTTCTGGTTCCCAGAAGTACTCCAAGGCTCCAGCCTCACTACCGGCCTACTCCTATCCACCGCCATAAAATTCCCACCAATCACATTACTCTATATGACATCCCACTCACTGAACCCAACAATTCTATCCTGCATGGCCGTTTTATCTGCAGCCTTAGGGGGATGAATAGGACTAAACCAAACGCAGATCCGAAAAATTCTTGCCTTCTCTTCCATCTCCCACCTGGGCTGAATGGCCATAATCATCTCCTACAGCCCCAAACTCACCCTGCTAAACTTCTACCTGTATTCCCTAATCACCGCAGCCGTATTCCTCACCCTAAACTCAATAAAAGCAACAAAACTGTCAACCCTAATAACAACATGGACAAAAACCCCCACACTCAACGCAATGCTACTACTAGCCCTACTCTCCCTAGCAGGCCTCCCCCCTATAACAGGTTTCCTGCCCAAATGACTCATTATCCAAGAACTAACCAAACAGGACATAGCCCCCGCGGCGGTAGCAATCTCCCTACTTTCCCTACTGAGCCTGTTCTTCTACCTCCGCCTCGCATACTGCACAACAATCACACTTCCCCCACATACCACAAACCACATAAAACAATGACACACCAATAAGACAATCAGCACCTCAACTGCTGTCTTAGTCACCATATCCATCACACTACTCCCTATCTCCCCTATAATCTACACCACAATCTAA
>Nesillas_typica_KX133808_MJR-01083_ND2
ATGAACCCCCAAGCAAAACTAGTATTCACCACCAGCCTCTTCCTAGGAACAACCATTACAATCTCAAGCAACCATTGAATCACAGCCTGGGCGGGGCTTGAAATTAACACTCTAGCCGTCCTACCCCTAATTTCAAAATCCCACCACCCCCGAGCCATTGAAGCTGCCACCAAATACTTCCTAACACAAGCGACTGCCTCAGCCCTAGTCCTATTCTCCAGCATGACCAACGCATGATACACCGGACAATGAGATATCACCCAGCTAACCCACCCAACATCATGCCTGATCCTAACCTCGGCCCTTGCAATAAAACTAGGCCTAGTCCCATTTCACTTCTGATTCCCAGAAGTGCTCCAAGGCTCCAGCCTCACTACCGGCCTACTCCTATCCACCGCCATAAAATTCCCACCAATCACATTGCTCTATATGACATCCCACTCACTAAACCCAACAGTACTATCCTGCATGGCCATTTTATCTGCAGCCTTAGGGGGATGAATAGGACTAAATCAAACGCAAATCCGAAAAATCCTTGCCTTCTCCTCCATCTCCCACCTAGGCTGAATGGCCATAATCATCTCCTACAGCCCCAAACTCACCCTGCTAAACTTCTACCTGTATTCCCTAATCACCACAGCCGTATTCCTCACCCTGAACTCAATAAAAGCAACAAAACTGTCAACTCTAATAACAACATGAACAAAAACCCCCACACTCAACGCAATGCTACTATTAGCCCTACTCTCCCTAGCAGGTCTCCCCCCTATAACAGGCTTCCTGCCCAAATGACTCATTATCCAAGAACTAACCAAACAGGACATGGCCCCCGCAGCGGTAGTAATCTCCCTACTCTCCCTACTGAGCCTGTTCTTTTATCTCCGCCTCGCATACTGCACAACAATCACACTCCCTCCACATACCACAAACCACATAAAACAATGACACACTAATAAGACAATCAGCACCTCAACTGCTGTCTTAGTCACTATATCCATCACACTACTCCCTATCTCCCCTATAATCTTCACCATAATCTAA
>Nesillas_typica_KX133809_MJR-01084_ND2
ATGAACCCCCAAGCAAAACTAGTATTCACCACCAGCCTCTTCCTAGGAACAACCATTACAATCTCAAGCAACCATTGAATCACAGCCTGGGCGGGGCTTGAAATTAACACTCTAGCCGTCCTACCCCTAATTTCAAAATCCCACCACCCCCGAGCCATTGAAGCTGCCACCAAATACTTCCTAACACAAGCGACTGCCTCAGCCCTAGTCCTATTCTCCAGCATGACCAACGCATGATACACCGGACAATGAGATATCACCCAGCTAACCCACCCAACATCATGCCTGATCCTAACCTCGGCCCTTGCAATAAAACTAGGCCTAGTCCCATTTCACTTCTGATTCCCAGAAGTGCTCCAAGGCTCCAGCCTCACTACCGGCCTACTCCTATCCACCGCCATAAAATTCCCACCAATCACATTGCTCTATATGACATCCCACTCACTAAACCCAACAGTACTATCCTGCATGGCCATTTTATCTGCAGCCTTAGGGGGATGAATAGGACTAAATCAAACGCAAATCCGAAAAATCCTTGCCTTCTCCTCCATCTCCCACCTAGGCTGAATGGCCATAATCATCTCCTACAGCCCCAAACTCACCCTGCTAAACTTCTACCTGTATTCCCTAATCACCACAGCCGTATTCCTCACCCTGAACTCAATAAAAGCAACAAAACTGTCAACTCTAATAACAACATGAACAAAAACCCCCACACTCAACGCAATGCTACTATTAGCCCTACTCTCCCTAGCAGGTCTCCCCCCTATAACAGGCTTCCTGCCCAAATGACTCATTATCCAAGAACTAACCAAACAGGACATGGCCCCCGCAGCGGTAGCAATCTCCCTACTCTCCCTACTGAGCCTGTTCTTTTACCTCCGCCTCGCATACTGCACAACAATCACACTCCCTCCACATACCACAAACCACATAAAACAATGACACACTAATAAGACAATCAGCACCTCAACTGCTGTCTTAGTCACTATATCCATCACACTACTCCCTATCTCCCCTATAATCTTCACCATAATCTAA
>Nesillas_typica_KX133810_MJR-01086_ND2
ATGAACCCCCAAGCAAAACTAGTATTCACCACCAGCCTCTTCCTAGGAACAACCATTACAATCTCAAGCAACCATTGAATCACAGCCTGGGCGGGGCTTGAAATTAACACTCTAGCCGTCCTACCCCTAATTTCAAAATCCCACCACCCCCGAGCCATTGAAGCTGCCACCAAATACTTCCTAACACAAGCGACTGCCTCAGCCCTAGTCCTATTCTCCAGCATGACCAACGCATGATACACCGGACAATGAGATATCACCCAGCTAACCCACCCAACATCATGCCTGATCCTAACCTCGGCCCTTGCAATAAAACTAGGCCTAGTCCCATTTCACTTCTGATTCCCAGAAGTGCTCCAAGGCTCCAGCCTCACTACCGGCCTACTCCTATCCACCGCCATAAAATTCCCACCAATCACATTGCTCTATATGACATCCCACTCACTAAACCCAACAGTACTATCCTGCATGGCCATTTTATCTGCAGCCTTAGGGGGATGAATAGGACTAAATCAAACGCAAATCCGAAAAATCCTTGCCTTCTCCTCCATCTCCCACCTAGGCTGAATGGCCATAATCATCTCCTACAGCCCCAAACTCACCCTGCTAAACTTCTACCTGTATTCCCTAATCACCACAGCCGTATTCCTCACCCTGAACTCAATAAAAGCAACAAAACTGTCAACTCTAATAACAACATGAACAAAAACCCCCACACTCAACGCAATGCTACTATTAGCCCTACTCTCCCTAGCAGGTCTCCCCCCTATAACAGGCTTCCTGCCCAAATGACTCATTATCCAAGAACTAACCAAACAGGACATGGCCCCCGCAGCGGTAGTAATCTCCCTACTCTCCCTACTGAGCCTGTTTTTTTATCTCCGCCTCGCATACTGCACAACAATCACACTCCCTCCACATACCACAAACCACATAAAACAATGACACACTAATAAGACAATCAGCACCTCAACTGCTGTCTTAGTCACTATATCCATCACACTACTCCCTATCTCCCCTATAATCTTCACCATAATCTAA
>Nesillas_typica_KX133811_UADBA_47710_ND2
ATGAACCCCCAAGCAAAACTAGTATTCACCACCAGCCTCTTCCTAGGAACAACCATTACAATCTCAAGCAACCATTGAATCACAGCCTGGGCGGGGCTTGAAATTAACACTCTAGCCGTCCTACCCCTAATTTCAAAATCCCACCACCCCCGAGCCATTGAAGCTGCCACCAAATACTTCCTAACACAAGCGACTGCCTCAGCCCTAGTCCTATTCTCCAGCATGACCAACGCATGATACACCGGACAATGAGATATCACCCAGCTAACCCACCCAACATCATGCCTGATCCTAACCTCGGCCCTTGCAATAAAACTAGGCCTAGTCCCATTTCACTTCTGATTCCCAGAAGTGCTCCAAGGCTCCAGCCTCACTACCGGCCTACTCCTATCCACCGCCATAAAATTCCCACCAATCACATTGCTCTATATGACATCCCACTCACTAAACCCAACAGTACTATCCTGCATGGCCATTTTATCTGCAGCCTTAGGGGGATGAATAGGACTAAATCAAACGCAAATCCGAAAAATCCTTGCCTTCTCCTCCATCTCCCACCTAGGCTGAATGGCCATAATCATCTCCTACAGCCCCAAACTCACCCTGCTAAACTTCTACCTGTATTCCCTAATCACCACAGCCGTATTCCTCACCCTGAACTCAATAAAAGCAACAAAACTGTCAACTCTAATAACAACATGAACAAAAACCCCCACACTCAACGCAATGCTACTATTAGCCCTACTCTCCCTAGCAGGTCTCCCCCCTATAACAGGCTTCCTGCCCAAATGACTCATTATCCAAGAACTAACCAAACAGGACATGGCCCCCGCAGCGGTAGTAATCTCCCTACTCTCCCTACTGAGCCTGTTCTTTTACCTCCGCCTCGCATACTGCACAACAATCACACTCCCTCCACATACCACAAACCACATAAAACAATGACACACTAATAAGACAATCAGCACCTCAACTGCTGTCTTAGTCACTATATCCATCACACTACTCCCTATCTCCCCTATAATCTTCACCATAATCTAA
>Nesillas_lantzii_KX133812_UADBA_47400_ND2
ATGAACCCCCAAGCAAAACTAGTATTCACCACCAGCCTCTTCCTAGGAACAACCATTACAATCTCAAGCAACCACTGAATCACAGCCTGGGCGGGGCTTGAAATTAACACTCTAGCCGTTCTGCCCCTAATTTCAAAATCCCACCACCCCCGAGCCGTTGAAGCTGCCACCAAATACTTCCTAACACAAGCAACTGCCTCAGCCCTGGTCCTATTCTCCAGCATGACCAACGCATGATACACCGGACAATGAGATATCACCCAACTAACCCACCCAACATCATGCCTGATCCTAACCTCGGCCCTTGCAATAAAACTAGGCCTAGTCCCATTCCACTTCTGGTTCCCAGAAGTACTCCAAGGCTCCAGCCTCACTACCGGCCTACTCCTATCCACCGCCATAAAATTCCCACCAATCACATTACTCTATATGACATCCCACTCGCTGAACCCAACAATTCTATCCTGCATGGCCGTTTTATCTGCAGCCTTAGGGGGATGAATAGGACTAAACCAAACGCAGATCCGAAAAATTCTTGCCTTCTCTTCCATCTCCCACCTGGGCTGAATGGCCATAATCATCTCCTACAGCCCCAAACTCACTCTGCTAAACTTCTACCTGTATTCCCTAATCACCGCAGCCGTATTCCTCACCCTGAACTCAATAAAAGCAACAAAACTGTCAACCCTAATAACAACATGGACAAAAACCCCCACACTCAACGCAATGCTACTACTAGCCCTACTCTCCCTAGCAGGCCTCCCCCCTATAACAGGTTTCCTGCCCAAATGACTCATTATCCAAGAACTAACCAAACAGGACATAGCCCCCGCGGCGGTAGCAATCTCCCTACTTTCCCTACTGAGCCTATTCTTCTACCTCCGCCTCGCATACTGCACAACAATCACACTTCCCCCACATACCACAAACCACATAAAACAATGACACACCAATAAGACAATCAGCACCTCAACTGCTGTCTTAGTCACCATATCCATCACACTACTCCCTATCTCTCCTATAATCTACACCACAATCTAG
>Nesillas_typica_KX133813_UADBA_30898_ND2
ATGAACCCCCAAGCAAAACTAGTATTCACCACCAGCCTCTTCCTAGGAACAACCATTACAATCTCAAGCAACCATTGAATCACAGCCTGGGCGGGGCTTGAAATTAACACTCTAGCCGTCCTACCCCTAATTTCAAAATCCCACCACCCCCGAGCCATTGAAGCTGCCACCAAATACTTCCTAACACAAGCGACTGCCTCAGCCCTAGTCCTATTCTCCAGCATGACCAACGCATGATACACCGGACAATGAGATATCACCCAGCTAACCCACCCAACATCATGCCTGATCCTAACCTCGGCCCTTGCAATAAAACTAGGCCTAGTCCCATTTCACTTCTGATTCCCAGAAGTGCTCCAAGGCTCCAGCCTCACTACCGGCCTACTCCTATCCACCGCCATAAAATTCCCACCAATCACATTGCTCTATATGACATCCCACTCACTAAACCCAACAGTACTATCCTGCATGGCCCTTTTATCTGCAGCCTTAGGGGGATGAATAGGACTAAATCAAACGCAAATCCGAAAAATCCTTGCCTTCTCCTCCATCTCCCACCTAGGCTGAATGGCCATAATCATCTCCTACAGCCCCAAACTCACCCTGCTAAACTTCTACCTGTATTCCCTAATCACCACAGCCGTATTCCTCACCCTGAACTCAATAAAAGCAACAAAACTGTCAACTCTAATAACAACATGAACAAAAACCCCCACACTCAACGCAATGCTACTATTAGCCCTACTCTCCCTAGCAGGTCTCCCCCCTATAACAGGCTTCCTGCCCAAATGACTCATTATCCAAGAACTAACCAAACAGGACATGGCCCCCGCAGCGGTAGCAATCTCCCTACTCTCCCTACTGAGCCTGTTCTTTTACCTCCGCCTCGCATACTGCACAACAATCACACTCCCTCCACATACCACAAACCACATAAAACAATGACACACTAATAAGACAATCAGCACCTCAACTGCTGTCTTAGTCACTATATCCATCACACTACTCCCTATCTCCCCTATAATCTTCACCATAATCTAA
>Nesillas_typica_KX133814_UADBA_30921_ND2
ATGAACCCCCAAGCAAAACTAGTATTCACCACCAGCCTCTTCCTAGGAACAACCATTACAATCTCAAGCAACCATTGAATCACAGCCTGGGCGGGGCTTGAAATTAACACTCTAGCCGTCCTACCCCTAATTTCAAAATCCCACCACCCCCGAGCCATTGAAGCTGCCACCAAATACTTCCTAACACAAGCGACTGCCTCAGCCCTAGTCCTATTCTCCAGCATGACCAACGCATGATACACCGGACAATGAGATATCACCCAGCTAACCCACCCAACATCATGCCTGATCCTAACCTCGGCCCTTGCAATAAAACTAGGCCTAGTCCCATTTCACTTCTGATTCCCAGAAGTGCTCCAAGGCTCCAGCCTCACTACCGGCCTACTCCTATCCACCGCCATAAAATTCCCACCAATCACATTGCTCTATATGACATCCCACTCACTAAACCCAACAGTACTATCCTGCATGGCCATTTTATCTGCAGCCTTAGGAGGATGAATAGGACTAAATCAAACGCAAATCCGAAAAATCCTTGCCTTCTCCTCCATCTCCCACCTAGGCTGAATGGCCATAATCATCTCCTACAGCCCCAAACTCACCCTGCTAAACTTCTACCTGTATTCCCTAATCACCACAGCCGTATTCCTCACCCTGAACTCAATAAAAGCAACAAAACTGTCAACTCTAATAACAACATGAACAAAAACCCCCACACTCAACGCAATGCTACTATTAGCCCTACTCTCCCTAGCAGGTCTCCCCCCTATAACAGGCTTCCTGCCCAAATGACTCATTATCCAAGAACTAACCAAACAGGACATGGCCCCCGCAGCGGTAGTAATCTCCCTACTCTCCCTACTGAGCCTGTTCTTTTACCTCCGCCTCGCATACTGCACAACAATCACACTCCCTCCACATACCACAAACCACATAAAACAATGACACACTAATAAGACAATCAGCACCTCAACTGCTGTCTTAGTCACTATATCCATCACACTACTCCCTATCTCCCCTATAATCTTCACCATAATCTAA
>Nesillas_typica_KX133815_UADBA_30923_ND2
ATGAACCCCCAAGCAAAACTAGTATTCACCACCAGCCTCTTCCTAGGAACAACCATTACAATCTCAAGCAACCATTGAATCACAGCCTGGGCGGGGCTTGAAATTAACACTCTAGCCGTCCTACCCCTAATTTCAAAATCCCACCACCCCCGAGCCATTGAAGCTGCCACCAAATACTTCCTAACACAAGCGACTGCCTCAGCCCTAGTCCTATTCTCCAGCATGACCAACGCATGATACACCGGACAATGAGATATCACCCAGCTAACCCACCCAACATCATGCCTGATCCTAACCTCGGCCCTTGCAATAAAACTAGGCTTAGTCCCATTTCACTTCTGATTCCCAGAAGTGCTCCAAGGCTCCAGCCTCACTACCGGCCTACTCCTATCCACTGCCATAAAATTCCCACCAATCACATTGCTCTATATGACATCCCACTCACTAAACCCAACAGTACTATCCTGCATGGCCATTTTATCTGCAGCCTTAGGGGGATGAATAGGGCTAAATCAAACGCAAATCCGAAAAATCCTTGCCTTCTCCTCCATCTCCCACCTAGGCTGAATGGCCATAATCATCTCCTACAGCCCCAAACTCACCCTGCTAAACTTCTACCTGTATTCCCTAATCACCACAGCCGTATTCCTCACCCTGAACTCAATAAAAGCAACAAAACTGTCAACTCTAATAACAACATGAACAAAAACCCCCACACTCAACGCAATGCTACTATTAGCCCTACTCTCCCTAGCAGGTCTCCCCCCTATAACAGGCTTCCTGCCCAAATGACTCATTATCCAAGAACTAACCAAACAGGACATGGCCCCCGCAGCGGTAGTAATCTCCCTACTCTCCCTACTGAGCCTGTTCTTTTACCTCCGCCTCGCATACTGCACAACAATCACACTCCCTCCACATACCACAAACCACATAAAACAATGACACACTAATAAGACAATCAGCACCTCAACTGCTGTCTTAGTCACTATATCCATCACACTACTCCCTATCTCCCCTATAATCTTCACCATAATCTAA
>Nesillas_typica_KX133816_UADBA_30924_ND2
ATGAACCCCCAAGCAAAACTAGTATTCACCACCAGCCTCTTCCTAGGAACAACCATTACAATCTCAAGCAACCATTGAATCACAGCCTGGGCGGGGCTTGAAATTAACACTCTAGCCGTCCTACCCCTAATTTCAAAATCCCACCACCCCCGAGCCATTGAAGCTGCCACCAAATACTTCCTAACACAAGCGACTGCCTCAGCCCTAGTCCTATTCTCCAGCATGACCAACGCATGATACACCGGACAATGAGATATCACCCAGCTAACCCACCCAACATCATGCCTGATCCTAACCTCGGCCCTTGCAATAAAACTAGGCTTAGTCCCATTTCACTTCTGATTCCCAGAAGTGCTCCAAGGCTCCAGCCTCACTACCGGCCTACTCCTATCCACTGCCATAAAATTCCCACCAATCACATTGCTCTATATGACATCCCACTCACTAAACCCAACAGTACTATCCTGCATGGCCATTTTATCTGCAGCCTTAGGGGGATGAATAGGGCTAAATCAAACGCAAATCCGAAAAATCCTTGCCTTCTCCTCCATCTCCCACCTAGGCTGAATGGCCATAATCATCTCCTACAGCCCCAAACTCACCCTGCTAAACTTCTACCTGTATTCCCTAATCACCACAGCCGTATTCCTCACCCTGAACTCAATAAAAGCAACAAAACTGTCAACTCTAATAACAACATGAACAAAAACCCCCACACTCAACGCAATGCTACTATTAGCCCTACTCTCCCTAGCAGGTCTCCCCCCTATAACAGGCTTCCTGCCCAAATGACTCATTATCCAAGAACTAACCAAACAGGACATGGCCCCCGCAGCGGTAGTAATCTCCCTACTCTCCCTACTGAGCCTGTTCTTTTACCTCCGCCTCGCATACTGCACAACAATCACACTCCCTCCACATACCACAAACCACATAAAACAATGACACACTAATAAGACAATCAGCACCTCAACTGCTGTCTTAGTCACTATATCCATCACACTACTCCCTATCTCCCCTATAATCTTCACCATAATCTAA
>Nesillas_typica_KX133817_UADBA_31279_ND2
ATGAACCCCCAAGCAAAACTAGTATTCACCACCAGCCTCTTCCTAGGAACAACCATTACAATCTCAAGCAACCATTGAATCACAGCCTGGGCGGGGCTTGAAATTAACACTCTAGCCGTCCTACCCCTAATTTCAAAATCCCACCACCCCCGAGCCATTGAAGCTGCCACCAAATACTTCCTAACACAAGCGACTGCCTCAGCCCTAGTCCTATTCTCCAGCATGACCAACGCATGATACACCGGACAATGAGATATCACCCAGCTAACCCACCCAACATCATGCCTGATCCTAACCTCGGCCCTTGCAATAAAACTAGGCTTAGTCCCATTTCACTTCTGATTCCCAGAAGTGCTCCAAGGCTCCAGCCTCACTACCGGCCTACTCCTATCCACCGCCATAAAATTCCCACCAATCACATTGCTCTATATGACATCCCACTCACTAAACCCAACAGTACTATCCTGCATGGCCATTTTATCTGCAGCCTTAGGGGGATGAATAGGGCTAAATCAAACACAAATCCGAAAAATCCTTGCCTTCTCCTCCATCTCCCACCTGGGCTGAATGGCCATAATCATCTCCTACAGCCCCAAACTCACCCTGCTAAACTTCTACCTGTATTCCCTAATCACCACAGCCGTATTCCTCACCCTGAACTCAATAAAAGCAACAAAACTGTCAACTCTAATAACAACATGAACAAAAACCCCCACACTCAACGCAATGCTACTATTAGCCCTACTCTCCCTAGCAGGTCTCCCCCCTATAACAGGCTTCCTGCCCAAATGACTCATTATCCAAGAACTAACCAAACAGGACATGGCCCCCGCAGCGGTAGTAATCTCCCTACTCTCCCTACTGAGCCTGTTCTTTTACCTCCGCCTCGCATACTGCACAACAATCACACTCCCTCCACATACCACAAACCACATAAAACAATGACACACTAATAAGACAATCAGCACCTCAACTGCTGTCTTAGTCACTATATCCATCACACTACTCCCTATCTCCCCTATAATCTTCACCATAATCTAA
>Nesillas_typica_KX133818_UADBA_30926_ND2
ATGAACCCCCAAGCAAAACTAGTATTCACCACCAGCCTCTTCTTAGGAACAACCATTACAATCTCAAGCAACCATTGAATCACAGCCTGGGCGGGGCTTGAAATTAACACTCTAGCCGTCCTACCCCTAATCTCAAAATCCCACCACCCCCGAGCCATTGAAGCTGCCACCAAATACTTCCTAACACAAGCGACTGCCTCAGCCCTAGTCCTATTCTCCAGCATGACCAACGCATGATACACCGGACAATGAGATATCACCCAGCTAACCCACCCAACATCATGCCTGATCCTAACCTCGGCCCTTGCAATAAAACTAGGCCTAGTCCCATTTCACTTCTGATTCCCAGAAGTGCTCCAAGGCTCCAGCCTCACTACCGGCCTACTCCTATCCACCGCCATAAAATTCCCACCAATCACATTGCTCTATATGACATCCCACTCACTAAACCCAACAGTACTATCCTGCATGGCCATTTTATCTGCAGCCTTAGGGGGATGAATAGGACTAAATCAAACGCAAATCCGAAAAATCCTTGCCTTCTCCTCCATCTCCCACCTAGGCTGAATGGCCATAATCATCTCCTACAGCCCCAAACTCACCCTGCTAAACTTCTACCTGTATTCCCTAATCACCACAGCCGTATTCCTCACCCTGAACTCAATAAAAGCAACAAAACTGTCAACTCTAATAACAACATGAACAAAAACCCCCACACTCAACGCAATGCTACTATTAGCCCTACTCTCCCTAGCAGGTCTCCCCCCTATAACAGGCTTCCTGCCCAAATGACTCATTATCCAAGAACTAACCAAACAGGACATGGCCCCCGCAGCGGTAGTAATCTCCCTACTCTCCCTACTGAGCCTGTTCTTTTACCTCCGCCTCGCATACTGCACAACAATCACACTCCCTCCACATACCACAAACCACATAAAACAATGACACACTAATAAGACAATCAGCACCTCAACTGCTGTCTTAGTCACTATATCCATCACACTACTCCCTATCTCCCCTATAATCTTCACCATAATCTAA
>Nesillas_typica_KX133819_UADBA_30932_ND2
ATGAACCCCCAAGCAAAACTAGTATTCACCACCAGCCTCTTCTTAGGAACAACCATTACAATCTCAAGCAACCATTGAATCACAGCCTGGGCGGGGCTTGAAATTAACACTCTAGCCGTCCTGCCCCTAATCTCAAAATCCCACCACCCCCGAGCCATTGAAGCTGCCACCAAATACTTCCTAACACAAGCGACTGCCTCAGCCCTAGTCCTATTCTCCAGCATGACCAACGCATGATACACCGGACAATGAGATATCACCCAGCTAACCCACCCAACATCATGCCTGATCCTAACCTCGGCCCTTGCAATAAAACTAGGCCTAGTCCCATTTCACTTCTGATTCCCAGAAGTGCTCCAAGGCTCCAGCCTCACTACCGGCCTACTCCTATCCACCGCCATAAAATTCCCACCAATCACATTGCTCTATATGACATCCCACTCACTAAACCCAACAGTACTATCCTGCATGGCCATTTTATCTGCAGCCTTAGGGGGATGAATAGGACTAAATCAAACGCAAATCCGAAAAATCCTTGCCTTCTCCTCCATCTCCCACCTAGGCTGAATGGCCATAATCATCTCCTACAGCCCCAAACTCACCCTGCTAAACTTCTACCTGTATTCCCTAATCACCACAGCCGTATTCCTCACCCTGAACTCAATAAAAGCAACAAAACTGTCAACTCTAATAACAACATGAACAAAAACCCCCACACTCAACGCAATGCTACTATTAGCCCTACTCTCCCTAGCAGGTCTCCCCCCTATAACAGGCTTCCTGCCCAAATGACTCATTATCCAAGAACTAACCAAACAGGACATGGCCCCCGCAGCGGTAGTAATCTCCCTACTCTCCCTACTGAGCCTGTTCTTTTACCTCCGCCTCGCATACTGCACAACAATCACACTCCCTCCACATACCACAAACCACATAAAACAATGACACACTAATAAGACAATCAGCACCTCAACTGCTGTCTTAGTCACTATATCCATCACACTACTCCCTATCTCCCCTATAATCTTCACCATAATCTAA
>Nesillas_typica_KX133820_UADBA_31007_ND2
ATGAACCCCCAAGCAAAACTAGTATTCACCACCAGCCTCTTCTTAGGAACAACCATTACAATCTCAAGCAACCATTGAATCACAGCCTGGGCGGGGCTTGAAATTAACACTCTAGCCGTCCTACCCCTAATCTCAAAATCCCACCACCCCCGAGCCATTGAAGCTGCCACCAAATACTTCCTAACACAAGCGACTGCCTCAGCCCTAGTCCTATTCTCCAGCATGACCAACGCATGATACACCGGACAATGAGATATCACCCAGCTAACCCACCCAACATCATGCCTGATCCTAACCTCGGCCCTTGCAATAAAACTAGGCCTAGTCCCATTTCACTTCTGATTCCCAGAAGTGCTCCAAGGCTCCAGCCTCACTACCGGCCTACTCCTATCCACCGCCATAAAATTCCCACCAATCACATTGCTCTATATGACATCCCACTCACTAAACCCAACAGTACTATCCTGCATGGCCATTTTATCTGCAGCCTTAGGGGGATGAATAGGACTAAATCAAACGCAAATCCGAAAAATCCTTGCCTTCTCCTCCATCTCCCACCTAGGCTGAATGGCCATAATCATCTCCTACAGCCCCAAACTCACCCTGCTAAACTTCTACCTGTATTCCCTAATCACCACAGCCGTATTCCTCACCCTGAACTCAATAAAAGCAACAAAACTGTCAACTCTAATAACAACATGAACAAAAACCCCCACACTCAACGCAATGCTACTATTAGCCCTACTCTCCCTAGCAGGTCTCCCCCCTATAACAGGCTTCCTGCCCAAATGACTCATTATCCAAGAACTAACCAAACAGGACATGGCCCCCGCAGCGGTAGTAATCTCCCTACTCTCCCTACTGAGCCTGTTCTTTTACCTCCGCCTCGCATACTGCACAACAATCACACTCCCTCCACATACCACAAACCACATAAAACAATGACACACTAATAAGACAATCAGCACCTCAACTGCTGTCTTAGTCACTATATCCATCACACTACTCCCTATCTCCCCTATAATCTTCACCATAATCTAA
>Nesillas_typica_KX133821_UADBA_31021_ND2
ATGAACCCCCAAGCAAAACTAGTATTCACCACCAGCCTCTTCCTAGGAACAACCATTACAATCTCAAGCAACCATTGAATCACAGCCTGGGCGGGGCTTGAAATTAACACTCTAGCCGTCCTACCCCTAATTTCAAAATCCCACCACCCCCGAGCCATTGAAGCTGCCACCAAATACTTCCTAACACAGGCGACTGCCTCAGCCCTAGTCCTATTCTCCAGCATGACCAACGCATGATACACCGGACAATGAGATATCACCCAGCTAACCCACCCAACATCATGCCTAATCCTAACCTCGGCCCTTGCAATAAAACTAGGCCTAGTCCCATTTCACTTCTGATTCCCAGAAGTGCTCCAAGGCTCCAGCCTCACTACCGGCCTACTCCTATCCACCGCCATAAAATTCCCACCAATCACATTGCTCTATATGACATCCCACTCACTAAACCCAACAGTACTATCCTGCATGGCCATTTTATCTGCAGCCTTAGGGGGATGAATAGGACTAAATCAAACGCAAATCCGAAAAATCCTTGCCTTCTCCTCCATCTCCCACCTAGGCTGAATGGCCATAATCATCTCCTACAGCCCCAAACTCACCCTGCTAAACTTCTACCTATATTCCCTAATCACCACAGCCGTATTCCTCACCCTGAACTCAATAAAAGCAACAAAACTGTCAACTCTAATAACAACATGAACAAAAACCCCCACACTCAACGCAATGCTACTATTAGCCCTACTCTCCCTAGCAGGTCTCCCCCCTATAACAGGCTTCCTGCCCAAATGACTCATTATCCAAGAACTAACCAAACAGGACATGGCCCCCGCAGCGGTAGTAATCTCCCTACTCTCCTTACTGAGCCTGTTCTTTTACCTCCGCCTCGCATACTGCACAACAATCACACTCCCTCCACATACCACAAACCACATAAAACAATGACACACTAATAAGACAATCAGCACCTCAACTGCTGTCTTAGTCACTATATCCATCACACTACTCCCTATCTCCCCTATAATCTTCACCATAATCTAA
>Nesillas_typica_KX133822_UADBA_31026_ND2
ATGAATCCCCAAGCAAAACTAGTATTCACCACCAGCCTCTTCCTAGGAACAACCATTACAATCTCAAGCAACCATTGAATCACAGCCTGGGCGGGGCTTGAAATTAACACTCTAGCCGTCCTACCCCTAATTTCAAAATCCCACCACCCCCGAGCCATTGAAGCTGCCACCAAATACTTCCTAACACAGGCGACTGCCTCAGCCCTAGTCCTATTCTCCAGCATGACCAACGCATGATACACCGGACAATGAGATATCACCCAGCTAACCCACCCAACATCATGCCTAATCCTAACCTCGGCCCTTGCAATAAAACTAGGCCTAGTCCCATTTCACTTCTGATTCCCAGAAGTGCTCCAAGGCTCCAGCCTCACTACCGGCCTACTCCTATCCACCGCCATAAAATTCCCACCAATCACATTGCTCTATATGACATCCCACTCACTAAACCCAACAGTACTATCCTGCATGGCCATTTTATCTGCAGCCTTAGGGGGATGAATAGGACTAAATCAAACGCAAATCCGAAAAATCCTTGCCTTCTCCTCCATCTCCCACCTAGGCTGAATGGCCATAATCATCTCCTACAGCCCCAAACTCACCCTGCTAAACTTCTACCTGTATTCCCTAATCACCACAGCCGTATTCCTCACCCTGAACTCAATAAAAGCAACAAAACTGTCAACTCTAATAACAACATGAACAAAAACCCCCACACTCAACGCAATGCTACTATTAGCCCTACTCTCCCTAGCAGGTCTCCCCCCTATAACAGGCTTCCTACCCAAATGACTCATTATCCAAGAACTAACCAAACAGGACATGGCCCCCGCAGCGGTAGTAATCTCCCTACTCTCCCTACTGAGCCTGTTCTTTTACCTCCGCCTCGCATACTGCACAACAATCACACTCCCTCCACATACCACAAACCACATAAAACAATGACACACTAATAAGACAATCAGCACCTCAACTGCTGTCTTAGTCACTATATCCATCACACTACTCCCTATCTCCCCTATAATCTTCACCATAATCTAA
>Nesillas_typica_KX133823_UADBA_33462_ND2
ATGAACCCCCAAGCAAAACTAGTATTCACCACCAGCCTCTTCCTAGGAACAACCATTACAATCTCAAGCAACCATTGAATCACAGCCTGGGCGGGGCTTGAAATTAACACTCTAGCCGTCCTACCCCTAATTTCAAAATCCCACCACCCCCGAGCCATTGAAGCTGCCACCAAATACTTCCTAACACAGGCGACTGCCTCAGCCCTAGTCCTATTCTCCAGCATGACCAACGCATGATACACCGGACAATGAGATATCACCCAGCTAACCCACCCAACATCATGCCTGATCCTAACCTCGGCCCTTGCAATAAAACTAGGCTTAGTCCCATTTCACTTCTGATTCCCAGAAGTGCTCCAAGGCTCCAGCCTCACTACCGGCCTACTCCTATCCACCGCCATAAAATTCCCACCAATCACATTGCTCTATATGACATCCCACTCACTAAACCCAACAGTACTATCCTGCATGGCCATTTTATCTGCAGCCTTAGGGGGATGAATAGGGCTAAATCAAACGCAAATCCGAAAAATCCTTGCCTTCTCCTCCATCTCCCACCTAGGCTGAATGGCCATAATCATCTCCTACAGCCCCAAACTCACCCTGCTAAACTTCTACCTGTATTCCCTAATCACCACAGCCGTATTCCTCACCCTGAACTCAATAAAAGCAACAAAACTGTCAACTCTAATAACAACATGAACAAAAACCCCCACACTCAACGCAATGCTACTATTAGCCCTACTCTCCCTAGCAGGTCTCCCCCCTATAACAGGCTTCCTGCCTAAATGACTCATTATCCAAGAACTAACCAAACAGGACATGGCCCCCGCAGCGGTAGTAATCTCCCTACTCTCCCTACTGAGCCTGTTCTTTTACCTCCGCCTCGCATACTGCACAACAATCACACTCCCTCCACATACCACAAACCACATAAAACAATGACACACTAATAAGACAATCAGCACCTCAACTGCTGTCTTAGTCACTATATCCATCACACTACTCCCTATCTCCCCTATAATCTTCACCATAATCTAA
>Nesillas_typica_KX133824_UADBA_31228_ND2
ATGAACCCCCAAGCAAAACTAGTATTCACCACCAGCCTCTTCCTAGGAACAACCATTACAATCTCAAGCAACCATTGAATCACAGCCTGGGCGGGGCTTGAAATTAACACTCTAGCCGTCCTACCCCTAATTTCAAAATCCCACCACCCCCGAGCCATTGAAGCTGCCACCAAATACTTCCTAACACAAGCGACTGCCTCAGCCCTAGTCCTATTCTCCAGCATGACCAACGCATGATACACCGGACAATGAGATATCACCCAGCTAACCCACCCAACATCATGCCTGATCCTAACCTCGGCCCTTGCAATAAAACTAGGCCTAGTCCCATTTCACTTCTGATTCCCAGAAGTGCTCCAAGGCTCCAGCCTCACTACCGGCCTACTCCTATCCACCGCCATAAAATTCCCACCAATCACATTGCTCTATATGACATCCCACTCACTAAACCCAACAGTACTATCCTGCATGGCCATTTTATCTGCAGCCTTAGGGGGATGAATAGGACTAAATCAAACGCAAATCCGAAAAATCCTTGCCTTCTCCTCCATCTCCCACCTAGGCTGAATGGCCATAATCATCTCCTACAGCCCCAAACTCACCCTGCTAAACTTCTACCTGTATTCCCTAATCACCACAGCCGTATTCCTCACCCTGAACTCAATAAAAGCAACAAAACTGTCAACTCTAATAACAACATGAACAAAAACCCCCACACTCAACGCAATGCTACTATTAGCCCTACTCTCCCTAGCAGGTCTCCCCCCTATAACAGGCTTCCTGCCCAAATGACTCATTATCCAAGAACTAACCAAACAGGACATGGCCCCCGCAGCGGTAGTAATCTCCCTACTCTCCCTACTGAGCCTGTTCTTTTACCTCCGCCTCGCATACTGCACAACAATCACACTCCCTCCACATACCACAAACCACATAAAACAATGACACACTAATAAGACAATCAGCACCTCAACTGCTGTCTTAGTCACTATATCCATCACACTACTCCCTATCTCCCCTATAATCTTCACCATAATCTAA
>Nesillas_typica_KX133825_UADBA_31346_ND2
ATGAACCCCCAAGCAAAACTAGTATTCACCACCAGCCTCTTCCTAGGAACAACCATTACAATCTCAAGCAACCATTGAATCACAGCCTGGGCGGGGCTTGAAATTAACACTCTAGCCGTCCTACCCCTAATTTCAAAATCCCACCACCCCCGAGCCATTGAAGCTGCCACCAAATACTTCCTAACACAAGCGACTGCCTCAGCCCTAGTCCTATTCTCCAGCATGACCAACGCATGATACACCGGACAATGAGATATCACCCAGCTAACCCACCCAACATCATGCCTGATCCTAACCTCGGCCCTTGCAATAAAACTAGGCCTAGTCCCATTTCACTTCTGATTCCCAGAAGTGCTCCAAGGCTCCAGCCTCACTACCGGCCTACTCCTATCCACCGCTATAAAATTCCCACCAATCACATTGCTCTATATGACATCCCACTCACTGAACCCAACAGTACTATCCTGCATGGCCATTTTATCTGCAGCCTTAGGGGGATGAATAGGACTAAATCAAACGCAAATCCGAAAAATCCTTGCCTTCTCCTCCATCTCCCACCTAGGCTGAATGGCCATAATCATCTCCTACAGCCCCAAACTCACCCTACTAAACTTCTACCTGTATTCCCTAATCACCACAGCCGTATTCCTCACCCTGAACTCAATAAAAGCAACAAAACTGTCAACTCTAATAACAACATGAACAAAAACCCCCACACTCAACGCAATGCTACTATTAGCCCTACTCTCCCTAGCAGGTCTCCCCCCTATAACAGGCTTCCTGCCCAAATGACTCATTATCCAAGAACTAACCAAACAGGACATGGCCCCCGCAGCGGTAGTAATCTCCCTACTCTCCCTACTGAGCCTGTTCTTTTACCTCCGCCTCGCATACTGCACAACAATCACACTCCCTCCACATACCACAAACCACATAAAACAATGACACACTAATAAGACAATCAGCACCTCAACTGCTGTCTTAGTCACTATATCCATCACACTACTCCCTATCTCCCCTATAATCTTCACCATAATCTAA
>Nesillas_typica_KX133826_UADBA_31071_ND2
ATGAACCCCCAAGCAAAACTAGTATTCACCACCAGCCTCTTCCTAGGAACAACCATTACAATCTCAAGCAACCATTGAATCACAGCCTGGGCGGGGCTTGAAATTAACACTCTAGCCGTCCTACCCCTAATTTCAAAATCCCACCACCCCCGAGCCATTGAAGCTGCCACCAAATACTTCCTAACACAAGCGACTGCCTCAGCCCTAGTCCTATTCTCCAGCATGACCAACGCATGATACACCGGACAATGAGATATCACCCAGCTAACCCACCCAACATCATGCCTGATCCTAACCTCGGCCCTTGCAATAAAACTAGGCCTAGTCCCATTTCACTTCTGATTCCCAGAAGTACTCCAAGGCTCCAGCCTCACTACCGGCCTACTCCTATCCACCGCCATAAAATTCCCACCAATCACATTGCTCTATATGACATCCCACTCACTAAACCCAACAGTACTATCCTGCATGGCCATTTTATCTGCAGCCTTAGGGGGATGAATAGGACTAAATCAAACGCAAATCCGAAAAATCCTTGCCTTCTCCTCCATCTCCCACCTAGGCTGAATGGCCATAATCATCTCCTACAGCCCCAAACTCACCCTGCTAAACTTCTACCTGTATTCCCTAATCACCACAGCCGTATTCCTCACCCTGAACTCAATAAAAGCAACAAAACTGTCAACTCTAATAACAACATGAACAAAAACCCCCGCACTCAACGCAATGCTACTATTAGCCCTACTCTCCCTAGCAGGTCTCCCCCCTATAACAGGCTTCCTGCCCAAATGACTCATTATCCAAGAACTAACCAAACAGGACATGGCCCCCGCAGCGGTAGTAATCTCCCTACTCTCCCTACTGAGCCTGTTCTTTTACCTCCGCCTCGCATACTGCACAACAATCACACTCCCTCCACATACCACAAACCACATAAAACAATGACACACTAATAAGACAATCAGCACCTCAACTGCTGTCTTAGTCACTATATCCATCACACTACTCCCTATCTCCCCTATAATCTTCATCATAATCTAA
>Nesillas_typica_KX133827_UADBA_31077_ND2
ATGAACCCCCAAGCAAAACTAGTATTCACCACCAGCCTCTTCCTAGGAACAACCATTACAATCTCAAGCAACCATTGAATCACAGCCTGGGCGGGGCTTGAAATTAACACTCTAGCCGTCCTACCCCTAATCTCAAAATCCCACCACCCCCGAGCCATTGAAGCTGCCACCAAATACTTCCTAACACAAGCGACTGCCTCAGCCCTAGTCCTATTCTCCAGCATGACCAACGCATGATACACCGGACAATGAGATATCACCCAGCTAACCCACCCAACATCATGCCTGATCCTAACCTCGGCCCTTGCAATAAAACTAGGCCTAGTCCCATTTCACTTCTGATTCCCAGAAGTGCTCCAAGGCTCCAACCTCACTACCGGCCTACTCCTATCCACCGCCATAAAATTCCCACCAATCACATTGCTCTATATGACATCCCACTCACTAAACCCAACAGTACTATCCTGCATGGCCATTTTATCTGCAGCCTTAGGGGGATGAATAGGGCTAAATCAAACGCAAATCCGAAAAATCCTTGCCTTCTCCTCCATCTCCCACCTAGGCTGAATGGCCATAATCATCTCCTACAGCCCCAAACTCACCCTGCTAAACTTCTACCTGTATTCCCTAATCACCACAGCCGTATTCCTCACCCTGAACTCAATAAAAGCAACAAAACTGTCAACTCTAATAACAACATGAACAAAAACCCCCACACTCAACGCAATGCTACTATTAGCCCTACTCTCCCTAGCAGGTCTCCCCCCTATAACAGGCTTCCTGCCCAAATGACTCATTATCCAAGAACTAACCAAACAGGACATGGCCCCCGCAGCGGTAGTAATCTCCCTACTCTCCCTACTGAGCCTGTTCTTTTACCTCCGCCTCGCATACTGCACAACAATCACACTCCCTCCACATACCACAAACCACATAAAACAATGACACACTAATAAGACAATCAGCACCTCAACTGCTGTCTTAGTCACTATATCCATCACACTACTCCCTATCTCCCCTATAATCTTCACCATAATCTAA
>Nesillas_typica_KX133828_UADBA_31363_ND2
ATGAACCCCCAAGCAAAACTAGTATTCACCACCAGCCTCTTCCTAGGAACAACCATTACAATCTCAAGCAACCATTGAATCACAGCCTGGGCGGGGCTTGAAATTAACACTCTAGCCGTCCTACCCCTAATTTCAAAATCCCACCACCCCCGAGCCATTGAAGCTGCCACCAAATACTTCCTAACACAAGCGACTGCCTCAGCCCTAGTCCTATTCTCCAGCATGACCAACGCATGATACACCGGACAATGAGATATCACCCAGCTAACCCACCCAACATCATGCCTGATCCTAACCTCGGCCCTTGCAATAAAACTAGGCCTAGTCCCATTTCACTTCTGATTCCCAGAAGTGCTCCAAGGCTCCAGCCTCACTACCGGCCTACTCCTATCCACCGCCATAAAATTCCCACCAATCACATTGCTCTATATGACATCCCACTCACTAAACCCAACAGTACTATCCTGCATGGCCATTTTATCTGCAGCCTTAGGGGGATGAATAGGACTAAATCAAACGCAAATCCGAAAAATCCTTGCCTTCTCCTCCATCTCCCACCTAGGCTGAATGGCCATAATCATCTCCTACAGCCCCAAACTCACCCTGCTAAACTTCTACCTGTATTCCCTAATCACCACAGCCGTATTCCTCACCCTGAACTCAATAAAAGCAACAAAACTGTCAACTCTAATAACAACATGAACAAAAACCCCCACACTCAACGCAATGCTACTATTAGCCCTACTCTCCCTAGCAGGTCTCCCCCCTATAACAGGCTTCCTGCCCAAATGACTCATTATCCAAGAACTAACCAAACAGGACATGGCCCCCGCAGCGGTAGTAATCTCCCTACTCTCCCTACTGAGCCTGTTCTTTTACCTCCGCCTCGCATACTGCACAACAATCACACTCCCTCCACATACCACAAACCACATAAAACAATGACACACTAATAAGACAATCAGCACCTCAACTGCTGTCTTAGTCACTATATCCATCACACTACTCCCTATCTCCCCTATAATCTTCACCATAATCTAA
>Nesillas_typica_KX133829_UADBA_31364_ND2
ATGAACCCCCAAGCAAAACTAGTATTCACCACCAGCCTCTTCCTAGGAACAACCATTACAATCTCAAGCAACCATTGAATCACAGCCTGGGCGGGGCTTGAAATTAACACTCTAGCCGTCCTACCCCTAATTTCAAAATCCCACCACCCCCGAGCCATTGAAGCTGCCACCAAATACTTCCTAACACAAGCGACTGCCTCAGCCCTAGTCCTATTCTCCAGCATGACCAACGCATGATACACCGGACAATGAGATATCACCCAGCTAACCCACCCAACATCATGCCTGATCCTAACCTCGGCCCTTGCAATAAAACTAGGCCTAGTCCCATTTCACTTCTGATTCCCAGAAGTACTCCAAGGCTCCAGCCTCACTACCGGCCTACTCCTATCCACCGCCATAAAATTCCCACCAATCACATTGCTCTATATGACATCCCACTCACTAAACCCAACAGTACTATCCTGCATGGCCATTTTATCTGCAGCCTTAGGGGGATGAATAGGACTAAATCAAACGCAAATCCGAAAAATCCTTGCCTTCTCCTCCATCTCCCACCTAGGCTGAATGGCCATAATCATCTCCTACAGCCCCAAACTCACCCTGCTAAACTTCTACCTGTATTCCCTAATCACCACAGCCGTATTCCTCACCCTGAACTCAATAAAAGCAACAAAACTGTCAACTCTAATAACAACATGAACAAAAACCCCCACACTCAACGCAATGCTACTATTAGCCCTACTCTCCCTAGCAGGTCTCCCCCCTATAACAGGCTTCCTGCCCAAATGACTCATTATCCAAGAACTAACCAAACAGGACATGGCCCCCGCAGCGGTAGTAATCTCCCTACTCTCCCTACTGAGCCTGTTCTTTTACCTCCGCCTCGCATACTGCACAACAATCACACTCCCTCCACATACCACAAACCACATAAAACAATGACACACTAATAAGACAATCAGCACCTCAACTGCTGTCTTAGTCACTATATCCATCACACTACTCCCTATCTCCCCTATAATCTTCACCATAATCTAA
>Nesillas_typica_KX133830_UADBA_31083_ND2
ATGAACCCCCAAGCAAAACTAGTATTCACCACCAGCCTCTTCCTAGGAACAACCATTACAATCTCAAGCAACCATTGAATCACAGCCTGGGCGGGGCTTGAAATTAACACTCTAGCCGTCCTACCCCTAATTTCAAAATCCCACCACCCCCGAGCCATTGAAGCTGCCACCAAATACTTCCTAACACAAGCGACTGCCTCAGCCCTAGTCCTATTCTCCAGCATGACCAACGCATGATACACCGGACAATGAGATATCACCCAGCTAACCCACCCAACATCATGCCTGATCCTAACCTCGGCCCTTGCAATAAAACTAGGCTTAGTCCCATTTCACTTCTGATTCCCAGAAGTACTCCAAGGCTCCAGCCTCACTACCGGCCTACTCCTATCCACCGCCATAAAATTCCCACCAATCACATTGCTCTATATGACATCCCACTCACTAAACCCAACAGTACTATCCTGCATGGCCATTTTATCTGCAGCCTTAGGGGGATGAATAGGGCTAAATCAAACGCAAATCCGAAAAATCCTTGCCTTCTCCTCCATCTCCCACCTAGGCTGAATGGCCATAATCATCTCCTACAGCCCCAAACTCACCCTGCTAAACTTCTACCTGTATTCCCTAATCACCACAGCCGTATTCCTCACCCTGAACTCAATAAAAGCAACAAAACTGTCAACTCTAATAACAACATGAACAAAAACCCCCACACTCAACGCAATGCTACTATTAGCCCTACTCTCCCTAGCAGGTCTCCCCCCTATAACAGGCTTCCTGCCCAAATGACTCATTATCCAAGAACTAACCAAACAGGACATGGCCCCCGCAGCGGTAGTAATCTCCCTACTCTCCCTACTGAGCCTGTTCTTTTACCTCCGCCTCGCATACTGCACAACAATCACACTCCCTCCACATACCACAAACCACATAAAACAATGACACACTAATAAGACAATCAGCACCTCAACTGCTGTCTTAGTCACTATATCCATCACACTACTCCCTATCTCCCCTATAATCTTCACCATAATCTAA
>Nesillas_typica_KX133831_UADBA_31084_ND2
ATGAACCCCCAAGCAAAACTAGTATTCACCACCAGCCTCTTCCTAGGAACAACCATTACAATCTCAAGCAACCATTGAATCACAGCCTGGGCGGGGCTTGAAATTAACACTCTAGCCGTCCTACCCCTAATTTCAAAATCCCACCACCCCCGAGCCATTGAAGCTGCCACCAAATACTTCCTAACACAAGCGACTGCCTCAGCCCTAGTCCTATTCTCCAGCATGACCAACGCATGATACACCGGACAATGAGATATCACCCAGCTAACCCACCCAACATCATGCCTGATCCTAACCTCGGCCCTTGCAATAAAACTAGGCCTAGTCCCATTTCACTTCTGATTCCCAGAAGTGCTCCAAGGCTCCAGCCTCACTACCGGCCTACTCCTATCCACCGCCATAAAATTCCCACCAATCACATTGCTCTATATGACATCCCACTCACTAAACCCAACAGTACTATCCTGCATGGCCATTTTATCTGCAGCCTTAGGGGGATGAATAGGACTAAATCAAACGCAAATCCGAAAAATCCTTGCCTTCTCCTCCATCTCCCACCTAGGCTGAATGGCCATAATCATCTCCTACAGCCCCAAACTCACCCTGCTAAACTTCTACCTGTATTCCCTAATCACCACAGCCGTATTCCTCACCCTGAACTCAATAAAAGCAACAAAACTGTCAACTCTAATAACAACATGAACAAAAACCCCCACACTCAACGCAATGCTACTATTAGCCCTACTCTCCCTAGCAGGTCTCCCCCCTATAACAGGCTTCCTGCCCAAATGACTCATTATCCAAGAACTAACCAAACAGGACATGGCCCCCGCAGCGGTAGTAATCTCCCTACTCTCCCTACTGAGCCTGTTCTTTTACCTCCGCCTCGCATACTGCACAACAATCACACTCCCTCCACATACCACAAACCACATAAAACAATGACACACTAATAAGACAATCAGCACCTCAACTGCTGTCTTAGTCACTATATCCATCACACTACTCCCTATCTCCCCTATAATCTTCACCATAATCTAA
>Nesillas_typica_KX133832_UADBA_31161_ND2
ATGAACCCCCAAGCAAAACTAGTATTCACCACCAGCCTCTTCCTAGGAACAACCATTACAATCTCAAGCAACCATTGAATCACAGCCTGGGCGGGGCTTGAAATTAACACTCTAGCCGTCCTACCCCTAATTTCAAAATCCCACCACCCCCGAGCCATTGAAGCTGCCACCAAATACTTCCTAACACAAGCGACTGCCTCAGCCCTAGTCCTATTCTCCAGCATGACCAACGCATGATACACCGGACAATGAGATATCACCCAGCTAACCCACCCAACATCATGCCTGATCCTAACCTCGGCCCTTGCAATAAAACTAGGCCTAGTCCCATTTCACTTCTGATTCCCAGAAGTGCTCCAAGGCTCCAGCCTCACTACCGGCCTACTCCTATCCACCGCCATAAAATTCCCACCAATCACATTGCTCTATATGACATCCCACTCACTAAACCCAACAGTACTATCCTGCATGGCCATTTTATCTGCAGCCTTAGGGGGATGAATAGGGCTAAATCAAACGCAAATCCGAAAAATCCTTGCCTTCTCCTCCATCTCCCACCTAGGCTGAATGGCCATAATCATCTCCTACAGCCCCAAACTCACCCTGCTAAACTTCTACCTGTATTCCCTAATCACCACAGCCGTATTCCTCACCCTGAACTCAATAAAAGCAACAAAACTGTCAACTCTAATAACAACATGAACAAAAACCCCCACACTCAACGCAATGCTACTATTAGCCCTACTCTCCCTAGCAGGTCTCCCCCCTATAACAGGCTTCCTGCCCAAATGACTCATTATCCAAGAACTAACCAAACAGGACATGGCCCCCGCAGCGGTAGTAATCTCCCTACTCTCCCTACTGAGCCTGTTCTTTTACCTCCGCCTCGCATACTGCACAACAATCACACTCCCTCCACATACCACAAACCACATAAAACAATGACACACTAATAAGACAATCAGCACCTCAACTGCTGTCTTAGTCACTATATCCATCACACTACTCCCCATCTCCCCTATAATCTTCACCATAATCTAA
>Nesillas_typica_KX133833_UADBA_31162_ND2
ATGAACCCCCAAGCAAAACTAGTATTCACCACCAGCCTCTTCCTAGGAACAACCATTACAATCTCAAGCAACCATTGAATCACAGCCTGGGCGGGGCTTGAAATTAACACTCTAGCCGTCCTACCCCTAATTTCAAAATCCCACCACCCCCGAGCCATTGAAGCTGCCACCAAATACTTCCTAACACAAGCGACTGCCTCAGCCCTAGTCCTATTCTCCAGCATGACCAACGCATGATACACCGGACAATGAGATATCACCCAGCTAACCCACCCAACATCATGCCTGATCCTAACCTCGGCCCTTGCAATAAAACTAGGCCTAGTCCCATTTCACTTCTGATTCCCAGAAGTGCTCCAAGGCTCCAACCTCACTACCGGCCTACTCCTATCCACCGCCATAAAATTCCCACCAATCACATTGCTCTATATGACATCCCACTCACTAAACCCAACAGTACTATCCTGCATGGCCATTTTATCTGCAGCCTTAGGGGGATGAATAGGGCTAAATCAAACGCAAATCCGAAAAATCCTTGCCTTCTCCTCCATCTCCCACCTAGGCTGAATGGCCATAATCATCTCCTACAGCCCCAAACTCACCCTGCTAAACTTCTACCTGTATTCCCTAATCACCACAGCCGTATTCCTCACCCTGAACTCAATAAAAGCAACAAAACTGTCAACTCTAATAACAACATGAACAAAAACCCCCACACTCAACGCAATGCTACTATTAGCCCTACTCTCCCTAGCAGGTCTCCCCCCTATAACAGGCTTCCTGCCCAAATGACTCATTATCCAAGAACTAACCAAACAGGACATGGCCCCCGCAGCGGTAGTAATCTCCCTACTCTCCCTACTGAGCCTGTTCTTTTACCTCCGCCTCGCATACTGCACAACAATCACACTCCCTCCACATACCACAAACCACATAAAACAATGACACACTAATAAGACAATCAGCACCTCAACTGCTGTCTTAGTCACTATATCCATCACACTACTCCCTATCTCCCCTATAATCTTCACCATAATCTAA
>Nesillas_typica_KX133834_UADBA_31405_ND2
ATGAACCCCCAAGCAAAACTAGTATTCACCACCAGCCTCTTCTTAGGAACAACCATTACAATCTCAAGCAACCATTGAATCACAGCCTGGGCGGGGCTTGAAATTAACACTCTAGCCGTCCTACCCCTAATCTCAAAATCCCACCACCCCCGAGCCATTGAAGCTGCCACCAAATACTTCCTAACACAAGCGACTGCCTCAGCCCTAGTCCTATTCTCCAGCATGACCAACGCATGATACACCGGACAATGAGATATCACCCAGCTAACCCACCCAACATCATGCCTGATCCTAACCTCAGCCCTTGCAATAAAACTAGGCCTAGTCCCATTTCACTTCTGATTCCCAGAAGTGCTCCAAGGCTCCAGCCTCACTACCGGCCTACTCCTATCCACCGCCATAAAATTCCCACCAATCACATTGCTCTATATGACATCCCACTCGCTAAACCCAACAGTACTATCCTGCATGGCCATTTTATCTGCAGCCTTAGGGGGATGAATAGGACTAAATCAAACGCAAATCCGAAAAATCCTTGCCTTCTCCTCCATCTCCCACCTAGGCTGAATGGCCATAATCATCTCCTACAGCCCCAAACTCACCCTGCTAAACTTCTACCTGTATTCCCTAATCACCACAGCCGTATTCCTCACCCTGAACTCAATAAAAGCAACAAAACTGTCAACTCTAATAACAACATGAACAAAAACCCCCACACTCAACGCAATGCTACTATTAGCCCTACTCTCCCTAGCAGGTCTCCCCCCTATAACAGGCTTCCTGCCCAAATGACTCATTATCCAAGAACTAACCAAACAGGACATGGCCCCCGCAGCGGTAGTAATCTCCCTACTCTCCCTACTGAGCCTGTTCTTTTACCTCCGCCTCGCATACTGCACAACAATCACACTCCCTCCACATACCACAAACCACATAAAACAATGACACACTAATAAGACAATCAGCACCTCAACTGCTGTCTTAGTCACTATATCCATCACACTACTCCCTATCTCCCCTATAATCTTCACCATAATCTAA
>Nesillas_lantzii_KX133835_UADBA_33502_ND2
ATGAACCCCCAAGCAAAACTAGTATTCACCACCAGCCTCTTCCTAGGAACAACCATTACAATCTCAAGCAACCACTGAATCACAGCCTGGGCGGGGCTTGAAATTAACACTCTAGCCGTTCTGCCCCTAATTTCAAAATCCCACCACCCCCGAGCCGTTGAAGCTGCCACCAAATACTTCCTAACACAAGCAACTGCCTCAGCCCTGGTCCTATTCTCCAGCATGACCAACGCGTGATACACCGGACAATGAGATATCACCCAACTAACCCACCCAACATCATGCCTGATCCTAACCTCGGCCCTTGCAATAAAACTAGGCCTAGTCCCATTCCACTTCTGGTTCCCAGAAGTACTCCAAGGCTCCAGCCTCACTACCGGCCTACTCCTATCCACCGCCATAAAATTCCCACCAATCACATTACTCTATATGACATCCCACTCACTGAACCCAACAATTCTATCCTGCATGGCCGTTTTATCTGCAGCCTTAGGGGGATGAATAGGACTAAACCAAACGCAGATCCGAAAAATTCTTGCCTTCTCTTCCATCTCCCACCTGGGCTGAATGGCCATAATCATCTCCTACAGCCCCAAACTCACCCTGCTAAACTTCTACCTGTATTCCCTAATCACCGCAGCCGTATTCCTCACCCTGAACTCAATAAAAGCAACAAAACTGTCAACCCTAATAACAACATGGACAAAAACCCCCACACTCAACGCAATGCTACTACTAGCCCTACTCTCCCTAGCAGGCCTCCCCCCTATAACAGGTTTCCTGCCCAAATGACTCATTATCCAAGAACTAACCAAACAGGACATAGCCCCCGCGGCGGTAGCAATCTCCCTACTTTCCCTACTGAGCCTGTTCTTCTACCTCCGCCTCGCATACTGCACAACAATCACACTTCCCCCACATACCACAAACCACATAAAACAATGACACACCAATAAGACAATCAGCACCTCAACTGCTGTCTTAGTCACCATATCCATCACACTACTCCCTATCTCCCCTATAATCTACACCACAATCTAA
>Nesillas_lantzii_KX133836_UADBA_33503_ND2
ATGAACCCCCAAGCAAAACTAGTATTCACCACCAGCCTCTTCCTAGGAACAACCATTACAATCTCAAGCAACCACTGAATCACAGCCTGGGCGGGGCTTGAAATTAACACTCTAGCCGTTCTGCCCCTAATTTCAAAATCCCACCACCCCCGAGCCGTTGAAGCTGCCACCAAATACTTCCTAACACAAGCAACTGCCTCAGCCCTGGTCCTATTCTCCAGCATGACCAACGCGTGATACACCGGACAATGAGATATCACCCAACTAACCCACCCAACATCATGCCTGATCCTAACCTCGGCCCTTGCAATAAAACTAGGCCTAGTCCCATTCCACTTCTGGTTCCCAGAAGTACTCCAAGGCTCCAGCCTCACTACCGGCCTACTCCTATCCACCGCCATAAAATTCCCACCAATCACATTACTCTATATGACATCCCACTCACTGAACCCAACAATTCTATCCTGCATGGCCGTTTTATCTGCAGCCTTAGGGGGATGAATAGGACTAAACCAAACGCAGATCCGAAAAATTCTTGCCTTCTCTTCCATCTCCCACCTGGGCTGAATGGCCATAATCATCTCCTACAGCCCCAAACTCACCCTGCTAAACTTCTACCTGTATTCCCTAATCACCGCAGCCGTATTCCTCACCCTGAACTCAATAAAAGCAACAAAACTGTCAACCCTAATAACAACATGGACAAAAACCCCCACACTCAACGCAATGCTACTACTAGCCCTACTCTCCCTAGCAGGCCTCCCCCCTATAACAGGTTTCCTGCCCAAATGACTCATTATCCAAGAACTAACCAAACAGGACATAGCCCCCGCGGCGGTAGCAATCTCCCTACTTTCCCTACTGAGCCTGTTCTTCTACCTCCGCCTCGCATACTGCACAACAATCACACTTCCCCCACATACCACAAACCACATAAAACAATGACACACCAATAAGACAATCAGCACCTCAACTGCTGTCTTAGTCACCATATCCATCACACTACTCCCTATCTCCCCTATAATCTACACCACAATCTAG
>Nesillas_lantzii_KX133837_UADBA_33510_ND2
ATGAACCCCCAAGCAAAACTAGTATTCACCACCAGCCTCTTCCTAGGAACAACCATTACAATCTCAAGCAACCACTGAATCACAGCCTGGGCGGGGCTTGAAATTAACACTCTAGCCGTTCTGCCCCTAATTTCAAAATCCCACCACCCCCGAGCCGTTGAAGCTGCCACCAAATACTTCCTAACACAAGCAACTGCCTCAGCCCTGGTCCTATTCTCCAGCATGACCAACGCGTGATACACCGGACAATGAGATATCACCCAACTAACCCACCCAACATCATGCCTGATCCTAACCTCGGCCCTTGCAATAAAACTAGGCCTAGTCCCATTCCACTTCTGGTTCCCAGAAGTACTCCAAGGCTCCAGCCTCACTACCGGCCTACTCCTATCCACCGCCATAAAATTCCCACCAATCACATTACTCTATATGACATCCCACTCACTGAACCCAACAATTCTATCCTGCATGGCCGTTTTATCTGCAGCCTTAGGGGGATGAATAGGACTAAACCAAACGCAGATCCGAAAAATTCTTGCCTTCTCTTCCATCTCCCACCTGGGCTGAATGGCCATAATCATCTCCTACAGCCCCAAACTCACCCTGCTAAACTTCTACCTGTATTCCCTAATCACCGCAGCCGTATTCCTCACCCTAAACTCAATAAAAGCAACAAAACTGTCAACCCTAATAACAACATGGACAAAAACCCCCACACTCAACGCAATGCTACTACTAGCCCTACTCTCCCTAGCAGGCCTCCCCCCTATAACAGGTTTCCTGCCCAAATGACTCATTATCCAAGAACTAACCAAACAGGACATAGCCCCCGCGGCGGTAGCAATCTCCCTACTTTCCCTACTGAGCCTGTTCTTCTACCTCCGCCTCGCATACTGCACAACAATCACACTTCCCCCACATACCACAAACCACATAAAACAATGACACACCAATAAGACAATCAGCACCTCAACTGCTGTCTTAGTCACCATATCCATCACACTACTCCCTATCTCCCCTATAATCTACACCACAATCTAA
>Nesillas_typica_KX133839_UADBA_31321_ND2
ATGAACCCCCAAGCAAAACTAGTATTCACCACCAGCCTCTTCCTAGGAACAACCATTACAATCTCAAGCAACCATTGAATCACAGCCTGGGCGGGGCTTGAAATTAACACTCTAGCCGTCCTACCCCTAATTTCAAAATCCCACCACCCCCGAGCCATTGAAGCTGCCACCAAATACTTCCTAACACAAGCGACTGCCTCAGCCCTAGTCCTATTCTCCAGCATGACCAACGCATGATACACCGGACAATGAGATATCACCCAGCTAACCCACCCAACATCATGCCTGATCCTAACCTCGGCCCTTGCAATAAAACTAGGCCTAGTCCCATTTCACTTCTGATTCCCAGAAGTGCTCCAAGGCTCCAGCCTCACTACCGGCCTACTCCTATCCACCGCCATAAAATTCCCACCAATCACATTGCTCTATATGACATCCCACTCACTAAACCCAACAGTACTATCCTGCATGGCCATTTTATCTGCAGCCTTAGGGGGATGAATAGGACTAAATCAAACGCAAATCCGAAAAATCCTTGCCTTCTCCTCCATCTCCCACCTAGGCTGAATGGCCATAATCATCTCCTACAGCCCCAAACTCACCCTGCTAAACTTCTACCTGTATTCCCTAATCACCACAGCCGTATTCCTCACCCTGAACTCAATAAAAGCAACAAAACTGTCAACTCTAATAACAACATGAACAAAAACCCCCACACTCAACGCAATGCTACTATTAGCCCTACTCTCCCTAGCAGGTCTCCCCCCTATAACAGGCTTCCTGCCCAAATGACTCATTATCCAAGAACTAACCAAACAGGACATGGCCCCCGCAGCGGTAGTAATCTCCCTACTCTCCCTACTGAGCCTGTTCTTTTACCTCCGCCTCGCATACTGCACAACAATCACACTCCCTCCACATACCACAAACCACATAAAACAATGACACACTAATAAGACAATCAGCACCTCAACTGCTGTCTTAGTCACTATATCCATCACACTACTCCCTATCTCCCCTATAATCTTCACCATAATCTAA
>Centropus_toulou_OR113514_FMNH_384682_ND2
ATGAATCCCCATGCAATATTAATCTTCACTGTAAGTATTATACTAGGGACAACCATAACAATCTCAAGTAACCATTGAATCATAGCCTGAACTGGACTAGAAATTAATACCCTTGCAATCCTCCCAATAATCGCAAAATCCCACCACCCACGAGCAATTGAAGCCACAATCAAATACTTCCTAGTTCAAGCAACAGCATCAGCATTAGTCCTCTTTTCAAGCACAATTAATGCCTGATCAACAGGACAATGAGATATTACACAACTAAACAATCCTACATCATCTTTACTAATAACAACAGCAATTGCAATAAAACTAGGCCTAGCACCTTTCCACTTCTGATTTCCAGAGGTCTCACAAGGATCATCATTACCAACCGCAATACTACTAGCCACAATCATAAAACTCCCACCATTATCTATCCTCATCTTAACATCACATTCCCTAAACACTACCCTCTTAACCATTATGGCTATTATCTCAACAGCCCTAGGAGGTTGAATAGGCCTAAACCAAACCCAAACCCGAAAAATCCTAGCCTTCTCATCTATTTCTCATTTAGGATGAATAACAATTATTCTCACCCACAACCCAAACCTTACCTTACTAAATTTCTACATATACATCATCATCACCGCCACCGTATTCCTTACCTTCAACACAACCAAAACTCTAAACATAATAACACTAATATCCTCCTGAACAAAAAATCCACCCATAAACGCAACCCTAATACTCACACTCCTGTCCATAGCAGGATTACCCCCATTAACAGGATTCATACCCAAATGATTTATCATTACTGAACTTACAAAACAAGAAATAGCAACAACAGCAATAATTATTGCTATATTATCTCTGCTAGGCTTATTCTTCTACCTCCGCCTCACATATTACTCCACCATTACACTCCCACCAAACTCTACAAACTTTATAAAACAATGATACATTAGCAAAAAACCCAGTATACTAATTGCTACCCTCGCTTCTTTATCATCTCTTCTTCTACCTTTATCCCCCACAATTCTAACAATAATATAG
>Accipiter_francesiae_UADBAMJR1247_ND2
CGAGCTTTCTCATCTATCGCACACGGAGGATGAATAACCGCAGTAATCATATATAACCCCAAACTCGCCCTACTAACCTTCTACCTATATACCCTAATAACTACCACTGTATTCCTCTCTCTCAACTCAATCAAAACCCTAAAACTAGCAACATTAATAACATCATGAACAAAATCCCCCACACTAAACGCAACTCTCATACTAGTCCTACTTTCCCTAGCAGGACTCCCCCCACTCATAGGTTTCCTACCCAAATGACTTATCATTCACGAACTAACCAAACAAGAAATAGCCACAACAGCTACAATCCTCGCTACCCTCTCCCTCCTAGGATTATTCTTCTATCTCCGCCTCGCATACCATTCAACAATCACCCTACCACCCAACTCCACAAACCACATAAAACACTGGCACTTCACCAAACCAACAAGCTCCATAATTGCCATCCTCATCACCCTGTCCACACTAACCCTTCCACTCTCCCCCCTAATTCTAACCACCATCTAG
>Acridotheres_tristis_FMNH353034_ND2
TCAAACCCGAAAAATCCTAGCCTTCTCATCCATCTCCCACTTAGGTTGAATAGCCGTAATCATTGCCTACAGCCCCAAACTAGCCCTGCTTAATTTCTACCTATACGTGGTAATAACCGCAGCCGTGTTCCTCACCCTGAACACAATCAAAACTTTAAACCTAGCCACACTAATAACCACATGAGCAAAAACCCCAGCTTTAAGCGCAATACTAATGCTAACCCTACTCTCCTTGGCAGGCCTACCCCCTCTAACAGGATTCCTGCCCAAATGACTGATCATCCAAGAACTAGTCAACCAAGAGATAGCCCCAACAGCCACAATCATCGCCCTCCTGTCCCTATTGGGCCTATTCTTCTACCTCCGACTAGCATACTGTGCGACAATCACACTTCCCCCACACACGACAAACCACATGAAACAGTGGTACACCAACAAACCAACCAGCACCTCAGTTGCTATCCTAGTCGCACTATCCATCGCCCTCCTGCCAATCTCCCCAATACTACGCACCATTGTCTAA
>Acrocephalus_newtoni_FMNH380001_ND2
ACAAGTCCGAAAAATCCTAGCCTTCTCCTCCATCTCCCATCTAGGCTGAATGGCCATCATCCTCTCCTACAGCCCCAAACTCACCCTACTGAACTTTTACCTATATAGCCTAGTAACTGCAGCCGTGTTCCTCACCCTAGACTCAATGAAAGTATCAAAACTATCAACCCTGATAACAACCTGAACAAAAGCCCCCTCTCTAAACACAATACTCCTACTAACCCTACTCTCCCTAGCAGGCCTTCCCCCCATGACAGGATTCCTACCCAAATGACTTATCATCCAAGAACTAACTAAACAAAGCATGGCCCCCGCGGCGGCAATAATTTCTCTGCTCTCCCTACTAAGCCTGTTCTTCTACCTTCGCCTCGCATACTGCACAGCAATCACACTCCCACCCCACACCACGAACCACATAAAACAATGACACGCTAGCAAAGCAACCAGCACTTCAATTGCCACCCTAACTACAATATCCATCACACTACTCCCCATCTCCCCTCTAATCTACATAATTGTCTAA
>Agapornis_canus_FMNH352794_ND2
CATATATACCCTAATAACAACCTCAATCTTCCTAACCATAAACACAACAAACACCCTAAAACTACACACACTAATCACCGCATGAACCAAGACCCCCACATTAAACACAATCCTCATAATAACCCTGCTATCATTGGCAGGCCTACCCCCCCTAACAGGATTCCTACCAAAATGACTCATCATCCAAGAACTCACTAAACAAGGAATCACCACAACAGCCACAATTATCGCCACACTCTCGCTCCTAGGGTTATTCTTCTACCTTCGCCTAGCATACTGCTCAACAATCACACTCCCCCCTAACCCCTCCAACAAGATAAAACAATGATCCTCTAAAAAACCAACTAACAGCCTAACCCCTGCACTCACCATCTTATCCATTACACTCCTGCCCCTTTCCCCTACAATCCTCGCCACCATCTAA
>Anas_melleri_FMNH360027_ND2
ACAAACACGCAAAATCCTAGCCTTCTCATCCATCTCCCACCTAGGCTGAATCGCCATCATCCTAGTCTACAGCCCCAAGCTAGCACTACTCACCTTCTATCTCTACACAATCATGACATCAGCTGTATTCATGGCCCTAAACAAGATTAAAGCCCTCAACCTGTCCATAATCCTAACCTCATGGACAAAGACCCCGGTACTAAACGCCACCCTAATGCTAGTACTGCTGTCCCTGGCAGGCCTCCCCCCACTGACAGGATTTATACCAAAATGACTCATCATCCAAGAGCTAACTAAGCAGGAGATAACACCCGCAGCCATAGCAATCGCCATGCTATCCCTACTTAGCCTATTCTTCTACCTACGCCTCGCATACCACTCAACAATCACCCTCCCACCAAACTCGTCCAACCACATAAAACAGTGGTACACTAGCAAACCCCCAAGCACGCCCACCGCAATCCTAGCCTCACTATCAATCCTCCTACTCCCCCTCTCCCCCATAGTCCACGCTATTGTCTAG
>Apus_barbatus_FMNH434436_ND2
ACAAATCCGAAAAATCCTAGCCTTCTCATCCATTTCCCACCTCGGATGAATAGCCCTCATTCTCATTTACAACCCCAAACTAACCTTACTAACATTCTACGTGTATTGCCTAATAACTATCACCGTCTTCCTTACTCTAAATACAACAAAAACACTCAAACTGTCCACAATAATAACCTCCTGAACAAAAACCCCCACACTAAATGCAACCCTAATAATAACCCTCCTATCCCTAGCCGGTCTCCCACCCCTAACAGGTTTCCTACCTAAATGACTCACCATCCAAGAACTAACCAAGCAAGAAATAACCTCAACAGCTACACTCATCGCAATTCTTTCTCTACTAGGACTGTTCTTTTACCTACGCCTTGCATACTACTCAACAATTACACTTCCACCCAACCCCACAAACCACATAAAACAGTGGCACTTCTACAAACCAACAAACACCCTCATCCCCATCCTCACCTCACTCTCTGCTCTTCTCCTCCCCCTGTCCCCCATAATCCTCACCATTACTTAG
>Artamella_viridis_FMNH384778_ND2
GCAAGTACGAAAAATCATAGCCTTCTCCTCTATCTCCCACTTAGGATGAATAGCCATCATCATCGTATATAGCCCTAAACTAGCCCTACTAAACTTCTACCTATACACCATAATAACCACAGCAGTGTTCCTAACACTAAACTCAATCAAAGCACTAAAATTATCAACCCTAATAACCACATGAACTAAATCCCCATCACTAAGCACTATCCTCCTACTAGCCCTCCTATCTTTAGCCGGCCTCCCCCCACTAACAGGATTCCTCCCAAAGTGACTCATCATCCAAGAACTAACTAAACAGGACATGGCCCCCGCGGCGGTGATTATTTCACTACTATCACTTCTAGGACTATTCTTCTACCTACGCCTAGCATACTGCGCAACTATCACACTTCCCCCTCACACTACAAACCACATTAAACAATGACATACCAACAAACCAATTAACGCCTCAATCGCCATCCTAACCACCATGTCCATCATACTACTTCCCATCTCCCCTATAATCATCACCGCCACTTAA
>Atelornis_crossleyi_FMNH393205_ND2
ACAGACCCGAAAGATCCTAGCCTTCTCATCCATCTCCCACCTAGGCTGAATATCCATCATCATCCTCTACAACCCCAAACTAACCCTATTAACTTTCTACATGTACACGCTAATAACATCCACCGTATTTCTCACCCTCCACTCCACTAAAACACTAAAACTCTCAACTATAATAACTTCATGGACAAAAACCCCAATACTCAATGCAGCCCTCCTACCCACTATACTCTCCCTAGCAGGCCTTCCCCCATTAACAGGCTTCCTACCCAAATGACTAATTATCCAAGAACTCACGAAACAAGAAATAGCCCCGGCAGCCACAATTATCGCCCTACTCTCCCTCCTAAGCCTCTTCTTCTACCTCCGCCTAACATACCACTCAACAATCACACTCCCACCCGCCACTGTAAACAACATGAAACAATGGCACATCAACAAACCAACAAATACCCTGATTGCCATCCTCACTTCCCTCTCAATCTTATTACTACCACTATCCCCAATAATCATAACCATTACCTAG
>Atelornis_pittoides_FMNH393202_ND2
CAAACCCGAAAAAATCTTGGCCTTCTCATCCATCTCCCACCTAGGCTGAATATCTATCATCATCCTCTACAACCCCAAACTAACCCTATTAACCTTCTACCTATACACTCTAATGACTTCCACCGTTTTCCTCGCCCTCCACTCCACTAAAACATTAAACCTCTCAACTATAATAACCTCATGAACAAAAACCCCAATACTCAATGCAGCCCTTCTGCCTACTCTACTCTCCCTAGCAGGCCTCCCTCCTCTAACAGGCTTCTTGCCCAAATGACTAATCATTCAAGAACTCACAAAACAACAAATAGCCCCAGCAGCCACAATCATCGCTCTACTTTCTCTCCTAAGCCTCTTCTTCTACCTCCGCCTAACATACCACTCAACAATCACGCTCCCCCCCGCCTCCACAAACACCATAAAACAATGGCACATCAACAAGCCAACAAACACCTCGATTGCCATCCTCGCTTCCCTCTCAATCCTATTGCTACCCCTATCCCCAATAATCGTAACCACCACCTAG
>Athene_superciliaris_FMNH384685_ND2
AATGACTATCATTATCCTACACCAACCTAAACTCACCCTGCTAACCTTCTACCTCTACGCTATAATTACAGCTACCGTATTCCTGACCCTAAACACAACAAAAACCCTAAGTCTGACAACAATAATGACCTCTTGAACAAAAGCACCCACACTCAACACATCCCTCATACTAGTCCTCCTCTCCCTAGCAGGCCTCCCCCCATTGACAGGGTTCCTCCCCAAATGACTCATCATCCAAGAACTAACCAAACAAGAACTTACCCCAACAGCCACAGCCATCGCCATACTATCACTCCTGAGCCTCTTCTTCTACCTCCGACTTACATACTACTCAACAATCACCATTCCCCCCCACACCTCAGCCCACATAAAGCAATGGCGCACTAACAACCCCACAGGCACCCTCACCGCCACCCTCACCTCCACATCCGTCATACTCCTCCCGCTCTCCCCAATAATCCTGACCTCTGCCTAG
>Aythya_innotata_FMNH360032_ND2
ACAAACACGTAAAATCCTAGCCTTCTCATCCATCTCCCACCTGGGCTGAATCGCCATCATCCTAGTCTACAGCCCAAAACTAGCCCTACTTACTTTCTACCTCTACACGATCATGACATCAGCTGTATTCATGGCCCTCAACAAAATTAAAGCCCTCAACCTATCTATAATCCTAACCTCATGGACAAAAACCCCAGTACTAAACGCCACCCTAATGCTAGTACTACTGTCCCTAGCAGGCCTTCCCCCACTAACAGGGTTCATGCCAAAATGACTTATTATCCAAGAACTAACCAAACAGGAAATAACGCCAGCAGCCATAGTGATTGCTATACTATCCCTACTCAGCCTATTTTTCTACCTGCGCCTTGCATATCACTCAACAATTACCCTCCCACCAAACTCCTCCAACCACATGAAACAATGGTACACTAGCAAACCCCCAAGCACACCTACCGCAATCCTCGCCTCACTATCAATCCTCCTACTCCCCCTCTCCCCCATAGTCCACGCTATTGTCTAG
>Bernieria_madagascariensis_FMNH393255_ND2
TAGCATTCTCCTCCATCTCTCACCTAGGCTGAATAACAATCATCATCTCCTACAACCCCAAACTCACCCTACTGAACTTCTACCTATACACCCTAATAACCGCAACCGTATTCCTAATAATAGACTCAATAAAGGTAACCAAACTATCAACCATAATAACCACATGAACAAAAGCCCCTTCACTAAACGCAATGCTACTCTTAATTCTACTGTCAATAGCAGGACTTCCCCCACTAACAGGATTCATTCCCAAATGGCTGATCATCCAAGAACTAACCAAACAAAGCATAGCCCCAGCAGCAGCAATAATCTCTATACTATCTCTACTAGGACTATTCTTCTACCTCCGACTAGCGTACTGCGCAACAATTACACTCCCCCCACACACCACAAACCACATAAAACAGTGACACACTAACAAGCCTATCAGCACCTACATCGCCATCCTAGCCATTATATCAACCATACTACTCCCCCTCTCTCCAATAATCCCCACCACCATCTAA
>Brachypteracias_leptosomus_FMNH384731_ND2
AGCTATCATTATCCTTTATAACCCTAAACTAACCCTGTTAACTTTCTACCTGTACACACTAATAACATCCACTGTATTCCTCACCCTCAACTCCACCAAAACACTAAAACTCTCAACAATAATGACTTCATGAACAAAAGCCCCAATACTCAATGCAACCCTCATACCCACCCTACTCTCCCTAGCAGGCCTCCCCCCATTAACAGGTTTCCTGCCCAAATGACTAATCATCCAAGAACTTACAAAACAAGAGATAGCTCCAGCAGCTACAATCATTGCCCTACTTTCTCTCCTAAGCCTCTTCTTCTACCTCCGCCTAACATACCACTCAACAATCACACTCCCACCAACCTCTACAAACAACATAAAACAATGGCATATCAACAAACCAACAAACACCCTGGTTGCCATCCTCACCTCACTCTCGATCCTACTACTCCCCCTATCCCCAGCAATCATGACCATCACTTAG
>Geobiastes_squamiger_FMNH384758_ND2
TCTCTCACTTAGGCTGAATGACCATTATCATTCTCTACAGCCCCAAGCTAACCCTACTAACCTTCTACCTATATACACTAATAACCTTCACCGTATTTCTCACCCTCAACTCCACCAAAACCCTGAAACTCTCAACAATAATAACTTCATGAACAAAAGCCCCAATACTAAACGCAGCCCTCATACCTACCCTACTCTCCCTAGCAGGCCTTCCTCCACTAACAGGCTTCCTACCCAAATGACTAATCATCCAAGAACTCACAAAACAAGAAATAGCCCCAGCAGCAACAATCATCGCCCTACTTTCACTTCTAAGCCTCTTCTTCTATCTCCGCCTAACATATCACTCAACAATCACACTCCCACCTACCTCCACAAATACTATAAAACAATGGCACATCAACAAACCAACAAGCTCCCTGATTGCCATCCTCACTTCCCTCTCGATCCTACTACTTCCCATATCCCCGATAATCACAACCACTGCTTAG
>Bradypterus_brunneus_FMNH381475_ND2
AAATCCCGAAAGATCCTAGCCTTCTCCTCCATCTCCCATCTAGGCTGAATGGCCATTATCATCTCTTACAACCCTAAACTCACCATACTAAACTTCTACCTCTACTCCTTAATAACCGCAGCCGTATTCCTCACTCTAAACTCAATCAAAGTATCAAAACTATCAACTCTAATAACCACATGAACAAAGATCCCATCACTAAGTGCCATGCTATTCCTAACCTTACTTTCCCTAGCAGGACTACCCCCTCTAACGGGCTTCCTCCCTAAATGACTAATCATCCAAGAACTGACCAAACAAAGCATAGCCCCAGCAGCAGTAGCACTCTCCATGCTATCCCTCCTAGGACTATTCTTCTACCTCCGCCTCGCATACTGCGCAACAATCACGCTTCCTCCCCACACCACAAACCACATAAAACAGTGGCATACCAACAAGCCAACCAACACCCTCATCGCTATCCTAACCATCATATCAACTGCCCTCCTACCAATCTCACCCATGATCCCCCCCATAATCTAA
>Butorides_striata_FMNH434743_ND2
ACAACTACGAAAAATCCTGGCCTTCTCATCCATCTCCCACCTTGGTTGAATGACCATTATTATAACCTACAACCCAAAGCTCACACTACTAACCTTCTACCTATACTCTCTAATTACTGCTGCCGTATTCCTCACCTTAAACAAAACCAAAGCCCTAAAACTATCCACAATAATAACTTCCTGAACAAAAATCCCCACTTTAAATGCTACCTTCATGCTAACCCTGTTATCTCTAGCAGGACTTCCCCCGCTATCAGGCTTCCTACCTAAATGACTTATCATTCAAGAACTTACTAAACAAGAACTAACAACAGCAGCCACGATTATCGCTATACTCTCCCTACTAAGCTTATTTTTCTATCTCCGCCTCGCATACTACTCTACAGTAACACTCCCACCAAACTCAACAAACCACATGAAACAATGGCACACTAACAAACCCACAAACACCACAATCGCCATTCTAACCTCCTTATCAATCTTACTATTACCAATATCCCCTATAATCCTGACCATCATCTAG
>Calicalicus_madagascariensis_FMNH356654_ND2
ACAGTTACGAAAAATCATAGCCTTTTCCTCCATCTCCCACCTTGGATGAATGGCTATCATCGTAGTATATAACCCAAAACTAGCCTTATTAAACTTCTATCTATACACCATAATAACAGCAGCAGTATTCCTAACCTTAAACTCAATGAAAGTCCTAAAACTATCAACCATAATAACCGCATGAACAAAAGCACCATCATTAAGTGCAATCCTCCTACTGACCCTCCTATCACTAGCCGGCCTGCCCCCAATAACAGGATTCCTCCCAAAATGACTCATTATCCAAGAATTAACTAAACAGGACATAGCTCCTGCAGCGGTAGCCATCTCACTCCTATCCCTGCTAGGGCTGTTCTTCTACCTGCGCCTAGCGTACTGCGCAACCATCACACTTCCCCCTCACACCACAAACCACATAAAACAGTGGCATGTCAGCAAACCAACCAACACCCTAATTGCCCTACTAACCACCATATCAATCGCGCTACTTCCAATATCACCCATAATCCTCACC
>Caprimulgus_enarratus_UADBAMJR1206_ND2
CAAATCCGAAAAAATCCTAGCCTTCTCATCCATCTCTCACCTAGGGTGAATAACCATTATCATCATCTACAGCCCCAAACTCACCCTAATAACCTTCTACCTATACTCAGTCATAACCGCAACCATCTTCCTCACCATAGACATAACCAAAACTACAAAACTATCAACAATAATAACCTCGTGAGCAAAAACCCCAACCCTAAATACAGCACTAATACTAACCCTACTATCCCTAGCAGGGCTCCCACCACTAACAGGATTCCTACCGAAATGACTTATCATTCAAGAACTAACCAAACAAGAGATAACCATAACAGCCACAATTATCACCATGTCATCCCTACTAGGATTATTCTTTTACCTCCGCCTCGCATACTACTCTACAATCACCCTTCCCCCAAACTCCACAAATCACATGAAGCAATGGAACACCCACACCACAACCAACACCAAAATCGCTATCCTAACCTCCATGTCCGCCTTGCTTCTCCCAATCTCCCCTATAATCCTAACAACCACTTAG
>Ceblepyris_cinerea_FMNH427335_ND2
ACAAATCCGAAAAATCATAGCCTTCTCATCTATCTCTCACCTAGGCTGAATAACCATTATCCTCATTTACAGCCCCAAACTAGCTCTACTTAATTTCTACCTATACGCTATAATAACTGCAGCCGTATTCCTAACCCTCAACTCAATTAAAGCCCTAAAACTATCAACTCTAATAACCTCATGAACAAAAACACCATCACTTAGTGCAATTCTCCTACTAACACTCCTATCACTTGCCGGCCTCCCCCCTCTGACAGGATTCCTCCCAAAATGACTAATCATCCAAGAACTAACTAAACAAGGCCTAGTCCCTGCAGCTATGACTATCTCACTACTCTCCCTACTAGGCCTATTCTTCTACCTGCGCCTTGCATACTGCGCAACAATCACACTTCCCCCTCACACTACAAACCACATAAAACTATGGCATATCAACAAACCAGTCAACTCCCTAATTGCCATCCTAACAACCATGTCCCTCGTCCTGCTCCCCATCTCTCCTCTAATCCTCACCATTGTCTAA
>Centropus_toulou_FMNH436424_ND2
CCAAACCCGAAAAATCCTAGCCTTCTCATCTATTTCTCATTTAGGATGAATAACAATTATTCTCACCCACAACCCAAACCTTACCTTACTAAATTTCTACATATACATCATCATCACCGCCACCGTATTCCTTACCTTCAACACAACCAAAACTCTAAACATAATAACACTAATATCCTCCTGAACAAAAAATCCACCCATAAACGCAACCCTAATACTCACACTCCTGTCCATAGCAGGATTACCCCCATTAACAGGATTCATACCCAAATGATTTATCATTACTGAACTTACAAAACAAGAAATAGCAACAACAGCAATAATTATTGCTATATTATCTCTGCTAGGCTTATTCTTCTACCTCCGCCTCACATATTACTCCACCATTACACTCCCACCAAACTCTACAAACTTTATAAAACAATGATACATTAGCAAAAAACCCAGTATACTAATTGCTACCCTCGCTTCTTTATCATCTCTTCTTCTACCTTTATCCCCCACAATTCTAACAATAATATAG
>Cinnyris_notata_FMNH393444_ND2
ACAGATCCGAAAGATCATAGCTTTCTCCTCCATCTCACACCTAGGCTGAATAGCTATCATCCTCACCTACGACCCCAAACTCACCCTACTCAACTTCTACCTATACTCACTAATGACTGCAGCCGTATTCCTAACCCTAAACACAATTAAAGTAATGAAACTCTCCACACTAATAACAGCATGGACCAAAGTTCCATCACTGAACGCAATACTGCTGCTAACTCTGCTCTCCCTTGCAGGCCTTCCCCCCTTAACAGGCTTCCTACCCAAATGACTCATCATCCAAGAACTAACCAAACAAAACATAGCCCCCACAGCAACAATCATCGCCCTGCTATCCCTACTAAGCCTGTTCTTCTACCTCCGCCTTGCATACTGCACCACAATTACCCTCCCCCCTCACACCACAAACCACATAAAACAGTGACGTACCAACAAACCAACTAGCCCTCTAATCGCCATTCTAACCACACTCTCCATCACCCTGCTACCTATTGCCCCTATAATCCACACCTTATTCTAA
>Cinnyris_souimanga_FMNH393425_ND2
ACAAATCCGAAAAATCATAGCCTTCTCCTCCATCTCCCACCTAGGCTGAATGGCTATCATCCTCACCTACGACCCCAAACTCACCCTTCTTAACTTCTACCTGTACTCATTAATGACTGCAGCTGTATTCCTCACCCTAAATGCAATCAAAGTACTAAAACTCTCCACACTAATAACCGCATGGACCAAGGTTCCATCTATAAACGCAATGCTACTACTGACCCTACTCTCCCTTGCAGGTCTTCCTCCCCTAACAGGATTCCTCCCCAAATGACTCATCATTCAAGAACTAACCAAACAAGACATAGCCCCAGCAGCAACAGTAATCGCCCTGCTATCCCTACTAAGCTTATTCTTTTACTTGCGCCTCGCATACTGTACAACAATCACCCTCCCCCCACACACTACAAACCACATAAAACAATGACGCACCCACAAACCAACTAACTCCCTAATTGCCATCCTGACCACACTTTCCCTCACTCTACTGCCCATCGCCCCCATAATCTACGCCCTATTCTAA
>Cisticola_cherina_FMNH352929_ND2
ACAAATCCGAAAAATCCTAGCCTTCTCCTCCATCTCTCACCTAGGCTGAATAACAATTGTCCTCACATACAACCCTAAACTAACACTACTAAACTTCTACCTATATACATTAATCACCATAGCCGTATTCCTAACTCTAAATACAATCAAAGTATCAAAACTATCAACCCTAATAACCGCATGAACAAAAGTGCCTGCGCTAAATGCCATACTCCTACTAACTATACTTTCCCTAGCAGGATTACCACCTTTAACAGGCTTCATCCCCAAATGATTAATTATTCAAGAACTAACCAAACAAAGCATGATCCCAACAGCAATCGCAATTTCCTTACTATCTTTACTCAGCCTATTCTTTTACCTTCGCCTAGCATACTGTGCAACAATCACACTCCCACCTCATACCACTAACCACACCAAACAATGGTACACTAATAAACCAACCAACACTTTAATTGCTATCTTAATTATCCTATCGACCACCCTCCTCCCTATTTCACCTCTGATTGCTATTAACATCTAA
>Copsychus_albospecularis_FMNH360050_ND2
ACAAACCCGAAAAATCCTAGCCTTTTCATCTATCTCCCACCTAGGCTGAATAGCCGTCATCATTATCTACAGCCCCAAACTAGCCCTACTAAATTTCTACCTATACGTCCTAATAACTGCAGCTGTTTTTCTCACTTTAAACTCAATCAAAACCTTAAAACTATCCACACTAATAACCACATGAGCAAAAACCCCAGCATTAAGTGCAGCCCTAATACTGACCCTGCTTTCCCTCGCAGGCCTGCCCCCTCTAACAGGCTTCCTCCCCAAATGACTAATTATTCAAGAGCTGACAAAACAAGAGATAGCCCCAACAGCAACAATCATCGCCCTACTCTCTCTATTAAGCCTATTTTTCTACCTCCGACTTGCATACTGCGCGACAATCACACTCCCCCCACACACCACGAACCACATGAAACAGTGGCATACCAATAGCCCAATCAACCCTTTAGTGGCCGTTCTAACCACTATGTCCATCACCCTCTTACCCATCTCACCCATAATCCTTACCATTGTCTAA
>Coracopsis_vasa_FMNH384671_ND2
CATCTCCCACCTAGGTTGAATAGCCATAATCATCATCCATAACCCAAAATTAACACTACTAGCCTTTTACATCTACATCATCATAACAACCTCCATCTTCCTCACCATAAATACAACCAACACCCTAAAACTACCAACACTAATGGTCTCATGAACCAAAGCCCCTATGCTAAATACAATCTTCATACTAACACTCCTATCACTAGCAGGCCTCCCCCCACTAACAGGCTTCCTGCCCAAGTGACTTATTATCCAAGAGCTCACCAAACAAGAAATAACCACAACAGCCACCGTAATCTCCATACTTTCACTCCTAGGGCTCTTCTTCTACCTACGCCTGGCATACTGTTCAACAATCACACTTCCCCCTAACCCCTCAAACAAGATAAAACAATGGTCTACTAAAAAACCAACCAACATCCTAATTCCCACATTCACCTCCCTATCTATCTCCCTCCTACCACTCTCCCCCATAATCCTCACCACCATCTAA
>Corythornis_madagascariensis_UADBAMJR1223_ND2
TCCCACCTCGGCTGATAACTATTATTATACTATATTACCCTAAACTGACCCTAATAACCTTCTACCTATACGCCATCATAACTTCTACCGTGTTCCTCGCCTTCAACACAATAAAATCCCTAAAACTATCAACAACAATAACATCATGAACAAAAACTCCTATGTTAAACGCAACCCTTATACTTGCCCTCCTTTCCCTGGCAGGACTACCCCCCCTTACCGGCTTCCTACCAAAATGACTAATTATTCAAGAACTAACCAAACAAGAAATAACCCCTGCAGCTATAACCATTGCCATACTATCTCTACTAGGCCTATTCTTCTACCTACGCCTTACATACTACTCCACTATCACCCTCCCACCAAACTCTACAAACCACATAAAACAATGGCGCACCAACAAAACGACAAACCCCTCAATTGCCGTACTCGCCTCCCTATCAACCCTGCTCCTACCCCTTTCCCCTATAATCCTCACCTCCATCTAG
>Corythornis_vintsioides_UADBAMJR1277_ND2
ACAATTACGAAAAATTATAGCCTTCTCATCCATCTCTCACCTCAGCTGAATAACTGTTATCATCCTGTATCACCCCAAACTAACCCTAATGACCTTCTATCTGTACATTATCATGACTTCCGCCGTATTCCTCGCCTTCAACACGACAAAATCTCTAAAACTAGTAACAGCAATAACATCATGAACAAAAACCCCCATACTAAACGCAACCCTTATACTTACCCTCCTCTCCTTAGCAGGACTACCTCCCCTCACCGGCTTCCTGCCAAAGTGACTAATCATTCAAGAACTAACTAAACAAGAAATAACCACCACAGCCACAACTATTGCCATGCTATCTCTACTAGGCCTGTTCTTCTACCTACGCCTCACATACTATTCAACTATCACCCTACCGCCAAACTCCACAAATCACATGAAACAATGGCGCACCAACAAAGCAACGAACTTCTCAATCGCCTTACTCGCCTCTCTATCAATCCTACTCCTACCCCTCTCCCCCATAATCCTCACCTCCATCTAG
>Coua_caerulea_FMNH472533_ND2
TCAAATTCGAAAGATCTTAGCCTTTTCATCCATTGCCCACCTAGGTTGAATAGCAATTATCATCATCTACAACCCAAAACTTACCCTACTAAACTTCTACCTATATGCTATTATAACCACTACTGTATTCCTAAACTTTAATACAACCAAAACCCTTACACTATCAACAATAATAATTTCCTGAACAAAAACTCCCACTATAAACGCCACCCTAATATTAACACTACTTTCACTAGCAGGCCTACCACCCCTAACAGGCTTTCTGCCCAAATGAATTATCATTACTGACCTAACAAAACAAGAAATAACTGTAGCAGCAACAATCATTGCCATGCTTTCACTACTAAGTCTATTCTTCTACCTACGCTTAGCATACTATTCAACAATCACACTACCCCCAAACTCTACCAACCACATGAAACAATGACATATTAACAAATCACCCAATATTTCAATCGCCATCTTCACCTCTATGTCTATCCTTCTCCTGCCACTCGCCCCAATAATCCTAACCACCATCTAG
>Coua_coquereli_FMNH434632_ND2
CCAAATCCGAAAGATCTTAGCCTTCTCATCCATCGCTCACCTAGGCTGAATAACAATTATTATTATCTATAACCCAAAACTTACCCTAATGAACTTTTACCTATACGCCATCATAACCGCTACCGTATTCTTAACTTTTAACTCAACTAAAACTCTCACACTATCAACAATAATAATCTCTTGAACAAAAAATCCTACCATAAGCGCTACCCTAATATTAACACTACTCTCACTAGCAGGCCTACCACCCCTAACAGGCTTTCTGCCCAAATGACTTATCATTAACGACCTAACTAAACAAGAAATAACTGTAGCAGCAACAATCATTGCCATACTCTCACTACTAGGATTATTCTTCTACCTACGTCTAGCATACTACTCAACAATCACATTACCCCCAAACCTAACTAACCATATAAAACAATGACACACTAACAAGGCACCCAACACCTTGATCGCCATCTTTACCTCTATGTCAATACTCCTACTACCACTCTCTCCACTAGTCCTAACCATCATCTAG
>Coua_cristata_FMNH472479_ND2
GAAAGATTTTAGCCTTCTCATCCATTGCCCACTTAGGTTGAATAGCAATTATCATCATTTACAACCCAAAACTTACTCTACTAAACTTCTACCTATATGTTATTATAACTACTACTGTATTTTTAACCTTTAACACAACCAAAACCCTCACACTATCAGCAATAATAATTTCCTGAACAAAAACCCCCACCACAAACGCCACTCTAATACTAACACTACTCTCACTAGCAGGCTTGCCACCCCTAACAGGTTTCCTACCCAAATGAATTATCATCGCCGACCTAACAAAACAAGAAATAACTGCAGCAGCAACAATCATTGCCATACTCTCACTACTAGGATTATTCTTCTATTTACGCCTAGCATACTATTCAACAATCACACTACCTCCAAACTCCACTAATCACATAAAACAATGACATACCAATAAATCGCCCAATATCTCAATCGCCATTTTCACCTCTATATCAATCCTTCTCCTGCCACTCTCCCCAATAATCCTAACCACCATCTAG
>Coua_cursor_UADBAMJR1143_ND2
CCAGATCCGAAAGATCTTAGCCTTCTCATCCATCGCTCACCTAGGCTGAATAACAATTATTATCATCTATAACCCAAAACTTACCCTAATGAACTTTTACCTATACGCCATCATAACTGCTACCGTATTCTTAACTTTTAATTCAACTAAAACTCTCACACTGTCAACAATAATAATCTCTTGAACAAAAAATCCTACCATAAGCGCTACCCTAATATTAACACTACTCTCACTAGCAGGCCTACCACCCCTAACAGGCTTTCTGCCCAAATGACTTATCATTAACGACCTAACCAAACAAGAAATAACTGTAGCAGCAACAATCATTGCCATACTCTCACTACTAGGATTATTCTTCTACCTACGTCTAGCATACTACTCAACAATCACACTACCCCCAAACCTAACTAACCATATAAAACAATGACACACTAACAAGGCGCCCAACGCCTTGATCGCCATCTTTACCTCTATGTCAATACTCCTACTACCACTCTCTCCACTAATCCTAACCATCATCTAG
>Coua_gigas_FMNH393209_ND2
TCAAATCCGAAAGATCTTAGCCTTCTCATCCATCGCTCACCTAGGCTGAATAACAATCATTATCATCTACAACCCAAAACTTACCCTAATAAACTTCTACCTATATGCCATCATAACCACCGCTGTATTCCTAAACTTTAATTCAACCAAAACCCTTACGCTATCGACAATAATAACTTCCTGAACAAAAAATCCCACTACAAACGCTACCCTAATATTAACACTACTCTCACTAGCAGGCCTACCACCTCTAACAGGTTTCCTGCCCAAATGACTTATCATCAACGACCTAACCAAACAAGAAATAACCGTAGCAGCAACAATCATTGCTATGTTCTCACTACTAGGATTATTCTTCTACCTACGCCTAGCATACTACTCAACAATCACATTACCCCCAAACTCAACCAATCATATAAAACAATGACACACTAACAAGGCACCTAATACCTCGATTGCCATCTTTACCTCCATATCAATACTCCTACTGCCCCTCTCTCCAATGATCCTAACCATTATCTAG
>Coua_olivaceiceps_FMNH434432_ND2
CCAGATCCGAAAGATCTTAGCCTTCTCATCCATCGCTCACCTAGGCTGAATAACAATTATTATCATCTATAACCCAAAACTTACCCTAATGAACTTTTACCTATACGCCATCATAACTGCTACCGTATTCTTAACTTTTAATTCAACTAAAACTCTCACACTGTCAACAATAATAATCTCTTGAACAAAAAATCCTACCATAAGCGCTACCCTAATATTAACACTACTCTCACTAGCAGGCCTACCACCCCTAACAGGCTTTCTGCCCAAATGACTTATCATTAACGACCTAACCAAACAAGAAATAACTGTAGCAGCAACAATCATTGCCATACTCTCACTACTAGGATTATTCTTCTACCTACGTCTAGCATACTACTCAACAATCACATTACCCCCAAACCTAACTAACCATATAAAACAATGACACACTAACAAGGCGCCCAACACCTTGATCGCCATCTTTACCTCTATGTCAATACTCCTACTACCACTCTCTCCACTAATCCTAACCATCATCTAG
>Coua_reynaudii_UADBAMJR0893_ND2
TCAAATCCGAAAGATCTTAGCCTTCTCATCCATCGCTCATCTAGGCTGAATAATAATCATTATCATCTATAATCCAAAACTTACCCTAATGAACTTCTACCTGTATGCCATCATAACCACTACCGTATTCCTAAACTTTAATTCAACCAAAACTCTTACACTATCAACAATAATAATCTCCTGAACAAAAAACCCCACCATAAACGCCACCCTGATACTAACACTACTCTCGCTAGCGGGCCTACCACCCCTAACAGGTTTCCTACCCAAATGGCTTATCATTAACGACCTAACTAAACAAGAAATAACTGTAACAGCGACAATCATCGCTATACTCTCACTACTAGGATTATTCTTCTATCTACGTCTAGTTTACTACTCGACAATCACATTACCCCCAAACCCAACCAACCATATAAAACAATGGCACACTAACAAGGCACCCAACACCTCAATCGCCATCTTTACCTCCATGTCAATACTCCTACTACCGCTCTCCCCAATAATCCTAACCATCATCTAG
>Coua_verreauxi_FMNH472476_ND2
CCTAGGTTGATAGCAATTATCATCATCTATAACCCAAAACTTACCCTACTAAACTTCTATCTATATGCTATCATAACCACTACCGTATTCCTATCCTTTAACACAACCAAAACCCTCACACTATCAACAATAATAATCTCCTGAACAAAAACTCCCATCATAAACGCCACCCTAATATTAACACTACTTTCACTAGCAGGCCTACCACCCCTAACAGGCTTCCTACCCAAATGAACTATTATTGCTGACCTGACAAAACAAGAAATAACTGTAGCAGCAACAATCATTGCCATGCTTTCACTCCTAGGGTTATTCTTCTACCTACGCCTAACATACTATTCAACAATCACACTACCCCCAAACTCCACCAATCACATGAAACAATGACATACTAACAAATCACCTAACATCTCAATCGCCATCCTCACCTCCATATCAATCCTTCTCCTACCGCTCACCCCAATAATTCTAACCACCATCTAG
>Crossleyia_xanthophrys_FMNH435043_ND2
TGAATAACCATCATCATCTCATACAGCCCTAAACTTACTCTACTGAACTTCTACTTATACTCCATAATAACTGCAACCGTGTTCCTCATATTGAATTCAATGAAAGTAACAAAACTATCAACCATAATAACTGCATGAACAAAAACCCCCTCACTAAATGCAACACTATTCCTAGTCCTCCTATCCCTAGCGGGACTACCCCCTCTAACAGGATTCCTGCCAAAATGACTGATTCTGCAAGAACTAACTAAGCAAAGCATAGCCCCAGCAGCAACAATAATCTCAATGTTATCCCTACTGGGACTATTCTTCTACCTACGCCTCGCCTACTGCGCAACAATCACACTCCCCCCTCACACCACAAACCACATAAAACAGTGACACACCAACAAACCAACTAACAGCCACATCGCCATCTTAGCTGTCATATCCACTACACTACTCCCAATTTCTCCAATAATCACAACCATCATCTAA
>Cryptosylvicola_randrianasoloi_FMNH396198_ND2
CCATATTAAACTTCTACCTATACACCCTAATAACCGTAACCACATTCCTCATAATAAACCTAATGAAAGTAACAAAACTTTCAACCATAATGACCGCATGAACAAAAACCCCATCACTAAACGCGATACTACTCCTAATCCTACTATCCATAGCGGGACTCCCCCCACTCACAGGATTTCTACCCAAATGACTAATCATCCAAGAACTAACTAAACAAAGCATGGCCCCAGCAGCAATAATAATCTCCACCCTATCCCTACTGGGACTATTCTTCTACCTCCGACTTGCATATTGTGCAACAATCACACTACCCCCACACACCACAAACCACATAAAACAATGACACACCCACAAACCAACTAACACCTACATTGCCATCCTAACCACCACATCCACCATGCTGCTGCCTATCTCCCCCATAATCCCCACCATCATCTAA
>Cyanolanius_madagascariensis_UADBAMJR0510_ND2
ACAAGTTCGAAAAATCATAGCTTTCTCATCCATCTCCCATCTAGGATGAATGGCAATGATCATTATCTACAGCCCAAAACTAGCCCTACTGAACTTCTACCTATACGTCTTCATAACAACAGCAGTGTTCCTAACCCTAAACTCAATAAATGTACTGAAATTATCCACCTTAATAACAGCATGATCCAAAGCACCTTCATTAAATGCAATTCTCCTACTAACACTATTATCTCTTGCCGGCCTGCCCCCCCTGACAGGCTTCCTCCCAAAATGACTCATTATTCAAGAACTAACTAAACAGGACATGGCCCCCGCGGCGGTAACAATTTCACTACTATCCCTATTAGGTCTATTCTTCTACCTACGCCTAGCATACTGCGCAACAATTACCCTTCCACCACATACCACAAACCACATGAAACAATGACATACTAACAAACCAGTAAACACCTCAATTGCCATCCTAACAACCATGTCCATCATACTCCTCCCAATCTCCCCCATAATTCTCACCACAATTTAA
>Dicrurus_forficatus_UADBAMJR1262_ND2
ACAAATTCGAAAAATCCTAGCCTACTCTTCTATTTCACACCTAGGCTGAATGACTATTATCCTTGTATACAACCCTAAACTCACACTATTAAACTTCTACCTATATGCCTTAATAACTTCAACAGTATTTTTAACTCTTAACTCTATAAAAGTCCTAAAACTCTCCACACTAATAACCTCATGGACAAAAATACCATCACTTAGTGCAATTTCCCTACTAACACTCATATCTTTAGCCGGCCTCCCCCCTCTGACCGGCTTCCTCCCAAAATGACTAATTATTCAAGAACTGACTATACAAGAAATAGCCCCAGCAGCAATGATTATCTCGCTACTCTCCCTACTAGGACTGTTCTTTTACCTGCGCCTTGCATACTGTGCTACAATTACACTCCCGCCCCACACCACAAACCACATGAAACAATGGCACACTAACAAGCCAGTAAGCATGCTAATTGCAGTCCTAACCACCCTATCAATTATGCTTCTCCCTATCTCCCCGATAATTTTTGCCATTATCTAA
>Eremopterix_hova_FMNH396138_ND2
ACAAATCCGAAAAATCCTCGCCTTCTCGTCTATCTCCCATCTAGGATGGATAGTCATTATCCTTGCCTACAGCCCTAAACTCACACTATTAACCTTCTACCTCTACACCGTGATAACCACGGCCGTCTTCCTAACCCTCAACACAACTAACACCCTAAAACTATCAAGCCTTATAACCAACTGAACAAAAGCCCCAGCACTAAGCGCAACACTCATACTCACGCTACTATCCCTTGCAGGCCTTCCACCCCTAACAGGATTCATACCCAAATGACTCATCATCCAAGAACTAACCAAACAGGACATAACACCAACAGCAATAATCATTTCCCTCCTATCCCTCTTAGGCCTGTTCTTCTACCTTCGTCTTGCGTACTGTGCCACAATCACACTCCCTCCACATACCACAAACCACATAAAACAATGACACATCAACAAGCCAGTCCCTTCCTGAATCGCTGTCCTGGCCGTCCTATCCACAATACTGCTCCCCCTATCTCCTATAATTTCCTCTATCCTTTAA
>Euryceros_prevostii_FMNH356691_ND2
ACAAGTACGAAAAATCATAGCCTTCTCCTCTATTTCACACCTAGGATGAATGGCTATCATCATCACATATAGCCCGAAACTAACCCTGATAAACTTCTACCTATATGCCATAATAACCGCAGCTGTATTTCTAACCTTAAACTCGATGAAAGTACTAAAACTATCAACCCTAATAACCGCATGAACTAAAATACCATCACTAAGTGCAATGCTCCTACTAACCCTCCTATCTTTAGCCGGCCTCCCCCCAATAACAGGCTTCCTCCCAAAGTGACTAATTATCCAAGAACTAACTAAACAGGAGATGGCTTCAGCAGCAGTAGTTATCTCACTTCTATCACTATTAAGTCTATTCTTCTACTTACGCCTAGCATACTGCGCAACCATCACACTTCCCCCTCACACCACAAACCACATAAAACAATGACACACTAATAAGCCAATCAATATTTCAATCGCTATACTAATTACTATGTCCATCATGCTACTCCCCATCTCCCCAATAATTTTCGCCATCATCTAA
>Eurystomus_glaucurus_FMNH384689_ND2
TCTCACATCTAGGATGGATGACTATCATTATCCTATACAACCCCAAACTAACCCTACTTACCTTCTATCTCTATGCTCTAATAACCTCAACCGTATTCTTAACCCTCAACTCAACCAAAACCCTAAAGCTCTCCACAATAATAACCTCTTGAACAAAGGCCCCAATACTAAATACAACTCTTATACTAACACTCCTCTCCCTGGCTGGTCTTCCACCCCTAACTGGTTTCCTACCCAAATGACTCATCATTCAAGAGCTGACAAAACAAGAAATAGCCCCAGCCGCTGTAGTCATTACCCTACTATCCCTCCTAAGTCTATTCTTCTACCTACGTCTAGCATACTACACAACAATCACCCTTCCACCAAACCCAACAAACACCATAAAACAGTGACACACCAATAGTCCAGCTAATATCATAATCGCAACACTTACATCCCTATCAATCCTCCTACTTCCCCTATCCCCCATAATCCTAACCGCTACCTA
>Falculea_palliata_FMNH356670_ND2
GCAAGTGCGAAAAATCATAGCCTTCTCCTCTATCTCCCACCTAGGATGGATAGCCATCATCATCGTATACAGCCCTAAACTAGCCCTACTGAACTTCTACCTATACGCCATAATAACCACAGCAGTATTCCTGACCCTAAACTCAATCAAAGCATTAAAACTATCAACCCTAATGACTGCATGAACAAAAGCCCCATCACTTAGCACAATCCTCCTACTAACCCTCCTATCTCTAGCCGGCCTCCCCCCTCTGACAGGGTTCCTCCCAAAGTGACTCATCATCCAAGAACTAACTAAACAGGACATAGCCCCCGCGGCGGCAATTATTTCACTACTATCACTGCTAGGACTATTCTTCTACCTCCGCCTAGCATACTGTGCAACTATCACACTTCCCCCTCACACTACAAACCACATCAAACAATGACATACCAATAAACCAATTAATGCCTCAATTGCCATCTTAACCACCATGTCCATCATGCTCCTCCCCATCTCCCCTATAATTATCACCACCATTTAA
>Foudia_madagascariensis_UADBAMJR1012_ND2
TCTCCCACCTGGGCTGAATGACTATCATTATCGCTTACAGCCCTAAACTAGCCCTCCTCAACTTCTACCTATATTCCCTAATAACTGCAGCTGTATTCCTTACCCTAAATACAATTAAAGCCACAAAACTGTCCACCCTAATAACCGCATGAACAAAAAAACCCTCACTAAGCGCAATACTACTACTTACCTTACTTTCCCTTGCAGGCCTACCTCCCCTAACAGGCTTCCTCCCTAAATGACTTATCATCCAAGAACTAACCAAACAAGACATAACCCCTACAGCTACCATCCTATCTCTGCTATCGCTACTAGGACTATTCTTCTACCTCCGACTAGCATACTGCGCAACAATTACACTCCCACCACACACTACCAATCACATGAAACAATGGCACATCAACAAGCCAATCAGCATCCTAGTTCCCATTCTAACAACCATATCCATTATTCTACTCCCAATCTCCCCTATCATCTCTGCC
>Foudia_omissa_UADBAMJR0278_ND2
ACAAATCCGAAAAATCCTAGCTTTCTCGTCCATCTCCCACCTGGGCTGAATGACTATCATTATCGCTTACAGCCCTAAACTAGCCCTCCTCAACTTCTACCTATATTCCCTAATAACTGCAGCTGTATTCCTTACCCTAAATACAATTAAAGCCACAAAACTGTCCACCCTAATAACCGCATGAACAAAAAAACCCTCACTAAGCGCAATACTACTACTTACCTTACTTTCCCTTGCAGGCCTACCTCCCCTAACAGGCTTCCTCCCTAAATGACTTATCATCCAAGAACTAACCAAACAAGACATAACCCCTACAGCTACCATCCTATCTCTGCTATCGCTACTAGGACTATTCTTCTACCTCCGACTAGCATACTGCGCAACAATTACACTCCCACCACACACTACCAATCACATGAAACAATGGCACATCAACAAGCCAATCAGCATCCTAGTTCCCATTCTAACGACCATATCCATTATCCTACTCCCAATCTCCCCTATCATCTCTGCCGCTGTCTAA
>Hartlaubius_auratus_FMNH384699_ND2
CCAAACCCGAAAAATCCTCGCCTTTTCCTCTATCTCTCACTTAGGCTGAACAGCTATCGTGATTGCCTACAACCCCAAACTAGCCCTACTCAACTTCTACCTATACATAGTAATAACCGCAGCCGTATTCCTTGCCCTAAACACAATCAAAACCCTAAAACTGTCCACACTAATAACCACATGAACAAAAACTCCATCCCTAAGTGCAATACTAATACTGACCCTACTCTCCCTAGCCGGTCTTCCCCCTCTAACAGGCTTTCTTCCAAAATGACTAATCATCCAAGAACTAGTAAACCAAGAAATAGCACCAACAGCAACAATCATCGCCCTACTCTCCCTACTAAGCCTCTTCTTCTACCTTCGCCTCGCATACTGTGCAACAATTACACTTCCCCCACACACCACAAACCACATAAAACAGTGGTACACCAGCAAACCAACCAACACCTTAGTTGCTATCCTGGCCACAATATCCATAGTCCTTCTACCCATCTCACCTATAATCCTCACCATTGTCTAA
>Hypositta_corallirostris_FMNH363833_ND2
GCAAGTACGAAAAATCATAGCCTTCTCCTCTATCTCCCACCTAGGATGAATGGCTATTGTTATTACTTACAGCCCCAAACTAGCCCTCCTAAACTTCTACCTATACGCCCTAATAACAACAGCAGTATTCCTAACCCTAAATTCAATAAAAGTACTGAAACTGTCAACCCTAATAACCGCATGAACAAAAGCACCATCATTAAGTGCCATCTTCCTACTGACTCTCCTATCCCTTGCCGGCCTCCCCCCTATAACAGGATTCCTCCCAAAGTGACTCATTATCCAAGAGCTAACTAAACAGGACATAGCCTCTGCAGCAATAGCTATCTCACTCCTATCCCTACTAGGGCTGTTCTTCTACCTTCGCCTAGCATACTGCGCAACCATCACACTTCCCCCACACACAACAAACCACATGAAACGATGACGCAACCACAAACCAGCTAACGCCTCAATCGCCATCCTAACCACCATATCCATCATACTGCTCCCCGTTTCCCCCATAATTCTCACCACAATTTAA
>Hypsipetes_madagascariensis_UADBAMJR1261_ND2
TCTATCTCCCACCTAGGCTGAATAGCTGCCATCCTCTCCTACGACCCAAAACTCACCCTACTAAACTTTTACCTATACTCCCTAATAACTGCAGCTGTATTCCTAGCTCTAAACTCAATTAAAACCCTAAAACTGTCTGTCCTAATGACCACATGAGCAAAAACCCCATCACTGAGTGCTATACTACTACTAACCCTGCTATCCCTAGCGGGCCTTCCCCCACTAACAGGATTCCTCCCCAAGTGACTCATCATTCAAGAATTAACCAAACAAAATATAGCCCCAGCCGCAATCACAATCTCTCTCCTGTCCCTGCTAAGCCTATTCTTCTACCTACGCCTCGCGTATTGTGCAACAATCACGCTTCCCCCACACACCACAAACCACATAAAACAATGACATACTCACAAGCCAGTGCACCCATCAGTGGCCCTTCTGACAGTCTCAGCTACCATACTTCTCCCAGTATCCCCAATACTATACTCCATCATTTAA
>Lepidopygia_nana_FMNH352980_ND2
ACAAACCCGAAAAATCCTGGCCTTCTCATCCATCTCCCACCTAGGATGAATAGCCATTATCATCACGTACAACCCCAAACTCACCCTCCTAAACTTCTACCTATACACACTAATAACTGCAGCTGTATTCATAACCCTAAACTCAATAAAAGTCCTAAAACTATCAACCCTAATAACTGCATGAACAAAAGCCCCATCACTAAGCGCAATACTAATACTAACTTTACTATCCCTCGCAGGACTACCCCCCATAACAGGATTTTTACCAAAATGACTCATCATCCAAGAACTGACTAAGCAAGATATAGCCCCAGCAGCCACAGTCATCTCCCTACTATCCCTACTAGGACTATTCTTCTACCTACGGCTTGCATACTGCGCAACCATCACACTCCCACCACATACCATCAACCACATAAAACAGTGACACACTAACAAACCAACGAACCCCCTAGTTGCCATCCTAACCTCACTATCCATTACCCTACTACCAGTAGCCCCGATAATCTTAACCATTGTTTAA
>Leptopterus_chabert_FMNH352880_ND2
ACAAGTACGAAAAATCATGGCCTTCTCCTCCATCTCACATCTAGGATGAATGGCCATTATCATCACTTATGCCCCAAAACTAGCCCTACTAAACTTCTACTTATATACCATAATAACAGCAGCGGTATTTCTGACCCTGAATTCAATAAAAGTGCTAAACCTACCAACCCTAATAACCACATGAGCAAAAACACCACCATTAAGTGCAATCTTACTACTAACACTACTATCCCTGGCCGGCCTACCACCTATAACAGGATTCCTTCCAAAATGAATAATCATCCAGGAATTAACCAAACAAGGCATGGCCCCCACAGCGGTGATTATCTCCCTCCTATCTCTACTGGGGCTATTCTTCTACCTACGATTGGCATATTGCGCAACCATTACACTTCCCCCTCACACCACAAACCACATAAAACTATGGCATAGCAACAAACCAACCAACGCCTCAGTCTCTATTTTAACCACTATATCCATCATACTATTACCAATCTCCCCAATGATACTTACCGCAATATAA
>Limosa_lapponica_FMNH352778_ND2
CCAAATCCGAAAAATCCTAGCCTTTTCCTCTATCTCTCACCTAGGCTGAATAACTCTCATCATCATTTACAGCCCCAAACTCACCTTATTAACCTTCTACTTGTATTCACTAATAACAGCCACTGTATTTCTTAGCCTAAATACAGCCAAAATCATTAACCTATCAACAATAATAACCTCATGGACAAAAACACCTATACTCAATGCAACCCTCATACTAGCCCTTCTTTCACTAGCAGGCCTCCCCCCTCTCACGGGCTTCCTCCCAAAATGACTCATTATTCAAGAACTCACTAAGCAAGAAATAACCACAGCAGCTACAATCATCGCTATACTATCCCTGCTAGGGTTATTTTTCTACCTCCGCCTCGCATACTATTCAACAATTACACTCCCACCGAACTCCACAAACCACATGAAACAATGACACACTAACAAGTCAACAAACACCATACTTGCTATCCTAGTCTCTCTATCAACTTCCTTGCTGCCACTCTCCCCCATAATCCTTACCATCATTTA
>Lophotibis_cristata_FMNH345600_ND2
AATCTCCCACCTCGGCTGAATAGCCGTCATCATCATCTACAACCCCAAACTTACACTACTAACCTTTTACCTATACTCCCTTATAACAACTACCGTGTTCCTCACCCTCAACACAACAAAAATCCTAAACCTGTCAACACTAATAACCTCCTGAACAAAAATCCCCATACTAAACGCAACCCTCATACTCACCCTACTTTCCTTAGCAGGGCTCCCCCCACTAACCGGCTTCTTACCTAAATGACTTATTATCCAAGAACTCACCAAACAAGAAATAACCACAGCAGCCACAGTCATCACCATACTCTCACTGCTAGGCTTATTCTTCTACCTCCGCCTTGCATACTACTCAACAATTACACTCCCACCCAACTCCACAAATCACATAAAACAATGGCACATTGCTAAACCAGCAATAACCCCAATTGCCGTACTTACTTCCCTGTCAATTTCACTTCTACCTCTCTCCCCTATAATCCTCGCCACTATCTAA
>Mentocrex_beankaensis_FMNH431145_ND2
CCAATTACGAAAAATCCTAGCCTTCTCCTCCATCTCTCACCTAGGCTGAATAACCATCATTATCCTCTACAACCCAAAGCTGACTTTACTAACCTTCTACCTCTATATCCTAATAACTACAACCATCTTCCTCACCATTAATACAACTAAAGCCATAAATCTACCAATAATAATGACATCATGGACAAAAAGCCCTACACTAAACGCAACCTTAATACTCACCCTCCTATCACTAGCAGGCCTCCCTCCTCTAACAGGTTTCTTACCAAAATGACTCATCATTCAAGAACTAACCAAACAAGAAATAACTTCAGCAGCTACAACCATTGCAATACTCTCACTGCTTGGACTATTCTTCTACCTACGCTTAGCATACTACTCAACAATCACACTCCCACCAAGCCCCATAAACCGAATAAAACAATGATATACTAACACACAAGCAAGCATTGTAATTGCTTCACTTTCCTCCCTATCAATAACACTCTTACCCCTCTCACCCACATTACTAACTACAATTTAA
>Merops_superciliosus_FMNH352817_ND2
CCAAATCCGAAAAATCCTCGCTTTTTCATCTATCTCCCACCTGGGCTGAATAACTGCCATTATTCTCTACAACCCCCAACTCACCCTGCTAACCTTCTACCTATATGTCTTAATGACAACAACAACATTCCTCTCACTCAACTCAACAAAAACCCTAAAGCTATCAACATTAATATCCTCATGATCAAAAGCTCCAATACTAAACACAACCCTAATACTAATCCTTCTATCCCTAGCAGGTCTTCCACCACTAACCGGATTCCTACCCAAATGATTAATCATCCAAGAGCTTACCAAACAAGGTATAACAACAACAGCTACACTCATTGCCCTCCTCTCCCTCCTTAGCCTTTTCTTTTACCTACGCCTCGCATACTACTCAACCATCACCCTCCCGCCCAACACAACAAACACAATAAAACAATGGCGTACTAACAAAACCGCAAACCCAACCATTGCAGCTCTTACTGCCATATCAACCCTACTTCTACCCCTCTCCCCCCTCCTCCTCTCTTCAACCTA
>Milvus_migrans_FMNH431139_ND2
GCAACTCCGAAAAGTCCTAGCCTTTTCATCCATTGCCCATTTAGGATGAATAACCACAGTACTCATCTACAGCCCCAAACTCGCCCTTTTAACCTTCTACTTGTATATCCTAACAACCACCGCCGTATTCCTCACCCTCAACTCAACCAAGACCCTAAAATTAACCACACTAATAACATCCTGGACAAAATCCCCTACACTAAATGCAACCCTCATATTAGTCCTACTCTCATTAGCCGGGCTCCCCCCACTAACAGGCTTCCTACCTAAATGACTTATCCTCCAGGAGCTAACCAAACAAGAACTAACCACAACAGCCACAATCTTGGCTATCCTCTCCCTTCTAGGACTTTTCTTCTACCTCCGCCTCGCATACCACTCAACAATCACACTACCTCCCAACACTACAAACCACATAAAGCACTGACACTTCACTAAGCCCACAAGCACTATGACTGCCATCCTCACTACCCTATCTATATTAATCCTACCACTCTCCCCCTTAGTCCTAGCTATTACCTA
>Monticola_imerinus_FMNH429330_ND2
ACAAACACGAAAAATCCTAGCCTTTTCATCCATCTCCCACCTAGGCTGAATAGCTATCATCATTGTGTATAGCCCTAAACTAGCCCTATTAAACTTCTACCTGTACTCCATAATAGTCACAACCGTATTCCTAGCCCTAAACTCAATTAACACCCTAAAACTGTCTACACTTATAACCACATGGACAAAAACGCCTGCACTAAGCGCAACCCTAATACTCACCCTTCTCTCCCTCGCAGGACTACCCCCTCTAACAGGCTTTCTACCCAAATGACTAATCATCCAAGAACTAACCAAACAAGAAATAGCCCCAGCAGCAACAATCATCGCCCTCCTCTCCCTACTAAGCCTGTTCTTCTACCTACGTCTCGCATACTGCGCAACAATCACACTCCCCCCACACACCACAAACCACATAAAACAATGACACACTAACAAACCAACCAGCATCCTAATTGCTATCCTGGCCACCATATCCATCACCCTCTTACCAGCCTCACCCATGATTCTCACTATTATTTAA
>Motacilla_flaviventris_FMNH431196_ND2
ACAAATCCGAAAAATCCTGGCTTTCTCCTCCATCTCCCACTTAGGCTGAATAGCAATCATCCTCACTTACAACCCTAAACTTACCCTCCTCAACTTCTACCTATACGCACTAATAACTACAACTGTATTCCTCACCATAAACTCAATGAAAGTCCTAAAGCTATCCACCCTCATAACAGCATGAACCAAAGTACCATCACTAAACGCGATACTACTTTTAACCCTACTCTCACTTGCAGGACTTCCCCCTCTAACAGGATTCCTCCCCAAATGACTTATCATCCAAGAACTAACCAAACAAGACATAGCCCCAGCAGCTACAATCATCTCCCTCCTTTCCCTACTAAGCCTATTTTTCTACCTCCGCCTAGCGTACTGCACCACAATCACACTCCCCCCACATTCCACAAACCACATGAAGCAGTGACACATCCACAAACCAACCCCAACACTAATCGCCATCCTAACTACCGTGTCCGTTACCCTACTGCCTGCCTCCCCTCTAATCCTCGCCACCATCTAA
>Mystacornis_crossleyi_UADBAMJR0610_ND2
ACAAGTACGAAAAATCATAGCCTTCTCCTCCATCTCCCACCTAGGATGAATGACTATCATTATCTCATATAGCCCGAAACTAGCCCTATTCAACTTCCTCTTATACACTCTAATAACAACAGCAGTATTCCTAACTCTAAATCAAATAAAAGCCCTAAAACTATCAACCCTAATAACTACATGAACGAAAACACCATCATTAAATGCAATCCTCCTACTAACTCTACTTTCACTAGCCGGCCTCCCCCCACTAACAGGATTCCTCCCAAAATGACTCATCATCCAAGAGCTAACCAAACAAAGCATGGCCCCGGCGGCAGCAATAATTTCATTACTGTCCCTACTAGGACTATTCTTCTATCTACGCCTAGCGTACTGTGCAACAATTACCCTTCCCCCTCACACCACAAACCACATAAAACAATGACACACCAACAAGCCGGTTAGCACCTCAATCGCTGTCCTAACCACTATATCCATTATGCTTCTACCAGCTTCCCCAATAATTCTCACCACTATCTAA
>Neodrepanis_hypoxantha_UADBAMJR12_ND2
CCAAACCCGAAAAATCTTAGCCTTCTCCTCCATTTCACATCTAGGCTGAATGACCATTATCATTCTCTATAACCCTAAACTCACTCTCCTCACTTTCTACCTATACACCCTGATAACCACTGCAGTATTTCTAGCACTTAATACAGCCAAAATCCTAAAACTATCCACAATAATAATCGCATGAACAAAAATCCCCCCTCTAACTTCAACCCTCATACTAGCTCTCCTATCCTTAGCAGGCCTCCCTCCACTATCAGGATTTCTACCTAAATGATTAATCATCCAAGAACTTACCAAACAAGAAATAACTACAACAGCAATCATTATCGCCCTCCTCTCCCTCCTAGGCCTATTCTTTTACCTCCGCCTTGCATATTGCGCAACCATCACACTCCCCCCAAACTCCATCAACCACATAAAATTATGACACCTAAACAAGAAGGTAAATGTCCTAAACACTATTTTTGCCTCCCTAACTATCCTTCTTCTACCCCTCTCCCCAATAATTCTCACAATCCCCTAA
>Neomixis_striatigula_FMNH436456_ND2
ACAAATCCGAAAAATCTTAGCCTTCTCCTCCATCTCTCACCTTGGCTGAATAACAATCATTATTTCATACAGCCCAAAACTCACCCTACTAAACTTCTACCTATACACCCTAATAACTGCAGCAGTATTTATAACCCTAAATACAATTAAAGTATCAAAACTATCAACCCTAATAACCACATGAACAAAAACCCCCTCACTAAACGCCATACTCCTACTCACACTACTCTCCCTAGCAGGCCTCCCCCCTTTAACAGGCTTCCTCCCCAAATGACTCATCATTCAAGAACTAACCAAACAAAGCATAACCTTCGCAGCAATACTAATCTCTCTCCTATCCCTACTAGGACTATTCTTCTACCTTCGCCTCGCATACTGTGCAACAATCACACTACCACCCCATACTACTAACCACATAAAACAATGACACACTAACAAACCAACCAACACCTCAATCGCTATCCTAACCACCCTATCAACTGCACTCCTGCCAATCTCCCCACTAATCTCCACCATCATCTAA
>Neomixis_tenella_FMNH396128_ND2
ACAAATCCGAAAAATCCTAGCCTTTTCCTCCATCTCCCACCTTGGCTGAATAACAATCATTATTTCGTACAACCCAAAACTCACCCTACTAAACTTCTACCTATACACCCTAATAACCGCAGCAGTATTCATAAGCCTAAACACGATTAAAGTATCAAAACTATCCACTCTAATAACCGCATGAACAAAAACCCCCTCACTAAATGCCATGCTTCTGCTCACACTACTCTCTCTAGCAGGCCTCCCCCCTTTAACAGGTTTCCTGCCCAAATGACTCATCATTCAAGAACTAACCAAACAAAACATAACCTTTGCAGCAATACTGATCTCCCTCTTATCACTACTAGGATTATTTTTCTACCTCCGTCTTGCATACTGTGCAACAATCACACTACCACCCCATACCACCAACCATATAAAACAATGACACACTAGCAAACCAACCAACACCTCAATTGCTATCCTAACCATCCTATCAACTGCACTCCTACCAATTTCTCCATTAATTTCCACCATCATCTAA
>Neomixis_viridis_FMNH393344_ND2
ACAAATCCGAAAAATCCTAGCCTTCTCCTCCATCTCTCACCTTGGCTGAATAACAATCATTATCACATACAACCCAAAACTTACCCTACTAAATTTCTACCTATATATCCTAATAACCGCAGCAGTGTTTCTAGCCCTAAACACTATCAAAGTATCAAAACTATCAACCCTAATAACTGCATGAACAAAGACACCCGCACTAAACGCCATGCTCCTACTGACACTACTCTCCCTCGCAGGTCTTCCCCCCCTCACAGGTTTCCTTCCCAAATGACTTATCATCCAAGAACTAACCAAACAAAGCATAGTCCTTGCAGCAATCTCGATATCCCTTCTATCCCTGCTAGGACTATTCTTCTACCTACGCCTTGCATACTGTGCAACAATCACCCTCCCCCCACACACCACTAACCACATGAAACAATGACACACTAACAAATCAACCGGCACCCTAATTGCCATCTTAATTACCATATCAACTGCACTCCTACCCATCTCCCCACTAATCCCGACTATCATCTAA
>Nesillas_typica_FMNH393401_ND2
GCAAATCCGAAAAATCCTTGCCTTCTCCTCCATCTCCCACCTAGGCTGAATGGCCATAATCATCTCCTACAGCCCCAAACTCACCCTGCTAAACTTCTACCTGTATTCCCTAATCACCACAGCCGTATTCCTCACCCTGAACTCAATAAAAGCAACAAAACTGTCAACTCTAATAACAACATGAACAAAAACCCCCACACTCAACGCAATGCTACTATTAGCCCTACTCTCCCTAGCAGGTCTCCCCCCTATAACAGGCTTCCTGCCCAAATGACTCATTATCCAAGAACTAACCAAACAGGACATGGCCCCCGCAGCGGTAGTAATCTCCCTACTCTCCCTACTGAGCCTGTTCTTTTACCTCCGCCTCGCATACTGCACAACAATCACACTCCCTCCACATACCACAAACCACATAAAACAATGACACACTAATAAGACAATCAGCACCTCAACTGCTGTCTTAGTCACTATATCCATCACACTACTCCCTATCTCCCCTATAATCTTCACCATAATCTAA
>Newtonia_amphichroa_FMNH363856_ND2
ACAAGTACGAAAAATCATAGCATTCTCCTCCATCTCTCATTTAGGATGGATAACCATTATTATAGTATATAACCCAAAACTAGCCCTAATAAATTTCTACTTATACGTCATAATAACAGCAGCAGCATTTCTCACCCTAAACTCAATAAAAGTACTCAAACTATCAACCTTAATAACTGCATGAACAAAAACACCATCAATAAGTGCAATTCTCCTAGTGACCCTGTTATCTTTAGCCGGCCTGCCCCCTATAACAGGATTCCTCCCAAAATGACTCATTATCCAAGAGCTGACAAAACAAAGCATAGCCCCCACAGCAGTGACAATCTCACTCCTCTCTCTTCTAGGTCTATTCTTCTATCTACGGCTAGCATACTGTGCAACCATCACATTACCTCCTCACACCACAAACCACATGAAACGATGGCACAATAATAAACCAATTAACACCTCAGTTGCTATCCTAACAACCATGTCCATCGCACTACTTCCCATTTCCCCAGTAATCCTCACCACTGTCTAA
>Newtonia_archboldi_FMNH436447_ND2
ACAAGTACGAAAAATTATAGCATTTTCCTCTATCTCTCACCTAGGATGAATATCCATTATTATCGTATACAGCCCAAAATTAGCCCTAATAAACTTCTACCTGTACGTGATAATAACAGCAGCCGTATTTCTAACCCTAAGCTCAATAAAAGTTGTAAAACTATCAACCCTAATAACCTCATGAGCAAAAACACCACCACTTAGCGCAATTCTATTATTAACCCTCTTATCTTTAGCCGGCCTGCCCCCTTTAACAGGATTCCTACCAAAATGGCTCATTATCCAAGAACTAACTAAACAAGATATAGCCCCCGCAGCAGTGACTATCTCACTTCTGTCACTTCTAGGGTTATTCTTCTACCTACGACTGGCATACTGTGCAACCATTACACTACCTCCACACACCACAAACCACATGAAACAATGACATAACAACAAACCAGTCAACACCTCAGTCGCCATTCTAACAACCATGTCCATCGCACTACTACCAATTTCCCCAATAATACTCACCATTGTTTAA
>Newtonia_brunneicauda_FMNH436437_ND2
ACAGGTACGAAAAATCATAGCATTCTCCTCTATCTCACATTTAGGATGAATGGCCATTATCATCGTATACAACCCAAAACTAGCCCTAATAAACTTCTACCTGTACATCATAATAACAGCAGCAGTATTCATAACCCTAAACTCAATAAAAGTGCTTAAACTGTCAACCCTAATAACCACGTGAGCAAAAGCACCATCACTAAGCGCAATCCTCCTAATAACCCTACTATCTCTAGCCGGCCTGCCCCCTATAACAGGCTTCCTCCCAAAATGACTCATTATCCAAGAACTAACTAAACAGGACATAGCACCCGCAGCAGTAATAATCTCACTACTATCTCTATTAGGATTATTCTTCTATTTACGACTAGCATATTGTGCAACCATCACATTACCCCCTCACACCACAAACCACATAAAACAATGACACAATAACAAACCAATCGGCATTCCAGTTGCCATCCTGACAACCATGTCCGTCGCACTACTCCCCATCTCCCCAATAATCCTCACCATTGTCTAA
>Numida_meleagris_FMNH384667_ND2
AATCGCAATCATTATCTACAGTCCCAAACTAACCCTCCTTACATTCCTCCTCTACACTCTAATAACAACAGCTATCTTCCTATCCCTAAACCAAATCAAAGTCCTAAAACTATCAACAATACTCATCTCATGAACAAAAACCCCAATACTTAACGCAACCTTGATACTCACTCTCCTCTCCCTGGCAGGCCTACCACCACTAACCGGCTTCATGCCCAAATGACTCATCATTCAAGAACTCACTAAACAAGAAATAACACCAACAGCCACAATCATCACTATGCTTTCCCTACTAGGCCTGTTCTTCTACCTCCGCCTTGCGTACCACTCAACAATTACACTCCCCCCTAACTCCTCCAACCACATAAAACTATGACACACTAACAAATCATCAAACACTACCACCGCTATCCTAATCGCCCTGTCAACATCCTTACTCCCCCTCTCTCCTCTAATACTCACCATAGCCTAG
>Oena_capensis_FMNH396238_ND2
CCAAGTCCGGAAAATCCTAGCTTTCTCGTCTATCTCTCACATAGGCTGAATATCTGCTATCATCGTCTATAGCCCAAACCTCACCCTAATAACATTCTACCTATACACCCTAATAACTGCCACAGTTTTCCTCGCCCTCAATACAACTAAAACACTAAAACTAACAACAATGATAACCTCATGAACAAAAACCCCCATACTAAACGCAACCCTAATACTAGCCTTACTCTCACTAGCAGGTCTCCCCCCATTAACAGGCTTCCTGCCAAAATGGCTCATTATCCAAGAACTAACTAAGCAAGAAATAGCCGTAACAGCTACGATCATGGCCCTGCTTTCACTCCTAGGACTATTTTTCTACCTTCGCCTTGCATACTACTCAACCATCACCCTTCCACCCAACACGGTAAACCATATAAAACATTGGCACACAGACAAAACAACAAATGTCTTAGTCGCCCTCTTAGCTTCCTTAGCTGCCCTACTCCTCCCACTCTCCCCCATAATCCCCACAATCCTCTAG
>Oriolia_bernieri_FMNH356684_ND2
ACAAGTACGAAAAATCATGGCCTTCTCCTCTATCTCCCACCTAGGATGAATGGCCATTATCATCGTATACAGCCCTAAATTAGCCCTACTAAACTTCTACCTATACGCTATAATAACCACAGCAGTATTTCTAACCCTAAACTCAATCAAAGCACTGAAATTATCAACCCTAATGACCGCATGAACAAAAGCCCCATCATTAAGCACAATCCTCCTACTAGCCCTCCTATCTTTAGCCGGCCTCCCCCCACTAACAGGATTCCTCCCAAAGTGACTCATTATCCAAGAACTGACTAAACAGGACATAGCCCCCGCGGCGGTAACTATTTCACTACTCTCACTATTAGGGCTATTCTTCTATCTCCGCCTAGCATACTGCGCAACTATCACACTTCCCCCTCACACTACAAACCACATTAAACAATGACATACCAACAAACCAATTAATGCCTCAATCGCCATCCTAACCACCATGTCCATTATACTACTCCCCATTTCCCCTATAATCATCACCACTATTTAA
>Otus_rutilus_UADBAMJR1217_ND2
CCTAGGCTGATAACTGCTATCATCCTCTACTCCCCCAAACTAACCCTCCTAACCTTCTACCTCTACATTACAATAACCACCTCCGTATTCATAACATTCAACACAACTAAAACCACAAACCTATCAACTATAATAACCTCATGAACTAAAACCCCCGTACTTAATACAACCCTCATACTAACTCTCCTCTCACTAGCCGGACTCCCACCCCTATCAGGCTTCCTACCAAAATGACTTATCTTACAAGAACTTGTTAACCAAGAACTAACCCCCAAAGCCACAATCATTGCCATATTATCACTCCTAGGATTATTCTTCTACCTACGCCTAGCATACTACTCAACAATCACCCTACCACCAAACTCCTCCACCCACACAAAACAATGACACACCAACAACCCAACAACAACTCCCATTGCCATTCTCACCTCAATATCAATCTCACTCTTGCCGCTCTCCCCAGTGATCTTAGCCACTATATAG
>Oxylabes_madagascariensis_FMNH396172_ND2
AGGCTGAATAACCATTATCATCTCTTACAACCCCAAACTCACTCTACTAAACTTCTACCTATACACCCTAATAACTGCAACCACATTCCTCATACTAAACTCAATAAAAGTAACCAAACTATCAACCATGATAACTGCATGAACAAAAACCCCTCCATTAAACGCAATACTACTTCTAGTATTACTATCCCTAGCAGGACTCCCCCCACTAACAGGGTTCCTCCCCAAATGACTAATCATCCAAGAACTAACCAAACAAAGCATAGCCCCAGCAGCAATAATAATCTCCATCATATCCCTACTAGGACTATTCTTCTACCTTCGGCTAGCATACTGCGCAACAATCACCCTCCCTCCACACACCACAAATCACATAAAACAATGACATACTAACAAACCAACCAACACCTACATTGCCATCCTAGCCGTCATATCAACCGCACTACTCCCCATATCCCCAATAATCCCAACCACCATTTAA
>Phedina_borbonica_FMNH436517_ND2
ACAAACCCGAAAAATCCTAGCATTCTCCTCTATCTCCCACCTAGGATGAATAGCCATCATCCTATCATTTAACCCAAAACTCACTTTACTAAACTTTTACCTATATGCTATCATGACCTCAGCCATTTTCCTCACCCTAAATACAACCAAAGTACTAAAACTATCAACCCTAATCACTACATGAACAAAAACCCCATCACTAAACGCAATACTACTACTAACCCTACTATCACTAGCAGGACTCCCCCCTCTAACAGGCTTCCTCCCCAAATGACTTATCATCCAAGAACTAACCAAACAAGATATAGCCCCAATGGCAACTATAATTTCCCTGCTCTCCCTATTGGGCCTATTCTTCTACTTACGTCTTGCATACTGCGCAACAATCACACTTCCCCCACACACTACAAACCACACAAAACAATGACACTCCCACAAACCATCTAATGTTTTGATCGCCATTTCATCTATCACATCTATTATGCTACTGCCAATCGCTCCCATAATCTCCGCTATTTTTTAA
>Philepitta_castanea_UADBAMJR1233_ND2
TCAAACCCGAAAAATCCTAGCCTTCTCCTCCATCTCCCACTTAGGCTGAATAACTATCATCATCCTTTACAACCCCAAACTCACCCTCCTTACTTTCTATCTATATACCCTAATAACAACCGCAGTATTCTTGGCCCTCAACACAGCTAAAATCCTAAAACTATCCACAATGATAATTGCATGAACAAAAGTCCCCCCACTGACCTCAACTCTTATACTAGCCCTCCTATCCCTAGCAGGCCTCCCCCCACTATCAGGATTTCTACCAAAATGACTCATCATTCAAGAACTTACTAAGCAGGAAATAACCGCAACAGCCACCATCATCGCCCTTCTCTCCCTCCTAGGCTTATTTTTCTATCTCCGCCTTGCATACTGTGCAACCATTACACTCCCCCCAAACTCCACCAACCACATGAAACTATGGCACCTAAACAAGAAAGTGAATGTCCTAAACACTATTTCTGCCTCCTTAGCCATTCTCCTACTTCCCCTCTCCCCAATAATCTTCACAATTCCCTAA
>Philepitta_schlegeli_FMNH431191_ND2
CCAGACCCGAAAAATCCTAGCCTTTTCCTCTATCTCCCACTTAGGCTGAATGACCATTATCATTCTCTACAACCCCAAACTCACCCTCCTTACTTTCTATTTGTACACCCTAATAACTACCGCAGTATTTTTAGCCCTTAACACAGCCAAAATCCTAAAACTATCCACAATAATAATTGCATGAACAAAAATTCCTCCACTAACCTCAACCCTCATGCTAGCTCTTCTATCTCTAGCAGGTCTCCCCCCACTATCAGGATTCCTGCCAAAATGACTTATTATCCAAGAACTTACCAAGCAGGAAATGACTGCAACAGCCGCTATCATCGCCCTTCTATCTCTCCTAGGCCTATTCTTCTACCTTCGCCTCGCATACTGTGCAACCATTACACTTCCCCCAAACTCCACCAATCACATGAAACTATGGCACCTAAACAAGAAAGTGAATGCCTTAAACACTATCTCTGCCTCCTTAACCATTCTCCTATTACCCCTCTCCCCAATAATCTTCACAATCCCCTAA
>Ploceus_nelicourvi_FMNH396113_ND2
ACAAGCCCGAAAAATCCTAGCTTTCTCATCCATCTCCCACTTAGGCTGAATAGCTGTCATTGTCACGTACAGCCCCAAACTAACCCTCCTCAATTTCTACCTTTACTCTCTAATAACCGCAACCGTATTCCTTACTCTAAACTCGATCAAAGTAACAAAACTATCTACCCTAATAACTGCATGGACAAAAAAGCCCTCACTAAGCGCCATACTACTTCTAGCTCTCCTCTCTCTTGCAGGACTTCCCCCCCTAACAGGCTTCCTCCCTAAATGACTCATCATTCAAGAGCTAACTAAGCAAGACATAACCCCAGCAGCCACTATCATCTCCCTACTCTCATTGCTAGGGCTATTCTTCTACCTCCGTCTAGCATACTGCGCAACAATCACCCTCCCTCCGCATACTACTAACCACATAAAACAGTGGCACACCAACAAACCAACTAACATCCTAATCGCCATCTTAATAACCATGTCCATTGCCCTCCTCCCAATCTCCCCAATAATTATCGCCACTGTCTAA
>Ploceus_sakalava_FMNH352987_ND2
ACAAGCCCGAAAAATCCTAGCCTTCTCATCCATCTCTCACTTAGGCTGAATAGCTATCATTGTCACGTACAGCCCCAAACTAACCTTACTCAATTTCTACCTTTACTCCCTAATAACCGCAACCGTATTCCTCACTCTAAACTCGATCAAAGTAACAAAACTATCTACCTTAATGACTGCATGGACAAAAAAACCCTCAGTAAGCGCGATACTACTTCTAGCTCTCCTTTCCCTTGCAGGACTTCCCCCACTAACAGGCTTCCTCCCTAAATGACTCATCATTCAAGAACTAACTAAACAAGACATAGCCCCAGCAGCTACTATCATCTCCCTACTCTCATTGCTAGGATTATTCTTCTACCTCCGTCTAGCATACTGCGCAACAATCACCCTCCCCCCACATACTACTAACCACATAAAACAGTGGCACATCAACAAACCAACTAACATCATCATCGCCGTCTTAATAACCTCATCCATTGCCCTCCTCCCAATCTCCCCAATAATTATCGCCACTGTCTAA
>Pseudobias_wardi_FMNH356702_ND2
ACAAGTACGAAAAATCATAGCCTTTTCCTCCATCTCTCACCTAGGATGAATAGCCATCATTATCACATATAGCCCAAAACTAGCCCTACTGAACTTCTACCTATACATCATAATAACCACAACAGTATTCCTAAGCCTAAACTCAATGAAAGTACTAAAACTATCCACCCTAATAACCACATGAACAAAAGCTCCATCACTAAATGCAATCCTCCTACTAACACTACTATCACTAGCCGGCCTGCCCCCTCTGACAGGATTCCTCCCAAAATGACTCATTATCCAAGAACTAACTAAACAGGAGATAGCCCCGGCGGCAGTAATTATTTCACTTTTATCCCTACTAGGACTTTTCTTCTACCTGCGCCTAGCCTACTGCGCAACCATTACACTTCCCCCTCACACTACGAACCACATAAAACAATGGCACAATAACAAACCAATCAATGCCTCAATTGCCACCCTGGCCACCATATCCATCATACTATTACCTATCTCCCCCCTAATCTTGGCCACTGTTTAA
>Pterocles_personatus_FMNH487452_ND2
ACAAACCCGAAAAATTCTGGCCTTCTCATCCATTGCTCACCTAGGATGAATAGCTGTCATTGTTGTCTACAACCCCAAACTTACGCTGCTAACCTTCTACATTTACATCTTAATAACAACCACCGTGTTTCTTACCCTCAACTCAACCAAAGTCTTAAAACTTTCAACAATAATGATCTCCTGAACAAAAATCCCAACACTAAATGCAATACTAATACTAGCTTTACTCTCCCTAGCAGGACTCCCCCCATTAACAGGCTTCCTGCCTAAATGACTTATCATCCAGGAACTTACTAAACAAGAAATAACTACAACAGCCACAATCCTTGCCATCCTCTCACTATTAGGGTTGTTTTTTTATCTACGCCTTGCGTATTACTCAACAATTACACTCCCCCCAAACTCCTCAAACCACATAAAACAGTGATATATCAAAAAAACTACGAATTTTCACATTGCTATTCTCATAACCCTGTCAATCTCAACTCTACCCATTGCACCAGTGATCCTTACTATCCTTTAG
>Riparia_paludicola_FMNH384801_ND2
ACAAGTCCGCAAAATCCTAGCATTCTCTTCCATCTCCCACCTAGGGTGAATAGTCATCATCCTTTCCTTCAACTCGAAACTCACCTTACTAAATTTTTATCTATATACCCTAATAACTTTATCCATCTTCCTCACTCTAAACACTACCAAAGTACTAAAACTATCAACCCTGATCACCTCATGAACAAAAGCTCCATCACTGAACGCCATACTTCTACTAACCCTGCTATCGCTAGCAGGCCTTCCTCCCCTAACAGGATTCTTACCTAAATGACTTATCATCCAAGAACTTACTAAACAAGACATAGCCCCAATAGCAACTATGATCTCCCTGCTCTCCCTACTAGGCCTGTTCTTCTACTTACGACTCGCATACTGTGCAACGATCACACTCCCACCACACACCACAAACCACATAAAACAATGATGCATCCACAAGCCAGCTAATGCTCTAATCGCCATCTCAGCCATCGCATCAACCATACTCCTGCCAATCTCCCCCATAATCCCCCCTATCCTATAA
>Rostratula_benghalensis_FMNH393178_ND2
TCAAATTCGAAAAATCCTAGCCTTCTCATCCATCTCTCACTTAGGATGAATTATTATTATTATTATCTACAACCCTAAACTCACCCTGCTAGCCTTTTACACCTACTTACTAATAACAACCACTGTATTTCTCTCATTGAACACAATTAAAACCACAAGCTTATTAACAATAATAACCTCTTGGACAAAAACCCCGATACTAAATGCAACCTTAATATTAGCCCTTCTCTCACTAGCCGGTCTACCACCACTCACAGGTTTCTTACCAAAATGGCTCATCATCCAAGAACTAACTAAACAAGAAATAGCTGCAACAGCCACAATTATCGCTACACTCTCCCTACTCGGATTATTCTTCTACCTTCGCCTCGCATACTACTCAACAATTACTCTCCCACCAAACTCCACAAACCACATAAAACTATGACACACTAACAAGCCAACAAACACCCCACTTGCCCTCCTCGCCTCTTTAACAATCTCCCTACTACCTATTTCCCCTATAATCCTCGCTACTATTTAG
>Sarothrura_insularis_FMNH384729_ND2
CCAACTACGAAAAATCCTAGCCTTCTCATCCATCTCCCACCTAGGATGAATAACTATCATTGTCACTTATAACCCCAAGCTAACCCTACTAGCCTTTTACCTATATGCCCTAATAACCACCACCGTCTTCCTCACCATTAACACAACCAAAACCCTAAGCTTGGTAACAATAATAACATCATGGACAAAAACCCCAACATTAAATGCAGCACTAATACTCACACTACTATCACTAGCAGGACTCCCACCCCTAACAGGCTTCTTACCAAAATGACTTATTATCCAAGAACTGACCAAACAAGAAATAACTCCAGCAGCCACAATCCTTGCAATACTATCACTACTCGGATTGTTCTTCTACCTACGCCTAACATACTACTCAACAATTACACTCCCACCGAGCCCAACAAACCGCATAAAACAATGACATACCAATACACAAACAAACATCATAGTCGCCACCTTTACCTCCATGTCAATTATGCTCCTCCCTCTTTCCCCTATCATATTAATCACGCTATAA
>Saxicola_torquata_FMNH393333_ND2
ACAGACCCGAAAAATCTTAGCTTTCTCATCCATTTCCCACTTAGGCTGAATGGCTATCATCATTGTCTACAGCCCCAAACTAGCCCTACTAAACTTCTACCTTTACACTTTAATAACCGCAGCTGTATTCTTAGCCCTAAACTCAATCAACACCCTAAAACTCTCCACGCTCATAACTACATGAACAAAAACTCCAGCACTAAGCGCAGCCCTAATGCTAGCCCTTCTTTCCCTTGCAGGCCTTCCCCCTTTAACAGGCTTCCTGCCCAAATGACTGATCATTGAAGAGCTAACCAAACAAGAAATAGCCCCAGCAGCAACTATCATCGCCCTCCTTTCCCTACTAAGCTTATTCTTCTACCTACGCCTCGCATATTGCGCGACAATCACACTCCCCCCACACACTACAAACCACATAAAACAATGACACATTAACAAACCAACCACCATCCTAGTTGCCATCCTGGCTACTATGTCTATCACCCTCCTACCAGCCTCACCCATAATTCTCACTGTTGTCTAA
>Schetba_rufa_FMNH436519_ND2
CTAGGATGAATAGCTATCGTTGTCATGTACAGCCCAAAACTAGCCCTAATAAACTTCTACCTATACACCATAATAACCGCAGCCGTGTTTCTAACCCTAAACTCGATGAAAGTACTAAAACTATCAACTCTAATAACCGCATGAACCAAAATACCATCACTAAGTGCAATGCTCCTACTAACACTCCTATCTTTAGCCGGCCTCCCCCCAATAACAGGATTCCTCCCAAAGTGACTCATTATTCAAGAACTAACTAAACAAGAAATGGCTTCAGCAGCGGTAGTTATCTCACTTCTATCGCTACTAAGCCTATTCTTCTACCTCCGCCTAGCATACTGCGCAACCATCACACTTCCCCCTCACACTACAAACCACATAAAACAATGGCACACTAACAAGCCAATTAGTATCTCAATCGCCATGCTAATCACCATATCCACCATGCTGCTCCCTATCTCCCCAATAATTTTCACCATCATCTAA
>Tachybaptus_pelzelnii_FMNH384663_ND2
TCGCTCACCTAGGCTGATAGCCATCATCATTATCTACAACCCTAAACTCACCTTACTAACCTTCTACATATACTCCATAATAACAACCACCGTATTCCTCACTATTAATACAACTAAAGTACTAAACCTTCCAACCATAATAACCTCATGAACAAAATCCCCAATACTAAACGCAACCCTAATACTAACACTACTCTCACTAGCAGGACTCCCCCCGCTAACAGGCTTCCTACCAAAATGACTTATCATCCAAGAACTCACTAAACAAGAAATAACCGCAACAGCCACAATCATCTCCATACTGTCACTACTAGGACTGTTCTTCTACCTCCGACTTGCATACTACTCAACAATCACACTCCCACCAAACTCCACAAACCATATAAAACAATGGCACATCAATAAACCAACAACCTCCCCCATCGCCATTCTCACCATTCTATCAACCTTACTACTACCCCTATCCCCAATAATCCTCACCACCATCTAG
>Tachymarptis_melba_FMNH396065_ND2
TCTCGGATGAATAGCCCTCATTCTTATTTACAACCCCAAACTGACCTTACTAACATTTTATGTATATTGCCTAATAACTATTACCGTCTTCCTTACTCTAAATACAACAAAAACACTCAAACTATCCACAATAATAACCTCCTGAACAAAAACCCCCACACTAAATGCAACCCTAATAATGACCCTTCTATCCCTAGCCGGCCTCCCACCCCTAACAGGTTTCCTACCCAAATGACTCACCATCCAAGAACTAACCAAGCAAGAAATAACTACAACAGCTACACTCATCGCAATCCTCTCCTTACTGGGACTATTCTTTTACCTACGCCTTGCATACTACTCAACAATTACACTCCCTCCCAACCCCACAAACCACATAAAACAGTGGCACTTCTACAAACCAACAAACACCCTCATCCCAATCCTCACCTCACTCTCCACCCTTCTCCTCCCCCTATCCCCCATAATCCTCACCACTACCTAG
>Terpsiphone_mutata_FMNH436460_ND2
TCTCTCACCTAGGATGAATGGCTATTATCATCATCTACAACCCAAAACTCACCCTAATTAACTTCTACCTGTACACCCTAATCACTGCAACTGTATTCCTAATTTTCAACTCAATAAAAGTCCTAAAACTGTCCACACTAATGACCTCATGAACAAAAACACCTTCACTTAGCACAATCCTCCTACTGACACTACTTTCTTTAGCCGGCCTGCCCCCCCTGACAGGGTTCCTCCCGAAGTGACTCATTATTCAAGAACTAACTAAACAGGACATAGCTCCAACAGCCGTAATTATCTCGCTGCTGTCCTTATTAGGTCTGTTCTTCTACCTACGACTGGCGTACTGTGCAACAATTACACTACCCCCTCATACTACAAATCACATAAAACAATGACATACCAACAAACCAGTCAACGCCTCAATCGCCATTCTGGCAACCCTGTCCATCGTACTCCTCCCGATCTCTCCCAT
>Thamnornis_chloropetoides_UADBAMJR0554_ND2
GAATAACTATCATTATCCATTACGACCCCAAACTCACACTACTAAACTTCTACCTATACACTCTAATAACCGCATCCACATTCCTCATGCTCAATTCGATAAAAGTAAAAAAACTGTCAACCATAATAACTGCATGAACAAAAACCCCATCACTAAGCGCAATACTACTCCTAATCCTACTCTCCCTAGCAGGACTCCCTCCCCTGACAGGATTCCTTCCTAAATGACTAATTATCCAAGAACTAACCAAACAAAGCATAGCCCCAGCAGCAACAATAATCTCCATACTATCCCTACTAGGACTATTCTTCTACCTCCGACTTGCATACTGCGCAACAATCACACTCCCCCCACACACTACAAACCACATGAAACAATGACACACCAACAAACCAACTAACACCTACATCGCCATCCTAGCTGTTGCTTCCACTATACTCCTCCCCATCTCTCCAACAATCCACGCC
>Tringa_nebularia_FMNH360039_ND2
ACAAATTCGAAAAATCCTAGCCTTCTCCTCCATCGCCCATCTAGGTTGAATAGCCATTATCATCATCTACAACCCAAAACTCACCCTATTAACTTTCTACCTATATTCACTAATAACAACCACTGTATTTCTCAGCCTAAACACAACTAAAACCTTAAAACTATCAACAATAATAACCTCATGAACAAAAACACCCATACTAAACGCAACCCTTATGCTAACACTCTTATCTTTAGCAGGCCTCCCACCACTTACAGGATTCCTTCCTAAATGGCTCATTATTCAAGAACTAACTAAACAAGAAATAACTACAGTAGCCACAATCATTGCCATATTGTCACTGCTAGGATTATTTTTCTACCTCCGCCTTGCATACTATTCAACAATCACACTCCCACCAAATTCCACAAACCATATGAAACAATGGCATACAAATAAACCAACAAACACCCTACTCGCCATCTTAGCTTCCCTATCAATCTCCCTATTGCCACTCTCCCCTATAATCCTCGCCACCATCTAG
>Turnix_nigricollis_FMNH436420_ND2
TCACCATTTACAGCCCAAAACTTACTCTACTAACTTTCTACCTATATACCCTAATAACAGCCACAGTCTTTCTCTCCCTAAACACAACAAAATCCACAAAACTATCAACCATAATGTCTTCATGAACAAAAACCCCCCTACTAAACGCAACCTTAATGCTAACCCTACTATCCCTAGCAGGACTCCCCCCATTCACAGGATTTATACCTAAGTGACTTATTATCCAAGAGCTTACCAAACAGGAAATAACCTCAACAGCCACAATTACCGCGATACTCTCTCTCCTAGGACTATTCTTTTACCTCCGTCTAGCATACTACTCAACAATCACCCTACCCCCAAACTCCACCAACCACATAAAACTATGGTATACCAACAAAACAACAAAACCCATAATTGCCATCACCACAGCACTGTCAACCCTACTACTACCACTATCCCCCCTAATCCTATCCACCATCTAG
>Tylas_eduardi_FMNH393163_ND2
ACAAGTACGAAAAATCATGGCCTTCTCCTCCATCTCCCACCTAGGGTGAATAGCCATCATTGTCCTATATAGCCCAAAACTAGCCCTACTAAACTTCTACCTATACGCTATAATGACAGCAGCAGTGTTCCTGACCCTCAACTCAATAGAAGTCCTTAAACTATCGACCCTAATAACCGCATGAACAAAAACACCATCACTAAGTGCAATCCTCCTACTAATACTACTATCTTTAGCCGGCCTGCCCCCCCTAACAGGCTTCCTCCCGAAATGACTCATCATCCAAGAACTGACTAAACAGGACATGGCCCCCGCGGCGGCAGCTATTTCACTACTATCCCTATTAGGTCTATTCTTCTACCTACGTCTAGCGTACTGTGCAACCATCACACTTCCTCCTCACACCACAAACCATATGAAACAATGACGCAACAACAAGCCGGTCAGCACTCTAACCGCCATCGTGGCCACCTTATCCATTATACTACTCCCAATCTCCCCCCTAATCCTCACCACCATCTAA
>Tyto_soumagnei_FMNH363792_ND2
GAAAAATCATGGCCTTTTCATCCATTGCCCACATGGGTTGAATAGCCATTATCCTAACACACAGCCCAAAACTCGCCCTACTAACATTCTACCTATACATTACAATAACCACCGCCGTATTTCTGACACTAAACACAACAAAAGCCCTAAACCTCACCCTACTAACAACTTCTTGAACCAAGACCCCCATATTAAACACTACCCTCCTGCTGACCCTACTCTCGCTAGCAGGACTCCCCCCATTAACCGGCTTTCTCCCCAAGTGACTAATCATCCAAGAACTAACCAAGCAAGAACTCACTCCAGCAGCCACAACCATCACCATGCTCTCCCTACTAAGCTTATTTTTCTACCTCCGACTGACATACCACTCAACCATCACCCTTCCCCCCAACTCCGTCCCTCACATAAAACAATGGCACACCAACAAGCCAGTAAACCTCACAACAGTCACCCTTATCTCCTCATCAATCCTCCTCCTGCCACTCTCTCCCTTGCTCTTGACATTCGTTTAG
>Upupa_epops_FMNH352820_ND2
TCCCACCTAGGATGAATAACTATCATTATCATATACAACCCAAAACTAACTTTATTGACCTTCTACTTATATTCAATCATAACTTCCACCGTATTCATAACACTCAATATCACTAAGACTATGAAACTGTCAACAATACTTTCCTCATGGACAAAAGCCCCGTCACTCAACGCAGCCTTAATACTAACTCTACTATCACTTGCAGGACTACCCCCACTAACCGGCTTCCTACCCAAATGGCTTATTACCCAAGAACTTATTAAACAAGAAATAGCCCCAATAGCTACAATCATTATCATATTATCATTACTGAGCCTATTTTTCTACTTACGCTTAGCCTACCACTCAACAATTACTCTCCCCCCGAACACTATCAACCACATAAAACTATGGCAGACCCACAAATCTACAAATACCAAAACCGGGATCTTAACCTCAATATCCCTACTCCTCCTACCACTCTCACCTCTAATCCTAGCCGCAACCTA
>Vanga_curvirostris_FMNH434668_ND2
TCTCCCACCTAGGATGAATGGCCATTATCGTAACGTACAGCCCAAAACTAGCTCTACTAAACTTCTACCTATACGCCATGATAACCACAGCAGTATTCCTAACCCTAAACACAATAAAAGTCCTAAAACTATCCACCCTAATAACCGCATGAACAAAAGCACCATCACTAAGTGCAATCCTCCTACTGACCCTATTATCCCTAGCCGGCCTCCCCCCTATAACCGGCTTCCTCCCAAAATGACTCATTATTCAAGAACTAACCAAACAGGACATAGCCCCCGCGGCGGTTGCCATTTCACTACTATCACTATTAAGCCTATTCTTCTACCTACGCCTGGCATACTGTGCTACAATCACACTCCCTCCTCACACCACAAACCACATAAAACAGTGACATGCCAACAAACCAATCAACGCCTCACTCGCTATACTAATCACCATGTCCATCATACTGCTCCCTATCTCCCCTATAATCCTCACCATGGTGTAA
>Xanthomixis_apperti_FMNH393162_ND2
ACAAACCCGAAAAATCCTAGCATTCTCCTCCATCTCCCACCTAGGCTGAATAACCATCATTATCTCATATAACCCAAAACTCACCATACTAAACTTCTACCTATACACTCTAATAACTACAGCCGTATTCCTCATACTAAACTCGATAAAAGTGACAAAACTATCGACCATAATAACAGCATGAACTAAAACCCCCTCATTAAACGCGACACTACTCCTAATCCTACTATCCCTAGCAGGACTACCCCCTCTAACAGGATTCCTCCCCAAATGACTTATCATCCAAGAATTAACAAAACAAAGCATGGCTCCAGCAGCAATGGCAATCTCCATTACATCCCTGCTAGGACTATTCTTCTACCTACGCCTAGCATACTGCGCAACAATCACGCTCCCACCACACACCACAAATCACATTAAACAATGACACACCAACAAACCAACTAATACCTACATTGCCATCTTAGCTGTAATATCAACCACCTTACTTCCCATCTCACCAATAATCCCCACCACCATTTAA
>Xanthomixis_cinereiceps_FMNH393287_ND2
TCTCACACCTAGGCTGAATAACCATCATCATCTCATATAACCCCAAACTCACCATGCTAAACTTCTACCTATACACCCTAATAACTGCAACCGTATTCCTCATACTAAATTCAATAAAAGTGACAAAACTGTCAACCATGATAACAGCATGGACCAAAACCCCCTCACTAAACGCGACACTACTCCTAATCCTACTATCCCTAGCAGGACTCCCCCCTCTAACAGGATTTCTCCCTAAGTGACTCATCATCCAAGAATTAACCAAACAAAGCATGGCCCCAGCAGCAATAGCAATCTCTATTATATCCCTACTAGGACTATTCTTCTACCTACGTCTAGCATACTGCGCAACAGTCACACTCCCCCCACACACCACAAACCACATCAAACAATGACATATCAACAAACCAACTAATACCTACATTGCTATCTTAGCTGTTATATCAACCACCCTACTCCCCATCTCACCAATAATCCCTACTACCATATAA
>Xanthomixis_tenebrosa_FMNH393278_ND2
ACAAACCCGAAAAATCCTAGCATTCTCCTCTATCTCCCATTTAGGCTGAATAGCCATCATCATCTCATACAGCCCTAAGCTCACCCTACTAAACTTCTACTTATACACCTTAATAACTGCAACCGTGTTCCTCATGCTGAATTCAATGAAAGTAACAAAACTATCAACCATGATAACTGCATGAACAAAAACTCCCTCACTGAATGCAACACTATTCTTAGTCCTACTATCCCTGGCAGGGTTACCCCCACTAACAGGATTCCTACCGAAGTGACTAATCATACAAGAACTAACCAAACAAAGCATGGCCCCAGCAGCAACAATGATCTCAATACTATCCCTTCTAGGACTGTTCTTCTACCTACGCCTTGCGTACTGCGCAACAGTCACACTCCCCCCACATACCACAAACCACATAAAACAATGACACACCAACAAACCAACTGGCAGCTACATCGCCATCCTGGCTGTCATGTCCACCGCACTACTCCCCATCTCCCCAATAATCCCAACCACTATCTAA
>Xanthomixis_zosterops_FMNH384740_ND2
ACAAGCCCGAAAAATCCTAGCATTCTCCTCCATCTCCCACCTCGGTTGAATAGCCATCATCATATCATACAACCCAAAACTAACTATACTAAACTTCTACCTATACACTCTAATAACTGCAACCGTATTCCTAATACTAAATTCAATAAAAGTAACAAAACTATCAACTATAATAACGGCATGAACCAAAACCCCATCATTAAACGCAACATTACTACTAATCCTATTATCCTTAGCAGGACTCCCCCCTCTAACAGGATTCCTACCCAAATGACTCATCATCCAAGAACTAACCAAACAAAGCATAGCCCCAGCAGCAATAGCAATCTCTATCATATCTCTACTAGGACTATTCTTCTACCTACGCCTAGCGTACTGTGCAACAATTACCCTCCCACCACACACCACAAACCACATTAAACAATGACACACCAACAAACCAACTAACACCTACATCGCCATCCTAGCCGTAATATCAACCGCCATACTTCCCATCTCACCAATAATCCCCACCACCATTTAA
>Xenopirostris_polleni_FMNH434675_ND2
CCATCTCCCACCTAGGATGGATGGCCATTATCCTCGTGTACAGCCCTAAACTAGCCATACTAAACTTCTACCTATACGTCATAATAACCACAGCAGTATTCCTGACCCTAAACTCAATTAAGGCACTAAAACTATCAACCCTAATGACCGCATGAACAAAAGCCCCATCACTAAGCACAATCCTCCTACTGACCCTCCTATCTTTAGCCGGCCTCCCCCCACTAACTGGATTCCTCCCAAAGTGACTCATCATCCAAGAACTAACCAAACAGGACATAGCCCCCGCGGCGGCAACCATGTCACTACTATCACTGTTAGGACTGTTCTTCTACCTCCGCCTAGCGTACTGTGCAACCATCACACTTCCTCCTCACACCACAAACCACATTAAACACTGGCATATCAACAAACCAACCAACACCCTAATTGCCATTCTAACAACCATATCCATTATACTACTCCCCATTTCCCCTATAATTATCACCACCATCTAA
>Xenopirostris_xenopirostris_FMNH356665_ND2
GCAAGTGCGAAAAATCATGGCCTTCTCCTCCATCTCACACCTGGGATGGATAGCCATTATCCTCGTGTACAGCCCTAAACTAGCCCTACTAAACTTCTACCTATACGCCATAATAACCGCAGCAGTATTCCTAACCCTAAACTCAATTAAAGCACTAAAACTATCAACCCTAGTAACCGCATGAACAAAAGCTCCATCACTAAGCACAATCCTCCTACTAACCCTCCTATCTTTAGCCGGCCTCCCCCCACTAACAGGATTCCTCCCAAAGTGACTCATCATCCAAGAACTAACCAAACAGGACATGGCCCCCGCAGCGGTGACTATGTCACTACTGTCACTGCTAGGACTATTCTTCTACCTCCGCCTAGCATACTGCGCAACCATCACGCTCCCGCCTCATACCACAAACCACATCAAGCAGTGACACACCAACAAACCAACCAACGCCTCAATTGCCATTCTGACAACCATGTCCATCATACTCCTCCCAATTTCCCCCATAATTATCACCAGCATCTAA
>Zosterops_maderaspatanus_UADBAMJR1268_ND2
CAAACTTACACTATTAAACTTCTACCTATACACCCTAATAACCACAGCCGTATTCCTAACTTTTAACACGATTAAAACCCCCAACCTATCTACCCTGATAACAACATGAACAAAAATCCCCTCACTAAACGCAATACTCTTCTTAACCCTACTATCCCTAGCAGGACTCCCACCACTAACCGGCTTCCTACCCAAATGACTTATTATCCAAGAACTAACTAAGCAAGACATAATCCCAGCAGCAACAGCCATTTCCCTCCTATCCCTACTAGGACTATTCTTCTACCTACGCCTTGCATACTGCGCCACAATCACACTACCACCGCACACCACAAACCATATGAAACGATGACACATCAATAAACCAACCAGCACTACAATTGCCATCCTAACAATCCTATCAACCATACTTCTTCCTATCTCCCCCATGATTACAACCATTATCTAA
